# Supplementary material for: Chemogenomic Profiling of a Plasmodium falciparum Transposon Mutant Library Reveals Shared Effects of Dihydroartemisinin and Bortezomib on Lipid Metabolism and Exported Proteins
Source: Microbiol Spectr. 2023 Apr 17;11(3):e05014-22. doi: 10.1128/spectrum.05014-22 (PMC10269874; doi:10.1128/spectrum.05014-22)
Supplement: Supplemental file 3 — Data Set S1. Download spectrum.05014-22-s0003.xlsx, XLSX file, 0.1 MB [file spectrum.05014-22-s0003.xlsx]

## Sheet: Tab1_Acession Numbers
Raw QIseq data sets generated for this study were deposited to the European Nucleotide Archive under study accession code ERP114305
Sample ID		Accession Number
T0_NoDrug_1_1_3	T0_NoDrug_1_1_5	ERS3788434
T0_NoDrug_1_2_3	T0_NoDrug_1_2_5	ERS3788441
T0_NoDrug_2_1_3	T0_NoDrug_2_1_5	ERS3788447
T0_NoDrug_2_2_3	T0_NoDrug_2_2_5	ERS3788457
T2_NoDrug_1_1_3	T2_NoDrug_1_1_5	ERS3788436
T2_NoDrug_1_2_3	T2_NoDrug_1_2_5	ERS3788442
T2_NoDrug_2_1_3	T2_NoDrug_2_1_5	ERS3788449
T2_NoDrug_2_2_3	T2_NoDrug_2_2_5	ERS3788458
T4_NoDrug_1_1_3	T4_NoDrug_1_1_5	ERS3788438
T4_NoDrug_1_2_3	T4_NoDrug_1_2_5	ERS3788444
T4_NoDrug_2_1_3	T4_NoDrug_2_1_5	ERS3788453
T4_NoDrug_2_2_3	T4_NoDrug_2_2_5	ERS3788460
T2_BTZ_IC25_1_1_3	T2_BTZ_IC25_1_1_5	ERS3788437
T2_BTZ_IC25_1_2_3	T2_BTZ_IC25_1_2_5	ERS3788446
T2_DHA_IC25_2_1_3	T2_DHA_IC25_2_1_5	ERS3788450
T2_DHA_IC25_2_2_3	T2_DHA_IC25_2_2_5	ERS3788461

## Sheet: Tab2_original_QIseq_reads_In
Original reads mapping generated by QIseq
chr	insertion_site	GeneID	T0_NoDrug_1_1_5	T0_NoDrug_1_1_3	T0_NoDrug_1_2_5	T0_NoDrug_1_2_3	T0_NoDrug_2_1_5	T0_NoDrug_2_1_3	T0_NoDrug_2_2_5	T0_NoDrug_2_2_3	T2_NoDrug_2_2_5	T2_NoDrug_2_2_3	T2_NoDrug_1_1_5	T2_NoDrug_2_1_5	T2_NoDrug_1_2_5	T2_NoDrug_1_2_3	T4_NoDrug_2_1_5	T4_NoDrug_2_1_3	T4_NoDrug_1_1_5	T4_NoDrug_1_1_3	T4_NoDrug_2_2_5	T4_NoDrug_2_2_3	T4_NoDrug_1_2_5	T4_NoDrug_1_2_3	T2_DHA_2_2_5	T2_DHA__2_2_3	T2_DHA__2_1_5	T2_DHA__2_1_3	T2_BTZ__1_1_5	T2_BTZ__1_1_3	T2_BTZ__1_2_5	T2_BTZ__1_2_3
chr10	11165	PF3D7_1000100	672	784	662	714	223	602	355	577	443	443	695	299	517	407	753	605	559	1040	342	422	506	525	462	912	717	956	290	432	819	1276
chr12	13969	PF3D7_1200100	109	144	38	149	78	169	63	156	72	73	101	99	124	75	179	79	283	188	114	91	167	127	23	89	144	98	200	74	403	387
chr9	18034	PF3D7_0900100	2132	121	3204	119	1868	91	2216	92	1959	79	2440	879	3278	140	3016	118	2595	97	2621	112	3339	127	2513	151	2960	135	3210	142	5345	136
chr10	19348	PF3D7_1000100	8611	10501	11587	11140	8264	11218	9757	11465	7941	9616	6246	3553	11156	10047	10046	10589	9132	13032	9798	12332	12802	13637	8324	11558	9362	9361	14564	14222	19112	17439
chr5	23107	PF3D7_0500100	3124	3337	4234	3907	2535	2904	4607	3447	3556	3301	3342	1515	4622	3883	4623	3647	5048	4295	4618	4164	4138	4351	4557	5070	4902	3760	4504	4913	5421	6809
chr13	23542	PF3D7_1300100	4114	2983	5181	3570	2549	2318	4873	3604	4108	2757	4510	1676	5019	3283	4929	3169	5432	4263	4851	4180	4495	3737	5195	4087	5267	3852	6147	4416	8622	6022
chr13	27513	PF3D7_1300100	248	138	114	121	361	414	438	132	200	146	116	100	232	312	184	197	141	195	244	270	232	308	184	111	135	62	137	364	576	285
chr9	28813	PF3D7_0900100	335	493	264	504	159	626	244	345	248	377	169	84	250	412	193	251	250	661	168	345	261	473	139	344	149	182	228	506	245	324
chr13	29701	PF3D7_1300200	812	5424	985	4796	604	4101	663	3742	482	3692	444	302	672	4180	474	3111	720	4780	586	3882	914	4293	562	3431	530	3137	742	4476	849	3168
chr10	29827	PF3D7_1000100	81	59	239	389	57	114	362	395	177	177	83	76	277	370	54	196	170	69	163	350	419	461	339	464	236	244	362	506	1220	1088
chr2	32090	PF3D7_0200100	187	1410	323	1109	164	1104	256	1089	170	1067	162	88	225	997	163	563	237	1422	120	1046	279	1337	106	923	153	871	240	924	200	1240
chr10	37083	PF3D7_1000100	113	451	88	735	97	506	56	731	65	551	37	43	84	286	69	114	114	517	54	508	96	675	69	449	41	347	64	556	54	210
chr1	38033	PF3D7_0100100	115	663	110	412	32	409	71	176	75	178	50	25	79	406	48	200	106	535	60	276	110	351	66	283	50	244	77	466	127	280
chr4	41086	PF3D7_0400200	297	1390	302	1108	234	1298	158	692	126	542	94	96	236	829	173	556	212	1197	183	701	294	982	166	827	141	480	154	596	142	593
chr12	42862	PF3D7_1200400	125	1127	87	1312	37	1221	49	1045	96	1197	55	32	84	1564	58	873	121	1586	56	1378	88	1677	51	851	74	920	99	1349	61	570
chr3	45412	PF3D7_0300100	202	127	99	97	37	155	99	116	68	97	36	19	90	180	68	52	68	182	42	190	77	57	50	97	58	87	48	76	69	0
chr5	45970	PF3D7_0500800	3782	3758	4797	3654	5206	5032	4477	3501	5188	3913	4779	2930	5794	4784	5699	3961	3519	2547	5185	5025	3720	3154	3585	3327	4180	3103	1905	2158	3848	2518
chr8	51807	PF3D7_0800300	1219	833	1231	646	882	529	813	280	644	605	681	333	1171	555	690	552	1188	512	852	560	1431	581	805	405	774	446	1037	453	765	386
chr10	53594	PF3D7_1000700	71	741	80	639	49	631	34	930	84	911	50	54	85	718	59	518	66	923	60	817	98	1300	66	1043	75	668	84	488	167	1831
chr7	54564	PF3D7_0701000	50	452	96	474	79	390	24	398	20	299	21	6	56	280	57	173	103	371	45	256	88	368	37	293	57	286	36	235	28	92
chr10	54859	PF3D7_1000700	96752	114463	135733	141922	52137	68629	95960	101136	80561	86631	102209	30318	103488	108749	103998	101288	110440	138310	108887	128140	129348	140065	97806	128365	105657	113029	169730	170794	225230	213009
chr6	63277	PF3D7_0601500	397	246	679	365	474	326	773	509	423	433	651	106	758	527	544	257	676	423	526	410	768	521	612	603	551	303	984	516	941	751
chr12	64862	PF3D7_1200700	4440	6392	2106	2253	2167	3975	2338	2477	3058	3660	5707	890	4653	5678	1541	1950	4686	5301	1601	2250	3579	4040	791	1152	733	1168	869	757	573	421
chr11	65765	PF3D7_1101100	113	668	99	700	66	757	55	882	36	645	58	0	80	901	55	544	79	861	78	568	85	910	53	508	50	315	103	962	36	463
chr6	68547	PF3D7_0601600	166	98	15	25	24	51	105	93	82	53	32	29	51	45	113	61	106	84	41	75	59	25	25	89	26	23	92	0	151	39
chr12	71168	PF3D7_1200800	6087	407	6633	326	4573	262	5032	351	4939	256	4066	1999	5340	272	5377	224	4792	248	5942	321	4819	279	5279	287	5887	262	4388	254	6009	247
chr2	73254	PF3D7_0201500	194	150	400	178	109	158	499	112	353	126	305	115	714	366	379	66	182	98	243	112	399	171	322	98	340	174	74	266	437	85
chr10	74440	PF3D7_1001400	20	61	36	32	20	33	56	34	36	51	8	5	17	18	15	12	13	19	26	95	22	39	0	31	14	28	30	11	15	28
chr8	74914	PF3D7_0800700	398	1717	403	1720	328	1812	449	1997	570	2158	535	258	286	1679	537	2082	436	2394	575	3184	278	1501	425	2629	375	2130	292	1170	191	916
chr9	78541	PF3D7_0901600	9826	10864	11663	11528	11116	12342	10082	11019	12677	13329	12629	5114	12253	11368	14293	12282	10810	13675	14940	16750	10323	10930	10545	13811	11223	10674	9621	10047	11676	12393
chr1	80822	PF3D7_0101500	24	169	25	52	14	219	24	18	23	56	12	15	24	80	13	75	0	42	17	64	34	28	13	31	21	54	35	39	49	30
chr3	81083	PF3D7_0301200	1002	1107	1319	1607	812	793	1074	748	903	939	689	367	1325	1483	779	982	652	1245	641	950	2100	1772	732	1028	637	692	1452	1443	1562	1246
chr10	82745	PF3D7_1001500	6152	10986	5730	8762	6274	12389	4438	8015	5068	7985	5176	2332	6239	9650	4862	7051	5679	10814	4790	8461	5979	8556	3209	5621	3141	4916	3968	6715	2781	5590
chr9	94627	PF3D7_0902100	77	165	98	171	161	99	188	27	12	75	183	33	140	208	143	195	41	51	175	91	126	118	35	54	252	390	293	91	411	197
chr1	96611	PF3D7_0102100	1280	5886	1922	6071	657	4114	1218	5159	1198	5200	1234	500	1446	5621	864	4147	836	5211	1310	5686	1446	5243	1156	6314	1127	4995	1396	5403	1893	5132
chr1	97209	PF3D7_0102100	13304	10360	15040	7760	19638	14609	13950	10140	16189	11704	14068	7365	15563	9760	12439	7794	13200	9253	16704	11772	12663	8139	8791	7620	8733	6033	10913	6419	9390	5913
chr10	98061	PF3D7_1001800	398	282	408	292	485	413	455	342	399	343	199	286	143	145	357	196	596	251	516	339	176	121	318	334	204	145	135	113	338	120
chr3	98291	PF3D7_0301700	399	132	513	66	383	60	356	69	353	69	314	134	557	119	410	55	401	56	449	140	453	61	293	88	162	57	160	28	265	41
chr2	99504	PF3D7_0201900	36992	45028	46266	45572	33006	41583	36389	39576	38115	39509	50579	17310	56486	55036	34950	32146	48614	59314	39502	45217	55146	53127	33577	40578	36063	36330	45640	46118	57170	37178
chr3	101044	PF3D7_0301700	6953	28030	7934	23908	3694	19477	4051	17854	4637	18414	4340	2106	4417	15844	4522	18717	3413	18367	5612	21916	4910	16841	5845	27596	6607	24490	5338	17718	4152	16714
chr2	106108	PF3D7_0202000	2105	981	2650	789	1199	530	2971	772	2309	845	4223	995	3567	1049	2601	790	2616	1245	3591	1381	2780	928	3954	1432	2868	1111	2663	990	3116	643
chr10	107146	PF3D7_1002100	78963	80007	71126	65173	53586	62005	60819	59723	58221	58304	40043	30437	51177	40425	56074	47461	42969	49439	49130	57985	53909	46410	49818	53741	52058	49719	97537	72089	138512	74939
chr7	107558	PF3D7_0702500	51	206	2	91	51	184	40	34	26	147	29	31	68	95	54	69	54	92	58	89	5	29	31	92	44	43	0	10	21	38
chr10	108526	PF3D7_1002100	32	57	49	147	44	50	28	152	14	127	26	5	0	32	26	89	11	145	3	17	13	37	10	65	30	70	26	101	27	35
chr7	109363	PF3D7_0702600	1123	886	1480	580	716	478	412	375	451	449	770	78	563	468	440	358	658	795	279	323	638	514	657	514	558	456	1006	711	256	459
chr2	112097	PF3D7_0202200	825	352	1261	457	1079	619	1114	408	1273	581	1511	742	1772	953	1377	580	1661	745	1809	777	1602	521	987	547	1301	527	932	238	392	162
chr9	112932	PF3D7_0902600	6483	5235	8620	4591	4872	4220	5764	4042	6759	4806	4347	3074	4948	3360	6900	4032	6474	4964	6415	4987	7130	5146	5272	4334	5942	3849	8158	4043	8637	4621
chr6	113194	PF3D7_0602700	198	2051	283	1744	236	3286	286	1892	449	3072	202	134	185	2200	234	1713	252	1657	205	2820	167	1613	124	2016	141	1332	125	1707	293	1749
chr2	119276	PF3D7_0202300	228	169	280	120	363	344	456	167	344	295	157	212	416	389	310	158	63	117	212	168	322	155	237	208	152	184	315	188	238	81
chr9	123116	PF3D7_0902800	4344	4256	4496	4869	3301	4339	4237	4532	3895	4372	3523	1744	3584	3965	5276	3972	4238	4507	4813	5126	3979	4341	3531	4633	4145	4149	3751	4017	5471	5164
chr8	123550	PF3D7_0801800	401	233	878	320	434	210	447	220	432	213	232	262	200	0	379	206	225	103	435	233	187	0	742	415	617	301	466	172	240	0
chr8	126988	PF3D7_0801900	191	283	128	298	256	575	277	411	276	468	115	210	224	185	231	260	111	237	278	339	261	282	265	312	253	293	407	169	278	431
chr4	128098	PF3D7_0402200	49	109	254	207	231	369	307	212	147	263	124	34	55	67	267	280	56	19	214	244	11	53	126	127	206	226	33	26	132	13
chr3	133957	PF3D7_0302500	202	37	104	21	183	58	189	2	262	40	153	44	343	64	139	31	277	11	288	99	158	47	172	67	164	44	120	19	49	20
chr13	136634	PF3D7_1302500	1216	1285	1148	1280	792	1145	1598	1224	1305	1170	854	343	672	829	1089	799	1167	1235	1504	1604	808	1069	1159	1390	903	1004	584	870	732	894
chr11	139221	PF3D7_1103000	33	149	195	478	44	273	28	334	57	329	60	0	68	107	53	262	19	199	86	409	25	139	134	361	89	255	97	129	31	65
chr4	142009	PF3D7_0402300	5253	6056	5719	5678	5872	7692	4162	5847	5335	6680	2909	2319	4924	5933	4600	4622	2817	5753	3950	5693	5079	5760	3915	5413	3920	4423	5717	6420	5832	9184
chr7	142667	PF3D7_0703500	4312	1191	4261	1097	4565	1219	3609	1197	4789	1312	6879	2287	3856	924	4539	1167	4914	1620	5443	1677	2970	1027	4424	1217	4693	1133	4529	1055	4432	952
chr11	143111	PF3D7_1103100	2346	2962	2366	2585	2521	3264	1964	2008	1795	2413	1749	1136	1836	2114	1794	1975	1413	2462	2388	3106	1866	1847	1662	2053	1580	1685	1805	2371	1867	1928
chr7	143374	PF3D7_0703600	286	189	153	151	339	144	299	201	432	222	224	198	261	192	313	155	165	72	381	204	173	178	239	147	370	174	28	106	14	0
chr8	144413	PF3D7_0801900	723	443	795	495	728	443	928	354	687	312	1018	256	790	439	784	354	965	408	738	389	707	373	591	276	485	226	498	313	748	195
chr8	145426	PF3D7_0802000	1176	219	853	133	1296	156	1894	273	1481	136	1156	854	474	65	1340	147	1052	222	1256	201	533	104	1638	202	1399	172	654	138	503	67
chr9	151395	PF3D7_0903400	395	739	272	366	190	665	346	573	161	320	388	83	163	218	73	417	416	866	208	588	185	282	114	248	223	354	214	378	215	226
chr3	158005	PF3D7_0303000	199	117	80	346	97	258	108	192	80	168	101	71	180	144	116	155	67	21	183	194	146	84	148	230	178	156	91	186	140	159
chr5	167074	PF3D7_0504100	396	746	361	438	313	455	308	344	367	566	278	70	104	133	225	295	192	150	250	701	147	275	267	609	252	376	167	354	177	238
chr13	168179	PF3D7_1303400	5690	3666	7266	3467	5509	3507	6243	3556	6264	3039	4448	2786	5260	2784	7208	3342	6163	3429	7604	4727	6411	3327	5920	3769	6015	3134	6678	3162	6170	2620
chr4	172323	PF3D7_0402900	42	114	90	191	89	78	39	97	121	69	94	1	371	249	113	107	6	105	136	97	247	141	79	79	94	74	117	84	78	21
chr4	178013	PF3D7_0403200	18592	13988	22977	13885	23234	20022	20219	14591	24950	15591	25779	11382	26393	18303	22187	12728	25743	20525	26178	17532	21952	15745	17146	14104	18228	10743	20135	12837	18698	9523
chr11	178222	PF3D7_1104000	3421	4427	3316	4012	3287	4505	2728	2851	3803	4736	3114	1878	3318	3809	3832	4338	3209	4282	4011	5175	2692	3392	3222	4374	2992	3582	2507	2726	2486	2555
chr1	181446	PF3D7_0104100	221	79	129	72	190	102	184	214	144	92	128	93	72	66	229	151	87	111	306	99	122	68	185	61	223	48	0	32	109	1
chr1	182018	PF3D7_0104200	409	72	610	11	246	22	217	27	208	45	320	150	74	5	346	44	489	85	272	22	170	2	155	52	288	52	175	14	22	6
chr11	182484	PF3D7_1104200	218	217	130	195	96	210	48	76	238	246	25	79	343	305	125	72	210	207	255	192	296	352	126	188	142	115	120	132	610	264
chr1	186620	PF3D7_0104200	1161	1779	937	1474	1605	2387	1380	1481	1454	1310	1451	724	1520	1878	1345	1563	1190	1767	1651	1757	874	1399	654	1111	871	1204	946	1388	942	886
chr6	187844	PF3D7_0604500	171	169	99	197	72	146	107	91	95	163	82	0	92	129	149	129	88	189	187	141	73	108	134	133	147	145	78	80	0	17
chr12	190085	PF3D7_1203700	161	43	149	16	70	30	182	23	110	11	0	0	87	6	49	9	0	18	108	12	130	21	122	21	82	30	244	51	83	3
chr2	192509	PF3D7_0204200	228	474	110	241	78	192	138	307	126	265	96	88	0	144	118	147	135	321	97	232	151	168	196	269	94	232	101	168	73	201
chr6	198857	PF3D7_0604600	481	317	273	150	137	109	280	51	288	243	493	67	139	120	166	61	365	357	313	310	182	102	243	261	176	75	199	170	205	89
chr3	210031	PF3D7_0304200	35	85	74	81	68	57	25	46	35	83	29	45	71	113	0	43	52	73	59	69	109	106	60	81	0	29	86	122	160	57
chr11	211576	PF3D7_1104800	99	10	241	2	158	5	53	13	154	0	200	96	132	3	153	0	180	3	94	6	160	0	55	1	151	6	51	0	21	2
chr9	212225	PF3D7_0904600	205	37	180	17	239	21	151	14	190	10	94	177	226	41	371	8	25	7	255	23	299	13	252	4	213	15	13	30	225	5
chr1	213187	PF3D7_0104700	4554	10521	6759	12682	6032	14776	5435	11528	5987	12400	5173	2564	5528	10230	5837	10294	5453	12091	7624	15312	5844	10232	5546	12935	5245	9419	5384	10149	6061	9671
chr13	214068	PF3D7_1303900	6125	650	6640	657	3547	526	4378	450	4539	573	3560	2042	4796	370	4570	389	3528	431	4704	551	5442	718	3209	539	4190	526	7315	537	5657	1094
chr6	215364	PF3D7_0605000	2121	4240	1642	2635	1749	3318	1115	2580	1314	2792	949	752	1370	2708	1380	2598	1483	3260	1730	2989	2165	3879	1561	3087	1753	3190	1014	1369	690	1007
chr1	220229	PF3D7_0105100	1370	7857	2007	7259	887	8123	1267	5328	1469	5592	897	613	1142	5301	1418	5393	966	4502	991	5448	1312	5524	728	5812	1028	5250	1566	7259	2086	5987
chr11	231812	PF3D7_1105300	1390	1368	1388	1414	1132	966	1144	933	1755	1235	1605	534	1860	1404	1170	1218	1242	1027	1825	1465	1562	1151	1255	953	1528	1235	1250	993	722	579
chr12	237840	PF3D7_1205400	4938	4873	7749	4267	6413	6015	5887	4678	6758	5729	8053	2856	10923	8038	6769	4693	6247	5635	6784	6134	7849	6681	4749	4861	5353	4750	4900	3391	4669	2877
chr12	238488	PF3D7_1205400	5637	1382	7242	1357	6046	1576	5227	1634	6323	2227	6900	3079	6447	1388	5254	1308	4936	1549	5991	2120	5283	1266	4022	1365	4710	1182	4277	804	5288	1377
chr4	243877	PF3D7_0404500	5542	1620	6687	1519	5231	1379	5027	1279	5840	1287	7869	2017	7609	2228	5137	1068	6481	1705	4605	1277	6904	1636	3272	952	3720	883	6133	1623	7208	1324
chr12	247015	PF3D7_1205500	250	455	503	198	91	233	195	160	252	422	384	62	139	153	447	374	351	465	501	647	141	167	222	391	353	500	188	316	111	139
chr3	250346	PF3D7_0305200	1450	2068	1755	1953	1406	2296	1316	1264	1303	1405	725	763	1143	1520	1385	1411	634	1067	892	1515	1077	1383	866	1281	1130	1246	890	1302	822	1060
chr9	250351	PF3D7_0905300	1432	1572	1508	885	1338	1653	1332	1478	1303	1377	1350	623	639	560	1036	1165	1363	1386	1416	1312	819	665	888	961	1170	1179	1179	1074	1053	621
chr3	254687	PF3D7_0305200	22938	19104	25227	20938	19353	18121	20057	17364	20016	16084	18499	8644	19249	13428	20719	12783	20307	20210	19965	17672	19848	16175	16584	15071	16144	13321	23769	19902	27503	18175
chr6	255163	PF3D7_0606000	1030	827	992	602	906	519	453	432	844	841	850	329	613	460	767	593	688	466	1002	510	632	533	1000	996	948	652	558	496	584	235
chr12	270506	PF3D7_1206000	9189	25693	10298	22505	4723	19094	6735	20427	8669	19430	6925	3310	6695	16491	7348	17266	6312	19169	6817	23243	6796	17153	5903	22615	7313	20185	8889	23650	13042	24176
chr10	274556	PF3D7_1006700	28109	10196	28086	8781	22811	8138	20849	8062	21253	9654	22032	11478	20980	5714	23937	7126	22086	8609	22688	10365	18786	6952	17200	8294	18841	6019	22147	6792	24750	9685
chr10	276788	PF3D7_1006800	904	940	1045	566	869	1414	795	549	1126	1113	925	576	793	929	610	748	637	816	882	860	600	576	372	438	452	423	499	451	224	94
chr7	279637	PF3D7_0705500	352	166	284	94	88	28	135	51	171	70	116	38	207	103	106	75	86	144	90	99	280	94	46	89	90	47	142	107	291	0
chr7	280176	PF3D7_0705600	163	46	59	12	142	66	118	117	142	87	102	26	77	50	37	31	24	0	30	34	107	17	42	51	30	0	0	53	12	0
chr8	283562	PF3D7_0805000	3289	1672	4359	1848	3619	1838	3929	2006	3779	2420	5152	1833	4083	1827	4601	2099	4002	2719	4473	2776	3880	1908	3142	1942	4179	1998	3662	1618	4815	2049
chr13	286638	PF3D7_1306000	232	183	52	96	258	410	157	58	156	168	47	8	53	1	6	3	0	0	0	15	0	6	18	45	40	0	13	23	43	7
chr9	287656	PF3D7_0905700	63	225	13	209	58	332	58	191	64	123	6	0	55	70	16	71	17	134	40	67	21	35	18	152	14	59	47	94	118	62
chr13	293174	PF3D7_1306300	3	6	20	4	30	8	12	11	13	5	15	0	8	7	27	6	0	12	35	11	8	0	6	18	41	14	60	22	15	0
chr10	297278	PF3D7_1007400	6881	16829	6515	15087	4919	14205	6197	13038	5400	14427	3868	2827	4617	11757	5727	13305	4648	13053	5675	15422	6882	15504	5503	15710	5727	13374	5074	13710	6184	14165
chr2	303412	PF3D7_0207600	716	3973	738	2449	545	3825	452	2982	381	2931	0	205	514	2058	370	1882	421	2191	480	2260	433	2561	455	2516	484	1894	652	3069	332	2025
chr8	305137	PF3D7_0805500	858	474	542	169	1012	486	398	226	461	262	244	411	235	100	253	160	36	82	384	162	219	87	179	71	123	93	250	70	100	37
chr2	307896	PF3D7_0207600	281	264	189	19	431	252	219	158	390	311	547	120	334	267	168	201	245	397	413	215	189	86	297	216	213	199	146	173	12	17
chr11	316543	PF3D7_1107400	610	1016	385	1015	540	1807	632	1142	765	1257	539	458	709	1359	686	1152	380	1160	478	1359	493	863	313	778	349	959	396	541	386	724
chr9	316686	PF3D7_0906500	267	506	322	188	243	495	218	386	200	265	76	45	121	146	105	164	93	238	215	201	163	205	183	160	117	124	151	411	111	160
chr12	320982	PF3D7_1207000	8451	10582	10917	12366	7898	11654	8897	10900	9482	11737	8315	4291	11251	13816	9724	11505	8046	11443	10645	14838	11077	11894	7743	11171	7862	9364	8577	10182	7840	8633
chr7	326664	PF3D7_0706700	1134	996	1044	895	1380	1331	758	773	726	1127	478	438	866	605	921	861	841	880	1177	1132	1030	859	387	589	597	572	343	346	154	142
chr10	328522	PF3D7_1008000	77	67	389	53	235	83	274	58	236	66	184	97	345	76	133	49	116	35	221	80	388	67	154	81	65	36	205	45	251	97
chr7	329193	PF3D7_0707200	33	32	32	13	88	3	69	37	77	21	0	62	8	26	27	13	0	0	66	24	36	49	126	24	37	9	107	11	321	10
chr10	329814	PF3D7_1008100	2936	5810	3950	4931	2256	6601	2691	5465	3448	5431	2456	1303	3139	4989	2471	3473	2793	5887	2488	5479	3195	5133	2044	4501	1913	3668	2805	4001	3026	2793
chr13	331009	PF3D7_1307100	80	94	83	58	68	16	31	123	193	90	31	38	0	1	40	31	171	152	131	143	18	0	105	202	94	19	73	86	48	8
chr1	335549	PF3D7_0108300	116	160	153	51	122	41	86	131	85	142	632	19	50	81	51	89	165	240	127	142	71	81	126	120	63	88	66	144	92	21
chr13	342911	PF3D7_1307600	15797	6533	22576	5846	14763	6781	18946	7971	20321	8152	31668	9261	30280	11178	17918	6886	24739	10442	26462	9991	24015	8610	18423	7844	18819	6891	16860	4956	12504	3477
chr3	349370	PF3D7_0307900	3024	3488	3479	3302	1830	2984	2396	2199	2456	2575	1970	1465	2915	2477	2656	1922	3159	3748	2760	2773	2465	2552	2538	3118	2663	2507	4282	3260	3726	3125
chr12	351358	PF3D7_1207600	8415	5189	8821	5601	7373	5340	7847	4858	8009	4887	5583	3731	7435	4274	7517	3448	6070	4789	8226	5227	7160	4746	5523	4317	5556	3058	8564	4896	6750	4956
chr7	353129	PF3D7_0707500	195	624	286	299	325	633	127	644	169	638	81	179	201	704	150	504	33	507	119	584	172	700	82	230	155	278	90	248	62	347
chr2	358592	PF3D7_0208800	684	2337	901	1492	678	3099	806	1830	732	2222	648	438	714	1894	553	1851	704	2169	843	2438	528	1463	424	1641	567	1483	524	1234	295	542
chr3	359682	PF3D7_0308100	32	56	140	18	71	93	93	177	165	90	13	40	32	53	149	201	64	10	227	289	52	19	60	81	197	75	22	10	0	48
chr12	360596	PF3D7_1208000	19252	9127	20479	7849	13746	6595	15169	8282	17092	9659	16449	7694	14539	6824	18930	8253	14422	7167	19997	11364	17511	7412	16849	9200	19886	8656	18128	7184	18278	9025
chr11	361367	PF3D7_1108200	302	84	481	85	535	68	348	86	281	106	307	178	489	123	289	42	151	77	378	77	410	77	274	62	241	65	497	78	208	110
chr6	364718	PF3D7_0608900	526	246	768	278	594	406	701	497	1003	501	893	464	520	227	799	487	514	294	1017	536	452	241	603	408	871	443	464	191	755	370
chr10	368417	PF3D7_1008900	68	183	156	308	102	295	196	279	177	296	97	106	231	383	168	511	63	231	241	522	401	652	137	467	187	328	224	525	247	404
chr13	369102	PF3D7_1308200	111	463	88	372	94	409	66	353	87	354	18	28	27	205	63	280	45	250	92	226	47	204	73	393	57	298	82	385	53	125
chr3	374395	PF3D7_0308600	52	94	72	122	95	128	76	56	101	114	22	28	159	234	130	75	12	30	73	118	82	130	74	177	57	102	7	46	142	35
chr12	376574	PF3D7_1208200	1261	2255	1711	2704	1513	4072	1656	3521	2363	3490	2645	1098	2180	4251	2023	3410	1904	3883	2094	5248	1585	2825	1270	3963	1234	2636	1221	2181	1178	2282
chr12	381930	PF3D7_1208200	36	49	113	85	3	3	126	41	69	19	47	0	21	23	75	21	62	158	60	29	13	67	85	85	25	30	320	27	0	1
chr1	390193	PF3D7_0110100	129	105	30	36	53	75	125	16	122	73	38	50	27	0	14	28	140	62	55	86	0	16	27	0	18	0	0	38	0	0
chr2	393319	PF3D7_0209500	3	42	36	188	43	16	43	74	36	69	22	41	20	121	72	134	1	20	28	129	16	18	19	23	36	178	11	21	0	0
chr12	395086	PF3D7_1208400	253	261	197	43	217	411	182	251	474	434	195	71	108	175	90	48	246	119	230	328	54	80	351	296	155	181	72	135	195	56
chr3	402984	PF3D7_0309500	5832	4584	7882	5040	4439	4234	5539	3939	5526	3553	4539	2397	5538	4231	6991	4729	6957	5371	6589	4668	6913	5136	6063	4122	6776	5139	5932	4083	5396	2864
chr3	403020	PF3D7_0309500	9142	12743	9538	8417	3311	5535	4121	5212	3853	5028	4203	2023	6098	6172	4872	6485	7676	11310	4400	6661	8848	9049	2461	3578	3512	3858	5200	5740	4844	4565
chr12	405503	PF3D7_1208800	87170	79101	100227	79789	56368	55201	80744	66127	81525	66767	95565	36083	88100	68002	96013	67444	76868	74933	102488	91061	79566	67986	99899	96938	102562	81153	99783	78626	134594	67542
chr10	412726	PF3D7_1010300	3619	3450	3050	2576	2326	2067	2198	2261	2197	2653	2057	1334	1768	1850	2175	2257	1689	1793	2740	2602	2044	1849	2637	2649	2606	2264	2101	1640	1623	1503
chr1	415943	PF3D7_0110700	3605	1201	3550	756	3122	943	2687	845	3059	789	2441	1482	2859	595	3578	791	2484	558	3419	894	2758	720	3044	825	3419	866	1798	518	1314	206
chr1	417602	PF3D7_0110800	473	759	602	824	301	396	339	382	358	427	227	169	335	357	262	434	259	390	297	432	456	541	327	620	243	490	404	658	644	730
chr8	421274	PF3D7_0808300	9	53	20	116	30	27	42	71	68	83	15	0	80	4	5	5	42	50	101	98	55	81	45	82	12	1	38	92	130	15
chr13	422146	PF3D7_1309100	3286	198	4364	175	2799	173	3076	110	3768	182	3683	1991	4483	185	3736	158	3396	188	4017	180	3917	198	2983	149	3253	145	4379	206	4395	133
chr8	425557	PF3D7_0808400	26663	27140	32272	33119	20622	20206	23332	21174	21482	18794	12740	9601	19538	19579	18311	15132	17774	19408	19527	18132	27775	23528	18527	18135	17338	14492	43355	44521	51271	46228
chr13	430617	PF3D7_1309300	13	115	14	125	19	67	12	112	18	178	10	5	11	65	7	59	8	24	7	103	4	49	18	114	15	25	0	157	21	208
chr10	437715	PF3D7_1011200	606	20	998	5	851	11	1004	9	1009	33	667	423	1478	35	773	24	691	17	1332	39	1047	17	1009	35	614	11	458	8	330	1
chr2	440117	PF3D7_0210800	68	267	138	169	57	307	78	231	97	133	49	30	47	220	21	206	56	307	50	267	90	231	33	282	32	176	62	232	135	75
chr5	440123	PF3D7_0510200	81	70	26	4	105	84	74	26	38	44	19	45	70	9	67	22	0	0	19	20	42	21	0	0	5	20	0	0	0	0
chr6	447674	PF3D7_0610500	410	181	502	104	139	187	215	195	416	173	322	92	317	176	291	158	215	134	267	128	240	133	166	179	273	162	237	109	451	191
chr4	455966	PF3D7_0409600	3	8	29	10	44	9	3	9	20	2	19	8	0	0	30	21	40	18	30	7	0	0	23	1	56	63	17	0	0	1
chr12	459591	PF3D7_1210200	219	169	213	51	290	177	110	99	106	85	60	62	43	24	130	115	29	134	24	83	88	42	129	15	67	139	158	57	0	2
chr7	461418	PF3D7_0710100	32853	1211	36109	1106	26560	955	27668	1000	26710	1002	25771	14276	30083	779	30179	801	26783	955	29575	1132	29441	1000	24773	1079	28919	918	28834	989	40834	1040
chr6	465941	PF3D7_0611100	12109	28924	12262	25132	8907	22977	8067	20236	8305	21371	6939	4127	7681	17708	8180	18264	7917	20953	10496	25189	8854	20057	8244	23102	8706	20461	10510	22915	9386	29704
chr5	466940	PF3D7_0511000	10861	7208	8640	5301	8897	7429	8190	4838	9720	6055	9582	4104	9255	4903	9084	4939	8392	5802	9582	6841	7256	4364	7089	5237	6669	4398	6871	4083	5318	3432
chr8	467207	PF3D7_0809100	28034	2867	33862	3098	28861	2955	32377	4175	41605	5733	39595	18621	36738	3413	35219	3160	31278	3461	42305	6136	26136	2779	28496	4012	23922	2521	25390	1913	20726	2606
chr2	469225	PF3D7_0211700	34715	3518	38456	4079	29428	3065	27949	3760	27984	4844	25954	13923	30463	2992	26714	2594	31864	3646	27639	4326	34231	3934	21985	3436	22286	2327	40121	3565	42908	6817
chr4	469511	PF3D7_0410300	14715	14725	14339	11975	10617	12653	9897	10385	10876	10078	7029	5142	9879	9469	9434	7741	9021	11059	9843	10797	12247	11655	9188	9702	8699	8430	12534	11002	11524	9488
chr12	469706	PF3D7_1210400	668	47	1293	96	859	55	747	73	780	48	844	385	1275	31	704	50	970	57	781	58	1180	78	605	40	804	41	1253	45	1460	107
chr2	470183	PF3D7_0211700	78	57	87	71	62	61	98	114	24	34	132	0	45	76	157	37	60	6	61	25	70	46	63	74	86	71	205	91	461	638
chr2	474387	PF3D7_0211800	64	154	169	357	48	327	79	267	97	216	60	38	118	270	86	177	124	181	59	92	92	217	37	195	44	160	53	153	0	300
chr6	476038	PF3D7_0611400	38215	40751	46744	42155	44212	52168	40105	36430	41306	39529	49617	17043	51506	47694	37110	33508	43146	48912	39719	43289	50084	46247	27975	31770	28672	26566	51151	46101	54833	41993
chr5	479400	PF3D7_0511300	3920	2201	4231	2084	3997	2100	3983	1461	4670	1559	3224	1835	3565	1522	3600	1407	3413	1548	4280	1981	3799	1590	3123	1749	3150	1432	3160	1547	3135	1256
chr11	483158	PF3D7_1112700	82015	83522	93145	87264	88120	95085	93781	85830	103432	96480	171011	48036	147050	125463	106978	85420	125110	131371	120229	121538	99442	84568	98947	110040	112848	98717	82979	72542	71938	57206
chr5	483758	PF3D7_0511400	1382	4287	1289	3348	1636	4815	991	3443	1122	3628	864	576	1347	3677	639	2072	1088	3453	887	2670	1719	3422	489	2231	545	1549	1274	3241	851	1879
chr2	491300	PF3D7_0212200	263	173	387	293	323	196	224	163	368	149	292	163	349	108	374	139	229	214	254	143	423	227	332	131	176	105	575	283	802	179
chr3	492834	PF3D7_0311400	2295	2497	1503	2311	1150	2107	1543	1801	1586	2060	2358	774	1767	2014	1681	1479	1400	2942	1884	2381	1679	1468	1746	2533	1355	1969	1395	1573	1629	1838
chr7	494531	PF3D7_0711200	6197	2223	4546	1603	4447	1549	3579	1401	4377	1412	3419	1934	3399	982	3622	1157	3937	1475	4263	1549	3885	1234	3298	1402	3521	1187	3278	1061	3404	1016
chr6	498480	PF3D7_0611800	116	547	96	484	74	509	106	643	109	439	141	34	30	191	74	526	226	1025	157	697	43	247	87	544	35	257	70	432	0	196
chr13	499448	PF3D7_1311700	84	32	80	173	213	150	38	147	81	128	9	40	27	82	36	134	18	10	42	45	78	113	56	100	30	10	152	148	173	137
chr13	500209	PF3D7_1311800	32	250	72	81	6	102	19	107	21	153	37	19	9	110	12	62	22	145	36	152	20	64	24	128	21	106	22	28	7	23
chr6	503281	PF3D7_0611800	4918	667	8844	850	3812	584	6518	843	6890	792	5422	2575	4436	471	9031	855	6097	639	7679	1124	5593	752	4893	855	6594	789	12912	1373	12799	1441
chr3	506194	PF3D7_0311700	212	6	258	20	107	4	221	4	153	5	65	60	167	7	136	3	179	9	229	7	137	4	188	6	120	4	272	0	173	4
chr6	507016	PF3D7_0611900	222	577	290	574	160	216	119	48	171	161	89	41	105	215	121	111	227	314	150	265	152	319	74	250	118	47	351	892	228	670
chr10	509114	PF3D7_1013200	118	91	127	62	56	87	78	26	29	75	36	58	40	21	33	133	64	100	47	33	67	134	32	93	80	50	11	207	51	87
chr6	512554	PF3D7_0612200	3729	506	3694	385	3174	525	3289	339	3794	408	3857	1679	3057	336	3622	301	2483	370	3890	403	2560	258	1849	335	2269	222	2263	257	1933	115
chr12	513593	PF3D7_1211600	25262	15587	20632	10500	21436	12513	16766	8768	20149	11239	12634	10265	12846	5932	19972	8985	10813	7096	19518	11347	12321	5792	14767	9971	16964	7556	13981	6875	16271	8862
chr8	515214	PF3D7_0810000	4123	4959	4641	3785	6487	7229	4069	4649	5348	5094	5065	2281	5768	5002	4186	3953	4255	5103	4946	5780	3782	3719	3782	4815	4153	4049	3809	4524	2849	1714
chr10	515451	PF3D7_1013300	1932	112	2186	70	1954	126	1420	97	1570	73	1182	933	1228	62	1410	56	1203	74	1784	88	1591	102	1246	74	1343	46	1486	64	1128	96
chr4	519527	PF3D7_0411800	42	139	47	78	73	97	100	40	48	87	53	19	8	3	66	52	90	128	98	103	1	29	93	105	83	68	39	31	14	17
chr6	522976	PF3D7_0612500	584	209	814	224	1479	357	1363	181	978	174	756	493	876	306	611	152	858	261	943	226	856	208	707	162	564	150	863	205	840	115
chr5	523719	PF3D7_0511800	683	30	773	32	333	18	477	19	634	14	559	159	564	25	501	16	297	31	378	29	573	8	413	18	516	23	175	28	252	6
chr2	526391	PF3D7_0212700	236	52	109	30	73	23	158	29	142	27	64	0	34	18	178	25	77	14	207	24	73	55	123	25	24	21	197	24	105	29
chr2	527518	PF3D7_0212800	99	385	185	349	109	163	120	208	75	277	145	58	249	755	60	292	54	360	98	197	184	470	93	183	40	144	117	146	149	247
chr12	528054	PF3D7_1211800	370	2139	599	2494	597	3434	617	2366	869	2636	728	349	617	3213	537	2115	406	2671	590	3011	645	3036	304	1896	375	1460	659	1570	706	1724
chr1	536244	PF3D7_0113800	109	115	233	206	53	72	122	47	44	131	33	28	140	290	82	99	15	172	46	108	111	273	94	178	32	40	86	286	233	253
chr12	536327	PF3D7_1212000	111	232	32	112	91	365	45	187	62	223	28	25	44	106	22	198	12	115	35	211	82	93	54	211	46	135	0	121	8	23
chr8	538637	PF3D7_0810500	60	98	44	151	18	104	17	91	17	71	15	5	14	44	21	109	25	222	14	47	32	50	0	17	16	87	40	161	75	105
chr10	550909	PF3D7_1014000	2461	4287	3267	4287	3283	6524	2295	4425	3546	6265	2676	1895	2620	4821	2801	5227	2341	4305	3909	7567	1959	3420	2805	4731	2276	4530	1834	3112	1235	1867
chr13	553174	PF3D7_1312900	117	304	206	266	74	257	109	209	88	289	45	65	118	220	43	123	49	130	60	250	178	346	116	244	87	161	119	281	118	243
chr5	553856	PF3D7_0512900	1526	3107	2187	3541	1450	3169	2408	3165	2216	2894	2798	963	3383	4116	2640	3046	3418	5516	3027	5167	2488	3145	2351	3855	2787	3651	2246	3153	2985	3259
chr9	554965	PF3D7_0912500	915	88	1019	71	654	99	771	51	1047	55	724	355	741	58	714	39	576	70	661	64	755	81	477	45	514	54	677	52	1142	55
chr1	557854	PF3D7_0114500	336	515	452	294	126	134	191	274	313	300	458	122	561	488	248	208	387	586	266	440	254	428	252	281	184	227	253	149	85	338
chr6	559025	PF3D7_0613700	8	31	21	41	2	5	16	26	6	46	7	0	49	150	11	0	8	15	3	36	28	149	2	13	0	29	66	81	8	122
chr9	559222	PF3D7_0912600	875	340	569	583	1071	404	734	330	1112	646	926	430	863	293	820	208	877	463	1063	780	966	344	623	427	709	182	523	209	827	171
chr8	560647	PF3D7_0811200	39	396	54	409	29	420	35	264	60	351	50	9	26	323	16	308	43	257	18	427	56	466	25	274	32	163	57	269	35	181
chr12	564022	PF3D7_1212700	5668	3686	5822	3857	4711	3834	3454	3293	4183	3572	3286	2102	4519	2944	3469	2514	4343	3833	4530	4018	4996	3348	3132	2967	2976	2117	5861	2930	4194	3480
chr10	564026	PF3D7_1014200	3819	500	4239	406	4509	616	3141	552	4661	792	3162	1746	3765	390	3030	410	3150	382	3599	759	2822	369	2530	504	2218	240	2203	271	3446	442
chr8	565246	PF3D7_0811200	1286	3070	1323	2514	1175	2801	1197	3158	1175	2699	906	610	820	1691	1182	2591	676	2210	1154	3077	957	1897	1048	2987	1054	2312	787	1735	686	1360
chr13	565464	PF3D7_1313100	373	691	356	451	394	788	219	663	315	458	360	122	138	284	156	330	305	531	191	653	170	297	195	347	233	360	198	383	252	285
chr12	567206	PF3D7_1212800	3488	3510	4486	3247	4058	5052	3776	4261	5089	5036	4081	2356	4298	4376	4588	4491	3781	4377	5024	5695	3075	3282	3619	4504	3621	3527	2531	2580	3227	2846
chr2	578295	PF3D7_0214300	14050	4238	17351	3847	9066	2209	12717	3880	13223	4792	11865	5103	14155	3541	13581	3406	11233	3703	14584	5554	14151	4078	13292	5071	14699	3587	12371	2885	17087	3373
chr5	578935	PF3D7_0513600	301	175	333	162	383	175	314	127	387	227	425	210	499	394	451	217	227	232	522	259	303	188	358	176	487	204	274	36	245	105
chr5	579689	PF3D7_0513600	1032	932	795	679	912	937	937	596	865	998	887	420	1018	762	762	765	740	730	653	750	810	935	508	506	648	449	676	544	1093	805
chr11	588065	PF3D7_1115500	4079	3348	4391	2795	3287	2673	3757	2774	5168	3072	4529	2305	3674	2205	4833	2782	3715	2758	5503	3753	2672	1740	4293	3265	4696	2883	2577	1891	2431	805
chr2	592762	PF3D7_0214500	3331	371	3728	299	2930	339	2654	346	3155	435	1764	1359	2337	183	2089	178	2067	177	2365	304	3046	281	2229	249	2253	186	3332	230	3759	340
chr12	593161	PF3D7_1213800	1527	4322	1298	3907	1320	5106	1365	3976	1526	5271	1452	751	912	2832	1209	4642	971	4342	2282	6709	893	2254	1035	4145	1221	3750	978	2135	691	1690
chr10	596774	PF3D7_1014800	3133	3992	4177	3280	4393	5470	3412	3652	3818	3735	3974	2268	3919	3729	3397	3607	3859	4301	3000	4249	3653	4148	2212	3086	2491	2627	2915	3311	4200	2807
chr6	601345	PF3D7_0614300	95	14	36	15	118	80	67	20	48	14	17	49	138	104	60	85	53	0	0	0	98	77	16	7	74	108	44	35	152	191
chr3	602073	PF3D7_0314800	215	394	147	137	189	217	225	140	151	55	176	114	91	116	240	87	199	265	108	88	55	81	66	49	50	150	282	227	166	63
chr2	603444	PF3D7_0214800	289	371	470	391	263	337	202	210	308	324	191	131	158	138	137	203	0	0	247	494	148	181	254	352	270	317	435	251	165	137
chr8	603623	PF3D7_0812100	1647	1849	1408	1503	1129	1899	1130	1708	1605	1624	1187	706	1462	1486	1145	1172	1127	1040	1570	2211	978	1148	1891	2422	1155	1674	1345	1231	1012	863
chr3	604020	PF3D7_0314800	1969	9604	2470	10230	2796	16986	2902	11553	3480	14567	4012	1390	3026	13506	3190	11249	2824	15463	3523	18497	2460	10104	2349	13809	2405	10148	1713	8256	2800	7221
chr2	604874	PF3D7_0214800	9	28	9	12	5	6	23	6	20	9	26	9	21	0	19	7	0	10	14	7	13	7	7	0	10	4	4	5	27	0
chr5	611787	PF3D7_0514700	7	23	197	55	245	253	76	146	109	251	20	160	261	306	167	186	24	12	137	186	247	109	97	94	184	133	265	98	23	18
chr7	615709	PF3D7_0713500	1926	2107	2237	2537	1719	2206	1545	1670	1782	1674	1605	939	2554	2688	1785	1723	1908	2501	1610	1859	2383	2131	1812	1925	1928	2097	1915	2185	2389	1261
chr13	621838	PF3D7_1314400	239	16	179	1	88	11	186	5	105	9	131	42	117	2	88	11	65	14	77	5	175	12	41	0	143	6	145	2	64	4
chr13	624432	PF3D7_1314600	6196	9689	6886	8606	10008	14370	7119	9429	8831	11403	6838	3892	7706	9213	6296	7509	6876	10907	7709	11327	7361	8751	5163	7326	3935	5720	5855	7781	5454	6740
chr6	624828	PF3D7_0615100	35	88	4	93	17	49	7	9	20	5	96	0	143	112	16	20	38	24	19	20	47	72	2	2	12	8	33	72	42	49
chr4	626544	PF3D7_0414000	137	118	73	30	72	75	58	35	80	48	84	38	110	81	41	36	120	188	49	28	65	129	63	56	32	78	99	175	4	64
chr13	629387	PF3D7_1314800	9769	10167	11547	9577	10485	11621	9059	8770	11096	10735	9704	4754	11877	10837	10416	9023	8048	8755	12293	12529	10032	8479	8562	9908	9378	8660	10380	7771	8494	7047
chr6	630620	PF3D7_0615300	19	49	10	107	9	111	4	5	2	7	7	5	2	12	15	22	14	77	2	0	11	20	3	0	0	0	0	25	0	18
chr3	634398	PF3D7_0315500	15	73	120	237	20	99	14	294	24	113	24	18	66	226	59	165	0	88	23	258	69	187	19	91	22	169	15	148	1	129
chr7	639466	PF3D7_0713900	569	3195	691	3246	631	3247	638	3245	814	3304	291	319	505	2505	639	2719	477	2525	615	3533	861	3189	546	3239	591	2683	722	3174	596	2412
chr11	642283	PF3D7_1116900	390	398	427	505	699	796	386	521	668	500	375	349	375	320	423	333	425	438	446	636	354	390	823	699	584	496	523	301	411	279
chr8	642537	PF3D7_0813000	836	1562	1018	1503	398	1125	704	1262	938	1222	600	250	658	1049	783	1060	677	863	628	1195	936	1592	533	1204	661	1328	964	1369	918	1498
chr4	644009	PF3D7_0414200	2477	2417	2033	1845	4113	3634	2450	1896	2714	2282	2765	1809	2230	2088	2262	1741	1968	1993	2864	2239	1958	1459	1980	1706	1866	1436	1169	967	1072	666
chr12	644354	PF3D7_1216000	6675	1089	8326	888	8325	1357	6916	1031	7541	1196	5683	3860	5917	794	6663	843	5521	960	7333	1080	6072	838	5465	768	5852	814	7210	1004	7330	925
chr7	645091	PF3D7_0714100	8162	4817	11100	4021	4571	3410	7313	4300	7172	4240	7201	3363	6836	3580	7999	4246	7089	4527	9817	5696	8509	4443	9935	5951	11851	5590	9017	3618	7433	3154
chr4	647000	PF3D7_0414200	48	30	67	23	39	31	76	24	93	12	19	0	9	5	28	7	0	19	51	0	0	0	46	21	56	15	0	17	124	0
chr3	647648	PF3D7_0316000	131274	1388	160808	1210	100428	875	112573	1045	101366	968	98034	44986	133271	1314	93145	699	127653	1404	92843	982	158647	1343	74618	683	79090	664	160968	1328	179294	876
chr4	651247	PF3D7_0414300	6514	4748	5931	3903	5386	3922	4978	3018	5506	3791	4647	2688	4445	2781	6258	3302	3626	3739	6147	3969	4872	3038	5668	3898	6256	4162	4027	3285	4729	2994
chr12	652848	PF3D7_1216400	259	20	419	10	549	10	309	9	307	11	532	153	110	10	388	13	622	26	340	0	210	13	261	11	247	20	260	8	100	7
chr2	653826	PF3D7_0215800	1102	1125	1229	1052	853	739	883	577	766	523	864	401	558	705	1051	728	1088	1235	779	642	740	673	678	658	830	578	899	1067	1203	948
chr6	654843	PF3D7_0615600	546	255	496	439	411	149	386	309	301	172	366	76	376	265	345	226	542	416	267	233	614	474	507	371	618	341	1023	1209	1551	474
chr9	656090	PF3D7_0915400	496	381	270	379	465	444	305	274	232	236	169	215	200	258	186	211	183	131	211	159	222	308	135	182	287	114	369	158	301	246
chr7	663859	PF3D7_0714400	8200	4990	6252	3408	5497	3215	4468	3233	5548	4346	4788	2796	4003	1826	5374	2633	5186	3006	6224	3760	3957	2694	3354	2886	4579	2296	4218	2504	3540	2652
chr6	664011	PF3D7_0615900	3499	5574	5734	7024	2157	2339	4555	4512	2447	4066	2532	1119	2896	3913	2706	3381	3806	6056	2432	3732	4236	5420	3408	4898	3060	3573	13384	15821	15693	27944
chr9	668299	PF3D7_0916000	2448	3341	2968	2958	3639	3787	2548	3059	2948	3070	2308	1331	2588	2666	2288	2299	2161	2390	2910	4005	2080	2564	2321	3099	2472	3217	1974	2721	2574	2255
chr12	669793	PF3D7_1216900	5994	9372	7120	8106	4199	7814	5523	8471	6685	9137	7474	2425	8979	13184	5170	6573	6812	10861	5544	9385	8697	12349	3446	6323	3508	5256	4039	5367	3870	3549
chr13	672471	PF3D7_1316100	201	909	103	449	189	1462	102	593	145	656	108	58	81	437	153	456	84	321	87	308	77	626	73	509	73	476	34	249	89	256
chr9	673683	PF3D7_0916100	43	206	132	85	41	127	59	11	16	126	56	24	11	0	79	65	37	98	54	66	0	9	72	141	23	122	20	8	0	0
chr2	674855	PF3D7_0216300	929	419	797	322	982	342	855	317	1263	397	976	348	991	358	716	298	756	326	1349	384	709	291	1119	393	571	212	684	298	796	185
chr5	678010	PF3D7_0516300	369	253	410	313	574	305	264	223	328	278	311	315	290	115	454	207	294	192	466	174	336	155	368	232	281	175	316	125	135	48
chr10	678986	PF3D7_1016800	26	36	30	38	28	91	45	89	31	61	17	53	51	163	23	117	12	76	27	54	33	27	49	0	23	59	22	83	0	28
chr2	682896	PF3D7_0216500	5727	45	5244	36	7714	52	5548	43	7628	45	6357	4648	5710	38	7586	41	4350	45	7758	50	3215	23	5084	41	4753	34	4127	34	3527	25
chr13	690407	PF3D7_1316600	2116	1649	2860	2230	1226	992	1904	1217	1891	995	1544	603	1966	1224	1266	821	2153	1349	1531	951	2195	1106	2155	1392	1754	856	3202	2617	3482	1079
chr6	696387	PF3D7_0616800	10254	12130	12714	11930	8647	11265	8954	9209	10654	10791	8676	5248	9445	9208	10071	9370	6297	8456	10590	11957	7077	7361	8012	9941	6842	6807	12870	12836	15512	14068
chr9	699718	PF3D7_0916700	18821	3459	35300	5035	14452	2051	22122	2658	15414	1890	15338	6560	17887	3251	16753	2189	21421	3724	17080	2110	26769	3432	14400	1643	16510	2002	34168	4365	29490	2397
chr13	700566	PF3D7_1316900	333	1068	375	1465	291	1463	288	1406	398	1220	239	177	280	1215	380	941	298	792	243	987	602	1265	173	728	390	597	466	1019	414	1086
chr7	702598	PF3D7_0716000	397	861	193	566	159	694	143	580	227	745	152	88	177	402	225	526	275	455	169	588	247	626	139	505	324	697	274	363	106	357
chr8	705028	PF3D7_0814600	896	2062	999	1664	840	1769	720	1927	742	1700	471	272	548	1054	931	1821	431	1862	869	2190	617	1394	798	2049	855	1615	933	2295	1362	2152
chr3	710468	PF3D7_0317300	295	5156	394	5318	270	4600	268	4825	381	5355	454	173	392	6132	394	6069	411	6587	505	7942	352	5714	359	5095	445	5243	343	5163	346	3408
chr4	710551	PF3D7_0416300	13298	741	15101	685	13668	781	12668	805	14347	998	14436	6013	16156	718	12021	563	13253	692	14000	917	13340	725	9009	548	9282	478	11118	462	11765	774
chr8	710979	PF3D7_0815100	625	304	449	216	516	248	530	196	720	262	990	215	265	69	454	119	892	339	733	277	460	93	454	122	320	85	461	74	304	56
chr5	714536	PF3D7_0516900	354	123	595	217	206	101	249	80	337	110	67	109	90	30	110	38	91	63	287	86	80	40	313	94	193	40	1067	155	1328	268
chr13	716075	PF3D7_1317100	870	665	744	342	698	477	537	413	656	680	550	322	377	196	680	439	660	459	656	822	411	333	405	595	447	334	619	213	272	223
chr6	719792	PF3D7_0617300	437	121	131	124	200	105	198	28	273	141	194	76	216	0	91	63	238	92	195	151	233	75	197	93	157	62	73	38	323	165
chr11	721250	PF3D7_1119100	793	974	1174	392	365	705	762	478	727	508	835	215	475	506	728	506	699	538	638	524	766	614	659	523	595	425	821	386	1541	626
chr4	724630	PF3D7_0416500	624	645	722	504	354	396	213	363	474	369	414	257	544	417	429	303	439	487	605	345	613	536	227	268	399	249	445	326	837	625
chr3	727770	PF3D7_0317700	32325	13342	39265	12918	34598	12674	34015	14028	34254	16819	36228	14897	44176	13849	30275	10907	37848	15334	34053	16632	41270	16196	25832	13393	23809	8900	30653	9247	25858	12639
chr7	734670	PF3D7_0716800	13751	17839	18581	17409	8483	12077	11811	12945	10952	12520	4076	6052	5190	7113	12892	14032	5206	6563	13718	16897	5268	6123	14746	20787	14778	17064	23189	23688	22477	20958
chr12	745258	PF3D7_1219000	119	84	239	105	137	180	181	93	163	100	161	47	191	82	106	81	75	133	114	110	221	132	98	39	75	58	292	213	201	193
chr6	750149	PF3D7_0617800	543	460	691	324	429	310	512	196	478	298	485	180	391	322	329	215	350	268	580	406	370	209	430	389	301	254	293	143	162	131
chr13	753405	PF3D7_1318300	206	234	194	341	181	252	373	230	368	315	141	95	148	265	278	296	148	226	462	424	185	196	362	388	354	336	331	201	112	61
chr12	756731	PF3D7_1219100	6792	13758	8804	11969	5385	13915	5163	10186	5595	11950	5174	2558	6476	12436	3771	9278	5924	14247	5207	11520	7037	11112	3748	8354	3717	6692	7272	11771	5387	9667
chr9	764101	PF3D7_0918600	349	722	338	229	368	470	236	409	250	417	224	145	440	565	185	336	249	449	236	204	367	542	81	171	95	133	50	110	25	44
chr11	764221	PF3D7_1120200	134	15	206	10	104	25	71	63	84	12	91	35	63	18	50	5	99	24	126	17	33	3	73	29	91	15	48	23	31	14
chr2	765635	PF3D7_0218700	120	283	56	201	49	230	97	319	108	190	82	66	114	296	79	137	152	238	124	164	111	291	107	198	92	326	67	332	0	83
chr2	768430	PF3D7_0219100	168	74	191	76	159	77	281	48	130	69	105	100	113	44	159	57	251	64	224	79	110	31	141	29	250	65	71	66	68	0
chr9	771004	PF3D7_0918700	62	180	19	9	29	101	46	2	39	59	16	0	221	203	2	51	0	0	41	43	120	282	2	16	24	48	81	40	23	0
chr5	772260	PF3D7_0518600	2420	2850	1856	1510	2532	3132	1632	2295	2510	2764	1666	1640	1460	1475	1980	1875	1180	996	2069	2243	1693	1480	1747	2103	1875	1543	829	652	996	877
chr10	775452	PF3D7_1019300	110	115	72	198	140	128	44	77	185	150	123	46	232	343	123	103	147	201	167	168	287	225	132	103	149	212	121	145	203	191
chr10	782643	PF3D7_1019300	12453	15020	10790	11799	10596	13444	10674	12121	12375	15388	8479	5037	10691	10966	11200	12306	9064	12086	12942	17715	10760	12183	8860	13283	8557	9683	9540	9692	7518	10245
chr2	785716	PF3D7_0219700	67	60	45	29	60	104	60	91	54	72	41	36	25	41	31	40	23	11	94	65	11	51	28	89	41	22	13	19	0	0
chr5	787141	PF3D7_0518900	879	985	1089	1189	916	1429	670	949	753	1129	778	518	900	1081	693	871	782	1283	753	1046	1052	1345	372	1015	544	978	975	1564	921	1222
chr3	787769	PF3D7_0318700	89	98	74	50	81	135	51	54	102	86	144	44	62	49	43	97	50	56	67	66	43	37	78	82	46	60	45	120	70	109
chr13	788370	PF3D7_1319100	185	98	172	87	143	114	89	91	76	61	136	108	160	80	127	35	80	29	48	28	81	73	14	39	58	30	63	52	149	50
chr3	789861	PF3D7_0318800	245	249	94	123	311	307	310	225	530	384	921	188	36	12	339	233	805	448	675	607	38	44	335	415	362	171	80	108	13	37
chr2	794540	PF3D7_0219900	204	50	47	31	129	27	245	22	313	81	193	210	123	37	228	59	157	73	411	118	258	51	230	87	227	44	172	0	132	25
chr4	797867	PF3D7_0418000	81344	64354	87848	57693	54536	48322	71714	50055	72360	50053	72682	33689	70670	48587	85725	51699	64577	52777	90410	72028	70941	47659	80244	68443	81921	59058	79126	56224	79101	41415
chr7	799288	PF3D7_0718100	152920	155931	289200	242572	140091	152964	245752	219176	226274	212818	345091	82248	372442	328604	291720	244368	430122	458728	332444	333941	448678	413383	245814	247176	259297	235227	336602	303875	407440	332818
chr6	803013	PF3D7_0619200	4	119	6	68	1	66	1	60	5	136	5	2	3	130	0	44	2	140	3	107	4	151	4	123	2	71	3	93	6	176
chr13	808123	PF3D7_1319500	28	1994	53	1700	17	2596	53	1622	59	2177	32	29	27	1272	38	1939	29	1929	48	3050	26	1599	29	1702	33	1528	22	1345	44	889
chr11	808869	PF3D7_1121400	71	58	441	61	24	34	144	74	192	51	265	39	305	122	243	33	108	74	171	61	359	136	274	81	229	53	600	130	451	68
chr7	814910	PF3D7_0718300	8497	7360	10658	8859	6143	7757	7184	7318	7480	6710	7883	2778	11861	9583	6830	5600	7532	9048	6847	7495	12010	10930	5746	5896	6883	5950	9581	8663	9740	9270
chr11	818731	PF3D7_1121700	266	7	295	37	336	25	194	18	336	26	126	112	214	11	210	20	241	12	303	27	187	16	266	11	164	17	189	12	184	14
chr5	820066	PF3D7_0519800	606	62	920	69	1037	176	1242	83	1599	125	1521	816	1277	102	1314	111	895	105	1434	115	883	120	796	102	838	89	443	28	291	20
chr11	820984	PF3D7_1121700	461	580	406	363	330	238	341	141	373	168	344	276	439	375	243	161	528	274	160	187	445	171	124	140	315	175	648	356	521	411
chr8	822694	PF3D7_0818000	800	1206	789	950	984	1449	1105	1483	964	1677	824	399	1017	1468	740	978	581	955	890	1135	1172	1206	613	879	546	730	533	1018	1065	583
chr12	822724	PF3D7_1220700	10759	672	11779	555	13476	1113	11447	501	13299	571	9663	6381	11162	625	9857	499	11282	614	11506	742	10633	546	6858	441	7509	378	9580	527	10132	300
chr8	823722	PF3D7_0818100	31	7	20	10	65	13	10	1	67	52	1	29	74	6	40	6	10	0	20	1	53	18	20	0	27	0	18	0	66	4
chr4	824120	PF3D7_0418300	12915	16332	27078	26490	8986	10678	13998	15599	10681	11999	11315	4627	11514	11704	8962	8981	10844	13284	7979	10119	12804	12533	5610	7263	5843	7188	17694	18288	13873	13021
chr5	830359	PF3D7_0520000	156	112	2	66	42	60	10	26	13	17	28	0	17	36	3	35	0	15	6	25	19	58	4	8	21	12	0	27	28	1
chr11	831004	PF3D7_1121800	257	289	177	155	149	108	142	150	280	298	83	17	100	106	68	33	40	135	199	347	141	63	128	251	27	6	94	184	87	118
chr4	837677	PF3D7_0418600	5290	4294	6555	4184	3140	2873	5327	3437	4198	2852	4470	1733	3094	2079	3388	1971	2129	2085	3734	2840	1806	1505	5585	5020	4587	2927	5563	3622	5941	3950
chr4	838197	PF3D7_0418600	517	529	464	514	230	395	273	271	306	130	209	131	126	43	179	104	88	104	110	133	63	152	108	137	142	145	414	465	439	213
chr2	838572	PF3D7_0220800	175	84	409	302	94	310	544	462	402	341	553	106	882	830	377	447	255	245	405	480	525	566	227	363	283	319	466	270	592	630
chr8	843944	PF3D7_0818500	861	2096	639	1172	717	1789	830	1549	1011	1668	921	365	775	1528	676	1229	745	1465	869	2212	796	1408	556	1447	556	954	747	600	507	1312
chr9	852132	PF3D7_0920800	930	2849	1322	3622	509	2468	793	2896	710	2872	677	322	675	2075	725	2517	578	3398	1055	3396	1114	3059	692	3275	955	2639	1301	3238	984	3259
chr8	853902	PF3D7_0818700	144	371	260	210	72	239	165	375	202	298	100	67	101	261	77	295	20	268	138	468	116	386	194	481	113	293	51	379	152	250
chr6	854809	PF3D7_0620500	110	220	80	69	85	198	88	192	19	157	77	31	60	53	67	190	167	442	42	99	99	104	30	93	102	91	152	247	196	122
chr5	856383	PF3D7_0520800	302	4856	414	7189	276	5367	329	5346	234	4829	175	160	265	5093	245	3604	215	3741	203	4535	320	5088	272	5088	237	3893	363	7189	268	5171
chr8	858580	PF3D7_0818900	325	576	244	380	252	440	240	457	284	406	258	90	184	323	213	324	168	325	282	435	181	176	235	397	248	364	165	287	58	93
chr12	859457	PF3D7_1221400	61	343	27	481	54	547	68	598	131	529	60	48	100	990	102	510	61	340	74	744	76	557	99	406	58	234	77	457	57	107
chr6	860877	PF3D7_0620700	3854	4243	4073	4363	1921	3169	3493	3177	2977	2821	1577	1077	3205	3247	2199	2285	2614	3018	2330	2467	3263	3218	1620	1814	1820	1847	3538	4440	3932	3047
chr10	863024	PF3D7_1021300	9027	4362	15146	4627	8672	4818	8682	4684	8964	4763	10680	3825	11029	4600	7734	3405	12559	5663	9248	5055	13319	5744	6136	4004	6461	3104	15645	4944	14797	6655
chr4	868954	PF3D7_0419500	1591	339	1699	231	1739	281	1501	227	2142	292	3059	1261	1966	262	2118	331	1905	321	2790	413	1329	210	2074	286	2226	351	1583	209	781	97
chr9	870606	PF3D7_0921200	61524	12508	70049	12362	38902	8004	50012	11637	46042	11347	41284	21231	49423	8092	50685	9191	54355	11379	52463	12161	59405	12063	47357	12127	49153	9614	69500	11478	77746	14924
chr6	873383	PF3D7_0621300	384	1082	624	736	268	697	254	827	304	841	259	96	321	736	186	785	200	839	324	940	403	917	291	966	280	756	550	886	366	1221
chr4	876394	PF3D7_0419800	8486	4462	11720	5054	13774	6516	10074	4947	11119	6665	12267	5490	14126	5500	9368	4137	10941	6111	13166	6624	11383	6058	7708	4746	7391	3504	11362	4726	11863	5378
chr6	876411	PF3D7_0621300	3420	2224	4459	3041	2729	2577	3661	2530	3424	2099	3647	1588	5134	3770	3476	2306	3991	3294	4631	2758	4874	2587	3517	2162	3381	2136	4370	3062	4374	2320
chr3	879687	PF3D7_0321000	9987	12368	11699	11662	11798	17331	10344	11467	10285	11124	12377	5494	14153	15374	9046	8646	11948	14200	11425	12633	11482	12229	7079	10213	7581	7779	9857	10077	10864	7412
chr9	887987	PF3D7_0921800	1117	378	1145	228	1044	444	729	197	570	160	337	347	292	102	402	146	288	64	604	199	341	70	651	196	735	131	1053	349	1294	315
chr8	897822	PF3D7_0819800	490	506	589	457	221	446	484	435	463	612	425	273	335	300	457	575	447	395	585	620	293	308	458	383	455	637	321	482	337	489
chr5	899938	PF3D7_0522100	290	253	616	551	467	409	300	565	291	377	639	144	838	583	271	504	648	790	340	327	512	599	209	328	267	376	490	542	569	335
chr4	901198	PF3D7_0420000	568	354	409	294	431	307	453	203	536	297	244	230	335	210	444	221	294	231	379	403	389	187	347	198	319	221	464	211	257	189
chr12	902393	PF3D7_1222500	409	1220	648	1029	181	1149	508	1590	603	1379	387	173	136	303	430	657	446	1326	550	1980	329	626	344	1615	448	1051	344	1116	600	827
chr4	903258	PF3D7_0420000	205	1126	209	1053	51	482	179	696	116	573	141	19	67	428	103	573	179	847	123	915	88	831	191	1203	174	606	145	992	158	753
chr4	905008	PF3D7_0420000	2341	8493	3094	7297	1441	6032	1970	8854	2295	8058	3294	1301	2187	6764	2677	9665	3098	12447	3625	13315	1832	5748	3291	12735	3243	9454	2042	5323	1124	3208
chr13	905315	PF3D7_1321700	417	62	513	48	167	22	165	37	143	35	201	70	277	31	264	16	404	70	187	19	440	38	55	13	198	10	459	55	350	42
chr6	905781	PF3D7_0622200	302	295	503	389	263	804	372	378	461	436	322	232	610	630	389	368	268	281	389	734	309	427	219	258	309	325	545	455	225	151
chr11	906434	PF3D7_1123100	91	219	148	200	219	301	103	170	87	174	147	75	140	184	52	173	29	56	35	107	132	181	67	81	73	113	132	297	57	137
chr13	906830	PF3D7_1321700	2091	23190	2121	17313	1761	19530	1714	16105	2338	17978	1965	1223	1772	15411	2068	16847	1380	17330	2332	22414	1474	13903	1966	21497	2223	20186	1800	14195	1792	12982
chr13	907524	PF3D7_1321800	52	182	153	61	126	121	100	85	84	96	71	117	176	138	150	92	35	38	129	118	111	111	108	0	174	147	94	81	187	0
chr4	915225	PF3D7_0420300	314	684	244	559	548	930	259	691	521	990	90	192	206	260	150	206	76	128	117	273	200	394	276	829	301	415	202	283	231	180
chr2	915435	PF3D7_0223500	345	382	361	227	136	223	162	102	162	148	132	109	215	201	176	82	276	171	193	208	234	296	167	256	242	136	294	205	174	133
chr3	921342	PF3D7_0321800	34	72	88	212	29	154	49	59	38	160	20	1	25	6	41	62	0	28	72	174	9	25	52	103	50	201	14	0	17	24
chr10	924537	PF3D7_1022000	1433	3169	2124	3140	1357	2789	1283	2399	1397	3070	1635	745	2014	3319	1232	2352	1729	3660	1684	3328	1619	3021	963	2449	1249	2153	1542	2592	1311	2553
chr2	927589	PF3D7_0223500	92	138	139	104	4	56	34	96	0	17	59	75	0	31	46	27	330	198	18	50	18	0	24	0	109	39	0	47	0	0
chr8	935128	PF3D7_0820700	47	80	40	8	57	25	30	9	64	0	1	23	0	20	17	3	0	23	0	3	13	0	2	0	12	21	37	3	23	9
chr6	939199	PF3D7_0623100	40	19	92	23	59	15	69	15	111	35	13	0	68	15	38	8	78	0	86	24	114	17	44	29	65	25	24	13	31	0
chr5	946063	PF3D7_0522800	1555	1976	2082	2031	2203	2235	1578	2074	1732	2278	1154	1110	1529	1854	1351	1810	1054	1504	1429	2170	1492	2100	1233	2044	1176	1742	1080	1787	1595	1761
chr10	946877	PF3D7_1022500	39	305	49	75	9	101	10	71	21	138	10	3	4	64	7	31	30	72	0	92	19	59	8	59	17	37	29	63	3	20
chr10	947928	PF3D7_1022600	585	39	273	25	809	30	412	25	485	44	263	284	301	25	288	8	193	14	379	39	339	10	131	0	195	13	68	14	439	49
chr5	950355	PF3D7_0522900	794	569	582	644	848	656	1021	654	804	720	911	495	618	458	848	627	512	747	840	986	454	494	595	1131	534	667	411	427	222	202
chr10	955191	PF3D7_1022800	403	266	314	280	240	204	409	161	426	170	343	84	269	148	297	130	95	179	297	201	202	127	166	115	389	155	427	155	177	64
chr13	962585	PF3D7_1322900	997	3095	1288	4213	1085	4059	809	4393	977	4016	935	445	1439	4425	772	2734	1039	4269	965	3539	1321	4526	611	3032	675	1867	1346	3935	1448	5299
chr10	963166	PF3D7_1023100	1269	1687	1120	1202	880	1605	939	1359	848	1204	900	375	763	1081	630	876	919	1691	847	1347	749	1034	634	1054	600	765	863	1148	733	460
chr8	965239	PF3D7_0821400	111	31	135	29	120	55	108	39	125	66	72	54	72	26	74	27	28	18	85	28	61	25	83	40	93	39	76	31	52	17
chr9	969150	PF3D7_0923900	113	98	8	2	80	32	68	21	55	72	63	36	39	0	113	16	10	9	67	40	31	0	22	30	24	2	89	19	0	17
chr13	969758	PF3D7_1323300	506	219	280	163	399	250	483	118	343	66	188	139	380	161	339	124	172	201	339	143	344	74	206	113	208	227	216	115	318	129
chr5	972586	PF3D7_0523400	3908	3302	4066	1970	2740	2420	2201	1748	2736	1963	2439	1460	2540	1795	2187	1744	1767	1562	3000	2159	2224	1562	2628	2583	2624	1897	3482	1653	2091	1170
chr9	974924	PF3D7_0924000	1623	1724	858	627	1649	2007	1280	1070	1316	1288	902	885	875	800	758	774	829	977	871	977	624	746	524	903	693	767	504	246	216	184
chr10	980010	PF3D7_1023100	3281	3507	3377	2983	2306	2461	2606	2344	3472	2820	2622	1257	2378	2128	2451	1894	2732	2918	3552	3173	2523	2342	2419	2951	2347	1826	3394	2094	2372	1698
chr8	986676	PF3D7_0822200	38	3	71	33	128	104	46	14	32	37	12	4	9	0	17	14	25	28	20	8	11	24	31	40	5	0	0	0	0	0
chr8	992221	PF3D7_0822400	100	59	56	55	44	57	147	37	93	110	69	45	98	86	108	44	118	80	93	106	248	84	105	101	127	25	113	52	338	112
chr10	995433	PF3D7_1023800	12195	8730	10782	7804	9623	6919	8761	6498	8254	7140	6664	3813	6798	4728	7742	4977	8447	7174	7779	6567	7552	5331	5672	5567	6553	4998	11316	7196	10113	7078
chr4	997288	PF3D7_0421900	16	39	12	14	15	27	9	2	5	13	14	5	8	15	2	11	11	0	3	17	1	12	4	0	10	0	0	0	0	62
chr4	998198	PF3D7_0422000	28	2686	22	2350	41	3353	21	2011	24	2085	9	14	17	1761	0	1806	21	2460	25	2134	22	2385	29	1627	9	1405	15	1527	12	1654
chr7	1002129	PF3D7_0723900	413	447	628	513	437	774	674	877	939	822	411	182	555	512	497	537	499	604	611	1108	558	556	656	585	494	637	665	1043	500	832
chr13	1002584	PF3D7_1324300	74	102	44	42	176	74	85	64	122	81	169	36	139	109	101	0	43	96	103	71	165	71	59	68	93	100	50	46	29	37
chr11	1002868	PF3D7_1125600	54	197	115	153	79	170	98	118	91	164	61	1	34	55	51	130	20	110	119	260	68	36	86	237	46	84	44	69	0	111
chr8	1004832	PF3D7_0822800	62	3	114	10	100	5	49	13	14	13	82	26	16	4	85	10	91	0	26	10	81	25	18	0	125	2	68	0	26	4
chr5	1010214	PF3D7_0524300	157	56	391	47	129	72	202	42	249	99	36	67	182	127	255	51	17	14	93	74	190	127	138	78	126	100	110	123	428	148
chr6	1015438	PF3D7_0624900	395	49	63	15	87	27	221	22	243	21	894	146	262	29	222	29	409	50	386	75	123	37	545	63	171	30	118	2	64	8
chr12	1017865	PF3D7_1225000	25031	11441	28239	10442	15042	6332	21588	7991	22251	7846	27800	10825	27065	10595	25923	8497	21062	9578	28079	11022	22394	7795	25638	10354	26719	9840	26513	8887	25213	6614
chr5	1026175	PF3D7_0524900	3431	7457	3925	6240	3960	10252	3431	6541	4389	8055	4188	2605	3485	6353	4171	7836	3616	6869	4188	9239	3498	6364	3040	7241	3705	6456	2442	4535	2536	3516
chr11	1026519	PF3D7_1126300	12	333	6	290	1	332	1	263	1	201	2	0	0	141	1	126	7	385	0	237	1	108	0	170	0	195	4	148	3	133
chr3	1029864	PF3D7_0324900	152	1520	88	1526	71	1192	64	903	58	869	73	41	90	1062	75	865	81	1705	69	1062	127	1320	66	916	76	999	73	1112	139	452
chr9	1031185	PF3D7_0925700	110	145	219	183	234	143	377	158	192	245	143	236	46	24	240	205	201	156	351	375	59	46	275	323	240	274	70	162	52	0
chr3	1032351	PF3D7_0324900	7205	10102	6761	7986	4188	6923	5665	5674	4808	5707	5544	2310	9957	11816	4223	4742	7017	10451	3720	4307	11152	12375	2998	4227	3353	3759	4594	4809	4826	7708
chr7	1033684	PF3D7_0724600	695	519	951	333	390	359	537	391	670	437	717	216	404	279	715	316	371	435	716	590	563	325	672	497	555	349	471	330	276	91
chr13	1044010	PF3D7_1325100	338	507	242	365	280	463	297	174	315	448	308	112	297	275	229	242	264	246	397	316	332	389	154	289	252	320	292	309	151	274
chr10	1045339	PF3D7_1025000	12108	2243	16730	2303	10141	2415	13255	2424	16189	3146	16033	6805	15011	2341	14758	2245	14010	2248	16246	3359	12565	2233	11938	2711	13670	2411	14131	1845	11832	1930
chr4	1046936	PF3D7_0422900	35	293	12	231	17	208	36	123	15	146	43	20	18	182	15	140	34	402	20	143	18	128	8	126	6	170	16	148	14	171
chr13	1050958	PF3D7_1325300	767	596	623	651	344	338	439	420	505	354	314	230	901	673	462	293	373	286	475	322	769	546	207	248	474	225	660	549	627	360
chr9	1059012	PF3D7_0926100	8025	5097	12653	4535	4799	3583	6501	3994	6178	4096	8620	2803	7768	3837	6976	4247	7214	4649	7277	4937	7675	4531	5548	3992	7157	4077	9596	5015	9686	4597
chr9	1061177	PF3D7_0926200	789	1193	799	1106	604	1222	764	899	1043	1238	1273	474	826	1110	931	1153	899	1679	1164	1759	601	570	853	1252	747	847	569	564	1221	405
chr8	1062039	PF3D7_0824400	27	371	15	313	21	1031	45	497	36	591	34	1	17	530	41	449	14	455	27	856	17	401	27	627	16	672	4	216	44	397
chr5	1065900	PF3D7_0525500	1334	728	1335	590	647	367	640	463	784	452	520	456	647	269	738	493	440	248	837	456	677	299	687	467	895	407	891	309	794	432
chr13	1071756	PF3D7_1325800	574	710	427	552	283	389	565	465	336	744	378	213	377	514	510	534	455	286	430	477	620	782	497	630	583	611	741	1017	439	524
chr8	1074784	PF3D7_0824700	148	3	483	6	103	7	227	8	238	6	68	12	353	45	119	2	92	37	131	0	485	73	114	7	131	13	346	42	332	14
chr9	1077291	PF3D7_0926500	18298	19577	19567	19718	22762	24605	19051	19430	20514	20953	19278	9089	19795	17808	21315	17034	20878	22452	21328	22968	19852	19209	14031	17485	16286	13460	15364	15751	18227	15577
chr12	1084742	PF3D7_1226800	557	647	752	421	713	720	813	666	693	721	286	252	409	308	561	292	554	240	695	528	274	345	493	662	640	507	379	332	373	318
chr12	1085127	PF3D7_1226800	54	248	69	187	59	384	37	338	41	340	17	18	16	142	23	201	26	121	60	332	16	155	30	275	24	122	18	145	28	127
chr13	1085631	PF3D7_1326000	107	2758	132	1926	68	2372	58	1484	73	1720	75	25	35	1437	63	1477	63	2146	86	2362	57	1284	93	2293	81	1816	50	1495	42	1274
chr7	1090728	PF3D7_0726100	478	517	264	354	210	553	251	272	170	210	511	90	271	326	351	294	706	994	243	360	167	182	0	141	287	389	154	328	209	174
chr13	1103961	PF3D7_1326500	107	164	231	157	212	293	23	187	132	221	42	43	194	112	222	196	45	19	134	362	99	300	139	292	159	164	93	160	188	201
chr4	1116963	PF3D7_0424700	165	114	239	148	45	155	211	139	119	159	193	21	283	340	47	89	44	112	83	211	234	270	89	144	54	62	460	321	360	216
chr13	1123860	PF3D7_1326600	810	49	859	69	683	47	285	67	620	33	517	259	361	16	523	36	354	32	560	36	442	27	385	32	629	45	358	29	191	11
chr10	1126985	PF3D7_1027000	958	858	1702	1244	1346	1316	1370	901	1593	969	1896	680	2377	1560	1892	1010	1270	1310	2225	1513	1769	1464	1626	1478	1312	1227	1338	846	2319	961
chr10	1134054	PF3D7_1027100	2382	4245	2549	3596	2512	5526	1988	5080	3525	5645	2801	1293	2072	3647	3056	4228	2153	4194	3548	7792	2262	3450	1910	4226	2021	3796	1506	2701	2048	3902
chr4	1135364	PF3D7_0425100	560	98	690	131	580	115	285	92	282	100	296	88	830	103	275	51	207	64	418	71	825	143	412	38	374	59	429	71	656	0
chr5	1138677	PF3D7_0527300	182	231	225	315	92	308	157	315	174	155	0	95	0	104	106	118	147	147	144	171	115	115	119	132	64	164	0	224	113	69
chr13	1139184	PF3D7_1327100	58	39	42	15	21	26	10	28	129	12	12	64	53	13	94	28	118	32	132	68	29	12	95	32	136	13	26	0	107	9
chr12	1141784	PF3D7_1228100	60	4	52	2	52	18	21	7	33	4	21	0	10	3	30	10	37	0	43	40	12	16	50	34	19	0	15	0	0	0
chr4	1144848	PF3D7_0425400	70	67	50	15	142	75	112	98	124	41	99	21	0	0	320	124	47	0	213	69	11	0	156	104	375	150	0	18	0	0
chr12	1146585	PF3D7_1228200	52	1109	68	1039	51	881	19	752	30	689	14	17	43	906	37	847	36	1334	39	661	58	1519	16	532	19	703	52	1411	43	859
chr13	1146913	PF3D7_1327300	17598	20821	19341	20388	15672	21418	16792	17708	16234	18260	11296	7524	14613	15758	15071	13349	11073	16333	13769	17803	16706	16920	14054	19343	14995	16133	20326	22254	28588	28183
chr5	1151209	PF3D7_0527600	16	84	8	141	2	39	14	76	4	75	11	1	4	133	3	38	13	39	5	69	8	126	0	45	1	38	34	311	87	498
chr6	1158053	PF3D7_0628200	385	326	562	253	367	323	262	272	486	475	492	188	644	396	459	413	204	358	678	452	576	394	215	427	369	259	446	206	405	296
chr8	1163490	PF3D7_0826900	442	442	349	444	531	582	449	521	523	461	612	310	235	237	427	368	282	510	520	621	252	152	321	446	280	431	89	137	160	53
chr5	1166539	PF3D7_0528300	20986	6971	27572	7396	26273	8802	30392	8770	29174	8525	38408	14624	38054	11652	30476	7556	33714	10442	35691	10008	29283	8357	24798	7814	22474	6259	21667	7481	21441	5892
chr13	1166770	PF3D7_1327900	20	1	34	89	116	62	127	87	71	32	0	0	22	14	15	20	0	0	8	12	43	54	0	0	9	36	20	0	2	0
chr6	1170116	PF3D7_0628300	50	24	32	35	93	88	81	50	104	95	28	57	105	60	57	30	110	6	113	82	44	34	100	58	33	55	0	0	191	79
chr4	1172064	PF3D7_0426000	247	374	332	422	123	181	237	78	244	37	128	68	204	129	146	109	205	123	208	230	274	140	143	154	139	38	235	220	347	90
chr6	1179798	PF3D7_0628500	11572	14958	13191	14547	9094	12556	8486	11851	10107	11678	7239	4631	7946	8233	10521	11021	6558	9163	10576	15368	7742	9255	9909	14869	9921	13285	10043	12115	12156	10828
chr12	1179863	PF3D7_1228800	208	468	198	362	181	564	113	272	129	341	107	81	110	267	101	191	133	286	175	329	183	312	143	293	173	231	166	249	149	88
chr7	1187973	PF3D7_0727900	2230	2191	1750	1335	3449	3486	2653	2503	2818	2552	2681	1269	2728	2352	2245	2198	3174	3543	2673	3098	2616	2568	1568	1961	1558	1660	957	1142	866	1130
chr7	1188704	PF3D7_0727900	476	477	476	701	455	925	660	608	526	675	965	364	995	1153	451	482	887	1066	383	769	952	1009	360	634	447	577	178	236	343	603
chr9	1200231	PF3D7_0930300	135	129	421	49	153	180	168	72	227	120	106	206	108	82	317	137	138	33	229	122	171	67	289	152	265	215	165	68	30	59
chr11	1203965	PF3D7_1131400	65	394	54	451	28	517	58	230	52	386	90	7	48	250	12	233	38	189	22	279	26	210	23	286	28	215	30	201	11	122
chr13	1204302	PF3D7_1328500	331	540	340	601	407	1157	371	956	477	741	176	202	468	775	410	960	300	673	368	872	541	835	310	535	388	647	254	510	141	330
chr6	1219902	PF3D7_0629600	30001	21828	36510	18340	18669	18123	24717	15474	28461	15200	19068	11205	21101	13525	25930	14647	22455	16526	23853	18101	25988	16339	18879	15809	22590	14468	31376	18342	32853	18882
chr5	1221385	PF3D7_0529900	6509	6742	10224	7803	7436	8365	8768	8999	8791	8578	16082	4184	11733	9745	10890	8407	10782	12725	11094	11227	8986	7276	8506	10323	10128	8784	10151	7536	9382	8670
chr5	1222035	PF3D7_0529900	91	256	135	402	129	470	163	527	107	489	268	41	198	782	145	456	255	1187	186	726	216	612	197	626	214	761	209	611	357	622
chr5	1225620	PF3D7_0530000	398	950	363	861	322	1189	270	745	283	631	367	256	310	641	289	841	273	749	360	765	348	756	309	650	471	1101	449	754	200	446
chr8	1232372	PF3D7_0828600	2201	5429	2249	4367	949	3074	1427	3744	1589	4109	1653	541	1372	2502	1059	2565	832	2888	1198	3871	930	2124	1212	3787	1205	2630	1313	2994	981	2377
chr10	1248056	PF3D7_1030600	11259	16725	14866	17466	6746	12716	10711	15828	10893	14757	8910	4001	9853	13190	11974	14557	9023	13466	12672	21303	10853	15608	9347	17075	8926	13187	16301	20502	16144	23014
chr5	1250257	PF3D7_0530600	3497	4627	3406	3863	1441	2663	2307	3937	2596	2704	2646	1035	3374	3825	2202	2756	2991	4316	2639	3511	3471	3832	2381	3456	2372	2994	2682	3570	2222	2051
chr9	1252561	PF3D7_0931000	4777	36	6074	34	4153	32	4706	63	5596	54	4604	2392	4240	45	5340	52	4173	35	5805	76	4620	39	4596	59	5471	35	5366	16	4974	26
chr9	1253141	PF3D7_0931000	650	1671	650	1226	379	1498	373	1642	400	1004	371	216	393	779	388	1090	406	1465	476	1105	366	759	434	994	340	954	474	1522	246	827
chr5	1255486	PF3D7_0530800	457	545	211	366	362	797	395	344	286	498	114	161	113	121	194	184	98	109	168	280	73	52	158	252	119	131	117	165	43	54
chr9	1258342	PF3D7_0931200	75	341	181	129	116	707	99	424	116	389	76	34	65	144	100	364	49	260	92	488	44	117	81	585	109	296	15	216	23	134
chr9	1259923	PF3D7_0931200	944	194	925	161	764	248	1110	217	1778	368	1175	802	1182	169	1399	222	827	194	2017	504	820	184	1232	299	1113	202	635	145	794	162
chr7	1275182	PF3D7_0729900	371	295	572	671	78	217	395	487	314	526	536	78	674	635	272	315	401	707	299	725	541	861	292	539	255	439	779	377	658	714
chr6	1275624	PF3D7_0630500	37	75	51	188	82	242	117	162	64	178	30	118	209	372	333	284	17	64	204	337	272	311	76	191	299	356	121	221	283	356
chr13	1282226	PF3D7_1330400	895	1398	1077	1407	442	1028	930	1162	726	834	538	369	473	622	718	861	467	1084	668	802	654	776	470	844	453	981	706	972	635	1017
chr6	1283272	PF3D7_0630600	80484	79997	106361	88003	79854	85556	100358	95161	110215	105761	142606	55705	130059	111159	131306	105397	112240	118771	149934	148273	90325	86110	107227	121532	107771	98912	78187	71520	63123	56491
chr10	1284130	PF3D7_1031800	28	98	28	78	32	122	43	99	47	69	22	36	28	128	30	89	0	58	26	88	29	141	45	68	20	107	8	66	28	18
chr6	1284282	PF3D7_0630700	404	182	185	126	248	176	225	86	216	117	253	55	105	130	170	93	286	192	181	137	261	187	106	98	264	65	244	27	12	12
chr5	1286476	PF3D7_0531400	1275	1495	1582	1172	738	1035	919	1426	1149	1337	1846	571	1250	1527	1150	1224	1445	1951	1394	1874	1212	1251	1171	1715	1144	1265	1457	1109	879	910
chr6	1296624	PF3D7_0631000	105	39	46	100	41	136	1	80	58	85	91	53	17	80	100	40	60	83	103	114	10	45	48	76	55	5	105	43	43	184
chr5	1296741	PF3D7_0532100	1064	1013	1164	762	1021	873	797	446	1196	619	1168	478	1238	776	1141	526	1194	789	983	638	1024	539	737	539	917	547	705	570	585	210
chr5	1297245	PF3D7_0532100	68919	63778	94829	71955	64057	65685	89941	73185	74894	64361	82978	34256	104448	87002	80056	60304	96267	101628	85922	81480	106208	87492	73450	75979	75338	62193	115390	96053	158691	93035
chr12	1298418	PF3D7_1231500	448	269	689	184	777	272	382	265	684	199	357	309	399	139	398	221	625	213	567	245	386	183	374	157	427	207	282	232	396	190
chr6	1301899	PF3D7_0631100	1465	338	2225	408	1950	434	2396	581	2091	550	2040	847	2695	539	2158	367	2080	679	2162	490	2762	597	1898	554	1805	368	2311	328	4093	789
chr12	1305877	PF3D7_1231700	94	185	130	324	74	275	57	247	88	327	107	22	84	177	113	350	83	351	89	374	83	214	65	267	65	206	137	321	79	251
chr11	1307823	PF3D7_1133800	68	50	82	30	95	13	76	52	61	65	37	19	196	37	71	17	0	24	6	57	93	50	46	39	37	26	207	78	337	45
chr5	1308528	PF3D7_0532300	22162	29054	30162	30343	19811	25330	22218	27616	23384	31006	29165	11610	37152	43109	25799	30984	32575	43335	31865	41431	36229	38998	22112	33449	26450	29601	25205	26602	24266	27488
chr13	1308599	PF3D7_1331200	198	4	277	19	312	10	191	7	274	9	116	86	256	9	290	0	185	6	333	16	338	0	279	16	123	5	183	0	403	5
chr12	1309719	PF3D7_1231700	279	159	66	40	60	138	117	34	229	42	132	69	206	111	114	57	78	39	83	79	241	104	46	46	72	86	67	67	35	13
chr13	1312079	PF3D7_1331400	240	87	315	185	187	267	275	206	211	187	107	141	285	128	330	188	102	144	218	198	200	261	202	159	250	111	237	121	852	599
chr11	1312166	PF3D7_1133800	257	90	227	160	92	65	164	100	150	95	231	65	237	150	140	72	156	156	60	82	239	233	115	47	111	74	342	179	197	93
chr7	1337481	PF3D7_0731100	922	1124	703	858	550	631	317	443	409	574	220	273	446	594	274	417	173	273	370	453	492	730	301	506	365	612	250	241	151	138
chr10	1339529	PF3D7_1033400	8406	14446	8709	12242	8990	17116	7852	11266	8156	11527	5683	4186	6868	10010	6955	8678	6441	11890	8350	11480	7466	9784	7131	9488	6499	9060	7759	9967	7043	5061
chr13	1347038	PF3D7_1332700	164	352	219	318	170	286	126	226	229	312	145	78	86	67	134	198	118	268	231	274	115	76	145	183	150	227	58	181	0	19
chr7	1347572	PF3D7_0731300	2701	2128	2568	1760	3060	2724	2365	1945	3275	2624	2562	1524	3373	2552	2457	1602	2293	2097	2944	2560	3181	2449	1848	1685	1638	1335	2759	1796	2483	1637
chr13	1349556	PF3D7_1332800	311	220	150	161	180	171	72	176	275	116	77	107	249	189	303	101	52	60	203	111	103	109	165	96	199	47	240	105	7	79
chr11	1350244	PF3D7_1134600	280	94	160	41	204	65	191	73	270	87	140	117	127	29	136	15	115	59	135	82	231	67	161	30	162	24	183	46	125	34
chr6	1353026	PF3D7_0632500	147	73	172	24	105	73	137	63	97	39	72	46	106	59	74	20	87	61	103	88	139	40	69	31	83	26	104	24	97	39
chr11	1357021	PF3D7_1134600	3636	4985	4022	3989	2716	4285	3121	2979	3608	3441	2396	1662	3255	3339	2799	2793	2813	4160	2764	3584	3487	3414	3077	3149	3049	2816	3454	3943	2862	2495
chr8	1357201	PF3D7_0831600	276	1607	291	840	299	1461	236	809	369	1286	223	106	302	1323	277	849	298	900	238	1290	267	920	128	928	240	833	147	1094	269	809
chr12	1368368	PF3D7_1233200	250	250	537	563	624	662	452	673	574	583	307	168	1360	1670	482	417	439	250	363	832	1128	1366	415	745	158	479	717	801	1162	1034
chr13	1369161	PF3D7_1333300	1466	3289	2043	2705	1436	4112	1470	2602	1640	2989	1754	834	1922	3425	1225	2089	1326	2651	1314	2984	1892	3061	653	1874	833	1532	1499	2487	1470	2251
chr8	1369249	PF3D7_0831700	16	1426	10	818	14	2216	8	1342	15	1556	13	0	7	1006	13	1022	11	1322	22	1789	7	763	5	955	6	781	7	592	5	268
chr6	1373882	PF3D7_0632800	33	617	6	474	4	489	20	278	0	234	2	0	1	466	2	191	4	300	1	435	3	520	0	247	0	300	3	455	8	170
chr8	1375623	PF3D7_0831800	672	1023	887	783	524	802	570	652	619	960	456	170	786	746	509	464	534	799	652	806	713	1030	353	600	393	596	651	830	573	1179
chr10	1376559	PF3D7_1034600	86	328	64	182	26	114	23	127	32	124	57	9	29	144	41	97	35	316	28	182	33	192	29	214	34	108	43	315	33	121
chr11	1377428	PF3D7_1135100	334	915	839	976	448	1803	452	896	725	1345	428	239	530	996	508	1071	512	658	492	1155	421	690	315	1102	277	700	556	747	518	514
chr7	1378569	PF3D7_0731800	34290	5817	35875	4413	28303	5193	27637	3585	24666	3753	23346	11617	34394	4875	23104	3325	31959	5352	24976	3867	37855	5647	20535	3266	21835	2935	29566	4197	30488	3764
chr10	1378570	PF3D7_1034700	5036	10547	6618	11313	5010	11038	4616	9559	5092	9507	4023	2136	5573	9575	4718	8254	4141	10326	5879	10777	5745	11032	3863	10203	4904	8969	7045	12058	6208	9667
chr13	1396706	PF3D7_1334100	4225	3877	4737	3768	4474	4208	4636	3567	4812	2836	4238	2300	5491	3962	4273	2417	4227	3732	4070	3038	5031	3445	2832	2523	3276	2076	3962	3196	5115	2392
chr7	1401797	PF3D7_0732500	5302	6553	6052	9040	4300	8894	5668	7878	4497	6272	3695	1750	6294	8472	4500	6141	5495	8497	4321	7297	7469	9135	3762	6013	4231	6293	8242	10402	8506	8105
chr7	1405531	PF3D7_0732600	575	339	675	409	737	1222	793	521	712	813	460	328	377	359	707	700	696	279	708	834	400	615	578	590	611	500	473	770	264	621
chr12	1414257	PF3D7_1234100	77	65	257	208	105	47	273	100	234	90	199	148	290	292	218	98	57	91	192	128	383	220	358	165	241	110	619	242	1521	263
chr10	1423712	PF3D7_1035900	1	707	4	640	3	1033	1	732	5	590	7	8	1	691	3	598	1	1011	0	828	0	579	2	653	5	651	1	441	4	275
chr11	1423879	PF3D7_1136300	1027	1148	1115	1040	1186	1402	1322	1016	1283	945	685	509	1108	713	921	954	1120	1123	888	1194	1147	1068	1042	1098	1109	952	2519	1433	3008	1751
chr11	1430448	PF3D7_1136400	427	259	410	352	246	266	333	233	344	144	141	110	389	237	169	188	296	268	206	147	197	124	121	143	186	148	325	208	182	88
chr11	1431935	PF3D7_1136500	63	112	119	168	81	73	55	90	90	73	0	17	144	97	47	100	23	71	41	90	146	112	20	47	26	124	140	128	105	50
chr10	1452070	PF3D7_1036800	10833	12317	10135	9159	8898	10304	8849	8004	8078	9265	6213	4889	9489	9208	8399	6829	8334	9841	7721	8751	11284	10931	6618	8750	7217	7023	8063	7336	6567	6785
chr10	1460244	PF3D7_1037000	4445	3219	4226	1862	4685	2277	3462	1997	3892	2613	3325	1593	3246	1652	2832	1750	3693	2737	3971	2273	3626	1800	2708	1616	2455	1245	3176	1412	1960	1168
chr11	1461014	PF3D7_1136900	3353	3185	2759	2469	3084	3802	2676	3062	3916	3676	3199	1728	2479	2232	3047	2722	2390	3381	4011	4400	1877	1924	2805	3236	2845	2843	1567	1494	1294	1162
chr12	1462738	PF3D7_1235100	13454	787	20917	1206	15356	921	17963	1212	17878	1250	32745	8291	26796	1359	14761	860	23834	1659	16992	1329	18825	1258	12759	1137	13762	757	22964	1105	20380	1883
chr11	1469393	PF3D7_1137300	2263	1974	2053	1517	1907	1710	2142	1331	1906	1506	1251	952	2250	1221	1298	880	1462	847	2095	1131	1825	1159	1716	1159	1520	898	1505	965	1755	833
chr9	1472506	PF3D7_0937200	8612	7406	9738	6712	5775	5106	8512	5954	7114	5145	7292	3086	7586	5420	7651	5073	6350	6211	6410	6219	7703	5982	7527	6746	8618	6457	10981	7935	17383	11295
chr11	1472710	PF3D7_1137500	465	141	386	264	624	154	247	120	628	155	431	312	390	131	433	92	284	91	495	123	425	86	269	81	263	113	231	49	297	0
chr10	1480858	PF3D7_1037400	228	46	191	12	113	13	201	19	155	54	67	35	232	33	76	30	134	23	289	64	286	25	241	65	98	14	278	88	241	39
chr13	1483517	PF3D7_1336700	83	189	40	102	71	269	24	35	21	62	31	11	32	60	50	85	8	18	56	114	22	24	27	98	48	25	61	36	35	33
chr9	1483854	PF3D7_0937500	9075	1859	11155	1888	8629	1991	9984	1990	9821	2895	13268	5326	9867	1855	11729	1990	10410	2399	13505	3639	7970	1920	10518	3542	11575	2215	10410	1754	10126	2077
chr11	1515705	PF3D7_1138400	52	2007	115	2233	61	2658	118	1954	180	2852	88	43	52	1424	133	2673	51	1353	94	3283	65	1437	57	2974	85	2452	4	1145	59	1184
chr11	1516524	PF3D7_1138500	62	65	20	45	15	54	59	43	125	85	53	48	65	40	49	49	29	32	59	87	68	75	55	131	77	57	79	21	127	74
chr11	1522008	PF3D7_1138600	316	747	266	616	281	920	363	820	375	747	436	162	250	598	313	719	312	853	331	687	240	392	197	628	163	533	174	377	130	494
chr12	1531941	PF3D7_1236800	315	391	424	375	200	185	162	305	285	331	204	44	303	225	245	231	93	247	273	286	360	368	246	445	205	246	488	402	304	376
chr12	1532350	PF3D7_1236800	20975	9457	48886	19686	13830	6264	37621	15165	23617	10676	18753	8761	15245	7122	29074	10818	17377	7825	31437	14024	16675	6531	59024	29219	50572	20230	38177	15687	35880	15115
chr13	1534031	PF3D7_1337900	175	245	194	157	85	131	112	218	152	252	78	43	137	173	61	199	133	222	78	205	169	285	91	183	60	100	127	307	230	199
chr11	1544738	PF3D7_1139100	1477	1547	1180	1374	1114	1532	897	1028	1328	1316	647	525	1071	791	858	906	874	1040	1223	1273	1023	948	1167	1083	999	889	884	692	557	855
chr10	1557432	PF3D7_1038800	11261	18654	14134	19758	9462	17525	10520	16768	10493	16202	11163	4963	12407	17850	11513	16097	11713	22897	13010	21338	14287	18635	10386	18288	11320	16513	12927	19626	11633	16988
chr11	1563012	PF3D7_1139300	562	429	619	312	644	829	618	622	566	566	92	123	460	302	274	320	175	234	265	474	142	224	515	680	546	366	208	154	33	84
chr13	1575487	PF3D7_1339000	4150	5205	4876	4956	4099	5409	3809	5139	3546	4540	1900	1777	2417	2409	2711	3154	2391	3321	3705	4514	2975	3127	3583	4600	3131	3810	13395	14289	18078	22709
chr11	1575860	PF3D7_1139500	2723	3934	4025	4086	2827	3805	2493	3016	2575	3510	1852	1043	4136	4839	2267	2878	2425	3310	3193	3895	3825	4455	1850	2722	2024	2279	2919	4162	2996	2788
chr13	1576582	PF3D7_1339000	383	34	311	3	462	38	413	24	593	34	309	248	457	27	620	29	194	7	514	38	339	20	431	33	477	14	410	13	274	2
chr10	1581263	PF3D7_1039200	833	120	1810	109	1086	107	1679	141	1520	110	1478	754	2136	147	1583	131	1349	108	1322	116	1985	159	1068	141	1263	134	1856	162	2077	182
chr12	1593597	PF3D7_1238400	1174	1658	1660	1406	501	967	1029	1120	1181	1426	1431	514	1468	1728	1209	1138	1248	2145	1231	1683	1360	1299	1045	1501	1129	1531	1276	956	921	1239
chr11	1600344	PF3D7_1140100	36	973	15	512	37	786	33	401	14	394	26	0	11	337	0	398	13	533	20	746	12	240	22	524	9	283	14	246	4	255
chr13	1603215	PF3D7_1340000	2991	3332	3235	3144	4926	5154	3151	3351	4129	3740	4332	2087	3860	3275	3874	3295	4164	3488	4284	4668	3145	3398	2457	2841	2694	2166	2849	1833	2641	2229
chr11	1606214	PF3D7_1140300	111	397	48	261	69	358	58	336	161	320	41	10	12	59	41	221	3	131	81	295	9	33	126	326	43	144	20	102	25	82
chr12	1613083	PF3D7_1238800	13673	7500	16777	8913	9327	5655	13655	7023	12066	6087	12602	5558	15454	7899	14116	5809	15082	8507	13161	7048	17569	8637	13301	7366	15924	7351	22999	12941	27160	9898
chr12	1622130	PF3D7_1239000	1402	1708	449	584	458	331	400	639	620	386	867	257	199	236	349	484	884	1264	740	827	320	140	485	535	315	487	542	567	559	389
chr13	1631453	PF3D7_1340900	1401	1753	1920	1492	1285	1282	1090	1100	962	1224	820	547	1141	1041	937	790	749	1025	966	793	1123	1094	498	830	872	618	2291	1828	2594	2247
chr10	1632450	PF3D7_1041000	1159	991	1457	1143	825	849	1467	1034	1169	1223	1060	494	790	844	1174	1292	1077	1195	1350	1456	1013	1152	973	1327	1217	1090	1395	1713	1610	1264
chr13	1652077	PF3D7_1342000	1777	7765	1899	7793	1601	8099	1414	5869	1660	7288	1367	903	1556	6650	1613	5858	1513	7030	1661	7591	1529	5704	1371	5122	1306	4879	1190	4088	1044	3536
chr11	1652420	PF3D7_1141100	27720	31601	39359	38701	19283	26689	27606	29282	27286	28994	31097	9958	34406	35826	30911	30136	32510	40862	31565	40082	38549	36327	27747	35917	29064	30121	40811	41290	44665	41776
chr11	1669599	PF3D7_1141700	1920	529	1731	412	2142	451	1649	284	2126	407	2308	1233	1650	294	2119	296	1720	432	2120	426	1150	258	1752	340	1541	280	1485	275	754	60
chr10	1676408	PF3D7_1041300	856	1326	542	683	1008	1061	762	674	865	972	1029	524	671	534	728	604	1486	2079	1206	1101	631	818	494	670	463	601	482	271	100	101
chr12	1687330	PF3D7_1240200	6953	4283	7691	3905	6183	4256	5677	3020	6458	2907	4812	2442	5862	2729	6112	2808	5083	2110	6398	3146	6803	3391	5276	2755	5312	2860	6757	3562	7593	2594
chr11	1691710	PF3D7_1142200	1674	453	2478	509	1238	393	1316	355	1339	433	874	644	1268	269	1035	409	829	272	1712	559	1539	350	2084	556	1593	476	2261	610	2009	359
chr11	1703986	PF3D7_1142400	938	213	481	76	790	170	479	79	591	135	633	471	470	75	749	160	723	124	797	163	452	60	310	78	567	128	170	75	253	37
chr12	1714326	PF3D7_1240400	283	356	200	428	268	415	399	399	313	288	348	54	231	362	266	251	453	501	415	295	335	329	281	174	267	297	473	386	240	230
chr11	1734353	PF3D7_1143400	12	600	15	432	15	554	11	315	5	532	11	4	11	462	17	498	10	497	13	438	21	721	14	504	8	414	18	638	12	224
chr11	1765776	PF3D7_1144400	12	32	133	7	62	63	59	43	32	40	0	0	127	168	43	51	10	21	50	29	28	30	0	37	5	7	84	157	56	40
chr13	1767075	PF3D7_1344100	25502	36229	31981	34134	25660	42413	22761	32085	24699	32070	31009	10500	28704	36379	20498	23699	31505	50185	22836	34566	29405	40939	16197	27162	16372	21424	28500	37618	31869	37295
chr13	1775783	PF3D7_1344300	741	898	755	585	528	573	230	714	531	538	189	165	459	427	509	454	331	509	531	787	446	561	514	272	258	265	351	385	635	471
chr13	1781901	PF3D7_1344300	943	1420	1189	1223	667	1047	732	776	766	935	496	331	805	1058	715	900	726	1072	682	1082	954	1101	502	756	460	622	929	1180	977	1164
chr13	1811420	PF3D7_1345200	1037	3049	1955	4001	980	3125	1584	3899	1510	3673	1936	576	2328	5398	1050	2417	1839	5493	1316	3572	2092	4857	1066	3469	976	2155	2658	5036	2221	4674
chr11	1812938	PF3D7_1145700	19	2	3	15	43	55	28	21	51	33	40	7	38	41	53	37	32	5	47	33	93	17	39	4	37	9	48	31	114	53
chr11	1837075	PF3D7_1146600	1769	2682	3193	2617	2416	4157	2643	2575	2438	2982	2508	1286	3845	3651	2476	2001	1769	2623	2675	2920	2796	2711	2634	2944	3969	3877	1213	1140	1130	528
chr12	1846977	PF3D7_1244100	543	104	303	64	296	68	448	82	512	180	407	231	379	66	315	110	205	28	584	152	237	100	409	131	428	51	422	37	319	30
chr13	1871652	PF3D7_1346500	4302	10153	5456	9676	4379	12422	4068	9999	6205	11661	4510	2638	4771	9178	5112	9796	3922	8196	5216	12438	4485	8929	4060	11595	4529	9590	3819	8192	4241	6240
chr11	1878528	PF3D7_1147200	96	126	72	28	175	151	94	37	54	14	50	16	0	21	42	70	95	102	137	51	0	0	28	19	92	82	44	13	0	74
chr13	1881679	PF3D7_1346900	268	112	184	131	97	99	76	46	243	182	139	116	264	107	65	73	165	44	156	69	160	114	285	229	97	40	210	53	121	14
chr13	1885612	PF3D7_1347000	64	8846	56	8782	59	7736	41	7866	41	7774	30	17	35	6093	38	6957	61	9280	70	9261	73	7268	57	7548	62	6437	71	7795	42	5773
chr13	1889228	PF3D7_1347200	1621	1279	1972	1233	2225	1928	1561	1482	1867	1317	1623	675	2547	1918	1188	1122	2022	1337	1928	1529	2275	1649	1193	1176	1075	822	1434	1184	1213	694
chr12	1901475	PF3D7_1245600	3099	3304	2824	2827	1956	2890	2105	2886	2714	2399	2058	1190	2530	2114	3220	2830	2439	2069	2848	2905	3167	2946	2803	3139	2837	2961	3451	2661	3736	2854
chr12	1906682	PF3D7_1245800	175	21	89	5	255	3	154	6	147	0	159	211	122	15	167	10	199	6	204	6	221	20	187	5	218	6	174	7	381	10
chr13	1927072	PF3D7_1348100	605	325	814	334	1012	511	804	220	948	285	509	526	408	181	948	293	372	152	676	213	392	239	629	291	675	247	465	73	574	93
chr12	1951194	PF3D7_1247200	92	81	150	221	141	152	74	48	214	268	83	142	164	85	289	132	83	23	97	69	171	154	74	59	160	136	180	138	205	70
chr13	1956806	PF3D7_1348700	953	777	1970	1412	1056	1343	1759	1300	1409	1400	1368	442	2000	1890	1278	912	1361	1287	1164	1320	2258	1966	775	1077	883	799	1818	1886	1961	1585
chr11	1971939	PF3D7_1149100	16030	5378	16266	4071	11029	3826	11302	2893	10922	1835	9288	5129	11642	3308	10538	2509	13281	3811	11819	2482	15474	3672	9917	2264	9831	2698	16281	3902	15788	2785
chr12	1977008	PF3D7_1248100	280	521	215	85	66	141	27	154	131	168	117	67	80	72	57	98	137	326	115	252	114	200	61	156	15	131	102	135	183	117
chr12	1979414	PF3D7_1248300	3358	8199	3664	5692	2330	7357	2645	5996	2959	6586	2300	1211	2627	4635	2611	4715	2622	6264	2720	6458	2872	5122	2323	6031	2013	5282	3105	6612	3019	5496
chr12	1987055	PF3D7_1248600	165	17	168	13	181	23	52	6	118	13	68	89	72	7	117	20	94	7	144	27	95	0	77	18	101	0	66	0	79	14
chr11	1995024	PF3D7_1149500	5261	14238	5474	12223	4446	15719	3682	11209	4317	11898	3084	2416	3661	9117	4155	10671	3233	10887	4960	14536	4020	10439	4177	13215	4418	11736	3090	8770	3202	8212
chr11	1996055	PF3D7_1149500	271	118	682	119	565	261	488	136	458	245	587	318	183	77	313	149	454	176	614	357	338	139	382	226	291	136	176	113	159	55
chr12	2015676	PF3D7_1249300	1381	421	2001	611	1405	407	1881	553	1698	317	1286	415	1693	481	1560	417	1676	571	1713	517	2224	463	1388	447	1454	271	1603	667	1846	410
chr13	2021555	PF3D7_1350600	97	389	175	243	116	425	113	460	236	452	55	127	146	313	305	455	35	219	306	437	89	143	174	490	228	349	183	212	185	198
chr13	2037280	PF3D7_1351000	144	134	127	95	66	133	150	71	68	33	35	31	68	137	58	137	187	360	55	84	136	158	62	43	65	36	199	209	199	183
chr13	2042606	PF3D7_1351200	214	1073	163	745	395	1519	212	888	305	1054	203	173	155	822	241	921	180	813	286	920	161	688	201	753	142	596	127	275	121	425
chr13	2048269	PF3D7_1351300	796	3969	1128	3993	496	4286	816	3385	938	3465	619	355	742	3897	801	3252	662	3669	745	4127	851	3563	639	4008	688	3360	904	3819	1535	3293
chr13	2056823	PF3D7_1351600	29	691	22	671	27	1764	28	688	31	834	10	12	0	688	9	777	14	772	19	679	13	345	17	522	28	620	11	567	1	275
chr13	2064686	PF3D7_1351800	1345	1899	1352	1581	1215	2424	872	1524	1122	1461	1157	662	996	1493	1054	1794	797	1646	1382	1922	944	1050	1117	1631	1073	1634	778	1247	668	1011
chr12	2081187	PF3D7_1250800	6304	7424	6834	7246	8098	9904	7206	7964	8763	9092	8617	5089	9631	8288	9142	6974	7051	7705	9363	11220	6058	6468	5783	7541	6479	6547	4824	5473	6227	4758
chr12	2086101	PF3D7_1251000	156	324	62	92	172	409	103	184	82	180	146	61	178	236	169	243	102	279	69	131	223	226	43	113	51	193	35	152	33	132
chr12	2087653	PF3D7_1251000	2632	1998	2631	1301	1990	1264	2079	1006	1670	1393	1499	929	1660	968	2041	814	1458	1245	1768	1340	1342	754	1555	927	1992	953	2042	969	1606	756
chr12	2088240	PF3D7_1251000	438	845	202	470	238	503	388	418	294	438	202	142	218	471	154	448	213	445	359	468	335	398	252	379	189	377	521	616	492	189
chr12	2113719	PF3D7_1252100	4124	4233	5053	4704	4520	5321	4080	3443	3628	3911	3117	1848	3563	3444	2736	2734	3849	3881	2813	3198	3791	4247	2195	2739	2903	2643	5265	4736	4736	5111
chr12	2150476	PF3D7_1252600	1	84	13	122	9	110	13	81	0	117	8	2	5	66	17	63	0	99	12	170	4	68	12	190	1	79	16	0	2	98
chr13	2321851	PF3D7_1358600	204	22	250	23	101	12	165	16	73	9	126	41	97	9	102	15	44	16	116	23	72	6	145	27	249	27	120	16	0	7
chr13	2328021	PF3D7_1358700	1401	1281	1993	1514	1440	1492	1896	1626	2012	1571	1781	693	2194	1660	2341	1338	1255	961	2455	2452	1870	1408	1721	1702	1658	1513	1137	1344	1316	1587
chr13	2335106	PF3D7_1358900	107	473	94	223	104	360	78	315	89	444	68	63	103	195	75	350	70	286	93	369	79	150	67	233	77	239	65	180	73	238
chr13	2384598	PF3D7_1359700	9043	9842	12256	11509	10319	14273	11425	11512	9709	11382	12814	4223	15103	16368	10983	10642	14479	18050	11711	14573	16888	17573	8074	8744	6856	7216	13538	13501	14352	13031
chr13	2390880	PF3D7_1359700	100	14	234	163	103	161	175	182	170	173	12	98	460	238	115	88	13	52	123	100	413	386	74	103	164	32	84	168	338	65
chr13	2395073	PF3D7_1359800	275	455	165	171	231	542	186	372	389	600	121	128	89	130	324	440	124	189	412	450	45	100	225	322	257	389	38	196	0	110
chr13	2465653	PF3D7_1361500	49	27	23	68	13	74	78	13	32	26	0	7	21	35	8	20	0	11	19	3	32	22	1	38	0	10	19	4	0	11
chr13	2519666	PF3D7_1362800	5980	5851	6390	5030	4699	5845	4363	4423	5223	4990	3698	2492	3978	3776	5797	4268	3359	3910	5378	5518	4322	3803	5354	5768	4935	4679	6309	5996	5892	5122
chr13	2615800	PF3D7_1365400	29	84	34	52	23	53	26	39	25	41	18	14	22	85	20	42	10	56	36	71	33	36	28	69	17	49	19	41	12	38
chr13	2672575	PF3D7_1366800	275	2674	360	1641	204	2596	216	1582	447	1917	265	136	196	993	208	1357	273	1575	177	1477	163	1279	136	1287	90	1187	247	1537	192	831
chr13	2687199	PF3D7_1367400	4182	217	5185	159	2496	196	3104	162	3759	143	2596	1715	3299	152	3043	149	3023	155	4208	213	4045	156	3047	189	2981	137	3858	148	2835	148
chr13	2706866	PF3D7_1367900	567	882	615	631	525	704	652	953	802	583	669	213	511	616	745	753	666	524	911	1196	427	496	756	1184	851	596	354	437	426	363
chr13	2742040	PF3D7_1369000	14714	13462	16315	13401	15976	16246	14311	11918	14749	12676	15100	6896	15482	12174	13646	10923	16290	16517	14512	13750	15065	13497	10755	10448	9327	8264	16112	12390	15998	12104
chr13	2748759	PF3D7_1369100	980	671	928	365	366	335	462	316	534	334	621	264	542	332	446	244	424	586	684	308	663	311	486	245	513	254	645	184	346	152
chr13	2769124	PF3D7_1369400	108	155	245	39	384	347	197	132	344	280	201	203	380	362	486	202	119	105	316	358	197	218	119	187	214	128	25	0	95	13
chr13	2790323	PF3D7_1370300	691	885	382	590	355	568	495	501	613	918	505	173	496	560	579	451	364	0	620	1161	596	552	383	787	373	525	533	631	473	660
chr13	2808019	PF3D7_1371500	2104	2303	1664	1640	1987	3208	1947	1653	1867	2417	1308	840	1786	1626	1046	1594	1435	2259	1658	1890	1843	2080	1050	1762	895	1155	1656	1656	1424	1464
chr13	2841765	PF3D7_1372200	1514	192	2575	177	726	173	904	90	979	119	0	599	0	401	1084	228	0	119	1516	90	0	234	1915	147	1584	250	3381	216	3411	200
chr13	2883931	PF3D7_1373500	78	1238	95	1119	38	799	62	758	57	419	31	17	59	929	36	554	58	735	50	792	42	862	29	556	34	703	47	750	67	1106
