# Supplementary material for: Chemogenomic Profiling of a Plasmodium falciparum Transposon Mutant Library Reveals Shared Effects of Dihydroartemisinin and Bortezomib on Lipid Metabolism and Exported Proteins
Source: Microbiol Spectr. 2023 Apr 17;11(3):e05014-22. doi: 10.1128/spectrum.05014-22 (PMC10269874; doi:10.1128/spectrum.05014-22)
Supplement: Supplemental file 4 — Data Set S2. Download spectrum.05014-22-s0004.xlsx, XLSX file, 0.5 MB [file spectrum.05014-22-s0004.xlsx]

## Sheet: Tab1_DHA-DEseq_output
Half k screens DEseq output-DHA_treated
chromosome	insertion site	GeneID	T2_NoDrug_1_1_3	T2_NoDrug_1_1_5	T2_NoDrug_1_2_3	T2_NoDrug_1_2_5	T4_NoDrug_2_1_3	T4_NoDrug_2_1_5	T4_NoDrug_2_2_3	T4_NoDrug_2_2_5	T2_DHA_IC25_2_1_3	T2_DHA_IC25_2_1_5	T2_DHA_IC25_2_2_3	T2_DHA_IC25_2_2_5	baseMean	log2FoldChange	lfcSE	stat	pvalue	padj
chr7	1187973	PF3D7_0727900	2810.34	2719.13	2303.61	2424.11	2389.99	2191.1	2509.39	2374.27	1892.85	1646.05	1854.29	1746.43	2238.46	-0.465742	0.0897436	-5.1897	2.10634e-07	0.000116481
chr10	276788	PF3D7_1006800	1103.83	938.156	909.886	704.664	813.336	595.354	696.604	783.43	482.335	477.545	414.165	414.331	694.469	-0.871527	0.177089	-4.92141	8.59213e-07	0.000160352
chr13	1603215	PF3D7_1340000	3664.14	4393.61	3207.62	3430.01	3582.81	3780.99	3781.1	3805.23	2469.83	2846.25	2686.4	2736.59	3365.38	-0.464868	0.0945046	-4.91899	8.69903e-07	0.000160352
chr11	642283	PF3D7_1116900	397.421	380.333	313.416	333.227	362.087	412.844	515.163	396.156	565.575	617.005	660.962	916.653	489.237	0.826896	0.179775	4.59961	4.23289e-06	0.000585197
chr13	2384598	PF3D7_1359700	14562.6	12996.2	16031.2	13420.6	11571.6	10719.3	11804.2	10402.2	8228.2	7243.47	8268.17	8992.78	11186.7	-0.632783	0.141468	-4.47299	7.71331e-06	0.000853093
chr12	2081187	PF3D7_1250800	8768.38	8739.55	8117.48	8558.15	7583.16	8922.51	9088.25	8316.62	7465.36	6845.16	7130.63	6441.07	7998.03	-0.288234	0.0707137	-4.07607	4.58032e-05	0.00417769
chr4	915225	PF3D7_0420300	135.385	91.28	254.651	183.053	223.994	146.399	221.131	103.924	473.213	318.011	783.888	307.407	270.195	1.46951	0.363515	4.04251	5.28821e-05	0.00417769
chr6	624828	PF3D7_0615100	57.8663	97.3653	109.696	127.07	21.747	15.6159	16.2001	16.8766	9.12217	12.6782	1.89116	2.22759	40.6964	-3.16186	0.807283	-3.91667	8.9779e-05	0.00620597
chr12	64862	PF3D7_1200700	8103.46	5788.17	5561.18	4134.68	2120.33	1504	1822.51	1422.08	1331.84	774.426	1089.31	881.011	2877.75	-1.90129	0.502043	-3.7871	0.000152417	0.00936515
chr9	764101	PF3D7_0918600	381.044	227.186	553.375	390.986	365.349	180.558	165.241	209.625	151.656	100.369	161.695	90.2173	248.108	-1.29426	0.372186	-3.47745	0.00050621	0.0279934
chr6	476038	PF3D7_0611400	48119.6	50322.7	46712.7	45768.5	36434.8	36219	35064.3	35280.1	30292.5	30292.4	30041.1	31158.4	37975.5	-0.455174	0.137799	-3.30317	0.000955998	0.0480606
chr6	654843	PF3D7_0615600	188.884	371.205	259.548	334.115	245.741	336.717	188.731	237.161	388.833	652.927	350.811	564.694	343.28	0.856283	0.261981	3.26849	0.00108124	0.0498269
chr3	349370	PF3D7_0307900	2260.06	1998.02	2426.04	2590.28	2089.88	2592.23	2246.14	2451.55	2858.66	2813.5	2948.33	2826.81	2508.46	0.295351	0.0916676	3.22198	0.00127308	0.0541549
chr9	1077291	PF3D7_0926500	18411.3	19552.2	17441.6	17589.9	18521.9	20803.2	18604.2	18944.4	15348.1	17206.4	16533.5	15627.6	17882	-0.211473	0.0664399	-3.18292	0.00145796	0.0575893
chr1	186620	PF3D7_0104200	2364.87	1471.64	1839.36	1350.68	1699.52	1312.71	1423.18	1466.49	1372.89	920.225	1050.54	728.421	1416.71	-0.666587	0.21942	-3.03795	0.00238195	0.0653375
chr12	1532350	PF3D7_1236800	6940.68	19019.7	6975.47	13546.8	11762.9	28376	11359.5	27923.7	23067.7	53430.1	27629	65740.6	24647.7	1.43207	0.465398	3.07709	0.00209032	0.0653375
chr13	1146913	PF3D7_1327300	13275.4	11456.7	15433.8	12985.2	14515	14709.2	14420.5	12230.2	18396	15842.5	18290.4	15653.3	14767.3	0.322805	0.10669	3.02563	0.00248117	0.0653375
chr13	2769124	PF3D7_1369400	242.383	203.859	354.552	337.67	219.644	474.332	289.981	280.685	145.955	226.094	176.824	132.542	257.043	-0.818055	0.265813	-3.07756	0.00208701	0.0653375
chr4	824120	PF3D7_0418300	12206.5	11475.9	11463.2	10231.4	9765.47	8746.83	8196.43	7087.29	8196.27	6173.22	6867.76	6248.39	8888.22	-0.526307	0.173698	-3.03002	0.0024454	0.0653375
chr5	23107	PF3D7_0500100	3558.23	3389.53	3803.11	4107.13	3965.56	4512.01	3372.86	4101.9	4287.42	5179.04	4794.1	5075.56	4178.87	0.32791	0.107176	3.05955	0.00221671	0.0653375
chr7	1347572	PF3D7_0731300	2380.16	2598.44	2499.49	2997.26	1741.93	2398.01	2073.61	2614.99	1522.26	1730.57	1593.31	2058.29	2184.03	-0.48344	0.15843	-3.05144	0.00227748	0.0653375
chr13	2742040	PF3D7_1369000	13777.6	15314.8	11923.5	13757.4	11877.1	13318.4	11137.6	12890.2	9423.2	9854.12	9879.44	11978.9	12094.3	-0.338069	0.112971	-2.99255	0.00276661	0.0695426
chr3	403020	PF3D7_0309500	5174.12	4262.78	6045.01	5418.71	7051.45	4755.03	5395.44	3908.27	4399.17	3710.48	3383.29	2741.05	4687.07	-0.561413	0.190277	-2.95051	0.00317251	0.0762782
chr10	596774	PF3D7_1014800	4030.99	4030.52	3652.28	3482.44	3922.06	3315.44	3441.71	2664.73	2995.49	2631.78	2918.07	2463.71	3295.77	-0.374128	0.130223	-2.87297	0.00406628	0.0936939
chr2	838572	PF3D7_0220800	578.663	560.865	812.923	783.749	486.044	367.949	388.802	359.738	363.747	298.994	343.246	252.831	466.463	-0.784979	0.275752	-2.84669	0.00441768	0.0977191
chr10	412726	PF3D7_1010300	1887.75	2086.26	1811.94	1571.05	2454.14	2122.78	2107.63	2433.79	2581.57	2753.28	2504.85	2937.08	2271.01	0.387611	0.137034	2.82857	0.00467567	0.099448
chr13	1575487	PF3D7_1339000	2301.55	1927.02	2359.44	2147.76	3429.49	2645.91	3656.36	3290.94	4344.43	3307.95	4349.68	3990.73	3145.94	0.55578	0.208078	2.67102	0.00756214	0.149352
chr5	579689	PF3D7_0513600	826.505	899.615	746.322	904.6	831.821	743.705	607.503	580.023	511.982	684.622	478.465	565.808	698.414	-0.453944	0.169422	-2.67937	0.00737619	0.149352
chr5	45970	PF3D7_0500800	4393.47	4846.97	4685.57	5148.58	4306.98	5562.17	4070.27	4605.54	3538.26	4416.24	3145.95	3992.95	4392.75	-0.317644	0.124665	-2.54798	0.0108349	0.20661
chr11	1516524	PF3D7_1138500	33.8463	53.7538	39.177	57.7593	53.28	47.8235	70.4704	52.4063	64.9955	81.3517	123.871	61.2587	61.6661	0.698689	0.27556	2.53553	0.0112278	0.206965
chr11	1563012	PF3D7_1139300	89.5289	93.3084	295.786	408.758	347.951	267.421	383.942	235.384	417.339	576.858	642.996	573.604	361.073	1.05866	0.420145	2.51975	0.0117439	0.208715
chr4	837677	PF3D7_0418600	3796.25	4533.57	2036.23	2749.34	2143.16	3306.66	2300.41	3316.7	3337.57	4846.24	4746.82	6220.54	3611.12	0.663523	0.264365	2.50987	0.0120776	0.208715
chr12	1084742	PF3D7_1226800	291.515	290.068	301.663	363.439	317.506	547.531	427.682	617.329	578.118	676.17	625.975	549.101	465.508	0.621571	0.251193	2.47448	0.013343	0.217021
chr3	879687	PF3D7_0321000	14296.2	12553	15057.7	12576.4	9401.21	8828.81	10232.8	10148.2	8870.17	8009.44	9657.23	7884.55	10626.3	-0.435358	0.175662	-2.47839	0.0131976	0.217021
chr11	1423879	PF3D7_1136300	945.513	694.742	698.33	984.574	1037.33	898.888	967.145	788.76	1085.54	1171.68	1038.25	1160.57	955.943	0.345173	0.141467	2.43995	0.0146891	0.230157
chr13	1956806	PF3D7_1348700	1190.08	1387.46	1851.11	1777.21	991.661	1247.32	1069.21	1033.91	911.077	932.903	1018.39	863.191	1189.46	-0.501356	0.206083	-2.43279	0.0149831	0.230157
chr12	669793	PF3D7_1216900	9968.28	7580.3	12912.7	7978.78	7147.14	5045.87	7601.89	4924.42	5993.27	3706.26	5978.92	3838.14	6889.67	-0.694272	0.287239	-2.41706	0.0156466	0.232092
chr13	2519666	PF3D7_1362800	3910.89	3750.59	3698.31	3534.87	4640.8	5657.82	4469.6	4776.97	5335.33	5213.9	5454.12	5963.25	4700.54	0.351213	0.145726	2.41009	0.0159485	0.232092
chr10	107146	PF3D7_1002100	39568.5	40612.5	39593.3	45476.1	51606.6	54727.7	46968.1	43639.4	56693.2	55000.1	50816.5	55487	48349.1	0.267545	0.113959	2.34774	0.0188877	0.267819
chr7	734670	PF3D7_0716800	4761.41	4133.97	6966.65	4611.86	15257.7	12582.5	13686.6	12184.9	19457.6	15613.2	19655.8	16424	12111.3	0.939732	0.402116	2.33697	0.0194409	0.268771
chr1	97209	PF3D7_0102100	9476.97	14268.1	9559.19	13829.4	8474.79	12140.3	9535.37	14837.2	6879.26	9226.55	7205.34	9791.37	10435.3	-0.476619	0.206019	-2.31347	0.0206968	0.271423
chr12	405503	PF3D7_1208800	81358.9	96924.1	66602.9	78286.1	73335.1	93707.8	73759.8	91034.2	92536.4	108358	91662.8	111267	88236.1	0.302213	0.131656	2.29548	0.0217058	0.271423
chr13	624432	PF3D7_1314600	8743.27	6935.25	9023.45	6847.59	8164.89	6144.84	9174.92	6847.46	6522.35	4157.39	6927.33	5750.52	7103.27	-0.405598	0.177633	-2.28335	0.0224096	0.271423
chr6	255163	PF3D7_0606000	600.499	862.089	450.536	544.715	644.797	748.585	413.102	890.019	743.457	1001.58	941.8	1113.79	746.247	0.560646	0.244359	2.29436	0.02177	0.271423
chr6	630620	PF3D7_0615300	6.5509	7.09956	11.7531	1.77721	23.9216	14.6399	0	1.77649	0	0	0	3.34138	5.90501	-3.36014	1.47342	-2.28051	0.0225777	0.271423
chr6	1158053	PF3D7_0628200	378.86	498.997	387.852	572.261	449.075	447.98	366.122	602.229	295.33	389.854	403.764	239.466	419.316	-0.478424	0.208493	-2.29467	0.0217519	0.271423
chr12	1901475	PF3D7_1245600	2096.29	2087.27	2070.51	2248.17	3077.19	3142.69	2353.06	2529.72	3376.34	2997.33	2968.18	3121.97	2672.39	0.346526	0.15268	2.26963	0.0232303	0.273327
chr9	1472506	PF3D7_0937200	5203.6	7395.71	5308.49	6740.96	5516.11	7467.31	5037.42	5693.64	7362.73	9105.05	6378.9	8383.53	6632.79	0.36901	0.163302	2.25967	0.0238414	0.274673
chr6	905781	PF3D7_0622200	311.168	326.58	617.038	542.049	400.144	379.66	594.543	345.526	370.588	326.463	243.96	243.921	391.803	-0.57042	0.255438	-2.2331	0.0255421	0.288261
chr13	1071756	PF3D7_1325800	601.591	383.376	503.425	335.004	580.644	497.755	386.372	381.944	696.706	615.949	595.717	553.556	511.003	0.424875	0.192779	2.20395	0.0275281	0.304461
chr6	1179798	PF3D7_0628500	7439.64	7341.95	8063.61	7060.85	11983.7	10268.4	12448.1	9394.06	15148.5	10481.7	14059.9	11036.6	10393.9	0.455202	0.210126	2.16633	0.0302858	0.328393
chr7	326664	PF3D7_0706700	744.619	484.798	592.552	769.532	936.206	898.888	916.925	1045.46	652.235	630.74	556.948	431.038	721.662	-0.492471	0.228624	-2.15406	0.0312354	0.332176
chr6	664011	PF3D7_0615900	3385.72	2568.01	3832.49	2573.4	3676.32	2641.03	3022.94	2160.21	4074.19	3232.94	4631.46	3795.81	3299.54	0.399455	0.187052	2.13553	0.0327179	0.338223
chr7	799288	PF3D7_0718100	344753	349999	321843	330954	265713	284716	270494	295291	268223	273951	233725	273786	292787	-0.230907	0.108318	-2.13175	0.0330272	0.338223
chr13	1889228	PF3D7_1347200	1295.99	1646.08	1878.54	2263.28	1220	1159.48	1238.5	1712.53	937.303	1135.75	1112	1328.76	1410.68	-0.459688	0.216833	-2.12001	0.0340053	0.341907
chr13	27513	PF3D7_1300100	189.976	117.65	305.581	206.156	214.207	179.582	218.701	216.731	70.6968	142.63	104.96	204.938	180.984	-0.656324	0.312174	-2.10243	0.0355159	0.35072
chr10	82745	PF3D7_1001500	9680.04	5249.61	9451.46	5544.01	7666.89	4745.27	6853.45	4254.68	5605.57	3318.52	5315.12	3574.17	5938.23	-0.585068	0.281558	-2.07796	0.0377127	0.36355
chr12	745258	PF3D7_1219000	155.038	163.29	80.3129	169.724	88.0752	103.455	89.1005	101.26	66.1357	79.2387	36.8777	109.152	103.472	-0.707405	0.341172	-2.07345	0.03813	0.36355
chr12	237840	PF3D7_1205400	7070.6	8167.53	7872.62	9706.23	5102.92	6606.48	4968.57	6025.84	5416.29	5655.53	4596.47	5289.41	6373.21	-0.405569	0.198775	-2.04034	0.0413166	0.372406
chr13	788370	PF3D7_1319100	62.2335	137.934	78.354	142.177	38.0572	123.951	22.6801	42.6357	34.2081	61.2779	36.8777	15.5931	66.3316	-1.1297	0.55487	-2.03598	0.0417526	0.372406
chr4	724630	PF3D7_0416500	427.992	419.888	408.42	483.401	329.466	418.7	279.451	537.387	283.928	421.55	253.416	252.831	376.369	-0.447565	0.21858	-2.0476	0.0405989	0.372406
chr8	126988	PF3D7_0801900	156.13	116.636	181.194	199.047	282.71	225.454	274.591	246.931	334.1	267.298	295.022	295.155	239.522	0.501146	0.24493	2.04608	0.0407484	0.372406
chr3	1032351	PF3D7_0324900	7797.75	5622.85	11572.9	8847.84	5156.2	4121.61	3488.69	3304.26	4286.28	3542.5	3996.98	3339.16	5423.08	-0.718635	0.354319	-2.02822	0.042538	0.373389
chr1	557854	PF3D7_0114500	631.07	464.514	477.96	498.507	226.168	242.046	356.402	236.273	258.842	194.399	265.709	280.676	344.38	-0.647888	0.321335	-2.01624	0.0437751	0.373911
chr10	11165	PF3D7_1000100	597.224	704.884	398.626	459.409	657.845	734.921	341.822	303.779	1090.1	757.522	862.371	514.573	618.59	0.619683	0.3076	2.01457	0.0439498	0.373911
chr8	603623	PF3D7_0812100	1778.57	1203.88	1455.43	1299.14	1274.37	1117.51	1790.92	1394.54	1908.81	1220.28	2290.2	2106.19	1569.99	0.411703	0.20529	2.00547	0.0449128	0.376315
chr8	822694	PF3D7_0818000	1225.02	835.719	1437.8	903.711	1063.43	722.233	919.355	790.536	832.398	576.858	831.167	682.756	901.748	-0.433643	0.216971	-1.99862	0.0456498	0.376781
chr11	1837075	PF3D7_1146600	2873.66	2543.67	3575.88	3416.69	2175.78	2416.55	2365.21	2376.05	4420.83	4193.31	2783.79	2933.73	3006.26	0.398548	0.200979	1.98303	0.0473637	0.385178
chr10	1676408	PF3D7_1041300	1106.01	1043.63	523.013	596.254	656.758	710.521	891.815	1071.22	685.303	489.167	633.54	550.214	746.454	-0.484579	0.24692	-1.96249	0.049705	0.3958
chr13	1369161	PF3D7_1333300	3141.16	1778.95	3354.53	1707.9	2271.47	1195.59	2417.05	1167.15	1746.9	880.077	1772.02	727.308	1846.67	-0.732307	0.373798	-1.9591	0.0501013	0.3958
chr5	899938	PF3D7_0522100	739.16	648.088	571.005	744.651	548.023	264.494	264.871	302.003	428.742	282.09	310.151	232.783	444.672	-0.702918	0.360824	-1.94809	0.0514042	0.400374
chr11	1765776	PF3D7_1144400	14.1936	0	164.543	112.853	55.4547	41.9676	23.4901	44.4121	7.9819	5.28258	34.9865	0	42.0971	-2.23841	1.16201	-1.92633	0.0540631	0.415235
chr2	603444	PF3D7_0214800	227.098	193.716	135.161	140.4	220.732	133.711	400.142	219.396	361.466	285.259	332.845	282.904	244.402	0.595293	0.310941	1.91449	0.0555577	0.420868
chr11	1357021	PF3D7_1134600	2784.13	2430.08	3270.3	2892.41	3036.96	2731.8	2903.05	2455.1	3211	3221.32	2977.64	3427.15	2945.08	0.190076	0.100121	1.89846	0.0576349	0.430704
chr10	54859	PF3D7_1000700	121170	103663	106512	91959.9	110135	101501	103794	96718.1	128884	111628	121380	108936	108857	0.172648	0.091401	1.8889	0.0589048	0.43285
chr9	1200231	PF3D7_0930300	134.293	107.508	80.3129	95.9693	148.967	309.389	98.8205	203.408	245.158	279.977	143.728	321.887	180.785	0.749169	0.397527	1.88457	0.0594876	0.43285
chr11	1544738	PF3D7_1139100	693.303	656.202	774.726	951.696	985.137	837.4	1031.14	1086.32	1013.7	1055.46	1024.07	1299.8	950.745	0.324062	0.172542	1.87816	0.0603594	0.433491
chr7	645091	PF3D7_0714100	4407.66	7303.41	3506.34	6074.5	4616.88	7806.95	4613.78	8719.88	6374.12	12520.8	5627.16	11065.5	6886.42	0.597175	0.319168	1.87104	0.06134	0.434885
chr2	527518	PF3D7_0212800	495.685	147.062	739.466	221.263	317.506	58.5594	159.571	87.0478	164.199	42.2606	173.042	103.583	225.77	-1.20377	0.650852	-1.84954	0.0643805	0.439536
chr5	972586	PF3D7_0523400	1944.53	2473.69	1758.07	2257.06	1896.33	2134.49	1748.8	2664.73	2163.09	2772.3	2442.44	2927.05	2265.21	0.288168	0.155518	1.85296	0.0638886	0.439536
chr7	279637	PF3D7_0705500	92.8044	117.65	100.881	183.941	81.5511	103.455	80.1904	79.9418	53.5928	95.0864	84.1568	51.2345	93.7071	-0.563016	0.302988	-1.85821	0.0631387	0.439536
chr6	696387	PF3D7_0616800	10592.8	8799.39	9018.55	8392.87	10188.4	9829.2	9685.22	9406.49	7761.83	7228.68	9400.03	8923.72	9102.27	-0.188118	0.102271	-1.8394	0.0658557	0.444125
chr12	1531941	PF3D7_1236800	242.383	206.901	220.371	269.247	251.177	239.118	231.661	242.49	280.507	216.586	420.784	273.993	257.935	0.326227	0.178912	1.8234	0.068243	0.454679
chr5	440123	PF3D7_0510200	4.36727	19.2702	8.81483	62.2023	23.9216	65.3914	16.2001	16.8766	22.8054	5.28258	0	0	20.4277	-1.95879	1.07952	-1.81449	0.0696017	0.458211
chr4	469511	PF3D7_0410300	7162.32	7128.97	9274.18	8778.53	8417.16	9207.5	8745.61	8742.97	9612.49	9190.63	9174.04	10233.5	8805.66	0.179916	0.0998367	1.80211	0.0715288	0.465358
chr12	395086	PF3D7_1208400	150.671	197.773	171.399	95.9693	52.1927	87.8392	265.681	204.296	206.389	163.76	279.892	390.942	188.9	0.763271	0.427977	1.78344	0.0745146	0.468256
chr13	23542	PF3D7_1300100	3206.66	4574.14	3215.45	4459.91	3445.8	4810.66	3385.82	4308.87	4392.33	5564.67	3864.59	5786.16	4251.26	0.320249	0.179385	1.78526	0.0742187	0.468256
chr13	1767075	PF3D7_1344100	40434.3	31450	35630.5	25506.5	25769.1	20005.9	27998.6	20283.9	24429.2	17297.3	25683.9	18040.1	26044.1	-0.41002	0.229765	-1.78452	0.0743393	0.468256
chr4	1116963	PF3D7_0424700	177.966	195.745	333.005	251.475	96.7739	45.8716	170.911	73.7241	70.6968	57.0518	136.164	99.1277	142.376	-0.889162	0.502736	-1.76864	0.0769532	0.478147
chr10	29827	PF3D7_1000100	94.988	84.1804	362.387	246.144	213.12	52.7035	283.501	144.784	278.226	249.338	438.75	377.576	235.475	0.85871	0.487787	1.76042	0.0783368	0.481336
chr13	753405	PF3D7_1318300	210.721	143.005	259.548	131.514	321.855	271.325	343.442	410.368	383.131	374.007	366.886	403.194	301.583	0.545715	0.311701	1.75076	0.079987	0.486075
chr1	417602	PF3D7_0110800	327.545	230.228	349.655	297.683	471.909	255.71	349.922	263.808	558.733	256.733	586.261	364.211	359.366	0.472451	0.273008	1.73054	0.0835341	0.497917
chr2	915435	PF3D7_0223500	106.998	133.877	196.865	191.05	89.1625	171.774	168.481	171.431	155.077	255.677	242.069	186.004	172.372	0.447328	0.25866	1.72941	0.0837364	0.497917
chr13	1396706	PF3D7_1334100	3474.16	4298.27	3880.48	4879.33	2628.12	4170.41	2460.79	3615.15	2367.2	3461.15	2385.7	3154.27	3397.92	-0.371151	0.217424	-1.70703	0.0878158	0.516619
chr8	123550	PF3D7_0801800	103.723	235.3	0	177.721	223.994	369.901	188.731	386.386	343.222	651.87	392.417	826.435	324.975	1.39312	0.850356	1.63828	0.101364	0.590044
chr4	644009	PF3D7_0414200	2371.43	2804.32	2045.04	1981.59	1893.07	2207.69	1813.6	2543.93	1637.43	1971.46	1613.16	2205.31	2090.67	-0.24964	0.157645	-1.58355	0.113296	0.652631
chr3	921342	PF3D7_0321800	5.45908	20.2844	5.87655	22.2151	67.4156	40.0156	140.941	63.9535	229.195	52.8258	97.395	57.9173	66.9578	1.25399	0.798057	1.5713	0.116113	0.661965
chr9	668299	PF3D7_0916000	2407.46	2340.82	2611.15	2299.71	2499.81	2233.07	3244.07	2584.79	3668.25	2611.71	2930.36	2585.12	2668.03	0.222177	0.141928	1.56542	0.117485	0.66295
chr6	860877	PF3D7_0620700	2141.05	1599.43	3180.19	2847.98	2484.59	2146.2	1998.28	2069.61	2106.08	1922.86	1715.29	1804.35	2167.99	-0.290771	0.188468	-1.54281	0.122877	0.686371
chr5	714536	PF3D7_0516900	30.5709	67.9529	29.3828	79.9744	41.3192	107.359	69.6604	254.926	45.6109	203.908	88.8847	348.618	114.014	1.01116	0.664465	1.52176	0.128069	0.70822
chr4	172323	PF3D7_0402900	45.8563	95.3369	243.877	329.672	116.346	110.287	78.5704	120.801	84.3801	99.3125	74.701	87.9898	123.928	-0.720321	0.480362	-1.49954	0.133734	0.732227
chr13	690407	PF3D7_1316600	885.463	1565.96	1198.82	1747	892.712	1235.6	770.314	1359.9	976.072	1853.13	1316.25	2400.23	1350.12	0.439075	0.302059	1.45361	0.146055	0.79185
chr8	305137	PF3D7_0805500	87.3453	247.47	97.9425	208.822	173.976	246.926	131.221	341.085	106.045	129.951	67.1363	199.369	169.774	-0.612104	0.422644	-1.44827	0.147541	0.792136
chr13	1781901	PF3D7_1344300	748.986	503.054	1036.23	715.327	978.613	697.833	876.424	605.782	709.249	485.997	714.86	559.125	719.29	-0.319237	0.222667	-1.4337	0.151659	0.806419
chr1	335549	PF3D7_0108300	635.437	640.988	79.3335	44.4302	96.7739	49.7755	115.021	112.807	100.344	66.5605	113.47	140.338	182.94	-1.07613	0.76189	-1.41245	0.157818	0.814341
chr11	1575860	PF3D7_1139500	2307.01	1878.34	4739.44	3675.27	3129.39	2212.57	3154.97	2836.16	2598.68	2138.39	2573.87	2060.52	2775.38	-0.352691	0.249779	-1.41201	0.157947	0.814341
chr12	2086101	PF3D7_1251000	257.669	148.076	231.144	158.172	264.225	164.942	106.111	61.2887	220.072	53.8823	106.851	47.8932	151.694	-0.698545	0.491603	-1.42095	0.155331	0.814341
chr4	651247	PF3D7_0414300	3164.08	4713.09	2723.78	3949.85	3590.42	6107.75	3214.91	5460.03	4745.81	6609.56	3685.88	6312.99	4523.18	0.375348	0.266524	1.40831	0.159039	0.814341
chr9	887987	PF3D7_0921800	67.6926	341.793	99.9014	259.473	158.753	392.348	161.191	536.499	149.376	776.539	185.334	725.08	321.165	0.863851	0.615835	1.40273	0.160697	0.815281
chr12	567206	PF3D7_1212800	4146.72	4139.04	4285.97	3819.22	4883.28	4477.85	4612.97	4462.53	4021.74	3825.64	4258.9	4030.82	4247.06	-0.109752	0.0790938	-1.38761	0.165254	0.830779
chr12	1309719	PF3D7_1231700	51.3154	133.877	108.716	183.053	61.9788	111.263	63.9903	73.7241	98.0633	76.0691	43.4968	51.2345	88.0651	-0.553519	0.401221	-1.37959	0.167714	0.834132
chr6	187844	PF3D7_0604500	78.6108	83.1662	126.346	81.7516	140.268	145.423	114.211	166.101	165.339	155.308	125.762	149.248	127.628	0.346748	0.252066	1.37562	0.168938	0.834132
chr11	1430448	PF3D7_1136400	275.138	143.005	232.124	345.667	204.421	164.942	119.071	182.978	168.76	196.512	135.218	134.769	191.884	-0.392032	0.301078	-1.30209	0.192884	0.866361
chr11	1691710	PF3D7_1142200	199.802	886.43	263.465	1126.75	444.725	1010.15	452.792	1520.67	542.769	1683.03	525.744	2321.15	914.79	0.780721	0.598356	1.30478	0.191969	0.866361
chr13	136634	PF3D7_1302500	687.844	866.146	811.944	597.142	868.791	1062.85	1299.25	1335.92	1144.83	954.034	1314.36	1290.89	1019.5	0.321054	0.243818	1.31678	0.187912	0.866361
chr4	178013	PF3D7_0403200	17757.3	26145.6	17926.4	23452.9	13839.8	21654.3	14201	23252.4	12249.9	19258.2	13336.5	19097.1	18514.3	-0.307198	0.227857	-1.3482	0.177593	0.866361
chr4	797867	PF3D7_0418000	54993.7	73715.7	47587.3	62797.7	56214.8	83666.8	58343	80306	67342.1	86550.8	64718.5	89375.3	68801	0.250958	0.189991	1.32089	0.186538	0.866361
chr6	215364	PF3D7_0605000	1762.19	962.497	2652.28	1217.39	2824.93	1346.87	2421.1	1536.66	3637.47	1852.07	2919.01	1738.63	2072.59	0.462935	0.347421	1.33249	0.1827	0.866361
chr7	329193	PF3D7_0707200	0	0	25.4651	7.10884	14.1355	26.3518	19.4401	58.624	10.2624	39.0911	22.694	140.338	30.2926	1.48873	1.12475	1.32361	0.185631	0.866361
chr7	353129	PF3D7_0707500	515.337	82.152	689.516	178.61	548.023	146.399	473.042	105.701	316.995	163.76	217.484	91.3311	294.029	-0.794271	0.609813	-1.30248	0.192751	0.866361
chr7	1188704	PF3D7_0727900	854.892	978.724	1129.28	884.162	524.102	440.172	622.893	340.197	657.937	472.262	599.499	400.966	658.757	-0.438237	0.337608	-1.29806	0.194265	0.866361
chr7	1337481	PF3D7_0731100	275.138	223.129	581.779	396.318	453.424	267.421	366.932	328.65	697.846	385.628	478.465	335.252	399.165	0.391197	0.300388	1.30231	0.192811	0.866361
chr8	144413	PF3D7_0801900	526.256	1032.48	429.968	701.998	384.921	765.177	315.092	655.523	257.701	512.41	260.981	658.252	541.73	-0.510142	0.381222	-1.33817	0.18084	0.866361
chr9	969150	PF3D7_0923900	52.4072	63.896	0	34.6556	17.3976	110.287	32.4002	59.5123	2.28054	25.3564	28.3675	24.5035	37.5886	-1.20067	0.908054	-1.32225	0.186085	0.866361
chr4	647000	PF3D7_0414200	0	19.2702	4.89713	7.99744	7.61143	27.3277	0	45.3004	17.1041	59.1649	19.8572	51.2345	21.6471	1.38924	1.07822	1.28845	0.197588	0.87349
chr5	772260	PF3D7_0518600	1437.92	1689.69	1444.65	1297.36	2038.78	1932.46	1816.84	1837.77	1759.44	1980.97	1988.56	1945.8	1764.19	0.18581	0.144673	1.28434	0.199023	0.87349
chr12	381930	PF3D7_1208200	41.489	47.6684	22.5268	18.6607	22.8343	73.1993	23.4901	53.2946	34.2081	26.4129	80.3745	94.6725	44.9026	0.638149	0.500831	1.27418	0.202599	0.882184
chr6	1283272	PF3D7_0630600	133965	144634	108872	115571	114603	128153	120102	133178	112787	113862	114918	119429	121673	-0.115843	0.091594	-1.26475	0.205962	0.889822
chr3	402984	PF3D7_0309500	3227.41	4603.55	4143.95	4921.09	5142.07	6823.15	3781.1	5852.63	5859.85	7158.95	3897.69	6752.94	5180.37	0.298309	0.2383	1.25182	0.210635	0.902954
chr8	425557	PF3D7_0808400	13105.1	12921.2	19176.2	17361.6	16453.7	17871.4	14687	17344.7	16524.8	18317.9	17148.1	20635.3	16795.6	0.172058	0.139194	1.2361	0.216422	0.918645
chr9	771004	PF3D7_0918700	0	16.2276	198.823	196.382	55.4547	1.95198	34.8302	36.418	54.733	25.3564	15.1293	2.22759	53.1278	-1.47157	1.1936	-1.23289	0.217618	0.918645
chr13	1050958	PF3D7_1325300	207.445	318.466	659.153	800.633	318.593	450.908	260.821	421.915	256.561	500.788	234.504	230.555	388.362	-0.49202	0.400623	-1.22814	0.219396	0.919135
chr13	629387	PF3D7_1314800	9207.29	9842.01	10614	10554	9811.14	10165.9	10148.5	10919.2	9874.75	9908	9368.83	9536.31	9995.83	-0.0708405	0.0586116	-1.20864	0.2268	0.943011
chr11	316543	PF3D7_1107400	1256.68	546.666	1331.04	630.021	1252.62	669.53	1100.8	424.58	1093.52	368.724	735.663	348.618	813.205	-0.5018	0.422363	-1.18808	0.234802	0.950628
chr3	602073	PF3D7_0314800	121.192	178.503	113.613	80.863	94.5992	234.238	71.2804	95.9302	171.041	52.8258	46.3335	73.5104	111.161	-0.527993	0.445079	-1.18629	0.235508	0.950628
chr4	876394	PF3D7_0419800	6395.86	12441.5	5386.84	12552.4	4498.36	9143.08	5365.47	11694.6	3995.51	7808.71	4487.73	8585.13	7696.27	-0.439619	0.368972	-1.19147	0.233469	0.950628
chr4	1172064	PF3D7_0426000	251.118	129.82	126.346	181.275	118.521	142.495	186.301	184.754	43.3303	146.856	145.62	159.273	151.309	-0.414574	0.348334	-1.19016	0.233983	0.950628
chr9	1061177	PF3D7_0926200	1609.34	1291.1	1087.16	733.988	1253.71	908.647	1424.8	1033.91	965.81	789.217	1183.87	950.067	1102.64	-0.264148	0.223517	-1.18178	0.237293	0.950892
chr13	2321851	PF3D7_1358600	5.45908	127.792	8.81483	86.1947	16.3102	99.5511	18.6301	103.036	30.7873	263.072	25.5307	161.5	78.8899	1.04549	0.892251	1.17174	0.241302	0.959999
chr6	559025	PF3D7_0613700	36.0299	7.09956	146.914	43.5416	0	10.7359	29.1601	2.66473	33.0679	0	12.2926	2.22759	26.9778	-1.53818	1.31835	-1.16675	0.243311	0.96108
chr13	1881679	PF3D7_1346900	70.9681	140.977	104.799	234.592	79.3764	63.4394	55.8903	138.566	45.6109	102.482	216.538	317.431	130.889	0.618162	0.53475	1.15598	0.247688	0.967474
chr4	455966	PF3D7_0409600	0	19.2702	0	0	22.8343	29.2797	5.67003	26.6473	71.8371	59.1649	0.945582	25.6173	21.7722	1.60333	1.38915	1.15417	0.248429	0.967474
chr1	38033	PF3D7_0100100	189.976	50.7111	397.647	70.1998	217.47	46.8476	223.561	53.2946	278.226	52.8258	267.6	73.5104	160.156	0.105603	0.688159	0.153456	0.878038	0.993487
chr1	80822	PF3D7_0101500	50.2236	12.1707	78.354	21.3265	81.5511	12.6879	51.8403	15.1001	61.5747	22.1868	29.313	14.4793	37.5673	-0.341329	0.655679	-0.520574	0.602664	0.993487
chr1	96611	PF3D7_0102100	5677.45	1251.55	5505.35	1284.92	4509.23	843.256	4605.68	1163.6	5695.66	1190.69	5970.41	1287.55	3248.78	0.187524	0.661926	0.283301	0.776946	0.993487
chr1	181446	PF3D7_0104100	43.6727	129.82	64.6421	63.9795	164.189	223.502	80.1904	271.802	54.733	235.603	57.6805	206.052	132.989	0.0887033	0.592787	0.149638	0.88105	0.993487
chr1	182018	PF3D7_0104200	43.6727	324.551	4.89713	65.7568	47.8433	337.693	17.8201	241.602	59.2941	304.276	49.1703	172.638	139.101	0.111246	0.926819	0.12003	0.904459	0.993487
chr1	213187	PF3D7_0104700	11649.7	5246.57	10019.5	4912.21	11193.2	5696.86	12402.8	6771.96	10740.2	5541.42	12231.1	6177.1	8548.55	0.0312735	0.351168	0.0890557	0.929038	0.993487
chr1	220229	PF3D7_0105100	3491.63	909.757	5191.93	1014.79	5864.07	1383.95	4412.9	880.249	5986.42	1086.1	5495.72	810.842	3044.03	0.209037	0.700489	0.298416	0.765386	0.993487
chr1	390193	PF3D7_0110100	16.3772	38.5404	0	23.9923	30.4457	13.6639	69.6604	48.8534	0	19.0173	0	30.0724	24.2186	-1.3012	1.26143	-1.03153	0.302291	0.993487
chr1	415943	PF3D7_0110700	640.896	2475.72	582.758	2540.52	860.092	3492.1	724.144	3036.9	987.475	3612.23	780.105	3390.39	1926.94	0.289275	0.626268	0.461904	0.64415	0.993487
chr1	536244	PF3D7_0113800	88.4371	33.4693	284.033	124.405	107.647	80.0312	87.4804	40.8592	45.6109	33.8085	168.314	104.697	99.8994	-0.26267	0.599657	-0.438033	0.661362	0.993487
chr10	19348	PF3D7_1000100	7077.15	6334.83	9840.29	9913.27	11513.9	9804.8	9988.97	8703	10674.1	9891.1	10929	9271.22	9495.14	0.155966	0.170109	0.916857	0.359217	0.993487
chr10	37083	PF3D7_1000100	279.505	37.5262	280.116	74.6428	123.958	67.3434	411.482	47.9651	395.674	43.3171	424.566	76.8518	188.579	0.508035	0.76727	0.662133	0.507886	0.993487
chr10	53594	PF3D7_1000700	850.525	50.7111	703.227	75.5314	563.246	57.5835	661.773	53.2946	761.701	79.2387	986.242	73.5104	409.715	0.334099	0.946257	0.353074	0.724033	0.993487
chr10	74440	PF3D7_1001400	12.01	8.11378	17.6297	15.1063	13.0482	14.6399	76.9504	23.0943	31.9276	14.7912	29.313	0	21.3854	-0.251158	0.851222	-0.295055	0.767952	0.993487
chr10	98061	PF3D7_1001800	286.056	201.83	142.017	127.07	213.12	348.429	274.591	458.333	165.339	215.529	315.824	354.187	258.527	0.0350085	0.375459	0.0932419	0.925711	0.993487
chr10	108526	PF3D7_1002100	56.7745	26.3698	31.3416	0	96.7739	25.3758	13.7701	2.66473	79.819	31.6955	61.4628	11.1379	36.4321	0.5438	0.990677	0.548918	0.583062	0.993487
chr10	274556	PF3D7_1006700	7519.34	22345.3	5596.44	18642.9	7748.44	23362.3	8395.69	20152.5	6863.29	19905.8	7842.66	19157.3	13961	-0.0811881	0.489888	-0.165728	0.868371	0.993487
chr10	297278	PF3D7_1007400	10605.9	3923.01	11515.1	4102.69	14467.2	5589.5	12491.9	5040.78	15250	6050.66	14855.1	6129.21	9168.42	0.320233	0.457752	0.699578	0.484191	0.993487
chr10	328522	PF3D7_1008000	49.1317	186.617	74.4363	306.569	53.28	129.807	64.8003	196.302	41.0498	68.6735	76.5922	171.524	118.232	-0.568808	0.578132	-0.983871	0.325179	0.993487
chr10	329814	PF3D7_1008100	4321.41	2490.93	4886.35	2789.33	3776.36	2411.67	4438.01	2209.95	4182.52	2021.11	4256.07	2276.6	3338.36	-0.101186	0.314005	-0.322245	0.747267	0.993487
chr10	368417	PF3D7_1008900	198.711	98.3796	375.12	205.268	555.635	163.966	422.822	214.066	374.009	197.568	441.587	152.59	283.31	0.0619381	0.477664	0.129669	0.896828	0.993487
chr10	437715	PF3D7_1011200	7.64272	676.486	34.2799	1313.36	26.0963	754.441	31.5902	1183.14	12.543	648.701	33.0954	1123.82	487.099	-0.147332	1.25603	-0.1173	0.906622	0.993487
chr10	509114	PF3D7_1013200	74.2435	36.512	20.5679	35.5442	144.617	32.2077	26.7301	41.7474	57.0136	84.5212	87.9391	35.6414	56.4405	0.367779	0.544507	0.675434	0.4994	0.993487
chr10	515451	PF3D7_1013300	75.3353	1198.81	60.7244	1091.21	60.8915	1376.15	71.2804	1584.63	52.4525	1418.9	69.9731	1387.79	704.011	0.0859972	1.08267	0.0794309	0.93669	0.993487
chr10	550909	PF3D7_1014000	5584.64	2714.06	4721.81	2328.14	5683.57	2733.75	6129.3	3472.14	5165.43	2404.63	4473.55	3124.19	4044.6	-0.137415	0.338906	-0.405468	0.685134	0.993487
chr10	564026	PF3D7_1014200	350.473	3206.97	381.976	3345.6	445.813	2957.25	614.793	3196.79	273.665	2343.35	476.573	2817.9	1700.93	-0.294462	0.806004	-0.365335	0.714861	0.993487
chr10	678986	PF3D7_1016800	113.549	17.2418	159.646	45.3188	127.22	22.4478	43.7402	23.9826	67.276	24.2999	0	54.5759	58.2748	-0.921405	0.91259	-1.00966	0.312658	0.993487
chr10	775452	PF3D7_1019300	87.3453	124.749	335.943	206.156	111.997	120.047	136.081	148.337	241.738	157.421	97.395	147.021	159.519	0.0171827	0.390844	0.0439631	0.964934	0.993487
chr10	782643	PF3D7_1019300	11125.6	8599.59	10740.4	9500.07	13380.9	10931.1	14349.2	11495.6	11041.2	9040.6	12560.2	9868.22	11052.7	-0.0840671	0.162674	-0.516783	0.605308	0.993487
chr10	863024	PF3D7_1021300	4776.7	10831.9	4505.36	9800.42	3702.42	7548.31	4094.57	8214.47	3539.4	6826.15	3786.11	6834.24	6205	-0.349438	0.3665	-0.953446	0.340364	0.993487
chr10	924537	PF3D7_1022000	2843.09	1658.25	3250.71	1789.65	2557.44	1202.42	2695.69	1495.8	2455	1319.59	2315.73	1072.58	2054.66	-0.288103	0.337574	-0.85345	0.39341	0.993487
chr10	946877	PF3D7_1022500	67.6926	10.1422	62.6832	3.55442	33.7078	6.83194	74.5204	0	42.19	17.9608	55.7893	8.91035	31.9986	-0.0524351	1.04015	-0.0504111	0.959795	0.993487
chr10	947928	PF3D7_1022600	17.4691	266.74	24.4856	267.47	8.69878	281.085	31.5902	336.644	14.8235	206.021	0	145.907	133.411	-0.750979	1.19489	-0.628492	0.529682	0.993487
chr10	955191	PF3D7_1022800	165.956	347.878	144.955	239.035	141.355	289.869	162.811	263.808	176.742	410.985	108.742	184.89	219.752	0.00540276	0.390377	0.0138399	0.988958	0.993487
chr10	963166	PF3D7_1023100	1503.43	912.8	1058.76	678.005	952.517	614.874	1091.08	752.342	872.308	633.909	996.644	706.146	897.734	-0.236656	0.25843	-0.915742	0.359802	0.993487
chr10	980010	PF3D7_1023100	2334.3	2659.29	2084.22	2113.1	2059.44	2392.15	2570.14	3155.04	2082.14	2479.64	2790.41	2694.27	2451.18	0.0530359	0.148852	0.356299	0.721616	0.993487
chr10	995433	PF3D7_1023800	5186.13	6758.78	4630.72	6040.74	5411.73	7556.12	5319.3	6909.64	5699.08	6923.35	5264.06	6317.44	6001.42	0.0177946	0.15947	0.111586	0.911152	0.993487
chr10	1045339	PF3D7_1025000	2630.19	16261	2292.84	13338.8	2441.1	14403.7	2720.8	14430.4	2749.19	14442.6	2563.47	13296.5	8464.21	-0.0517812	0.724561	-0.0714656	0.943027	0.993487
chr10	1126985	PF3D7_1027000	1375.69	1922.97	1527.9	2112.21	1098.22	1846.57	1225.54	1976.34	1399.11	1386.15	1397.57	1811.03	1589.94	-0.126562	0.210436	-0.601428	0.547555	0.993487
chr10	1134054	PF3D7_1027100	4551.78	2840.84	3571.96	1841.19	4597.31	2982.63	6311.55	3151.49	4328.47	2135.22	3996.03	2127.35	3536.32	-0.24572	0.343381	-0.715589	0.474245	0.993487
chr10	1248056	PF3D7_1030600	11927	9036.72	12918.6	8755.42	15828.5	11686.5	17255.5	11255.8	15036.8	9430.46	16145.8	10410.6	12474	0.0486478	0.23832	0.204128	0.838253	0.993487
chr10	1284130	PF3D7_1031800	34.9381	22.3129	125.366	24.8809	96.7739	29.2797	71.2804	23.0943	122.009	21.1303	64.2996	50.1207	57.1239	0.267337	0.621592	0.430084	0.667134	0.993487
chr10	1339529	PF3D7_1033400	9924.61	5763.82	9804.05	6102.94	9436	6788.02	9298.85	7416.83	10330.9	6866.29	8971.68	7942.47	8220.54	0.0801754	0.204865	0.391358	0.695533	0.993487
chr10	1376559	PF3D7_1034600	370.126	57.8107	141.037	25.7695	105.473	40.0156	147.421	24.8708	123.149	35.9215	202.355	32.3	108.854	-0.211347	0.768825	-0.274896	0.783396	0.993487
chr10	1378570	PF3D7_1034700	8218.1	4080.22	9378	4952.19	8974.97	4604.72	8729.41	5221.98	10227.1	5181.15	9647.77	4302.59	6959.85	0.116583	0.339178	0.343723	0.731055	0.993487
chr10	1423712	PF3D7_1035900	840.699	7.09956	676.783	0.888605	650.234	2.92797	670.683	0	742.317	5.28258	617.465	2.22759	351.384	-0.0592368	1.6651	-0.0355755	0.971621	0.993487
chr10	1452070	PF3D7_1036800	6513.78	6301.36	9018.55	8431.97	7425.5	8197.35	7088.35	6858.12	8008.13	7624.87	8273.84	7371.09	7592.74	0.0641544	0.119913	0.535007	0.592645	0.993487
chr10	1460244	PF3D7_1037000	1587.5	3372.29	1618.01	2884.41	1902.86	2764.01	1841.14	3527.21	1419.64	2593.75	1528.06	3016.16	2337.92	-0.188078	0.317852	-0.591716	0.554041	0.993487
chr10	1480858	PF3D7_1037400	26.2036	67.9529	32.321	206.156	32.6204	74.1753	51.8403	256.702	15.9638	103.539	61.4628	268.424	99.7801	0.263871	0.779538	0.338497	0.734989	0.993487
chr10	1557432	PF3D7_1038800	18001.9	11321.8	17482.7	11024.9	17503	11236.6	17283.9	11556	18829.3	11959.8	17292.8	11567.9	14588.4	0.0478214	0.232431	0.205744	0.836991	0.993487
chr10	1581263	PF3D7_1039200	133.202	1499.02	143.976	1898.06	142.443	1544.99	93.9605	1174.26	152.796	1334.38	133.327	1189.53	786.662	-0.238461	0.924384	-0.257968	0.796432	0.993487
chr10	1632450	PF3D7_1041000	1549.29	1075.08	826.635	701.998	1404.85	1145.81	1179.37	1199.13	1242.9	1285.78	1254.79	1083.72	1162.45	0.100331	0.21378	0.469317	0.638843	0.993487
chr11	65765	PF3D7_1101100	629.978	58.8249	882.462	71.0884	591.517	53.6795	460.082	69.2829	359.185	52.8258	480.356	59.0311	314.026	-0.565706	0.888187	-0.636922	0.524175	0.993487
chr11	139221	PF3D7_1103000	208.537	60.8533	104.799	60.4251	284.885	51.7275	331.292	76.3889	290.769	94.0299	341.355	149.248	171.192	0.570794	0.60468	0.94396	0.34519	0.993487
chr11	143111	PF3D7_1103100	2112.66	1773.87	2070.51	1631.48	2147.51	1750.93	2515.87	2121.12	1921.36	1669.29	1941.28	1851.13	1958.92	-0.126981	0.132008	-0.961916	0.336092	0.993487
chr11	178222	PF3D7_1104000	4076.84	3158.29	3730.63	2948.39	4716.91	3740	4191.77	3562.74	4084.45	3161.09	4135.98	3588.65	3757.98	-0.00881595	0.149453	-0.0589883	0.952961	0.993487
chr11	182484	PF3D7_1104200	38.2136	25.3556	298.725	304.791	78.289	121.999	155.521	226.502	131.131	150.025	177.769	140.338	154.055	-0.0605134	0.603936	-0.100198	0.920187	0.993487
chr11	211576	PF3D7_1104800	5.45908	202.844	2.93828	117.296	0	149.327	4.86002	83.4948	6.84163	159.534	0.945582	61.2587	66.2332	-0.308833	1.37955	-0.223865	0.822863	0.993487
chr11	231812	PF3D7_1105300	1215.19	1627.83	1375.11	1652.8	1324.39	1141.91	1186.66	1621.04	1408.24	1614.36	901.14	1397.81	1372.21	-0.0667955	0.18633	-0.358479	0.719985	0.993487
chr11	361367	PF3D7_1108200	82.978	311.366	120.469	434.528	45.6686	282.061	62.3703	335.756	74.1176	254.62	58.6261	305.18	197.312	-0.274847	0.677468	-0.405698	0.684965	0.993487
chr11	483158	PF3D7_1112700	170416	173443	122882	130669	92881.2	104410	98446.3	106793	112564	119226	104052	110207	120499	-0.16464	0.203363	-0.809586	0.418178	0.993487
chr11	588065	PF3D7_1115500	2803.78	4593.41	2159.63	3264.73	3025	4716.96	3039.95	4888	3287.4	4961.4	3087.33	4781.52	3717.43	0.178071	0.264384	0.673532	0.500609	0.993487
chr11	721250	PF3D7_1119100	534.99	846.876	495.589	422.087	550.198	710.521	424.442	566.699	484.615	628.627	494.539	733.99	574.431	0.0414755	0.228531	0.181488	0.855985	0.993487
chr11	764221	PF3D7_1120200	12.01	92.2942	17.6297	55.9821	5.43674	48.7995	13.7701	111.919	17.1041	96.1429	27.4219	81.307	48.3181	0.309976	0.793584	0.390603	0.696091	0.993487
chr11	808869	PF3D7_1121400	50.2236	268.769	119.49	271.024	35.8825	237.166	49.4103	151.89	60.4344	241.942	76.5922	305.18	155.667	0.208481	0.655455	0.318071	0.750431	0.993487
chr11	818731	PF3D7_1121700	7.64272	127.792	10.7737	190.161	21.747	204.958	21.8701	269.138	19.3846	173.269	10.4014	296.269	112.784	0.225045	1.03022	0.218443	0.827084	0.993487
chr11	820984	PF3D7_1121700	324.269	348.892	367.285	390.097	175.063	237.166	151.471	142.119	199.547	332.802	132.381	138.11	244.934	-0.411893	0.383898	-1.07292	0.283305	0.993487
chr11	831004	PF3D7_1121800	33.8463	84.1804	103.819	88.8605	35.8825	66.3674	281.071	176.76	6.84163	28.5259	237.341	142.566	107.172	-0.0683521	0.790466	-0.0864706	0.931092	0.993487
chr11	906434	PF3D7_1123100	101.539	149.091	180.214	124.405	188.111	50.7515	86.6704	31.0885	128.851	77.1256	76.5922	74.6242	105.755	-0.351778	0.462614	-0.760413	0.447008	0.993487
chr11	1002868	PF3D7_1125600	28.3872	61.8676	53.8684	30.2126	141.355	49.7755	210.601	105.701	95.7828	48.5997	224.103	95.7863	95.5034	0.445525	0.604053	0.737559	0.460783	0.993487
chr11	1026519	PF3D7_1126300	276.23	2.02844	138.099	0	137.006	0.975991	191.971	0	222.353	0	160.749	0	94.1176	0.038072	1.97866	0.0192413	0.984649	0.993487
chr11	1203965	PF3D7_1131400	169.232	91.28	244.856	42.653	253.352	11.7119	225.991	19.5413	245.158	29.5824	270.436	25.6173	135.784	0.109291	0.866716	0.126098	0.899655	0.993487
chr11	1307823	PF3D7_1133800	44.7645	37.5262	36.2387	174.167	18.4849	69.2953	46.1702	5.32946	29.6471	39.0911	36.8777	51.2345	49.0689	-0.462719	0.685924	-0.674593	0.499935	0.993487
chr11	1312166	PF3D7_1133800	128.834	234.285	146.914	210.599	78.289	136.639	66.4203	53.2946	84.3801	117.273	44.4424	128.086	119.121	-0.496496	0.457157	-1.08605	0.277456	0.993487
chr11	1350244	PF3D7_1134600	19.6527	141.991	28.4033	112.853	16.3102	132.735	66.4203	119.913	27.3665	171.156	28.3675	179.321	87.0407	0.347061	0.732747	0.473644	0.635754	0.993487
chr11	1377428	PF3D7_1135100	637.621	434.087	975.508	470.961	1164.55	495.803	935.555	437.015	798.19	292.655	1042.03	350.845	669.568	-0.160016	0.425328	-0.376217	0.706755	0.993487
chr11	1431935	PF3D7_1136500	8.73453	0	95.0043	127.959	108.735	45.8716	72.9004	36.418	141.394	27.4694	44.4424	22.2759	60.9337	-0.0739401	0.949722	-0.0778545	0.937944	0.993487
chr11	1461014	PF3D7_1136900	3749.3	3244.5	2186.08	2202.85	2959.76	2973.84	3564.02	3562.74	3241.79	3005.79	3059.9	3124.19	3072.9	0.0245872	0.175295	0.140262	0.888453	0.993487
chr11	1469393	PF3D7_1137300	1137.67	1268.79	1195.88	1999.36	956.866	1266.84	916.115	1860.87	1023.96	1605.9	1095.93	1911.27	1353.29	0.0884612	0.276232	0.320242	0.748785	0.993487
chr11	1472710	PF3D7_1137500	96.0798	437.13	128.305	346.556	100.036	422.604	99.6305	439.68	128.851	277.864	76.5922	299.611	237.745	-0.403171	0.585414	-0.688694	0.491016	0.993487
chr11	1515705	PF3D7_1138400	1491.42	89.2516	1394.7	46.2074	2906.48	129.807	2659.24	83.4948	2795.95	89.8038	2812.16	63.4863	1213.5	0.388843	1.16364	0.334161	0.738258	0.993487
chr11	1522008	PF3D7_1138600	758.812	442.201	585.696	222.151	781.803	305.485	556.473	294.008	607.765	172.212	593.826	219.417	461.654	-0.308298	0.456841	-0.674847	0.499773	0.993487
chr11	1600344	PF3D7_1140100	644.172	26.3698	330.066	9.77465	432.764	0	604.263	17.7649	322.697	9.50864	495.485	24.5035	243.114	-0.276845	1.34772	-0.205418	0.837246	0.993487
chr11	1606214	PF3D7_1140300	148.487	41.5831	57.7861	10.6633	240.304	40.0156	238.951	71.9477	164.199	45.4302	308.26	140.338	125.664	0.632041	0.743059	0.850594	0.394995	0.993487
chr11	1652420	PF3D7_1141100	36510.3	31539.3	35088.9	30573.3	32768.3	30168.9	32466.6	28037.4	34346.1	30706.6	33962.5	30904.5	32256	0.0150136	0.0878857	0.17083	0.864357	0.993487
chr11	1669599	PF3D7_1141700	364.667	2340.82	287.951	1466.2	321.855	2068.12	345.062	1883.07	319.276	1628.09	321.498	1951.37	1108.17	-0.105064	0.741003	-0.141786	0.887249	0.993487
chr11	1703986	PF3D7_1142400	159.405	642.003	73.4569	417.644	173.976	731.017	132.031	707.929	145.955	599.044	73.7554	345.276	350.124	-0.383898	0.700278	-0.548209	0.583549	0.993487
chr11	1734353	PF3D7_1143400	472.757	11.1564	452.495	9.77465	541.499	16.5918	354.782	11.5472	472.072	8.45212	476.573	15.5931	236.941	0.0567421	1.22748	0.0462266	0.96313	0.993487
chr11	1812938	PF3D7_1145700	10.9182	40.5689	40.1564	33.767	40.2319	51.7275	26.7301	41.7474	10.2624	39.0911	3.78233	43.438	31.8684	-0.568865	0.595851	-0.95471	0.339724	0.993487
chr11	1878528	PF3D7_1147200	75.3353	50.7111	20.5679	0	76.1143	40.9916	41.3102	121.689	93.5023	97.1994	17.9661	31.1862	55.5478	0.168626	0.869886	0.193849	0.846294	0.993487
chr11	1971939	PF3D7_1149100	2631.28	9420.1	3239.94	10345.1	2728.16	10285	2010.43	10498.1	3076.45	10386.6	2140.8	11045.5	6483.96	0.0591233	0.612646	0.0965048	0.92312	0.993487
chr11	1995024	PF3D7_1149500	7904.75	3127.86	8929.42	3253.18	11603.1	4055.24	11774.2	4405.68	13382.2	4667.69	12495.9	4652.32	7520.96	0.354672	0.484072	0.732685	0.463751	0.993487
chr11	1996055	PF3D7_1149500	197.619	595.348	75.4158	162.615	162.015	305.485	289.171	545.381	155.077	307.446	213.702	425.469	286.229	-0.0827163	0.524353	-0.157749	0.874654	0.993487
chr12	13969	PF3D7_1200100	167.048	102.436	73.4569	110.187	85.9005	174.702	73.7104	101.26	111.747	152.138	84.1568	25.6173	105.197	-0.249113	0.432575	-0.575883	0.564694	0.993487
chr12	42862	PF3D7_1200400	753.353	55.7822	1531.82	74.6428	949.254	56.6075	1116.19	49.7416	1049.05	78.1822	804.69	56.8035	548.01	-0.205794	1.04062	-0.197761	0.843232	0.993487
chr12	71168	PF3D7_1200800	226.006	4123.83	266.404	4745.15	243.566	5247.9	260.011	5277.94	298.751	6219.71	271.382	5879.72	2755.03	0.313436	1.07071	0.292737	0.769723	0.993487
chr12	190085	PF3D7_1203700	6.5509	0	5.87655	77.3086	9.78613	47.8235	9.72005	95.9302	34.2081	86.6343	19.8572	135.883	44.1315	1.12668	1.05554	1.0674	0.285791	0.993487
chr12	238488	PF3D7_1205400	1812.42	6998.13	1359.44	5728.83	1422.25	5127.86	1717.21	5321.46	1347.8	4976.19	1290.72	4479.68	3465.17	-0.285792	0.584598	-0.488869	0.624935	0.993487
chr12	247015	PF3D7_1205500	507.695	389.461	149.852	123.516	406.668	436.268	524.073	445.01	570.136	372.95	369.723	247.262	378.551	0.0650273	0.416669	0.156065	0.875982	0.993487
chr12	270506	PF3D7_1206000	16727.7	7023.49	16151.7	5949.21	18774.1	7171.58	18826.9	6055.15	23016.4	7726.3	21384.3	6574.73	12948.5	0.280195	0.487682	0.574545	0.565599	0.993487
chr12	320982	PF3D7_1207000	10909.4	8433.26	13531.7	9997.69	12509.9	9490.53	12018.8	9455.34	10677.5	8306.33	10563.1	8624.11	10376.5	-0.17765	0.157798	-1.12581	0.260247	0.993487
chr12	351358	PF3D7_1207600	3887.96	5662.4	4186.06	6606.78	3749.17	7336.52	4233.89	7306.68	3486.95	5870	4082.08	6151.49	5213.33	-0.133193	0.269224	-0.494729	0.620792	0.993487
chr12	360596	PF3D7_1208000	7310.8	16682.9	6683.6	12919.4	8973.88	18475.5	9204.89	17762.2	9870.19	21009.9	8699.36	18766.3	13029.9	0.251641	0.375502	0.670145	0.502765	0.993487
chr12	376574	PF3D7_1208200	4426.22	2682.62	4163.54	1937.16	3707.86	1974.43	4250.9	1859.98	3005.76	1303.74	3747.34	1414.52	2872.84	-0.400366	0.384261	-1.04191	0.297453	0.993487
chr12	459591	PF3D7_1210200	38.2136	60.8533	23.5062	38.21	125.045	126.879	67.2303	21.3178	158.498	70.7865	14.1837	143.679	74.0335	0.626887	0.658268	0.952328	0.340931	0.993487
chr12	469706	PF3D7_1210400	32.7545	856.004	30.3622	1132.97	54.3674	687.098	46.9802	693.718	46.7511	849.439	37.8233	673.846	428.509	-0.136358	1.08016	-0.126239	0.899543	0.993487
chr12	513593	PF3D7_1211600	7082.61	12813.7	5809.95	11415	9769.82	19492.5	9191.12	17336.7	8615.89	17922.7	9428.4	16447.4	12110.5	0.1741	0.363244	0.479291	0.631732	0.993487
chr12	528054	PF3D7_1211800	2393.26	738.354	3146.89	548.269	2299.74	524.107	2438.92	524.063	1664.8	396.193	1792.82	338.593	1400.5	-0.589063	0.660193	-0.892258	0.372254	0.993487
chr12	536327	PF3D7_1212000	158.313	28.3982	103.819	39.0986	215.295	21.4718	170.911	31.0885	153.937	48.5997	199.518	60.1449	102.55	0.267569	0.699522	0.382503	0.702088	0.993487
chr12	564022	PF3D7_1212700	2611.62	3332.73	2883.43	4015.6	2733.59	3385.71	3254.6	4023.74	2413.95	3144.19	2805.54	3488.4	3174.43	-0.146812	0.164549	-0.89221	0.372281	0.993487
chr12	593161	PF3D7_1213800	4526.67	1472.65	2773.73	810.408	5047.47	1179.97	5434.32	2026.97	4276.02	1290.01	3919.44	1152.78	2825.87	-0.129325	0.578168	-0.223681	0.823006	0.993487
chr12	644354	PF3D7_1216000	814.495	5763.82	777.664	5257.87	916.634	6503.03	874.804	6513.48	928.181	6182.73	726.207	6086.89	3445.48	0.0222348	0.803649	0.0276673	0.977928	0.993487
chr12	652848	PF3D7_1216400	21.8363	539.566	9.79425	97.7465	14.1355	378.684	0	302.003	22.8054	260.959	10.4014	290.7	162.386	-0.221506	1.30779	-0.169374	0.865502	0.993487
chr12	756731	PF3D7_1219100	10731.5	5247.59	12180.1	5754.6	10088.4	3680.46	9331.25	4625.08	7630.7	3927.07	7899.39	4174.5	7105.89	-0.3831	0.379018	-1.01077	0.312127	0.993487
chr12	822724	PF3D7_1220700	591.765	9800.43	612.141	9918.61	542.586	9620.34	601.023	10220.1	431.023	7933.38	417.002	7638.4	4860.57	-0.35176	1.03507	-0.339842	0.733976	0.993487
chr12	859457	PF3D7_1221400	329.729	60.8533	969.631	88.8605	554.547	99.5511	602.643	65.73	266.824	61.2779	383.906	110.266	299.485	-0.752757	0.799927	-0.941033	0.346688	0.993487
chr12	902393	PF3D7_1222500	997.92	392.504	296.766	120.85	714.387	419.676	1603.81	488.534	1198.43	473.319	1527.12	383.145	718.038	0.508945	0.612884	0.830409	0.406307	0.993487
chr12	1017865	PF3D7_1225000	10220.5	28195.4	10377	24050.1	9239.19	25300.6	8927.87	24941	11220.3	28229	9790.56	28555.5	18253.9	0.139483	0.46316	0.301156	0.763295	0.993487
chr12	1085127	PF3D7_1226800	101.539	17.2418	139.078	14.2177	218.557	22.4478	268.921	53.2946	139.113	25.3564	260.035	33.4138	107.768	0.133241	0.863749	0.154259	0.877406	0.993487
chr12	1141784	PF3D7_1228100	16.3772	21.2987	2.93828	8.88605	10.8735	29.2797	32.4002	38.1944	0	20.0738	32.1498	55.6897	22.3468	0.428271	0.868725	0.492988	0.622021	0.993487
chr12	1146585	PF3D7_1228200	910.575	14.1991	887.359	38.21	920.983	36.1117	535.413	34.6415	801.611	20.0738	503.05	17.8207	393.337	-0.330887	1.17418	-0.281802	0.778095	0.993487
chr12	1179863	PF3D7_1228800	272.954	108.522	261.507	97.7465	207.683	98.5751	266.491	155.442	263.403	182.777	277.056	159.273	195.952	0.265381	0.372218	0.712972	0.475863	0.993487
chr12	1298418	PF3D7_1231500	149.579	362.077	136.14	354.553	240.304	388.444	198.451	503.634	236.036	451.132	148.456	416.559	298.781	0.101618	0.430785	0.23589	0.813518	0.993487
chr12	1305877	PF3D7_1231700	361.391	108.522	173.358	74.6428	380.572	110.287	302.942	79.0536	234.896	68.6735	252.47	72.3966	184.934	-0.339168	0.582633	-0.582129	0.56048	0.993487
chr12	1368368	PF3D7_1233200	539.357	311.366	1635.64	1208.5	453.424	470.428	673.923	322.432	546.19	166.929	704.459	462.225	624.573	-0.578697	0.523571	-1.10529	0.269035	0.993487
chr12	1414257	PF3D7_1234100	49.1317	201.83	285.992	257.695	106.56	212.766	103.681	170.543	125.43	254.62	156.021	398.738	193.584	0.428998	0.475239	0.902699	0.366686	0.993487
chr12	1462738	PF3D7_1235100	1669.39	33210.7	1331.04	23811.1	935.119	14406.6	1076.5	15093	863.185	14539.8	1075.13	14210.9	10185.2	-0.576576	1.03707	-0.555964	0.578235	0.993487
chr12	1593597	PF3D7_1238400	1855	1451.35	1692.45	1304.47	1237.4	1179.97	1363.24	1093.43	1745.76	1192.81	1419.32	1163.92	1391.59	-0.0172574	0.185604	-0.0929795	0.92592	0.993487
chr12	1613083	PF3D7_1238800	7208.17	12781.2	7736.48	13732.5	6316.4	13777.1	5708.91	11690.2	8382.14	16824	6965.16	14814.6	10494.7	0.251258	0.348149	0.721695	0.470482	0.993487
chr12	1622130	PF3D7_1239000	940.054	879.331	231.144	176.832	526.276	340.621	669.873	657.3	555.312	332.802	505.886	540.19	529.635	-0.19269	0.445649	-0.43238	0.665465	0.993487
chr12	1687330	PF3D7_1240200	2427.11	4880.44	2672.85	5209	3053.27	5965.26	2548.27	5682.98	3261.18	5612.21	2605.08	5876.38	4149.5	0.0975608	0.353729	0.275807	0.782697	0.993487
chr12	1714326	PF3D7_1240400	422.533	352.949	354.552	205.268	272.924	259.614	238.951	368.621	338.661	282.09	164.531	312.976	297.806	-0.172959	0.261523	-0.661353	0.508386	0.993487
chr12	1846977	PF3D7_1244100	127.743	412.788	64.6421	336.781	119.608	307.437	123.121	518.734	58.1538	452.189	123.871	455.542	258.384	0.115947	0.656655	0.176572	0.859844	0.993487
chr12	1906682	PF3D7_1245800	7.64272	161.261	14.6914	108.41	10.8735	162.99	4.86002	181.202	6.84163	230.32	4.72791	208.28	91.8417	0.465403	1.1296	0.412006	0.680335	0.993487
chr12	1951194	PF3D7_1247200	64.4172	84.1804	83.2512	145.731	143.53	282.061	55.8903	86.1595	155.077	169.042	55.7893	82.4208	117.296	-0.0321871	0.489052	-0.0658154	0.947525	0.993487
chr12	1977008	PF3D7_1248100	192.16	118.664	70.5186	71.0884	106.56	55.6315	204.121	102.148	149.376	15.8477	147.511	67.9415	108.464	-0.274246	0.55353	-0.495448	0.620284	0.993487
chr12	1979414	PF3D7_1248300	4343.25	2332.71	4539.64	2334.36	5126.84	2548.31	5231.01	2416.02	6022.91	2126.77	5702.81	2587.34	3776	0.187541	0.381537	0.491541	0.623044	0.993487
chr12	1987055	PF3D7_1248600	7.64272	68.9671	6.85598	63.9795	21.747	114.191	21.8701	127.907	0	106.708	17.0205	85.7622	53.5543	-0.0486168	1.04205	-0.046655	0.962788	0.993487
chr12	2015676	PF3D7_1249300	287.148	1304.29	471.104	1504.41	453.424	1522.55	418.772	1521.56	309.014	1536.17	422.675	1545.95	941.422	0.0274778	0.604626	0.045446	0.963752	0.993487
chr12	2087653	PF3D7_1251000	880.004	1520.32	948.084	1475.08	885.101	1992	1085.41	1570.41	1086.68	2104.58	876.555	1731.95	1346.35	0.1634	0.316397	0.516438	0.605549	0.993487
chr12	2088240	PF3D7_1251000	406.156	204.873	461.309	193.716	487.132	150.303	379.082	318.879	429.882	199.681	358.376	280.676	322.505	-0.035858	0.367805	-0.0974918	0.922336	0.993487
chr12	2113719	PF3D7_1252100	3584.43	3161.33	3373.14	3166.1	2972.81	2670.31	2590.39	2498.63	3013.74	3067.06	2589.95	2444.78	2927.72	-0.111381	0.132492	-0.840662	0.400538	0.993487
chr12	2150476	PF3D7_1252600	96.0798	8.11378	64.6421	4.44302	68.5029	16.5918	137.701	10.6589	90.0814	1.05652	179.661	13.3655	57.5748	0.483261	1.06514	0.453707	0.650039	0.993487
chr13	29701	PF3D7_1300200	2971.92	450.315	4094	597.142	3382.74	462.62	3144.44	520.51	3577.03	559.953	3244.29	625.952	1969.24	0.0356696	0.76854	0.0464122	0.962982	0.993487
chr13	168179	PF3D7_1303400	2684.78	4511.26	2726.72	4674.06	3633.92	7034.94	3828.89	6754.2	3573.61	6354.94	3563.9	6593.66	4661.24	0.164235	0.329561	0.498345	0.618241	0.993487
chr13	214068	PF3D7_1303900	339.555	3610.63	362.387	4261.75	422.978	4460.28	446.312	4178.29	599.783	4426.8	509.669	3574.17	2266.05	0.0109987	0.877978	0.0125273	0.990005	0.993487
chr13	286638	PF3D7_1306000	66.6008	47.6684	0.979425	47.0961	3.26204	5.85594	12.1501	0	0	42.2606	42.5512	20.0483	24.0394	0.193672	1.31523	0.147254	0.882932	0.993487
chr13	293174	PF3D7_1306300	8.73453	15.2133	6.85598	7.10884	6.52409	26.3518	8.91005	31.0885	15.9638	43.3171	17.0205	6.68277	16.1476	0.581866	0.645361	0.901612	0.367263	0.993487
chr13	331009	PF3D7_1307100	153.946	31.4409	0.979425	0	33.7078	39.0396	115.831	116.36	21.6652	99.3125	191.008	116.948	76.6865	0.804394	1.09593	0.733984	0.462959	0.993487
chr13	342911	PF3D7_1307600	10514.2	32118.4	10948	26907	7487.48	17487.8	8092.75	23504.7	7857.61	19882.6	7417.15	20519.4	16061.4	-0.299668	0.483704	-0.619528	0.535569	0.993487
chr13	369102	PF3D7_1308200	144.12	18.256	200.782	23.9923	304.457	61.4874	183.061	81.7183	339.801	60.2214	371.614	81.307	155.901	0.745457	0.74843	0.996027	0.319237	0.993487
chr13	422146	PF3D7_1309100	176.874	3735.38	181.194	3983.62	171.801	3646.3	145.801	3568.07	165.339	3436.85	140.892	3322.45	1889.55	-0.14353	1.09329	-0.131283	0.895552	0.993487
chr13	430617	PF3D7_1309300	79.7026	10.1422	63.6627	9.77465	64.1535	6.83194	83.4304	6.2177	28.5068	15.8477	107.796	20.0483	41.3429	0.0909902	0.860475	0.105744	0.915785	0.993487
chr13	499448	PF3D7_1311700	131.018	9.128	80.3129	23.9923	145.705	35.1357	36.4502	37.3062	11.4027	31.6955	94.5582	62.3725	58.2564	-0.315689	0.730998	-0.43186	0.665843	0.993487
chr13	500209	PF3D7_1311800	82.978	37.5262	107.737	7.99744	67.4156	11.7119	123.121	31.9767	120.869	22.1868	121.035	26.7311	63.4404	0.30637	0.74979	0.408607	0.682828	0.993487
chr13	553174	PF3D7_1312900	112.457	45.64	215.474	104.855	133.744	41.9676	202.501	53.2946	183.584	91.9169	230.722	129.2	128.78	0.481913	0.504678	0.954892	0.339632	0.993487
chr13	565464	PF3D7_1313100	602.683	365.12	278.157	122.627	358.825	152.255	528.933	169.654	410.498	246.168	328.117	217.19	315.019	-0.100779	0.450209	-0.223851	0.822874	0.993487
chr13	621838	PF3D7_1314400	1.09182	132.863	1.95885	103.967	11.9608	85.8872	4.05002	68.3947	6.84163	151.082	0	45.6656	51.1468	-0.0108404	1.32796	-0.00816323	0.993487	0.993487
chr13	672471	PF3D7_1316100	484.767	109.536	428.009	71.977	495.831	149.327	249.481	77.2771	542.769	77.1256	481.301	81.307	270.726	0.195284	0.706506	0.276409	0.782234	0.993487
chr13	700566	PF3D7_1316900	758.812	242.399	1190	248.809	1023.19	370.876	799.474	215.843	680.742	412.041	688.384	192.686	568.605	-0.296599	0.553987	-0.53539	0.59238	0.993487
chr13	716075	PF3D7_1317100	372.309	557.822	191.967	335.004	477.346	663.674	665.823	582.687	380.851	472.262	562.621	451.087	476.121	-0.0430018	0.321382	-0.133803	0.893558	0.993487
chr13	808123	PF3D7_1319500	2031.87	32.4551	1245.83	23.9923	2108.37	37.0876	2470.51	42.6357	1742.33	34.865	1609.38	32.3	950.969	-0.225138	1.28977	-0.174556	0.861429	0.993487
chr13	905315	PF3D7_1321700	18.5609	203.859	30.3622	246.144	17.3976	257.662	15.3901	166.101	11.4027	209.19	12.2926	61.2587	104.135	-0.699933	0.969698	-0.721805	0.470414	0.993487
chr13	906830	PF3D7_1321700	19723.7	1992.95	15093.9	1574.61	18318.5	2018.35	18155.4	2071.38	23017.5	2348.63	20327.2	2189.72	10569.3	0.278605	0.879162	0.316898	0.751321	0.993487
chr13	907524	PF3D7_1321800	80.7944	72.0098	135.161	156.394	100.036	146.399	95.5805	114.583	167.62	183.834	0	120.29	114.392	0.0658287	0.782285	0.0841492	0.932938	0.993487
chr13	962585	PF3D7_1322900	3389	948.298	4333.96	1278.7	2972.81	753.465	2866.6	857.154	2128.89	713.148	2867	680.528	1982.46	-0.445223	0.585823	-0.759997	0.447256	0.993487
chr13	969758	PF3D7_1323300	132.11	190.674	157.688	337.67	134.831	330.861	115.831	301.114	258.842	219.755	106.851	229.442	209.639	-0.0627055	0.391096	-0.160333	0.872619	0.993487
chr13	1002584	PF3D7_1324300	55.6826	171.404	106.757	123.516	0	98.5751	57.5103	91.489	114.027	98.2559	64.2996	65.7139	87.2692	-0.0427388	0.76874	-0.0555959	0.955664	0.993487
chr13	1044010	PF3D7_1325100	186.701	312.38	269.342	263.916	263.138	223.502	255.961	352.632	364.887	266.242	273.273	171.524	266.958	0.0157234	0.230374	0.0682516	0.945585	0.993487
chr13	1085631	PF3D7_1326000	1573.31	76.0667	1407.43	31.1012	1606.01	61.4874	1913.23	76.3889	2070.73	85.5778	2168.22	103.583	931.095	0.392904	1.13315	0.346736	0.72879	0.993487
chr13	1103961	PF3D7_1326500	14.1936	42.5973	109.696	172.389	213.12	216.67	293.222	119.025	187.005	167.986	276.11	154.817	163.902	0.412156	0.60781	0.678101	0.497708	0.993487
chr13	1123860	PF3D7_1326600	33.8463	524.353	15.6708	320.786	39.1445	510.443	29.1601	497.416	51.3122	664.548	30.2586	428.811	262.146	0.253663	1.02701	0.246991	0.804915	0.993487
chr13	1139184	PF3D7_1327100	15.2854	12.1707	12.7325	47.0961	30.4457	91.7431	55.0803	117.248	14.8235	143.686	30.2586	105.81	56.3651	0.624125	0.756701	0.824798	0.409486	0.993487
chr13	1166770	PF3D7_1327900	0	0	13.712	19.5493	21.747	14.6399	9.72005	7.10594	41.0498	9.50864	0	0	11.4194	0.222921	1.50253	0.148364	0.882056	0.993487
chr13	1204302	PF3D7_1328500	391.962	178.503	759.055	415.867	1043.85	400.156	706.324	326.873	737.756	409.928	505.886	345.276	518.453	-0.0789515	0.436969	-0.18068	0.856619	0.993487
chr13	1282226	PF3D7_1330400	774.098	545.652	609.203	420.31	936.206	700.761	649.623	593.346	1118.61	478.602	798.071	523.483	678.997	0.158961	0.280252	0.567209	0.570572	0.993487
chr13	1308599	PF3D7_1331200	0	117.65	8.81483	227.483	0	283.037	12.9601	295.785	5.70136	129.951	15.1293	310.749	117.272	-0.0352875	1.46957	-0.0240121	0.980843	0.993487
chr13	1312079	PF3D7_1331400	111.365	108.522	125.366	253.252	204.421	322.077	160.381	193.637	126.57	264.129	150.348	224.986	187.088	0.0503786	0.356677	0.141244	0.887677	0.993487
chr13	1347038	PF3D7_1332700	186.701	147.062	65.6215	76.42	215.295	130.783	221.941	205.184	258.842	158.477	173.042	161.5	166.739	0.267443	0.366533	0.729655	0.465601	0.993487
chr13	1349556	PF3D7_1332800	127.743	78.0951	185.111	221.263	109.822	295.725	89.9105	180.313	53.5928	210.247	90.7759	183.776	152.198	-0.258654	0.458612	-0.563993	0.572759	0.993487
chr13	1483517	PF3D7_1336700	106.998	31.4409	58.7655	28.4354	92.4246	48.7995	92.3405	49.7416	28.5068	50.7127	92.667	30.0724	59.2421	-0.328731	0.47629	-0.690191	0.490074	0.993487
chr13	1534031	PF3D7_1337900	125.559	79.1093	169.441	121.739	216.382	59.5354	166.051	69.2829	114.027	63.3909	173.042	101.355	121.576	-0.155079	0.410036	-0.378208	0.705276	0.993487
chr13	1576582	PF3D7_1339000	27.2954	313.395	26.4445	406.092	31.5331	605.114	30.7802	456.557	15.9638	503.958	31.2042	480.045	244.032	0.120238	1.0515	0.114349	0.908961	0.993487
chr13	1631453	PF3D7_1340900	660.549	831.662	1019.58	1013.9	859.005	914.503	642.333	858.042	704.688	921.282	784.833	554.67	813.754	-0.196917	0.186213	-1.05748	0.290292	0.993487
chr13	1652077	PF3D7_1342000	6169.85	1386.44	6513.18	1382.67	6369.68	1574.27	6148.74	1475.37	5563.38	1379.81	4843.27	1527.01	3694.47	-0.220302	0.618855	-0.355982	0.721854	0.993487
chr13	1775783	PF3D7_1344300	348.289	191.688	418.215	407.87	493.656	496.779	637.473	471.657	302.172	272.581	257.198	572.49	405.839	-0.303857	0.327643	-0.927403	0.353717	0.993487
chr13	1811420	PF3D7_1345200	4666.42	1963.53	5286.94	2068.67	2628.12	1024.79	2893.33	1168.93	2457.28	1031.16	3280.22	1187.3	2471.39	-0.447561	0.49407	-0.905865	0.365007	0.993487
chr13	1871652	PF3D7_1346500	8757.46	4574.14	8989.17	4239.53	10651.7	4989.26	10074.8	4633.07	10935.2	4784.96	10964	4522.01	7342.94	0.13319	0.382938	0.347812	0.727982	0.993487
chr13	1885612	PF3D7_1347000	7481.13	30.4267	5967.64	31.1012	7564.68	37.0876	7501.45	62.177	7339.93	65.504	7137.25	63.4863	3606.82	0.0267651	1.46273	0.018298	0.985401	0.993487
chr13	1927072	PF3D7_1348100	162.681	516.239	177.276	362.551	318.593	925.239	172.531	600.452	281.647	713.148	275.164	700.577	433.841	0.284469	0.530583	0.536145	0.591858	0.993487
chr13	2021555	PF3D7_1350600	123.375	55.7822	306.56	129.736	494.743	297.677	353.972	271.802	397.955	240.886	463.335	193.8	277.469	0.350114	0.514567	0.680404	0.496248	0.993487
chr13	2037280	PF3D7_1351000	38.2136	35.4978	134.181	60.4251	148.967	56.6075	68.0403	48.8534	41.0498	68.6735	40.66	69.0552	67.5187	-0.428453	0.456613	-0.938329	0.348075	0.993487
chr13	2042606	PF3D7_1351200	767.547	205.887	805.088	137.734	1001.45	235.214	745.204	254.037	679.602	150.025	712.023	223.873	493.14	-0.233558	0.622644	-0.375107	0.707581	0.993487
chr13	2048269	PF3D7_1351300	2839.81	627.804	3816.82	659.345	3536.05	781.769	3342.89	661.741	3831.31	726.883	3789.89	711.715	2110.5	0.155704	0.694758	0.224113	0.82267	0.993487
chr13	2056823	PF3D7_1351600	935.687	10.1422	673.845	0	844.869	8.78392	549.993	16.8766	706.968	29.5824	493.594	18.9345	357.44	-0.283221	1.42776	-0.198367	0.842758	0.993487
chr13	2064686	PF3D7_1351800	1757.82	1173.46	1462.28	885.05	1950.7	1028.69	1556.83	1227.55	1863.2	1133.64	1542.24	1244.11	1402.13	0.0670133	0.246726	0.27161	0.785922	0.993487
chr13	2328021	PF3D7_1358700	1458.67	1806.33	1625.85	1949.6	1454.87	2284.79	1986.13	2180.64	1725.23	1751.7	1609.38	1916.84	1812.5	-0.0746864	0.15441	-0.483687	0.628608	0.993487
chr13	2335106	PF3D7_1358900	239.108	68.9671	190.988	91.5263	380.572	73.1993	298.892	82.6066	272.525	81.3517	220.321	74.6242	172.89	-0.135586	0.581472	-0.233177	0.815624	0.993487
chr13	2390880	PF3D7_1359700	0	12.1707	233.103	408.758	95.6866	112.239	81.0004	109.254	36.4887	173.269	97.395	82.4208	120.149	-0.433585	0.996531	-0.435095	0.663494	0.993487
chr13	2395073	PF3D7_1359800	231.465	122.721	127.325	79.0858	478.433	316.221	364.502	365.956	443.566	271.525	304.477	250.604	279.657	0.284424	0.469483	0.605824	0.544632	0.993487
chr13	2465653	PF3D7_1361500	12.01	0	34.2799	18.6607	21.747	7.80793	2.43001	16.8766	11.4027	0	35.9321	1.11379	13.5217	-0.226927	1.19208	-0.190362	0.849025	0.993487
chr13	2615800	PF3D7_1365400	77.519	18.256	83.2512	19.5493	45.6686	19.5198	57.5103	31.9767	55.8733	17.9608	65.2452	31.1862	43.6264	-0.0508497	0.550014	-0.0924517	0.926339	0.993487
chr13	2672575	PF3D7_1366800	1243.58	268.769	972.57	174.167	1475.53	203.006	1196.38	157.219	1353.5	95.0864	1216.96	151.476	709.02	-0.0144716	0.821396	-0.0176183	0.985943	0.993487
chr13	2687199	PF3D7_1367400	170.323	2632.92	148.873	2931.51	162.015	2969.94	172.531	3737.73	156.217	3149.47	178.715	3393.73	1650.33	0.0898074	1.05992	0.08473	0.932476	0.993487
chr13	2706866	PF3D7_1367900	1051.42	678.515	603.326	454.077	818.773	727.113	968.765	809.189	679.602	899.095	1119.57	842.029	804.289	0.212809	0.239434	0.888798	0.374111	0.993487
chr13	2748759	PF3D7_1369100	435.635	629.832	325.169	481.624	265.313	435.292	249.481	607.558	289.629	541.992	231.668	541.304	419.541	-0.0962221	0.344516	-0.279297	0.780017	0.993487
chr13	2790323	PF3D7_1370300	0	512.182	548.478	440.748	490.394	565.099	940.415	550.71	598.642	394.08	744.173	426.583	517.625	0.0960724	0.865765	0.110968	0.911642	0.993487
chr13	2808019	PF3D7_1371500	1538.37	1326.6	1592.55	1587.05	1733.23	1020.89	1530.91	1472.71	1317.01	945.581	1666.12	1169.48	1408.37	-0.210757	0.185946	-1.13343	0.257033	0.993487
chr13	2841765	PF3D7_1372200	179.058	0	392.75	0	247.915	1057.97	72.9004	1346.58	285.068	1673.52	139.001	2132.92	627.307	1.35957	1.42859	0.951687	0.341256	0.993487
chr13	2883931	PF3D7_1373500	571.02	31.4409	909.886	52.4277	602.391	35.1357	641.523	44.4121	801.611	35.9215	525.744	32.3	356.984	-0.049278	1.05401	-0.0467527	0.96271	0.993487
chr2	32090	PF3D7_0200100	752.262	164.304	976.487	199.936	612.177	159.086	847.264	106.589	993.176	161.647	872.772	118.062	496.98	0.168642	0.739583	0.228023	0.819629	0.993487
chr2	73254	PF3D7_0201500	158.313	309.338	358.47	634.464	71.7649	369.901	90.7205	215.843	198.407	359.215	92.667	358.642	268.145	-0.130862	0.579734	-0.225728	0.821413	0.993487
chr2	99504	PF3D7_0201900	55156.4	51298.3	53903.7	50193.7	34953.9	34110.9	36626	35087.4	41426.1	38101.1	38369.8	37397.9	42218.8	-0.177814	0.183609	-0.968435	0.332827	0.993487
chr2	106108	PF3D7_0202000	1527.45	4283.06	1027.42	3169.65	859.005	2538.55	1118.62	3189.68	1266.84	3030.09	1354.07	4403.94	2314.03	0.183025	0.516683	0.35423	0.723166	0.993487
chr2	112097	PF3D7_0202200	730.425	1532.49	933.392	1574.61	630.662	1343.94	629.373	1606.83	600.923	1374.53	517.233	1099.32	1047.81	-0.322337	0.384963	-0.83732	0.402412	0.993487
chr2	119276	PF3D7_0202300	34.9381	159.233	380.997	369.66	171.801	302.557	136.081	188.307	209.81	160.59	196.681	263.969	214.552	-0.0694525	0.501721	-0.138428	0.889902	0.993487
chr2	192509	PF3D7_0204200	266.403	97.3653	141.037	0	159.84	115.167	187.921	86.1595	264.543	99.3125	254.362	218.304	157.535	0.667027	0.822759	0.810719	0.417527	0.993487
chr2	303412	PF3D7_0207600	1840.8	0	2015.66	456.743	2046.39	361.117	1830.61	426.357	2159.67	511.354	2379.08	506.776	1211.21	0.307966	1.06547	0.289041	0.77255	0.993487
chr2	307896	PF3D7_0207600	300.25	554.78	261.507	296.794	218.557	163.966	174.151	366.844	226.914	225.038	204.246	330.797	276.987	-0.243544	0.339367	-0.717642	0.472978	0.993487
chr2	358592	PF3D7_0208800	2436.93	657.216	1855.03	634.464	2012.68	539.723	1974.79	748.789	1691.02	599.044	1551.7	472.249	1264.47	-0.331789	0.533456	-0.621963	0.533966	0.993487
chr2	393319	PF3D7_0209500	13.1018	22.3129	118.51	17.7721	145.705	70.2713	104.491	24.8708	202.968	38.0346	21.7484	21.1621	66.7457	0.134172	0.8153	0.164568	0.869284	0.993487
chr2	440117	PF3D7_0210800	181.242	49.6969	215.474	41.7644	223.994	20.4958	216.271	44.4121	200.688	33.8085	266.654	36.7552	127.605	0.115664	0.765648	0.151067	0.879923	0.993487
chr2	469225	PF3D7_0211700	2555.94	26323.1	2930.44	27069.6	2820.58	26072.6	3504.08	24550.1	2653.41	23545.5	3249.02	24486.8	14146.8	-0.10268	0.853433	-0.120314	0.904234	0.993487
chr2	470183	PF3D7_0211700	139.753	133.877	74.4363	39.9872	40.2319	153.231	20.2501	54.1828	80.9593	90.8603	69.9731	70.169	80.6592	-0.0707696	0.524659	-0.134887	0.892701	0.993487
chr2	474387	PF3D7_0211800	102.631	60.8533	264.445	104.855	192.461	83.9352	74.5204	52.4063	182.443	46.4867	184.389	41.2104	115.886	-0.0412754	0.568393	-0.0726176	0.94211	0.993487
chr2	491300	PF3D7_0212200	243.475	296.153	105.778	310.123	151.141	365.021	115.831	225.614	119.728	185.947	123.871	369.78	217.705	-0.181955	0.434769	-0.418509	0.675575	0.993487
chr2	526391	PF3D7_0212700	20.7445	64.9102	17.6297	30.2126	27.1837	173.726	19.4401	183.866	23.9457	25.3564	23.6396	136.997	62.3043	-0.358155	0.819582	-0.436997	0.662113	0.993487
chr2	578295	PF3D7_0214300	3557.14	12033.7	3468.15	12578.2	3703.51	13254.9	4498.76	12954.1	4090.15	15529.7	4795.05	14804.6	8772.34	0.248034	0.552242	0.449139	0.653331	0.993487
chr2	592762	PF3D7_0214500	187.792	1789.09	179.235	2076.67	193.548	2038.84	246.241	2100.69	212.09	2380.33	235.45	2482.65	1176.89	0.269318	0.904389	0.29779	0.765863	0.993487
chr2	604874	PF3D7_0214800	3.27545	26.3698	0	18.6607	7.61143	18.5438	5.67003	12.4354	4.56109	10.5652	0	7.79656	9.62412	-1.01971	1.01946	-1.00025	0.317191	0.993487
chr2	653826	PF3D7_0215800	1170.43	876.288	690.495	495.841	791.589	1025.77	520.023	691.941	659.077	876.908	622.193	755.153	764.642	-0.103659	0.256356	-0.404357	0.68595	0.993487
chr2	674855	PF3D7_0216300	369.034	989.881	350.634	880.607	324.03	698.809	311.042	1198.24	241.738	603.27	371.614	1246.34	632.103	-0.0565658	0.523813	-0.107989	0.914005	0.993487
chr2	682896	PF3D7_0216500	42.5808	6447.41	37.2182	5073.93	44.5813	7403.87	40.5002	6890.99	38.7692	5021.62	38.7689	5662.53	3061.9	-0.271556	1.45659	-0.186432	0.852106	0.993487
chr2	765635	PF3D7_0218700	221.639	83.1662	289.91	101.301	148.967	77.1033	132.841	110.142	371.728	97.1994	187.225	119.176	161.7	0.412573	0.46944	0.878861	0.379477	0.993487
chr2	768430	PF3D7_0219100	31.6627	106.493	43.0947	100.412	61.9788	155.183	63.9903	198.966	74.1176	264.129	27.4219	157.045	107.041	0.45567	0.616695	0.73889	0.459974	0.993487
chr2	785716	PF3D7_0219700	38.2136	41.5831	40.1564	22.2151	43.4939	30.2557	52.6503	83.4948	25.086	43.3171	84.1568	31.1862	44.6508	0.0652695	0.431021	0.15143	0.879636	0.993487
chr2	794540	PF3D7_0219900	63.3254	195.745	36.2387	109.298	64.1535	222.526	95.5805	365.068	50.1719	239.829	82.2656	256.173	148.365	0.125242	0.644815	0.194229	0.845997	0.993487
chr2	927589	PF3D7_0223500	119.008	59.8391	30.3622	0	29.3584	44.8956	40.5002	15.9884	44.4706	115.16	0	26.7311	43.8595	0.133253	1.14426	0.116453	0.907293	0.993487
chr3	45412	PF3D7_0300100	150.671	36.512	176.297	79.9744	56.5421	66.3674	153.901	37.3062	99.2036	61.2779	91.7215	55.6897	88.7886	-0.298967	0.492798	-0.606673	0.544068	0.993487
chr3	81083	PF3D7_0301200	919.309	698.799	1452.49	1177.4	1067.78	760.297	769.504	569.364	789.068	673	972.058	815.297	888.697	-0.190022	0.260121	-0.730514	0.465076	0.993487
chr3	98291	PF3D7_0301700	65.509	318.466	116.552	494.953	59.8041	400.156	113.401	398.821	64.9955	171.156	83.2112	326.342	217.78	-0.60806	0.66349	-0.916457	0.359427	0.993487
chr3	101044	PF3D7_0301700	20612.4	4401.72	15518	3924.97	20351.9	4413.43	17752.1	4984.82	27925.2	6980.4	26094.3	6510.13	13289.1	0.554116	0.625567	0.885781	0.375736	0.993487
chr3	133957	PF3D7_0302500	72.0599	155.176	62.6832	304.791	33.7078	135.663	80.1904	255.814	50.1719	173.269	63.354	191.573	131.538	-0.202353	0.609047	-0.332246	0.739704	0.993487
chr3	158005	PF3D7_0303000	276.23	102.436	141.037	159.949	168.539	113.215	157.141	162.548	177.882	188.06	217.484	164.842	169.114	0.225872	0.261625	0.863341	0.38795	0.993487
chr3	210031	PF3D7_0304200	22.9281	29.4124	110.675	63.0909	46.7559	0	55.8903	52.4063	33.0679	0	76.5922	66.8277	46.4706	-0.110773	1.08001	-0.102567	0.918306	0.993487
chr3	250346	PF3D7_0305200	627.794	735.311	1488.73	1015.68	1534.25	1351.75	1227.16	792.313	1420.78	1193.86	1211.29	964.546	1130.29	0.127086	0.278783	0.455859	0.648492	0.993487
chr3	254687	PF3D7_0305200	14538.6	18762.1	13151.7	17104.8	13899.6	20221.6	14314.4	17733.8	15189.6	17056.4	14250.9	18471.2	16224.5	0.00230963	0.15168	0.015227	0.987851	0.993487
chr3	359682	PF3D7_0308100	0	13.1849	51.9096	28.4354	218.557	145.423	234.091	201.631	85.5204	208.134	76.5922	66.8277	110.859	-0.0314347	0.991493	-0.0317044	0.974708	0.993487
chr3	374395	PF3D7_0308600	60.0499	22.3129	229.186	141.288	81.5511	126.879	95.5805	64.8417	116.308	60.2214	167.368	82.4208	104.001	0.0535703	0.527652	0.101526	0.919133	0.993487
chr3	492834	PF3D7_0311400	2957.73	2391.54	1972.56	1570.16	1608.19	1640.64	1928.62	1673.45	2245.19	1431.58	2395.16	1944.68	1979.96	0.0265176	0.223431	0.118684	0.905526	0.993487
chr3	506194	PF3D7_0311700	0	65.9244	6.85598	148.397	3.26204	132.735	5.67003	203.408	4.56109	126.782	5.67349	209.393	76.0551	0.290471	1.33263	0.217967	0.827455	0.993487
chr3	604020	PF3D7_0314800	18732.3	4069.06	13228.1	2688.92	12231.6	3113.41	14982.6	3129.28	11571.5	2540.92	13057.5	2616.3	8496.8	-0.276845	0.669388	-0.41358	0.679182	0.993487
chr3	634398	PF3D7_0315500	158.313	24.3413	221.35	58.6479	179.412	57.5835	208.981	20.4296	192.706	23.2433	86.048	21.1621	104.352	-0.523794	0.769603	-0.680603	0.496123	0.993487
chr3	647648	PF3D7_0316000	805.761	99428.3	1286.97	118425	760.056	90908.7	795.424	82467.1	757.14	83559.8	645.833	83109.1	46912.4	-0.232316	1.40792	-0.165007	0.868938	0.993487
chr3	710468	PF3D7_0317300	6910.11	460.457	6005.84	348.333	6599.11	384.54	6433.05	448.563	5978.44	470.149	4817.74	399.852	3271.35	-0.241797	0.995366	-0.242923	0.808065	0.993487
chr3	727770	PF3D7_0317700	13369.3	36743.2	13564.1	39255	11859.7	29548.1	13472	30247.3	10148.4	25154.6	12664.2	28771.5	22066.5	-0.293161	0.446435	-0.656671	0.511393	0.993487
chr3	787769	PF3D7_0318700	52.4072	146.048	47.9918	55.0935	105.473	41.9676	53.4603	59.5123	68.4163	48.5997	77.5377	86.876	70.2819	0.00417045	0.390155	0.0106892	0.991471	0.993487
chr3	789861	PF3D7_0318800	707.497	934.099	11.7531	31.9898	253.352	330.861	491.673	599.564	194.986	382.459	392.417	373.121	391.981	-0.323249	0.811959	-0.39811	0.690549	0.993487
chr3	1029864	PF3D7_0324900	1003.38	74.0382	1040.15	79.9744	940.556	73.1993	860.224	61.2887	1139.13	80.2952	866.153	73.5104	524.325	0.0633768	0.97521	0.0649878	0.948184	0.993487
chr4	41086	PF3D7_0400200	764.272	95.3369	811.944	209.711	604.565	168.846	567.813	162.548	547.33	148.969	781.996	184.89	420.685	-0.0249378	0.655378	-0.038051	0.969647	0.993487
chr4	128098	PF3D7_0402200	46.9481	125.764	65.6215	48.8733	304.457	260.59	197.641	190.084	257.701	217.642	120.089	140.338	164.646	0.246748	0.54533	0.452474	0.650927	0.993487
chr4	142009	PF3D7_0402300	4175.11	2950.37	5810.93	4375.49	5025.72	4489.56	4611.35	3508.56	5043.42	4141.54	5118.44	4360.5	4467.58	0.0951005	0.182347	0.521535	0.601994	0.993487
chr4	243877	PF3D7_0404500	1812.42	7980.91	2182.16	6761.39	1161.29	5013.66	1034.38	4090.36	1006.86	3930.24	900.194	3644.34	3293.18	-0.663532	0.6328	-1.04856	0.294379	0.993487
chr4	519527	PF3D7_0411800	141.936	53.7538	2.93828	7.10884	56.5421	64.4154	83.4304	87.0478	77.5385	87.6908	99.2861	103.583	72.1059	0.566917	0.729839	0.77677	0.437295	0.993487
chr4	626544	PF3D7_0414000	87.3453	85.1947	79.3335	97.7465	39.1445	40.0156	22.6801	43.5239	88.9412	33.8085	52.9526	70.169	61.738	-0.00969063	0.443959	-0.0218278	0.982585	0.993487
chr4	710551	PF3D7_0416300	770.822	14641.3	703.227	14356.3	612.177	11732.4	742.774	12435.4	545.05	9806.58	518.179	10034.2	6408.2	-0.421507	1.05455	-0.399701	0.689377	0.993487
chr4	838197	PF3D7_0418600	96.0798	211.972	42.1153	111.964	113.084	174.702	107.731	97.7067	165.339	150.025	129.545	120.29	126.713	0.242823	0.364131	0.666856	0.504864	0.993487
chr4	868954	PF3D7_0419500	484.767	3102.51	256.609	1747	359.912	2067.15	334.532	2478.2	400.235	2351.8	270.436	2310.01	1346.93	-0.0222778	0.795026	-0.0280215	0.977645	0.993487
chr4	901198	PF3D7_0420000	144.12	247.47	205.679	297.683	240.304	433.34	326.432	336.644	252	337.028	187.225	386.487	282.868	0.0582456	0.309267	0.188335	0.850614	0.993487
chr4	903258	PF3D7_0420000	947.697	143.005	419.194	59.5365	623.05	100.527	741.154	109.254	691.004	183.834	1137.54	212.735	447.377	0.50177	0.774932	0.647502	0.517307	0.993487
chr4	905008	PF3D7_0420000	12061.3	3340.85	6624.83	1943.38	10509.2	2612.73	10785.2	3219.88	10780.1	3426.28	12042	3665.5	6750.94	0.227584	0.580354	0.392147	0.69495	0.993487
chr4	997288	PF3D7_0421900	0	14.1991	14.6914	7.10884	11.9608	1.95198	13.7701	2.66473	0	10.5652	0	4.45518	6.78061	-1.14604	1.21139	-0.946055	0.34412	0.993487
chr4	998198	PF3D7_0422000	1957.63	9.128	1724.77	15.1063	1963.75	0	1728.55	22.2061	1602.08	9.50864	1538.46	32.3	883.624	-0.221512	1.57089	-0.14101	0.887862	0.993487
chr4	1046936	PF3D7_0422900	231.465	43.6116	178.255	15.9949	152.229	14.6399	115.831	17.7649	193.846	6.33909	119.143	8.91035	91.5025	-0.229263	0.966231	-0.237275	0.812443	0.993487
chr4	1135364	PF3D7_0425100	50.2236	300.21	100.881	737.542	55.4547	268.397	57.5103	371.285	67.276	395.137	35.9321	458.883	241.561	-0.0206046	0.838526	-0.0245724	0.980396	0.993487
chr4	1144848	PF3D7_0425400	41.489	100.408	0	0	134.831	312.317	55.8903	189.196	171.041	396.193	98.3405	173.752	139.455	1.00898	1.20359	0.838302	0.401861	0.993487
chr5	167074	PF3D7_0504100	514.246	281.954	130.264	92.4149	320.768	219.598	567.813	222.061	428.742	266.242	575.86	297.383	326.445	0.417242	0.476371	0.875875	0.381098	0.993487
chr5	466940	PF3D7_0511000	6352.19	9718.28	4802.12	8224.04	5370.41	8865.9	5541.24	8511.14	5014.91	7045.9	4952.01	7895.69	6857.82	-0.204065	0.247174	-0.825591	0.409036	0.993487
chr5	479400	PF3D7_0511300	1308	3269.85	1490.69	3167.88	1529.9	3513.57	1604.62	3801.68	1632.87	3328.02	1653.82	3478.38	2481.61	0.0361281	0.394723	0.0915278	0.927073	0.993487
chr5	483758	PF3D7_0511400	2570.14	876.288	3601.35	1196.95	2252.98	623.658	2162.71	787.871	1766.28	575.801	2109.59	544.645	1589.02	-0.4938	0.55251	-0.893739	0.371461	0.993487
chr5	523719	PF3D7_0511800	21.8363	566.95	24.4856	501.173	17.3976	488.971	23.4901	335.756	26.2262	545.162	17.0205	459.997	252.372	0.0825321	1.10973	0.0743715	0.940715	0.993487
chr5	553856	PF3D7_0512900	4544.14	2837.79	4031.32	3006.15	3312.06	2576.62	4185.29	2688.71	4163.13	2944.51	3645.22	2618.53	3379.46	-0.0234838	0.212388	-0.11057	0.911957	0.993487
chr5	578935	PF3D7_0513600	145.212	431.044	385.894	443.414	235.954	440.172	209.791	463.663	232.615	514.523	166.422	398.738	338.954	-0.0704673	0.401265	-0.175613	0.860598	0.993487
chr5	611787	PF3D7_0514700	41.489	20.2844	299.704	231.926	202.247	162.99	150.661	121.689	151.656	194.399	88.8847	108.038	147.831	-0.181341	0.588933	-0.307915	0.758147	0.993487
chr5	678010	PF3D7_0516300	231.465	315.423	112.634	257.695	225.081	443.1	140.941	413.921	199.547	296.881	219.375	409.876	272.162	0.0728581	0.391503	0.186098	0.852368	0.993487
chr5	787141	PF3D7_0518900	916.034	789.065	1058.76	799.744	947.08	676.362	847.264	668.847	1115.19	574.744	959.766	414.331	813.932	-0.129223	0.266664	-0.484591	0.627966	0.993487
chr5	820066	PF3D7_0519800	161.589	1542.63	99.9014	1134.75	120.696	1282.45	93.1505	1273.74	101.484	885.36	96.4494	886.58	639.899	-0.535183	0.91216	-0.586721	0.557391	0.993487
chr5	830359	PF3D7_0520000	15.2854	28.3982	35.2593	15.1063	38.0572	2.92797	20.2501	5.32946	13.6833	22.1868	7.56466	4.45518	17.3753	-0.744014	0.700844	-1.0616	0.288419	0.993487
chr5	856383	PF3D7_0520800	3503.64	177.489	4988.21	235.48	3918.8	239.118	3673.37	180.313	4439.08	250.394	4811.12	302.952	2226.66	0.212974	1.0537	0.20212	0.839823	0.993487
chr5	946063	PF3D7_0522800	1238.12	1170.41	1815.85	1358.68	1968.1	1318.56	1757.71	1269.3	1986.35	1242.46	1932.77	1373.31	1535.97	0.135713	0.210856	0.64363	0.519815	0.993487
chr5	950355	PF3D7_0522900	826.505	923.956	448.577	549.158	681.767	827.64	798.664	746.124	760.561	564.179	1069.45	662.708	738.274	0.0758245	0.240626	0.315113	0.752676	0.993487
chr5	1010214	PF3D7_0524300	27.2954	36.512	124.387	161.726	55.4547	248.878	59.9403	82.6066	114.027	133.121	73.7554	153.704	105.951	0.251532	0.565538	0.444765	0.65649	0.993487
chr5	1026175	PF3D7_0524900	8427.73	4247.56	6222.29	3096.79	8520.46	4070.86	7483.63	3719.96	7361.59	3914.39	6846.96	3385.93	5608.18	-0.0900455	0.35733	-0.251995	0.801045	0.993487
chr5	1065900	PF3D7_0525500	174.691	527.396	263.465	574.927	536.062	720.281	369.362	743.459	464.09	945.581	441.587	765.177	543.84	0.420362	0.40199	1.0457	0.295699	0.993487
chr5	1138677	PF3D7_0527300	98.2635	0	101.86	0	128.307	103.455	138.511	127.907	187.005	67.617	124.817	132.542	100.857	0.552127	1.10159	0.501209	0.616224	0.993487
chr5	1151209	PF3D7_0527600	117.916	11.1564	130.264	3.55442	41.3192	2.92797	55.8903	4.44121	43.3303	1.05652	42.5512	0	37.8673	-1.07838	1.25978	-0.856005	0.391995	0.993487
chr5	1166539	PF3D7_0528300	11554.7	38954.2	11412.3	33815	8216	29744.3	8106.52	31702.3	7136.96	23744.1	7388.78	27619.9	19949.6	-0.396856	0.567772	-0.698972	0.48457	0.993487
chr5	1221385	PF3D7_0529900	14329	16310.7	9544.5	10426	9141.33	10628.5	9093.92	9854.16	10016.1	10700.4	9761.24	9473.93	10773.3	-0.160831	0.189707	-0.847786	0.396557	0.993487
chr5	1222035	PF3D7_0529900	1099.46	271.812	765.911	175.944	495.831	141.519	588.063	165.213	867.747	226.094	591.934	219.417	467.412	0.041107	0.621597	0.0661313	0.947273	0.993487
chr5	1225620	PF3D7_0530000	567.745	372.22	627.812	275.467	914.459	282.061	619.653	319.767	1255.44	497.619	614.628	344.162	557.586	0.446883	0.430391	1.03832	0.299122	0.993487
chr5	1250257	PF3D7_0530600	3449.05	2683.63	3746.3	2998.15	2996.73	2149.13	2843.92	2344.07	3413.97	2506.05	3267.93	2651.94	2920.91	0.0289271	0.176526	0.163869	0.869835	0.993487
chr5	1255486	PF3D7_0530800	151.762	115.621	118.51	100.412	200.072	189.342	226.801	149.225	149.376	125.725	238.287	175.98	161.759	0.140226	0.280909	0.499187	0.617648	0.993487
chr5	1286476	PF3D7_0531400	2288.45	1872.25	1495.58	1110.76	1330.91	1122.39	1517.95	1238.21	1442.44	1208.65	1621.67	1304.25	1462.79	-0.102383	0.22241	-0.460336	0.645275	0.993487
chr5	1296741	PF3D7_0532100	965.166	1184.61	760.034	1100.09	571.945	1113.61	516.783	873.143	623.728	968.825	509.669	820.866	834.039	-0.277423	0.281873	-0.984213	0.325011	0.993487
chr5	1297245	PF3D7_0532100	77057.1	84158.1	85212	92813	65571.4	78133.9	65999.1	76319.6	70916.9	79595.8	71844.4	81808.2	77452.5	-0.0396127	0.116253	-0.340744	0.733296	0.993487
chr5	1308528	PF3D7_0532300	40467.1	29579.8	42222.1	33013.4	33690.4	25179.6	33559.3	28303.9	33753.2	27944.8	31628.8	24628.2	31997.5	-0.173266	0.166704	-1.03936	0.298637	0.993487
chr6	63277	PF3D7_0601500	296.974	660.259	516.157	673.562	279.448	530.939	332.102	467.216	345.502	582.14	570.186	681.642	494.677	0.214453	0.305928	0.700992	0.483308	0.993487
chr6	68547	PF3D7_0601600	13.1018	32.4551	44.0741	45.3188	66.3282	110.287	60.7503	36.418	26.2262	27.4694	84.1568	27.8449	47.8692	-0.299442	0.54239	-0.552079	0.580894	0.993487
chr6	113194	PF3D7_0602700	2060.26	204.873	2154.74	164.392	1862.63	228.382	2284.21	182.09	1518.84	148.969	1906.29	138.11	1071.15	-0.300102	0.927602	-0.323525	0.746298	0.993487
chr6	198857	PF3D7_0604600	314.443	500.012	117.531	123.516	66.3282	162.014	251.101	278.02	85.5204	185.947	246.797	270.652	216.823	-0.200092	0.518191	-0.386134	0.699397	0.993487
chr6	364718	PF3D7_0608900	375.585	905.7	222.33	462.074	529.538	779.817	434.162	903.343	505.14	920.225	385.798	671.618	591.278	0.106273	0.400311	0.265475	0.790643	0.993487
chr6	447674	PF3D7_0610500	84.0699	326.58	172.379	281.688	171.801	284.013	103.681	237.161	184.724	288.429	169.259	184.89	207.389	-0.00606173	0.382627	-0.0158424	0.98736	0.993487
chr6	465941	PF3D7_0611100	18522.7	7037.69	17343.7	6825.37	19859.3	7983.6	20403.2	9323	23331.1	9198.02	21844.8	9182.12	14237.9	0.244479	0.433151	0.56442	0.572469	0.993487
chr6	498480	PF3D7_0611800	1084.17	143.005	187.07	26.6581	571.945	72.2233	564.573	139.454	293.05	36.978	514.397	96.9001	310.869	-0.56664	0.876912	-0.646176	0.518165	0.993487
chr6	503281	PF3D7_0611800	518.613	5499.11	461.309	3941.85	929.682	8814.17	910.445	6820.82	899.674	6966.66	808.473	5449.8	3501.72	0.0181422	0.866052	0.0209482	0.983287	0.993487
chr6	507016	PF3D7_0611900	124.467	90.2658	210.576	93.3035	120.696	118.095	214.651	133.236	53.5928	124.669	236.396	82.4208	133.531	-0.15124	0.411057	-0.36793	0.712925	0.993487
chr6	512554	PF3D7_0612200	405.064	3911.86	329.087	2716.46	327.292	3535.04	326.432	3455.26	253.14	2397.23	316.77	2059.41	1669.42	-0.577971	0.873564	-0.661624	0.508212	0.993487
chr6	522976	PF3D7_0612500	239.108	766.752	299.704	778.418	165.277	596.33	183.061	837.613	171.041	595.875	153.184	787.453	464.485	-0.179237	0.599769	-0.298844	0.765059	0.993487
chr6	601345	PF3D7_0614300	10.9182	17.2418	101.86	122.627	92.4246	58.5594	0	0	123.149	78.1822	6.61907	17.8207	52.4502	0.161534	1.2884	0.125376	0.900226	0.993487
chr6	719792	PF3D7_0617300	128.834	196.759	0	191.939	68.5029	88.8152	122.311	173.207	70.6968	165.873	87.9391	219.417	126.191	0.164585	0.821129	0.200438	0.841138	0.993487
chr6	750149	PF3D7_0617800	349.381	491.898	315.375	347.444	233.78	321.101	328.862	515.181	289.629	318.011	367.831	478.932	363.119	0.0025534	0.241586	0.0105693	0.991567	0.993487
chr6	803013	PF3D7_0619200	94.988	5.07111	127.325	2.66581	47.8433	0	86.6704	2.66473	80.9593	2.11303	116.307	4.45518	47.5886	0.151377	1.3309	0.11374	0.909444	0.993487
chr6	854809	PF3D7_0620500	452.012	78.0951	51.9096	53.3163	206.596	65.3914	80.1904	37.3062	103.765	107.765	87.9391	33.4138	81.9339	0.0359428	0.483885	0.0742796	0.940788	0.993487
chr6	873383	PF3D7_0621300	811.22	262.684	720.857	285.242	853.568	181.534	761.404	287.791	862.045	295.824	913.432	324.114	546.643	0.202405	0.52131	0.388263	0.697821	0.993487
chr6	876411	PF3D7_0621300	3005.77	3698.87	3692.43	4562.1	2507.42	3392.54	2233.99	4113.45	2435.62	3572.08	2044.35	3917.21	3264.65	-0.184697	0.250431	-0.737516	0.460808	0.993487
chr6	939199	PF3D7_0623100	3.27545	13.1849	14.6914	60.4251	8.69878	37.0876	19.4401	76.3889	28.5068	68.6735	27.4219	49.007	33.9001	0.570628	0.727844	0.783998	0.433041	0.993487
chr6	1015438	PF3D7_0624900	98.2635	906.715	28.4033	232.814	31.5331	216.67	60.7503	342.862	34.2081	180.664	59.5717	607.018	233.289	-0.121782	0.936421	-0.13005	0.896527	0.993487
chr6	1170116	PF3D7_0628300	70.9681	28.3982	58.7655	93.3035	32.6204	55.6315	66.4203	100.371	62.7149	34.865	54.8438	111.379	64.1902	0.0556368	0.422072	0.131818	0.895128	0.993487
chr6	1219902	PF3D7_0629600	12469.6	19339.2	13246.7	18750.4	15926.4	25307.4	14661.9	21187.3	16497.4	23866.7	14948.7	21027.3	18102.4	0.115945	0.229201	0.505865	0.612951	0.993487
chr6	1275624	PF3D7_0630500	101.539	30.4267	364.346	185.718	308.807	325.005	272.971	181.202	405.937	315.898	180.606	84.6484	229.759	0.157229	0.583661	0.269384	0.787634	0.993487
chr6	1284282	PF3D7_0630700	168.14	256.598	127.325	93.3035	101.123	165.918	110.971	160.772	74.1176	278.92	92.667	118.062	145.66	-0.0701172	0.405058	-0.173104	0.862569	0.993487
chr6	1296624	PF3D7_0631000	68.7844	92.2942	78.354	15.1063	43.4939	97.5991	92.3405	91.489	5.70136	58.1084	71.8642	53.4621	64.0498	-0.613424	0.592737	-1.0349	0.300715	0.993487
chr6	1301899	PF3D7_0631100	427.992	2069.01	527.91	2394.79	399.057	2106.19	396.902	1920.38	419.62	1907.01	523.852	2113.98	1267.22	-0.0448774	0.668515	-0.06713	0.946478	0.993487
chr6	1353026	PF3D7_0632500	30.5709	73.024	57.7861	94.1921	21.747	72.2233	71.2804	91.489	29.6471	87.6908	29.313	76.8518	61.318	-0.199757	0.473496	-0.421877	0.673115	0.993487
chr6	1373882	PF3D7_0632800	244.567	2.02844	456.412	0.888605	207.683	1.95198	352.352	0.888243	342.081	0	233.559	0	153.534	-0.137892	1.76751	-0.0780148	0.937816	0.993487
chr7	54564	PF3D7_0701000	164.864	21.2987	274.239	49.7619	188.111	55.6315	207.361	39.9709	326.118	60.2214	277.056	41.2104	142.154	0.493343	0.747384	0.660093	0.509194	0.993487
chr7	107558	PF3D7_0702500	49.1317	29.4124	93.0454	60.4251	75.027	52.7035	72.0904	51.5181	49.0317	46.4867	86.9936	34.5276	58.3661	-0.151742	0.352527	-0.43044	0.666875	0.993487
chr7	109363	PF3D7_0702600	804.669	780.951	458.371	500.284	389.27	429.436	261.631	247.82	519.964	589.536	486.029	731.763	516.644	0.265785	0.346927	0.766111	0.44361	0.993487
chr7	142667	PF3D7_0703500	1769.83	6976.83	904.989	3426.46	1268.93	4430.02	1358.38	4834.71	1291.93	4958.23	1150.77	4927.43	3108.21	-0.0182403	0.61938	-0.0294494	0.976506	0.993487
chr7	143374	PF3D7_0703600	158.313	227.186	188.05	231.926	168.539	305.485	165.241	338.42	198.407	390.911	139.001	266.197	231.473	0.156841	0.324065	0.483979	0.628401	0.993487
chr7	280176	PF3D7_0705600	8.73453	103.451	48.9713	68.4226	33.7078	36.1117	27.5401	26.6473	0	31.6955	48.2247	46.7794	40.0238	-0.479206	0.813453	-0.5891	0.555794	0.993487
chr7	461418	PF3D7_0710100	857.076	26137.5	762.972	26731.9	870.965	29454.4	916.925	26269.8	1046.77	30553.4	1020.28	27592	14351.2	0.104618	1.16233	0.0900077	0.928281	0.993487
chr7	494531	PF3D7_0711200	1109.29	3467.63	961.796	3020.37	1258.06	3535.04	1254.7	3786.58	1353.5	3719.99	1325.71	3673.29	2372.16	0.131187	0.502368	0.261138	0.793986	0.993487
chr7	615709	PF3D7_0713500	2076.63	1627.83	2632.7	2269.5	1873.5	1742.14	1505.8	1430.07	2391.15	2036.96	1820.25	2018.2	1952.06	0.125259	0.188508	0.664476	0.506386	0.993487
chr7	639466	PF3D7_0713900	1356.04	295.139	2453.46	448.745	2956.5	623.658	2861.74	546.269	3059.35	624.401	3062.74	608.132	1574.68	0.349911	0.714215	0.489923	0.624188	0.993487
chr7	663859	PF3D7_0714400	2237.13	4856.1	1788.43	3557.08	2862.99	5244.97	3045.62	5528.42	2618.06	4837.78	2728.95	3735.67	3586.77	-0.064869	0.34155	-0.189925	0.849368	0.993487
chr7	702598	PF3D7_0716000	430.176	154.162	393.729	157.283	571.945	219.598	476.282	150.113	794.769	342.311	477.519	154.817	360.225	0.471068	0.509925	0.9238	0.355591	0.993487
chr7	814910	PF3D7_0718300	6526.88	7995.11	9385.83	10539.7	6089.15	6666.02	6070.98	6081.8	6784.61	7272	5575.15	6399.86	7115.59	-0.189148	0.193968	-0.975152	0.329485	0.993487
chr7	1002129	PF3D7_0723900	651.814	416.845	501.466	493.176	583.906	485.067	897.485	542.716	726.353	521.919	553.166	730.649	592.047	0.146684	0.222693	0.658684	0.510099	0.993487
chr7	1033684	PF3D7_0724600	323.178	727.197	273.26	358.996	343.602	697.833	477.902	635.982	397.955	586.366	469.954	748.47	503.391	0.198748	0.329235	0.603667	0.546065	0.993487
chr7	1090728	PF3D7_0726100	638.713	518.268	319.293	240.812	319.68	342.573	291.601	215.843	443.566	303.22	133.327	0	313.908	-0.713724	0.849619	-0.840052	0.400879	0.993487
chr7	1275182	PF3D7_0729900	419.258	543.623	621.935	598.92	342.515	265.469	587.253	265.585	500.579	269.411	509.669	325.228	437.454	-0.183336	0.319328	-0.574131	0.565879	0.993487
chr7	1378569	PF3D7_0731800	3974.21	23678	4774.7	30562.7	3615.43	22549.3	3132.29	22184.8	3346.7	23069	3088.27	22871.8	13903.9	-0.128018	0.781165	-0.163881	0.869825	0.993487
chr7	1401797	PF3D7_0732500	6863.16	3747.55	8297.69	5592.88	6677.4	4391.96	5910.6	3838.1	7175.73	4470.12	5685.79	4190.09	5570.09	-0.0743197	0.26278	-0.282821	0.777314	0.993487
chr7	1405531	PF3D7_0732600	362.483	466.542	351.614	335.004	761.143	690.025	675.543	628.876	570.136	645.531	557.893	643.773	557.38	0.178635	0.272103	0.656498	0.511504	0.993487
chr8	51807	PF3D7_0800300	440.002	690.685	543.581	1040.56	600.216	673.434	453.602	756.783	508.561	817.743	382.961	896.604	650.394	0.00319658	0.3033	0.0105393	0.991591	0.993487
chr8	74914	PF3D7_0800700	3048.35	542.609	1644.46	254.141	2263.86	524.107	2579.05	510.74	2428.78	396.193	2485.94	473.363	1429.3	0.0253706	0.731509	0.0346825	0.972333	0.993487
chr8	145426	PF3D7_0802000	209.629	1172.44	63.6627	421.199	159.84	1307.83	162.811	1115.63	196.127	1478.07	191.008	1824.4	691.886	0.677694	0.852118	0.795305	0.426436	0.993487
chr8	283562	PF3D7_0805000	2322.29	5225.27	1789.41	3628.17	2282.34	4490.53	2248.57	3973.11	2278.26	4415.18	1836.32	3499.54	3165.75	-0.109752	0.356886	-0.307527	0.758442	0.993487
chr8	421274	PF3D7_0808300	84.0699	15.2133	3.9177	71.0884	5.43674	4.87995	79.3804	89.7125	1.14027	12.6782	77.5377	50.1207	41.2647	-0.321437	1.03702	-0.30996	0.756591	0.993487
chr8	467207	PF3D7_0809100	3453.42	40158.1	3342.78	32645.6	3436.02	34373.4	4970.19	37577.1	2874.62	25274	3793.68	31738.7	18636.5	-0.328746	0.876166	-0.37521	0.707504	0.993487
chr8	515214	PF3D7_0810000	5417.59	5137.04	4899.09	5125.47	4298.29	4085.5	4681.82	4393.25	4616.96	4387.71	4552.98	4212.37	4650.67	-0.0979458	0.096118	-1.01902	0.308195	0.993487
chr8	538637	PF3D7_0810500	135.385	15.2133	43.0947	12.4405	118.521	20.4958	38.0702	12.4354	99.2036	16.9042	16.0749	0	43.9866	-0.581703	1.01959	-0.570526	0.568321	0.993487
chr8	560647	PF3D7_0811200	220.547	50.7111	316.354	23.1037	334.903	15.6159	345.872	15.9884	185.864	33.8085	259.09	27.8449	152.475	-0.384571	0.940134	-0.40906	0.682496	0.993487
chr8	565246	PF3D7_0811200	2256.78	918.885	1656.21	728.656	2817.32	1153.62	2492.38	1025.03	2636.31	1113.57	2824.45	1167.26	1732.54	0.246852	0.441563	0.559042	0.576133	0.993487
chr8	642537	PF3D7_0813000	967.349	608.533	1027.42	584.702	1152.59	764.201	967.955	557.816	1514.28	698.357	1138.48	593.652	881.278	0.250935	0.312494	0.803009	0.42197	0.993487
chr8	705028	PF3D7_0814600	865.81	477.699	1032.31	486.955	1980.06	908.647	1773.91	771.883	1841.54	903.321	1937.5	888.808	1155.7	0.425389	0.439375	0.968169	0.33296	0.993487
chr8	710979	PF3D7_0815100	239.108	1004.08	67.5804	235.48	129.394	443.1	224.371	651.082	96.9231	338.085	115.361	505.663	337.519	-0.50367	0.684278	-0.736061	0.461693	0.993487
chr8	823722	PF3D7_0818100	5.45908	1.01422	5.87655	65.7568	6.52409	39.0396	0.810004	17.7649	0	28.5259	0	22.2759	16.0872	-0.487376	1.37421	-0.354659	0.722845	0.993487
chr8	843944	PF3D7_0818500	1537.28	934.099	1496.56	688.669	1336.35	659.77	1791.73	771.883	1087.82	587.423	1368.26	619.27	1073.26	-0.331105	0.365082	-0.906935	0.364441	0.993487
chr8	853902	PF3D7_0818700	158.313	101.422	255.63	89.7491	320.768	75.1513	379.082	122.577	334.1	119.386	454.825	216.076	218.923	0.581697	0.522421	1.11346	0.265509	0.993487
chr8	858580	PF3D7_0818900	512.062	261.669	316.354	163.503	352.301	207.886	352.352	250.484	415.059	262.016	375.396	261.742	310.902	0.121864	0.306579	0.397496	0.691002	0.993487
chr8	897822	PF3D7_0819800	426.9	431.044	293.828	297.683	625.225	446.028	502.203	519.622	726.353	480.715	362.158	510.118	468.49	0.230957	0.258371	0.893897	0.371377	0.993487
chr8	935128	PF3D7_0820700	0	1.01422	19.5885	0	3.26204	16.5918	2.43001	0	23.9457	12.6782	0	2.22759	6.81151	0.85621	1.63437	0.523878	0.600363	0.993487
chr8	965239	PF3D7_0821400	13.1018	73.024	25.4651	63.9795	29.3584	72.2233	22.6801	75.5006	44.4706	98.2559	37.8233	92.4449	54.0273	0.539033	0.534662	1.00818	0.31337	0.993487
chr8	986676	PF3D7_0822200	40.3972	12.1707	0	7.99744	15.2229	16.5918	6.48003	17.7649	0	5.28258	37.8233	34.5276	16.1882	0.417264	1.0789	0.38675	0.698941	0.993487
chr8	992221	PF3D7_0822400	53.499	69.9813	84.2306	87.0833	47.8433	105.407	85.8604	82.6066	28.5068	134.177	95.5038	116.948	82.6373	0.282775	0.380345	0.743469	0.457198	0.993487
chr8	1004832	PF3D7_0822800	6.5509	83.1662	3.9177	14.2177	10.8735	82.9592	8.10004	23.0943	2.28054	132.064	0	20.0483	32.2727	0.407303	1.21669	0.334764	0.737803	0.993487
chr8	1062039	PF3D7_0824400	659.457	34.4836	519.096	15.1063	488.219	40.0156	693.364	23.9826	766.262	16.9042	592.88	30.0724	323.32	0.1851	1.12752	0.164166	0.869601	0.993487
chr8	1074784	PF3D7_0824700	3.27545	68.9671	44.0741	313.677	2.1747	116.143	0	116.36	14.8235	138.404	6.61907	126.973	79.2909	-0.213031	1.28865	-0.165313	0.868697	0.993487
chr8	1163490	PF3D7_0826900	540.449	620.704	232.124	208.822	400.144	416.748	503.013	461.886	491.457	295.824	421.73	357.528	412.536	-0.110999	0.313699	-0.353839	0.72346	0.993487
chr8	1232372	PF3D7_0828600	3522.2	1676.51	2450.52	1219.17	2789.05	1033.57	3135.53	1064.11	2998.91	1273.1	3580.92	1349.92	2174.46	0.124002	0.442978	0.279927	0.779533	0.993487
chr8	1357201	PF3D7_0831600	1431.37	226.172	1295.78	268.359	923.158	270.349	1044.91	211.402	949.846	253.564	877.5	142.566	657.914	-0.35079	0.686241	-0.511177	0.609227	0.993487
chr8	1369249	PF3D7_0831700	1525.27	13.1849	985.302	6.22023	1111.27	12.6879	1449.1	19.5413	890.552	6.33909	903.031	5.56897	577.338	-0.504425	1.42685	-0.353523	0.723696	0.993487
chr8	1375623	PF3D7_0831800	458.563	462.485	730.651	698.443	504.529	496.779	652.863	579.134	679.602	415.211	567.349	393.169	553.232	-0.157559	0.211974	-0.743293	0.457304	0.993487
chr9	18034	PF3D7_0900100	102.631	2474.7	137.12	2912.85	128.307	2943.59	90.7205	2328.08	153.937	3127.29	142.783	2798.97	1445.08	0.162756	1.09614	0.148481	0.881963	0.993487
chr9	28813	PF3D7_0900100	424.717	171.404	403.523	222.151	272.924	188.366	279.451	149.225	207.529	157.421	325.28	154.817	246.401	-0.320069	0.352666	-0.907569	0.364106	0.993487
chr9	78541	PF3D7_0901600	13431.5	12808.6	11134.1	10888.1	13354.8	13949.8	13567.6	13270.3	12171.3	11857.3	13059.4	11745	12603.2	-0.0683174	0.0918273	-0.743977	0.45689	0.993487
chr9	94627	PF3D7_0902100	245.659	185.603	203.721	124.405	212.033	139.567	73.7104	155.442	444.706	266.242	51.0614	38.9828	178.428	0.257425	0.590315	0.43608	0.662779	0.993487
chr9	112932	PF3D7_0902600	3282	4408.82	3290.87	4396.82	4384.19	6734.34	4039.49	5698.08	4388.9	6277.82	4098.15	5871.92	4739.28	0.18781	0.231511	0.811235	0.417231	0.993487
chr9	123116	PF3D7_0902800	3752.57	3573.1	3883.42	3184.76	4318.94	5149.33	4152.08	4275.11	4730.99	4379.26	4380.88	3932.81	4142.77	0.110016	0.134741	0.816504	0.414212	0.993487
chr9	151395	PF3D7_0903400	830.872	393.518	213.515	144.843	453.424	71.2473	476.282	184.754	403.656	235.603	234.504	126.973	314.099	-0.46784	0.578248	-0.809064	0.418478	0.993487
chr9	212225	PF3D7_0904600	19.6527	95.3369	40.1564	200.825	8.69878	362.093	18.6301	226.502	17.1041	225.038	3.78233	280.676	124.875	0.115517	1.06609	0.108356	0.913713	0.993487
chr9	250351	PF3D7_0905300	1183.53	1369.2	548.478	567.818	1266.76	1011.13	1062.73	1257.75	1344.38	1236.12	908.704	989.049	1062.14	0.115524	0.286132	0.403744	0.686401	0.993487
chr9	287656	PF3D7_0905700	72.0599	6.08533	68.5598	48.8733	77.2017	15.6159	54.2703	35.5297	67.276	14.7912	143.728	20.0483	52.0033	0.380744	0.717842	0.530401	0.595834	0.993487
chr9	316686	PF3D7_0906500	227.098	77.0809	142.996	107.521	178.325	102.479	162.811	190.972	141.394	123.612	151.293	203.824	150.784	0.0607549	0.308643	0.196845	0.843949	0.993487
chr9	554965	PF3D7_0912500	44.7645	734.297	56.8067	658.456	42.4066	696.857	51.8403	587.128	61.5747	543.049	42.5512	531.28	337.584	-0.285576	0.963919	-0.296266	0.767027	0.993487
chr9	559222	PF3D7_0912600	317.719	939.17	286.972	766.866	226.168	800.312	631.803	944.202	207.529	749.07	403.764	693.894	580.622	-0.258214	0.481859	-0.535872	0.592047	0.993487
chr9	656090	PF3D7_0915400	186.701	171.404	252.692	177.721	229.43	181.534	128.791	187.419	129.991	303.22	172.096	150.362	189.28	-0.00272483	0.265348	-0.0102689	0.991807	0.993487
chr9	673683	PF3D7_0916100	127.743	56.7964	0	9.77465	70.6776	77.1033	53.4603	47.9651	139.113	24.2999	133.327	80.1932	68.3711	0.76624	0.882815	0.867951	0.385421	0.993487
chr9	699718	PF3D7_0916700	2343.04	15556.1	3184.11	15894.5	2380.2	16350.8	1709.11	15171.2	2282.82	17443.1	1553.59	16038.6	9158.93	0.0401213	0.810157	0.0495229	0.960503	0.993487
chr9	852132	PF3D7_0920800	2537.38	686.628	2032.31	599.808	2736.85	707.593	2750.77	937.096	3009.18	1008.97	3096.78	770.746	1739.51	0.280129	0.56818	0.493028	0.621993	0.993487
chr9	870606	PF3D7_0921200	8404.8	41871.2	7925.51	43917.5	9993.81	49468.1	9850.46	46599.9	10962.6	51930.9	11467.1	52746	28761.5	0.221503	0.682277	0.324652	0.745444	0.993487
chr9	974924	PF3D7_0924000	950.972	914.828	783.54	777.529	841.607	739.801	791.374	773.659	874.588	732.165	853.861	583.628	801.463	-0.109846	0.133974	-0.819905	0.41227	0.993487
chr9	1031185	PF3D7_0925700	230.373	145.034	23.5062	40.8758	222.906	234.238	303.752	311.773	312.434	253.564	305.423	306.293	224.181	0.638962	0.580002	1.10166	0.270611	0.993487
chr9	1059012	PF3D7_0926100	5474.37	8742.6	3758.06	6902.68	4617.97	6808.51	3998.99	6463.74	4648.89	7561.48	3774.76	6179.33	5744.28	-0.0772534	0.279891	-0.276013	0.782538	0.993487
chr9	1252561	PF3D7_0931000	25.1118	4669.48	44.0741	3767.68	56.5421	5211.79	61.5603	5156.25	39.9095	5780.2	55.7893	5119	2498.95	0.211402	1.4042	0.15055	0.880331	0.993487
chr9	1253141	PF3D7_0931000	1202.09	376.276	762.972	349.222	1185.21	378.684	895.055	422.804	1087.82	359.215	939.909	483.387	703.553	0.0431233	0.464726	0.0927931	0.926068	0.993487
chr9	1258342	PF3D7_0931200	255.485	77.0809	141.037	57.7593	395.795	97.5991	395.282	81.7183	337.52	115.16	553.166	90.2173	216.485	0.546109	0.660409	0.826926	0.408279	0.993487
chr9	1259923	PF3D7_0931200	171.415	1191.71	165.523	1050.33	241.391	1365.41	408.242	1791.59	230.335	1175.9	282.729	1372.19	787.231	-0.0608501	0.737066	-0.0825573	0.934204	0.993487
chr9	1483854	PF3D7_0937500	2837.63	13456.7	1816.83	8767.86	2163.82	11447.4	2947.61	11995.7	2525.7	12229.2	3349.25	11714.9	7104.38	0.105466	0.661922	0.159333	0.873406	0.993487

## Sheet: Tab2_BTZ-DEseq_output
Half k screens DEseq output-BTZ_treated
chromosome	insertion site	GeneID	T4_NoDrug_1_1_3	T4_NoDrug_1_1_5	T4_NoDrug_1_2_3	T4_NoDrug_1_2_5	T2_BTZ_IC25_1_1_3	T2_BTZ_IC25_1_1_5	T2_BTZ_IC25_1_2_3	T2_BTZ_IC25_1_2_5	baseMean	log2FoldChange	lfcSE	stat	pvalue	padj
chr7	734670	PF3D7_0716800	6265.83	5469.71	5839.04	4921.12	23688.5	22155.8	24067.6	21379.7	14223.4	2.02082	0.131737	15.3399	4.14e-53	2.28e-50
chr12	64862	PF3D7_1200700	5060.97	4923.37	3852.64	3343.34	757.017	830.279	483.466	545.026	2474.51	-2.71511	0.279621	-9.70996	2.73e-22	7.53e-20
chr13	1575487	PF3D7_1339000	3170.63	2512.12	2981.98	2779.11	14289.3	12798.1	26078.5	17195.4	10225.6	2.62017	0.285803	9.16775	4.83e-20	8.87e-18
chr13	2519666	PF3D7_1362800	3732.96	3529.15	3626.63	4037.41	5996.14	6027.89	5881.98	5604.35	4804.56	0.65537	0.0956726	6.85013	7.38e-12	1.02e-09
chr13	1631453	PF3D7_1340900	978.588	786.941	1043.27	1049.06	1828.04	2188.92	2580.4	2467.36	1615.32	1.2322	0.198006	6.22302	4.88e-10	5.37e-08
chr6	696387	PF3D7_0616800	8073.11	6615.98	7019.63	6611.01	12836.3	12296.5	16155.3	14754.7	10545.3	0.984688	0.162814	6.04792	1.47e-09	1.35e-07
chr8	425557	PF3D7_0808400	18529.2	18674.4	22436.9	25946.1	44522	41423.2	53087.1	48767.9	34173.4	1.13373	0.188971	5.9995	1.98e-09	1.56e-07
chr7	1187973	PF3D7_0727900	3382.57	3334.78	2448.91	2443.75	1142.03	914.358	1297.66	823.722	1973.47	-1.47483	0.248096	-5.94459	2.77e-09	1.91e-07
chr4	837677	PF3D7_0418600	1990.59	2236.85	1435.21	1687.08	3622.08	5315.13	4536.08	5650.96	3309.25	1.37975	0.245623	5.61733	1.94e-08	1.19e-06
chr6	664011	PF3D7_0615900	5781.79	3998.8	5168.65	3957.08	15821.4	12787.6	32090.2	14926.9	11816.5	1.99999	0.37026	5.40159	6.61e-08	3.64e-06
chr9	764101	PF3D7_0918600	428.669	261.613	516.865	342.835	110.002	47.7721	50.5285	23.7795	222.758	-2.74005	0.527811	-5.19134	2.09e-07	1.05e-05
chr4	838197	PF3D7_0418600	99.2909	92.4577	144.951	58.8517	465.011	395.553	244.604	417.568	239.786	1.94517	0.387119	5.02473	5.04e-07	2.31e-05
chr7	326664	PF3D7_0706700	840.154	883.601	819.164	962.179	346.008	327.717	163.069	146.482	561.047	-1.83329	0.368568	-4.97409	6.56e-07	2.78e-05
chr5	714536	PF3D7_0516900	60.1474	95.6097	38.145	74.7323	155.004	1019.46	307.765	1263.17	376.753	3.35389	0.703737	4.76583	1.88e-06	7.31e-05
chr3	403020	PF3D7_0309500	10797.9	8064.83	8629.35	8265.4	5740.13	4968.3	5242.33	4607.52	7039.47	-0.798561	0.167965	-4.75434	1.99e-06	7.31e-05
chr8	986676	PF3D7_0822200	26.7322	26.2664	22.887	10.2757	0	0	0	0	10.7702	-6.85579	1.50919	-4.5427	5.55e-06	0.00018443
chr12	669793	PF3D7_1216900	10369.2	7157.07	11776.3	8124.34	5367.12	3859.03	4075.58	3681.07	6801.22	-1.14002	0.251239	-4.53759	5.69e-06	0.00018443
chr11	1837075	PF3D7_1146600	2504.23	1858.61	2585.28	2611.9	1140.03	1158.95	606.342	1074.83	1692.52	-1.26392	0.286373	-4.41353	1.02e-05	0.00031131
chr10	107146	PF3D7_1002100	47200.4	45145.6	44257.7	50359.3	72090.6	93191	86058.1	131750	71256.6	1.03493	0.236355	4.37871	1.19e-05	0.00034622
chr4	644009	PF3D7_0414200	1902.76	2067.69	1391.34	1829.07	967.022	1116.91	764.818	1019.66	1382.41	-0.894032	0.219031	-4.08177	4.47e-05	0.00123133
chr11	1423879	PF3D7_1136300	1072.15	1176.73	1018.47	1071.47	1433.03	2406.76	2010.81	2861.15	1631.32	1.00578	0.262788	3.82733	0.00012954	0.00339887
chr9	974924	PF3D7_0924000	932.762	870.994	711.404	582.912	246.006	481.543	211.301	205.455	530.297	-1.43635	0.382356	-3.75657	0.00017226	0.00431424
chr10	1676408	PF3D7_1041300	1984.86	1561.27	780.065	589.451	271.006	460.523	115.986	95.118	732.286	-2.38225	0.645563	-3.69019	0.00022409	0.00536838
chr2	470183	PF3D7_0211700	5.72832	63.0393	43.8667	65.3908	91.0021	195.866	732.663	438.494	204.506	3.03398	0.856575	3.54199	0.00039713	0.00911733
chr6	215364	PF3D7_0605000	3112.39	1558.12	3699.11	2022.44	1369.03	968.818	1156.41	656.314	1817.83	-1.32422	0.390363	-3.39227	0.00069315	0.0152771
chr12	237840	PF3D7_1205400	5379.85	6563.45	6371.17	7332.18	3391.08	4681.67	3303.88	4441.06	5183.04	-0.697148	0.20771	-3.35635	0.00078979	0.0165642
chr10	54859	PF3D7_1000700	132047	116034	133569	120831	170798	162167	244614	214234	161787	0.656086	0.195918	3.34878	0.00081168	0.0165642
chr9	1472506	PF3D7_0937200	5929.77	6671.66	5704.58	7195.79	7935.18	10491.7	12970.9	16534.4	9179.24	0.910397	0.27992	3.25235	0.00114456	0.0225234
chr13	1146913	PF3D7_1327300	15593.4	11633.9	16135.3	15606	22254.5	19420.3	32364.7	27192.3	20025.1	0.779621	0.24057	3.24072	0.00119228	0.0226533
chr11	1765776	PF3D7_1144400	20.0491	10.5066	28.6087	26.1563	157.004	80.2571	45.935	53.2661	52.7228	1.97768	0.613022	3.22611	0.00125485	0.0230474
chr10	1632450	PF3D7_1041000	1140.89	1131.56	1098.58	946.298	1713.04	1332.84	1451.55	1531.4	1293.27	0.481859	0.152838	3.15273	0.0016175	0.0287498
chr6	1179798	PF3D7_0628500	8748.1	6890.2	8825.8	7232.22	12115.3	9595.51	12434.6	11562.5	9675.53	0.528091	0.17287	3.05484	0.00225178	0.0387728
chr7	1188704	PF3D7_0727900	1017.73	931.932	962.207	889.315	236.005	170.069	692.47	326.255	653.248	-1.41648	0.472103	-3.00036	0.00269659	0.0450249
chr10	1452070	PF3D7_1036800	9395.4	8756.16	10424.1	10541	7336.17	7703.73	7791.73	6246.4	8524.33	-0.427911	0.145045	-2.9502	0.00317568	0.0508992
chr6	654843	PF3D7_0615600	397.164	569.455	452.018	573.571	1209.03	977.417	544.33	1475.28	774.783	1.0784	0.366221	2.94465	0.00323316	0.0508992
chr5	1308528	PF3D7_0532300	41372.8	34225.1	37189.5	33843.5	26602.6	24081.9	31566.5	23081.3	31495.4	-0.47726	0.170176	-2.80452	0.00503921	0.0771279
chr11	1461014	PF3D7_1136900	3227.91	2511.07	1834.77	1753.41	1494.03	1497.18	1334.41	1230.83	1860.45	-0.747231	0.267834	-2.7899	0.00527245	0.0785168
chr8	1163490	PF3D7_0826900	486.907	296.285	144.951	235.407	137.003	85.0344	60.8639	152.189	199.83	-1.41815	0.513406	-2.76223	0.00574079	0.0832415
chr6	1283272	PF3D7_0630600	113393	117926	82116.6	84377.5	71521.6	74703.2	64872.9	60041.3	83619	-0.553054	0.20209	-2.73668	0.00620633	0.0876843
chr9	94627	PF3D7_0902100	48.6907	43.0769	112.528	117.703	91.0021	279.945	226.23	390.935	163.764	1.61712	0.596078	2.71293	0.00666914	0.0918674
chr12	2113719	PF3D7_1252100	3705.27	4043.97	4050.04	3541.38	4736.11	5030.4	5869.35	4504.79	4435.16	0.392676	0.146054	2.68857	0.00717578	0.0964355
chr9	887987	PF3D7_0921800	61.1021	302.589	66.7537	318.547	349.008	1006.08	361.738	1230.83	462.081	1.97683	0.741085	2.66748	0.00764232	0.10026
chr11	483158	PF3D7_1112700	125423	131448	80646.1	92894.2	72543.6	79281.6	65694	68426	89544.4	-0.58997	0.225344	-2.61809	0.00884236	0.113306
chr4	824120	PF3D7_0418300	12682.5	11393.3	11951.8	11960.9	18288.4	16905.6	14953	13195.7	13916.4	0.400487	0.155874	2.5693	0.0101904	0.127611
chr10	1248056	PF3D7_1030600	12856.3	9480.07	14884.2	10138.4	20502.5	15574.7	26428.7	15355.8	15652.6	0.717256	0.284456	2.5215	0.0116856	0.143083
chr3	1032351	PF3D7_0324900	9977.78	7372.45	11801.1	10417.7	4809.11	4389.3	8851.68	4590.39	7776.19	-0.80554	0.324977	-2.47876	0.0131839	0.15792
chr13	2841765	PF3D7_1372200	113.612	0	223.148	0	216.005	3230.35	229.675	3244.47	907.158	4.36099	1.77293	2.45976	0.0139028	0.162014
chr13	1483517	PF3D7_1336700	17.185	8.40525	22.887	20.5514	36.0008	58.282	37.8964	33.2913	29.3124	1.258	0.514051	2.44722	0.0143964	0.162014
chr6	860877	PF3D7_0620700	2881.35	2746.41	3068.76	3048.15	4440.1	3380.35	3499.1	3740.04	3350.53	0.358661	0.146576	2.44693	0.0144077	0.162014
chr12	1414257	PF3D7_1234100	86.8795	59.8874	209.797	357.781	242.005	591.419	302.023	1446.74	412.067	1.85374	0.77639	2.38764	0.0169568	0.186864
chr10	19348	PF3D7_1000100	12441.9	9594.59	13004.6	11959	14222.3	13915.1	20026.5	18179	14167.9	0.497246	0.209598	2.37238	0.0176738	0.190946
chr3	879687	PF3D7_0321000	13557	12553.2	11661.9	10726	10077.2	9417.79	8511.76	10333.6	10854.8	-0.339017	0.143607	-2.36072	0.0182395	0.193269
chr5	772260	PF3D7_0518600	950.901	1239.77	1411.36	1581.52	652.015	792.062	1007.13	947.375	1072.77	-0.609213	0.259909	-2.34395	0.0190808	0.196986
chr13	1603215	PF3D7_1340000	3330.06	4374.93	3240.42	2937.91	1833.04	2722.05	2559.73	2512.07	2938.78	-0.528155	0.225849	-2.33853	0.0193597	0.196986
chr3	789861	PF3D7_0318800	427.715	845.778	41.9595	35.4979	108.002	76.4354	42.4899	12.3653	198.78	-2.49687	1.07037	-2.33272	0.0196629	0.196986
chr10	29827	PF3D7_1000100	65.8757	178.611	439.621	391.411	506.011	345.87	1249.43	1160.44	542.159	1.60041	0.691593	2.3141	0.0206625	0.203304
chr5	1151209	PF3D7_0527600	37.2341	13.6585	120.157	7.47323	311.007	32.485	571.891	82.7527	147.082	2.48242	1.07883	2.30104	0.0213896	0.206766
chr13	1889228	PF3D7_1347200	1276.46	2124.43	1572.53	2125.2	1184.03	1370.1	796.972	1153.78	1450.44	-0.65579	0.286964	-2.28527	0.022297	0.211821
chr13	286638	PF3D7_1306000	0	0	5.72175	0	23.0005	12.4207	8.03863	40.9007	11.2603	3.87662	1.70296	2.27641	0.0228216	0.21313
chr12	1532350	PF3D7_1236800	7470.68	18257.2	6228.12	15577	15687.4	36475.9	17357.7	34128.3	18897.8	1.12472	0.497015	2.26295	0.0236388	0.217083
chr13	2384598	PF3D7_1359700	17232.7	15212.4	16758	15776	13501.3	12934.8	14964.5	13651.3	15003.9	-0.239235	0.106518	-2.24595	0.0247073	0.223175
chr13	1002584	PF3D7_1324300	91.6531	45.1782	67.7074	154.135	46.001	47.7721	42.4899	27.5842	65.3152	-1.1318	0.515434	-2.19582	0.0281051	0.249773
chr13	1312079	PF3D7_1331400	137.48	107.167	248.896	186.831	121.003	226.44	687.877	810.405	315.762	1.43949	0.662162	2.17392	0.0297109	0.257841
chr2	112097	PF3D7_0202200	711.266	1745.14	496.838	1496.52	238.005	890.472	186.037	372.863	767.142	-1.39863	0.644303	-2.17077	0.0299489	0.257841
chr5	950355	PF3D7_0522900	713.176	537.936	471.091	424.106	427.01	392.687	231.972	211.162	426.142	-0.764854	0.356149	-2.14757	0.0317479	0.269125
chr6	507016	PF3D7_0611900	299.782	238.499	304.206	141.991	892.02	335.36	769.411	216.869	399.767	1.16879	0.546324	2.13937	0.0324054	0.270536
chr11	1996055	PF3D7_1149500	168.031	476.998	132.554	315.744	113.003	168.158	63.1606	151.238	198.611	-1.14031	0.552409	-2.06424	0.0389949	0.320099
chr13	499448	PF3D7_1311700	9.5472	18.9118	107.76	72.864	148.003	145.227	157.327	164.554	103.024	1.55589	0.755955	2.05818	0.0395729	0.320099
chr7	1337481	PF3D7_0731100	260.639	181.763	696.146	459.604	241.005	238.861	158.476	143.628	297.515	-1.03124	0.50234	-2.05287	0.040085	0.320099
chr9	1077291	PF3D7_0926500	21435.4	21935.6	18318.2	18544.8	15751.4	14679.4	17888.2	17337.2	18236.3	-0.28929	0.142128	-2.03541	0.0418091	0.329098
chr10	276788	PF3D7_1006800	779.052	669.268	549.288	560.493	451.01	476.766	107.947	213.064	475.861	-1.03404	0.510189	-2.02679	0.0426842	0.331253
chr12	745258	PF3D7_1219000	126.978	78.7992	125.878	206.448	213.005	278.989	221.636	191.187	180.365	0.74881	0.372798	2.00862	0.0445772	0.341139
chr11	1652420	PF3D7_1141100	39011.8	34156.8	34642.3	36010.7	41290.9	38992.6	47974.5	42484.5	39320.5	0.247525	0.123719	2.0007	0.0454248	0.342864
chr3	787769	PF3D7_0318700	53.4643	52.5328	35.2841	40.1686	120.003	42.9949	125.173	66.5826	67.0254	0.966097	0.487287	1.9826	0.0474116	0.351454
chr7	799288	PF3D7_0718100	437957	451910	394212	419134	303882	321604	382200	387549	387306	-0.287752	0.145417	-1.9788	0.0478385	0.351454
chr13	2769124	PF3D7_1369400	100.246	125.028	207.89	184.028	0	23.8861	14.9289	90.3621	93.2962	-2.25504	1.1457	-1.96827	0.0490369	0.355517
chr4	1116963	PF3D7_0424700	106.929	46.2288	257.479	218.592	321.007	439.503	248.049	342.425	247.527	1.10198	0.569013	1.93666	0.0527874	0.377739
chr13	23542	PF3D7_1300100	4069.97	5707.16	3563.7	4199.02	4416.1	5873.1	6915.52	8201.07	5368.21	0.534552	0.281516	1.89883	0.0575863	0.406796
chr1	417602	PF3D7_0110800	372.341	272.12	515.911	425.974	658.015	385.999	838.314	612.56	510.154	0.652671	0.346678	1.88264	0.0597489	0.41673
chr5	440123	PF3D7_0510200	0	0	20.0261	39.2345	0	0	0	0	7.40757	-6.3165	3.38842	-1.86414	0.0623014	0.429101
chr13	500209	PF3D7_1311800	138.434	23.1144	61.032	18.6831	28.0006	21.0197	26.4126	6.65826	40.4194	-1.55754	0.851057	-1.83012	0.0672314	0.456354
chr6	750149	PF3D7_0617800	255.865	367.729	199.308	345.637	143.003	279.945	150.437	154.091	237.002	-0.68292	0.374085	-1.82557	0.0679148	0.456354
chr12	2081187	PF3D7_1250800	7356.12	7408.17	6168.04	5659.11	5473.12	4609.05	5463.97	5923	6007.57	-0.308679	0.171248	-1.80253	0.0714616	0.474402
chr7	1090728	PF3D7_0726100	948.992	741.763	173.56	156.004	328.007	147.138	199.817	198.797	361.76	-1.2092	0.681108	-1.77534	0.0758418	0.494524
chr12	1309719	PF3D7_1231700	37.2341	81.9511	99.177	225.131	67.0015	64.0146	14.9289	33.2913	77.8412	-1.30574	0.736607	-1.77264	0.0762877	0.494524
chr5	1250257	PF3D7_0530600	4120.57	3142.51	3654.29	3242.45	3570.08	2562.5	2355.32	2113.52	3095.15	-0.41755	0.237719	-1.75649	0.0790053	0.506185
chr5	1296741	PF3D7_0532100	753.274	1254.48	514.004	956.574	570.013	673.587	241.159	556.44	689.942	-0.76852	0.439611	-1.74818	0.0804327	0.509407
chr11	1307823	PF3D7_1133800	22.9133	0	47.6812	86.8763	78.0018	197.777	51.6769	320.548	100.684	2.04038	1.19784	1.70337	0.088498	0.551358
chr7	1002129	PF3D7_0723900	576.651	524.277	530.215	521.258	1043.02	635.369	955.448	475.59	657.729	0.530388	0.312237	1.69867	0.089381	0.551358
chr4	142009	PF3D7_0402300	5492.5	2959.7	5492.88	4744.57	6420.15	5462.26	10546.7	5547.28	5833.25	0.581902	0.343287	1.69509	0.0900584	0.551358
chr7	143374	PF3D7_0703600	68.7398	173.358	169.745	161.609	106.002	26.7524	0	13.3165	89.9404	-1.97219	1.18187	-1.66871	0.095175	0.576279
chr12	405503	PF3D7_1208800	71540	80761.8	64833.1	74326.9	78627.8	95336.9	77563.6	128023	83876.7	0.380993	0.230536	1.65264	0.0984042	0.589356
chr1	557854	PF3D7_0114500	559.466	406.604	408.151	237.275	149.003	241.727	388.151	80.8503	308.903	-0.907237	0.551916	-1.6438	0.100218	0.59196
chr12	2086101	PF3D7_1251000	266.367	107.167	215.519	208.316	152.003	33.4405	151.586	31.3889	145.723	-1.11545	0.681472	-1.63682	0.101668	0.59196
chr13	1204302	PF3D7_1328500	642.527	315.197	796.277	505.377	510.012	242.682	378.964	134.116	440.644	-0.836314	0.511527	-1.63494	0.102062	0.59196
chr11	178222	PF3D7_1104000	4088.11	3371.55	3234.69	2514.74	2726.06	2395.29	2934.1	2364.63	2953.65	-0.342234	0.211512	-1.61803	0.105655	0.606416
chr13	430617	PF3D7_1309300	22.9133	8.40525	46.7276	3.73662	157.004	0	238.862	19.9748	62.2029	2.34536	1.48133	1.58329	0.113356	0.643911
chr11	1703986	PF3D7_1142400	118.385	759.624	57.2175	422.238	75.0017	162.425	42.4899	240.649	234.754	-1.38203	0.883215	-1.56478	0.117635	0.661397
chr11	231812	PF3D7_1105300	980.498	1304.91	1097.62	1459.15	993.022	1194.3	664.909	686.752	1047.65	-0.452102	0.291686	-1.54996	0.121151	0.674285
chr10	82745	PF3D7_1001500	10324.3	5966.67	8159.21	5585.31	6715.15	3791.19	6419.42	2645.23	6200.82	-0.617994	0.402184	-1.53659	0.124393	0.685405
chr12	1901475	PF3D7_1245600	1975.32	2562.55	2809.38	2958.47	2661.06	3297.23	3277.46	3553.61	2886.88	0.311497	0.204447	1.5236	0.127608	0.695134
chr3	158005	PF3D7_0303000	20.0491	70.3939	80.1045	136.387	186.004	86.9452	182.592	133.165	111.955	0.938927	0.620607	1.51292	0.130301	0.695134
chr2	491300	PF3D7_0212200	204.31	240.6	216.473	395.147	283.006	549.379	205.559	762.846	357.165	0.769596	0.510165	1.50852	0.13142	0.695134
chr2	307896	PF3D7_0207600	379.024	257.411	82.0117	176.555	173.004	139.495	19.5224	11.4142	154.805	-1.3813	0.92302	-1.4965	0.134523	0.695134
chr13	2706866	PF3D7_1367900	500.273	699.737	472.998	398.884	437.01	338.227	416.86	405.203	458.649	-0.375058	0.251781	-1.48962	0.136325	0.695134
chr12	567206	PF3D7_1212800	4178.81	3972.53	3129.8	2872.52	2580.06	2418.22	3268.28	3069.46	3186.21	-0.320297	0.21535	-1.48733	0.136928	0.695134
chr5	1026175	PF3D7_0524900	6557.97	3799.17	6068.87	3267.67	4535.1	2333.19	4037.69	2412.19	4126.48	-0.564389	0.379592	-1.48683	0.13706	0.695134
chr10	1460244	PF3D7_1037000	2613.07	3880.07	1716.52	3387.24	1412.03	3034.48	1341.3	1864.31	2406.13	-0.599699	0.403434	-1.48648	0.137151	0.695134
chr3	254687	PF3D7_0305200	19294.9	21335.7	15424.9	18541.1	19902.5	22709.9	20871.7	26160.3	20530.1	0.265124	0.178675	1.48383	0.137854	0.695134
chr5	899938	PF3D7_0522100	754.229	680.825	571.221	478.287	542.012	468.167	384.706	541.221	552.583	-0.359235	0.242666	-1.48037	0.138775	0.695134
chr13	690407	PF3D7_1316600	1287.92	2262.06	1054.71	2050.47	2617.06	3059.33	1239.1	3312.01	2110.33	0.620027	0.424464	1.46073	0.14409	0.704529
chr6	1015438	PF3D7_0624900	47.736	429.718	35.2841	114.901	2.00005	112.742	9.187	60.8755	101.555	-1.76254	1.2074	-1.45979	0.144349	0.704529
chr3	402984	PF3D7_0309500	5127.8	7309.41	4897.82	6457.81	4083.09	5667.68	3288.95	5132.57	5245.64	-0.388701	0.266363	-1.45929	0.144486	0.704529
chr4	178013	PF3D7_0403200	19595.6	27047	15014.8	20506.6	12837.3	19237.8	10936	17785.2	17870	-0.4345	0.299229	-1.45207	0.146483	0.708
chr3	349370	PF3D7_0307900	3578.29	3319.02	2433.65	2302.69	3260.07	4091.2	3588.67	3544.1	3264.71	0.316221	0.221571	1.42718	0.153529	0.732584
chr6	63277	PF3D7_0601500	403.847	710.243	496.838	717.43	516.012	940.155	862.43	895.06	692.752	0.465013	0.326381	1.42475	0.154228	0.732584
chr10	995433	PF3D7_1023800	6849.16	8874.89	5083.77	7054.73	7196.16	10811.8	8128.2	9619.28	7952.25	0.359874	0.254084	1.41636	0.15667	0.734459
chr13	27513	PF3D7_1300100	186.17	148.142	293.716	216.724	364.008	130.896	327.287	547.88	276.853	0.697473	0.494671	1.40997	0.158547	0.734459
chr13	342911	PF3D7_1307600	9969.19	25992.2	8210.71	22433.7	4956.11	16108.8	3992.9	11893.6	12944.6	-0.850001	0.603568	-1.40829	0.159044	0.734459
chr5	1010214	PF3D7_0524300	13.3661	17.8611	121.11	177.489	123.003	105.099	169.96	407.105	141.874	1.28716	0.917203	1.40335	0.160512	0.734459
chr5	1297245	PF3D7_0532100	97026.3	101143	83434.5	99214.6	96055.2	110248	106839	150944	105613	0.285291	0.203916	1.39906	0.161794	0.734459
chr12	1531941	PF3D7_1236800	235.816	97.711	350.934	336.296	402.009	466.256	431.789	289.159	326.246	0.638127	0.457009	1.39631	0.162621	0.734459
chr5	1286476	PF3D7_0531400	1862.66	1518.2	1192.98	1132.19	1109.03	1392.08	1045.02	836.087	1261.03	-0.380758	0.27476	-1.38579	0.165812	0.736883
chr13	136634	PF3D7_1302500	1179.08	1226.12	1019.42	754.797	870.02	557.978	1026.65	696.264	916.291	-0.407789	0.294279	-1.38572	0.165832	0.736883
chr13	2021555	PF3D7_1350600	209.084	36.7729	136.368	83.1397	212.005	174.846	227.378	175.968	156.945	0.763022	0.553676	1.3781	0.168172	0.737736
chr2	927589	PF3D7_0223500	189.035	346.716	0	16.8148	47.0011	0	0	0	74.9458	-3.55501	2.6104	-1.36187	0.17324	0.737736
chr7	54564	PF3D7_0701000	354.201	108.218	350.934	82.2056	235.005	34.3959	105.651	26.633	162.155	-1.15718	0.85017	-1.36112	0.173476	0.737736
chr12	1593597	PF3D7_1238400	2047.87	1311.22	1238.76	1270.45	956.022	1219.14	1422.84	876.037	1292.79	-0.391576	0.288081	-1.35926	0.174066	0.737736
chr1	182018	PF3D7_0104200	81.1512	513.771	1.90725	158.806	14.0003	167.202	6.89025	20.926	120.582	-1.85311	1.36343	-1.35915	0.174098	0.737736
chr7	329193	PF3D7_0707200	0	0	46.7276	33.6296	11.0002	102.232	11.4838	305.329	63.8003	2.41958	1.78146	1.3582	0.1744	0.737736
chr2	358592	PF3D7_0208800	2070.79	739.662	1395.15	493.233	1234.03	500.652	622.419	280.598	917.067	-0.833088	0.617666	-1.34877	0.177412	0.737736
chr8	126988	PF3D7_0801900	226.269	116.623	268.922	243.814	169.004	388.865	494.95	264.428	271.609	0.621679	0.461467	1.34718	0.177923	0.737736
chr12	1613083	PF3D7_1238800	8121.8	15846	8236.46	16412.2	12941.3	21974.2	11366.6	25834	15091.6	0.568895	0.422434	1.34671	0.178074	0.737736
chr5	23107	PF3D7_0500100	4100.52	5303.71	4149.22	3865.53	4913.11	4303.31	7819.29	5156.35	4951.38	0.34934	0.262971	1.32843	0.184035	0.756743
chr8	705028	PF3D7_0814600	1777.69	452.833	1329.35	576.373	2295.05	891.428	2471.3	1295.51	1386.19	0.749259	0.56871	1.31747	0.18768	0.766014
chr7	1401797	PF3D7_0732500	8112.26	5773.35	8711.36	6977.2	10402.2	7874.75	9307.58	8090.74	8156.18	0.270549	0.208427	1.29806	0.194268	0.786925
chr13	624432	PF3D7_1314600	10413.1	7224.31	8345.17	6876.31	7781.18	5594.11	7740.05	5187.74	7395.25	-0.321098	0.250798	-1.28031	0.200437	0.786925
chr9	151395	PF3D7_0903400	826.788	437.073	268.922	172.819	378.009	204.465	259.533	204.504	344.014	-0.70474	0.550905	-1.27924	0.200812	0.786925
chr5	820066	PF3D7_0519800	100.246	940.337	114.435	824.858	28.0006	423.261	22.9675	276.793	341.362	-1.39808	1.09305	-1.27906	0.200876	0.786925
chr1	97209	PF3D7_0102100	8834.03	13868.7	7761.55	11829.2	6419.15	10426.7	6790.34	8931.58	9357.65	-0.376953	0.294979	-1.2779	0.201286	0.786925
chr10	596774	PF3D7_1014800	4106.25	4054.48	3955.64	3412.47	3311.07	2785.11	3223.49	3994.96	3605.43	-0.221888	0.173669	-1.27765	0.201373	0.786925
chr4	905008	PF3D7_0420000	11883.4	3254.93	5481.43	1711.37	5323.12	1951.01	3683.99	1069.13	4294.8	-0.89277	0.708464	-1.26015	0.207616	0.801665
chr11	1544738	PF3D7_1139100	992.909	918.273	904.036	955.64	692.016	844.611	981.861	529.807	852.394	-0.307338	0.245656	-1.25109	0.210901	0.801665
chr3	133957	PF3D7_0302500	10.5019	291.032	44.8204	147.596	19.0004	114.653	22.9675	46.6078	87.1474	-1.27995	1.02312	-1.25103	0.210924	0.801665
chr13	2808019	PF3D7_1371500	2156.71	1507.69	1983.54	1721.65	1656.04	1582.21	1681.22	1354.48	1705.44	-0.232422	0.185801	-1.25092	0.210965	0.801665
chr10	550909	PF3D7_1014000	4110.07	2459.58	3261.4	1830.01	3112.07	1752.28	2144.02	1174.71	2480.52	-0.511026	0.410669	-1.24437	0.213362	0.805223
chr2	99504	PF3D7_0201900	56628.3	51076.6	50663.2	51514.9	46119	43606.4	42694.3	54379	49585.2	-0.168094	0.135959	-1.23635	0.216328	0.808897
chr6	1296624	PF3D7_0631000	79.2418	63.0393	42.9131	9.34154	43.001	100.321	211.301	40.9007	73.7575	1.02314	0.82925	1.23382	0.217272	0.808897
chr8	710979	PF3D7_0815100	323.65	937.185	88.6871	429.711	74.0017	440.459	64.309	289.159	330.895	-1.03509	0.857157	-1.20758	0.227207	0.84021
chr5	1065900	PF3D7_0525500	236.771	462.288	285.134	632.422	309.007	851.299	496.098	755.237	503.532	0.577203	0.481747	1.19814	0.230861	0.842494
chr6	1219902	PF3D7_0629600	15777.7	23592.5	15581.3	24276.8	18342.4	29978	21683.6	31249.1	22560.2	0.35389	0.295379	1.19809	0.230883	0.842494
chr11	588065	PF3D7_1115500	2633.12	3903.19	1659.31	2496.06	1891.04	2462.17	924.442	2312.32	2285.21	-0.494169	0.419347	-1.17843	0.238627	0.865024
chr6	187844	PF3D7_0604500	180.442	92.4577	102.991	68.1933	80.0018	74.5245	19.5224	0	77.2667	-1.35095	1.1627	-1.16191	0.245274	0.874317
chr10	329814	PF3D7_1008100	5620.44	2934.48	4894.96	2984.62	4001.09	2680.02	3207.41	2878.27	3650.16	-0.364366	0.314155	-1.15983	0.246118	0.874317
chr11	808869	PF3D7_1121400	70.6493	113.471	129.693	335.361	130.003	573.265	78.0895	428.982	232.439	0.898893	0.777147	1.15666	0.247412	0.874317
chr11	211576	PF3D7_1104800	2.86416	189.118	0	149.465	0	48.7276	2.29675	19.9748	51.5557	-2.26448	1.9583	-1.15635	0.247538	0.874317
chr4	519527	PF3D7_0411800	122.204	94.559	27.6551	0.934154	31.0007	37.2622	19.5224	13.3165	43.3068	-1.2783	1.11451	-1.14696	0.251398	0.882294
chr13	293174	PF3D7_1306300	11.4566	0	0	7.47323	22.0005	57.3265	0	14.2677	14.0656	2.30451	2.02229	1.13955	0.254472	0.884781
chr6	198857	PF3D7_0604600	340.835	383.489	97.2697	170.016	170.004	190.133	102.205	194.992	206.118	-0.592225	0.526002	-1.1259	0.260208	0.884781
chr1	335549	PF3D7_0108300	229.133	173.358	77.2436	66.3249	144.003	63.0592	24.1159	87.5086	108.093	-0.77573	0.68919	-1.12557	0.260348	0.884781
chr9	673683	PF3D7_0916100	93.5626	38.8743	8.58262	0	8.00018	19.1088	0	0	21.0161	-2.37676	2.11376	-1.12442	0.260835	0.884781
chr5	466940	PF3D7_0511000	5539.29	8817.1	4161.62	6778.22	4083.09	6564.84	3941.22	5058.38	5617.97	-0.364519	0.324351	-1.12384	0.261079	0.884781
chr13	2042606	PF3D7_1351200	776.187	189.118	656.094	150.399	275.006	121.341	488.059	115.093	346.412	-0.826526	0.736467	-1.12229	0.261741	0.884781
chr6	476038	PF3D7_0611400	46697.3	45331.6	44102.3	46786.2	46102	48871.8	48223.7	52156.1	47283.9	0.0949006	0.085756	1.10663	0.268452	0.885313
chr11	1563012	PF3D7_1139300	223.405	183.865	213.612	132.65	154.003	198.732	96.4635	31.3889	154.265	-0.648643	0.586283	-1.10637	0.268568	0.885313
chr8	515214	PF3D7_0810000	4871.94	4470.54	3546.53	3532.97	4524.1	3639.28	1968.32	2709.91	3657.95	-0.354729	0.322595	-1.09961	0.271503	0.885313
chr6	503281	PF3D7_0611800	610.066	6405.85	717.126	5224.72	1373.03	12336.7	1654.81	12174.2	5062.05	1.08767	0.989877	1.09879	0.27186	0.885313
chr5	678010	PF3D7_0516300	183.306	308.893	147.812	313.876	125.003	301.92	55.122	128.409	195.543	-0.642911	0.588646	-1.09219	0.274751	0.885313
chr12	270506	PF3D7_1206000	18301	6631.74	16357.5	6348.51	23650.5	8492.93	27763.1	12405.3	14993.8	0.602086	0.551563	1.0916	0.275009	0.885313
chr11	1691710	PF3D7_1142200	259.684	870.994	333.769	1437.66	610.014	2160.25	412.267	1910.92	999.446	0.811627	0.746701	1.08695	0.277059	0.885313
chr12	1977008	PF3D7_1248100	311.239	143.94	190.725	106.494	135.003	97.4551	134.36	174.066	161.66	-0.47628	0.438649	-1.08579	0.277574	0.885313
chr10	963166	PF3D7_1023100	1614.43	965.553	986.048	699.682	1148.03	824.547	528.253	697.215	932.969	-0.415458	0.383105	-1.08445	0.278166	0.885313
chr12	376574	PF3D7_1208200	3707.18	2000.45	2693.99	1480.63	2181.05	1166.59	2620.59	1120.49	2121.37	-0.479433	0.442179	-1.08425	0.278254	0.885313
chr13	2748759	PF3D7_1369100	559.466	445.478	296.577	619.344	184.004	616.26	174.553	329.108	403.099	-0.558461	0.516481	-1.08128	0.279573	0.885313
chr7	1033684	PF3D7_0724600	415.303	389.793	309.928	525.929	330.007	450.013	104.502	262.526	348.5	-0.515993	0.479669	-1.07573	0.282049	0.885747
chr10	98061	PF3D7_1001800	239.635	626.191	115.389	164.411	113.003	128.985	137.805	321.499	230.865	-0.707379	0.659832	-1.07206	0.283694	0.885747
chr11	820984	PF3D7_1121700	261.593	554.746	163.07	415.699	356.008	619.127	471.982	495.565	417.224	0.478028	0.446674	1.07019	0.284532	0.885747
chr12	320982	PF3D7_1207000	10924.9	8453.58	11342.4	10347.6	10182.2	8194.83	9913.92	7457.25	9602.09	-0.200209	0.190959	-1.04844	0.294437	0.91143
chr3	98291	PF3D7_0301700	53.4643	421.313	58.1711	423.172	28.0006	152.871	47.0834	252.063	179.517	-0.993469	0.956853	-1.03827	0.299146	0.915829
chr1	181446	PF3D7_0104100	105.974	91.407	64.8465	113.967	32.0007	0	1.14838	103.679	64.1277	-1.45803	1.40874	-1.03499	0.300672	0.915829
chr12	2088240	PF3D7_1251000	424.85	223.79	379.543	312.942	616.014	497.785	217.043	467.981	392.493	0.423822	0.409638	1.03463	0.300844	0.915829
chr13	716075	PF3D7_1317100	438.217	693.433	317.557	383.937	213.005	591.419	256.088	258.721	394.047	-0.474109	0.462201	-1.02576	0.305003	0.923387
chr9	559222	PF3D7_0912600	442.035	921.425	328.047	902.393	209.005	499.696	196.372	786.626	535.7	-0.616283	0.605002	-1.01864	0.308372	0.925998
chr1	415943	PF3D7_0110700	532.734	2609.83	686.61	2576.4	518.012	1717.89	236.565	1249.85	1265.99	-0.782993	0.77002	-1.01685	0.309226	0.925998
chr12	1179863	PF3D7_1228800	273.05	139.737	297.531	170.95	249.006	158.603	101.057	141.726	191.458	-0.437959	0.433401	-1.01052	0.312248	0.927404
chr11	906434	PF3D7_1123100	53.4643	30.469	172.606	123.308	297.007	126.118	157.327	54.2173	126.815	0.739883	0.734268	1.00765	0.313623	0.927404
chr2	785716	PF3D7_0219700	10.5019	24.1651	48.6349	10.2757	19.0004	12.4207	0	0	15.6248	-1.57195	1.56363	-1.00532	0.314745	0.927404
chr2	603444	PF3D7_0214800	0	0	172.606	138.255	251.006	415.617	157.327	156.945	161.47	1.65767	1.6566	1.00065	0.316997	0.928562
chr2	768430	PF3D7_0219100	61.1021	263.715	29.5624	102.757	66.0015	67.8364	0	64.6802	81.9568	-1.20213	1.20807	-0.995085	0.319695	0.928562
chr9	656090	PF3D7_0915400	125.068	192.27	293.716	207.382	158.004	352.558	282.5	286.305	237.226	0.399253	0.401639	0.99406	0.320194	0.928562
chr6	939199	PF3D7_0623100	0	81.9511	16.2116	106.494	13.0003	22.9306	0	29.4866	33.7592	-1.64368	1.67426	-0.981737	0.326229	0.937087
chr12	513593	PF3D7_1211600	6774.69	11360.7	5523.39	11509.7	6875.16	13358	10176.9	15476.6	10131.9	0.383808	0.391194	0.981118	0.326535	0.937087
chr8	51807	PF3D7_0800300	488.817	1248.18	554.056	1336.77	453.01	990.794	443.273	727.653	780.319	-0.472214	0.489603	-0.964482	0.334804	0.948645
chr1	390193	PF3D7_0110100	59.1926	147.092	15.258	0	38.0009	0	0	0	32.4429	-2.54296	2.64264	-0.962278	0.33591	0.948645
chr12	652848	PF3D7_1216400	24.8227	653.508	12.3971	196.172	8.00018	248.415	8.03863	95.118	155.809	-1.30182	1.36305	-0.955082	0.339536	0.948645
chr7	107558	PF3D7_0702500	87.8343	56.7354	27.6551	4.67077	10.0002	0	43.6383	19.9748	31.3136	-1.26742	1.32834	-0.95414	0.340013	0.948645
chr6	447674	PF3D7_0610500	127.932	225.891	126.832	224.197	109.002	226.44	219.34	428.982	211.077	0.481466	0.504995	0.953406	0.340384	0.948645
chr11	1516524	PF3D7_1138500	30.551	30.469	71.5219	63.5225	21.0005	75.4799	84.9798	120.8	62.2906	0.623835	0.656302	0.950531	0.341842	0.948645
chr12	247015	PF3D7_1205500	443.945	368.78	159.255	131.716	316.007	179.623	159.624	105.581	233.066	-0.536503	0.565983	-0.947913	0.343174	0.948645
chr13	1781901	PF3D7_1344300	1023.46	762.776	1049.94	891.183	1180.03	887.606	1336.71	929.303	1007.63	0.216973	0.229447	0.945633	0.344336	0.948645
chr13	1071756	PF3D7_1325800	273.05	478.048	745.735	579.176	1017.02	707.983	601.749	417.568	602.541	0.4026	0.431721	0.932546	0.351055	0.956005
chr4	41086	PF3D7_0400200	1142.8	222.739	936.459	274.641	596.013	147.138	680.987	135.068	516.981	-0.724997	0.778172	-0.931666	0.351509	0.956005
chr8	144413	PF3D7_0801900	389.526	1013.88	355.702	660.447	313.007	475.81	223.933	711.483	517.974	-0.488304	0.524885	-0.930307	0.352212	0.956005
chr3	727770	PF3D7_0317700	14639.7	39765.2	15444.9	38552.5	9247.21	29287.2	14514.3	24595.6	23255.8	-0.481435	0.532422	-0.904236	0.36587	0.967333
chr11	721250	PF3D7_1119100	513.639	734.408	585.526	715.562	386.009	784.418	718.883	1465.77	738.027	0.396503	0.439651	0.901859	0.367132	0.967333
chr10	775452	PF3D7_1019300	191.899	154.446	214.566	268.102	145.003	115.609	219.34	193.09	187.757	-0.302209	0.335456	-0.900889	0.367647	0.967333
chr1	186620	PF3D7_0104200	1686.99	1250.28	1334.12	816.451	1388.03	903.848	1017.46	896.012	1161.65	-0.274842	0.307618	-0.893452	0.371615	0.967333
chr9	287656	PF3D7_0905700	127.932	17.8611	33.3769	19.6172	94.0021	44.9058	71.1993	112.239	65.1418	0.696916	0.780843	0.892517	0.372116	0.967333
chr4	647000	PF3D7_0414200	18.1397	0	0	0	17.0004	0	0	117.946	19.1358	2.89481	3.24559	0.891923	0.372434	0.967333
chr6	255163	PF3D7_0606000	444.9	722.851	508.282	590.385	496.011	533.137	269.868	555.489	515.115	-0.288627	0.326556	-0.883852	0.376776	0.967333
chr3	45412	PF3D7_0300100	173.759	71.4446	54.3566	71.9299	76.0017	45.8612	0	65.6314	69.8731	-0.985465	1.11784	-0.881582	0.378003	0.967333
chr11	1812938	PF3D7_1145700	4.7736	33.621	16.2116	86.8763	31.0007	45.8612	60.8639	108.435	48.4554	0.798744	0.907451	0.880207	0.378747	0.967333
chr13	1347038	PF3D7_1332700	255.865	123.977	72.4755	107.428	181.004	55.4157	21.8191	0	102.248	-1.11591	1.26787	-0.880145	0.378781	0.967333
chr1	536244	PF3D7_0113800	164.212	15.7598	260.34	103.691	286.006	82.168	290.539	221.625	178.043	0.693898	0.799462	0.867956	0.385418	0.967333
chr5	167074	PF3D7_0504100	143.208	201.726	262.247	137.321	354.008	159.559	273.313	168.359	212.468	0.359277	0.415779	0.864106	0.387529	0.967333
chr12	13969	PF3D7_1200100	179.487	297.336	121.11	156.004	74.0017	191.088	444.421	383.326	230.847	0.53556	0.620064	0.863718	0.387743	0.967333
chr2	527518	PF3D7_0212800	343.699	56.7354	448.204	171.884	146.003	111.787	283.649	141.726	212.961	-0.579817	0.671638	-0.863288	0.387979	0.967333
chr8	74914	PF3D7_0800700	2285.6	458.086	1431.39	259.695	1170.03	278.989	1051.91	181.675	889.672	-0.725356	0.843413	-0.860025	0.389775	0.967333
chr5	45970	PF3D7_0500800	2431.67	3697.26	3007.73	3475.05	2158.05	1820.12	2891.61	3660.14	2892.7	-0.260266	0.302767	-0.859625	0.389996	0.967333
chr5	1166539	PF3D7_0528300	9969.19	35421.8	7969.44	27354.8	7481.17	20701.6	6766.23	20394.2	17007.3	-0.544421	0.639579	-0.851218	0.394648	0.967333
chr10	782643	PF3D7_1019300	11538.7	9523.14	11618	10051.5	9692.22	9114.92	11765.1	7150.97	10056.8	-0.179895	0.211548	-0.850378	0.395115	0.967333
chr2	838572	PF3D7_0220800	233.906	267.917	539.752	490.431	270.006	445.236	723.476	563.099	441.728	0.385487	0.454585	0.847998	0.396439	0.967333
chr3	210031	PF3D7_0304200	69.6946	54.6341	101.084	101.823	122.003	82.168	65.4574	152.189	93.6316	0.366679	0.433923	0.845032	0.398093	0.967333
chr11	316543	PF3D7_1107400	1107.48	399.249	822.978	460.538	541.012	378.355	831.424	367.155	613.523	-0.39816	0.473119	-0.841563	0.400033	0.967333
chr7	702598	PF3D7_0716000	434.398	288.93	596.969	230.736	363.008	261.791	409.97	100.825	335.828	-0.450294	0.539185	-0.835139	0.40364	0.967333
chr12	1141784	PF3D7_1228100	0	38.8743	15.258	11.2099	0	14.3316	0	0	9.95922	-2.18482	2.61697	-0.834865	0.403794	0.967333
chr9	1061177	PF3D7_0926200	1602.98	944.539	543.566	561.427	564.013	543.647	465.092	1161.39	798.331	-0.417622	0.504045	-0.828541	0.407364	0.967333
chr6	630620	PF3D7_0615300	73.5134	14.7092	19.0725	10.2757	25.0006	0	20.6708	0	20.4053	-1.36687	1.65136	-0.827724	0.407827	0.967333
chr8	642537	PF3D7_0813000	823.923	711.294	1518.17	874.368	1369.03	921.046	1720.27	873.183	1101.41	0.31397	0.379575	0.827163	0.408145	0.967333
chr7	353129	PF3D7_0707500	484.043	34.6716	667.537	160.675	248.006	85.9898	398.486	58.9732	267.298	-0.767643	0.932976	-0.82279	0.410628	0.967333
chr12	593161	PF3D7_1213800	4145.39	1020.19	2149.47	834.2	2135.05	934.423	1940.75	657.265	1727.09	-0.524034	0.639418	-0.819547	0.412474	0.967333
chr5	578935	PF3D7_0513600	221.495	238.499	179.281	283.049	36.0008	261.791	120.579	233.039	196.717	-0.501181	0.613195	-0.817327	0.413742	0.967333
chr10	955191	PF3D7_1022800	170.895	99.8123	121.11	188.699	155.004	407.974	73.496	168.359	173.169	0.471806	0.582039	0.810608	0.417591	0.967333
chr11	831004	PF3D7_1121800	128.887	42.0262	60.0784	131.716	184.004	89.8116	135.508	82.7527	106.848	0.43878	0.541502	0.810301	0.417767	0.967333
chr6	1275624	PF3D7_0630500	61.1021	17.8611	296.577	254.09	221.005	115.609	408.822	269.184	205.531	0.687809	0.850251	0.808948	0.418545	0.967333
chr6	601345	PF3D7_0614300	0	55.6848	73.4291	91.5471	35.0008	42.0395	219.34	144.579	82.7025	0.998403	1.23507	0.808379	0.418873	0.967333
chr2	526391	PF3D7_0212700	13.3661	80.9005	52.4494	68.1933	24.0005	188.222	33.3029	99.8739	70.0386	0.685866	0.850333	0.806585	0.419906	0.967333
chr12	190085	PF3D7_1203700	17.185	0	20.0261	121.44	51.0012	233.128	3.44513	78.9479	65.6467	1.20784	1.50055	0.804933	0.420858	0.967333
chr9	1059012	PF3D7_0926100	4438.49	7579.43	4320.87	7169.63	5015.11	9168.42	5279.08	9213.13	6523.02	0.286692	0.357558	0.801805	0.422666	0.967333
chr9	969150	PF3D7_0923900	8.59248	10.5066	0	28.9588	19.0004	85.0344	19.5224	0	21.4519	1.36226	1.70947	0.796894	0.425513	0.967333
chr8	843944	PF3D7_0818500	1398.66	782.738	1342.7	743.587	600.014	713.715	1506.67	482.248	946.292	-0.370174	0.467591	-0.791662	0.428558	0.967333
chr6	465941	PF3D7_0611100	20004.3	8318.04	19126.9	8271	22915.5	10041.7	34111.3	8927.78	16464.6	0.44772	0.569688	0.785905	0.431923	0.967333
chr2	192509	PF3D7_0204200	306.465	141.839	160.209	141.057	168.004	96.4997	230.823	69.4361	164.292	-0.409838	0.522862	-0.783836	0.433136	0.967333
chr6	873383	PF3D7_0621300	801.01	210.131	874.474	376.464	886.02	525.493	1402.17	348.132	677.986	0.482817	0.62076	0.777783	0.436697	0.967333
chr11	1522008	PF3D7_1138600	814.376	327.805	373.821	224.197	377.009	166.247	567.297	123.653	371.801	-0.496215	0.638367	-0.777318	0.436971	0.967333
chr13	1652077	PF3D7_1342000	6711.68	1589.64	5439.48	1428.32	4088.09	1136.98	4060.65	993.032	3180.98	-0.561516	0.72269	-0.776981	0.43717	0.967333
chr7	615709	PF3D7_0713500	2387.76	2004.65	2032.17	2226.09	2185.05	1829.67	1448.1	2272.37	2048.23	-0.161211	0.208071	-0.774786	0.438466	0.967333
chr8	858580	PF3D7_0818900	310.284	176.51	167.838	169.082	287.006	157.648	106.799	55.1684	178.792	-0.441291	0.570042	-0.774137	0.43885	0.967333
chr9	123116	PF3D7_0902800	4302.92	4452.68	4139.68	3717	4017.09	3583.86	5930.21	5203.91	4418.42	0.173436	0.22411	0.773891	0.438995	0.967333
chr13	1166770	PF3D7_1327900	0	0	51.4957	40.1686	0	19.1088	0	1.90236	14.0844	-2.12322	2.74637	-0.773101	0.439463	0.967333
chr1	220229	PF3D7_0105100	4298.15	1014.93	5267.82	1225.61	7259.16	1496.22	6875.32	1984.16	3677.67	0.57718	0.748527	0.771088	0.440655	0.967333
chr5	523719	PF3D7_0511800	29.5963	312.045	7.629	535.27	28.0006	167.202	6.89025	239.697	165.791	-1.00111	1.30659	-0.766199	0.443558	0.967499
chr13	672471	PF3D7_1316100	306.465	88.2551	596.969	71.9299	249.006	32.485	293.984	84.655	215.469	-0.688736	0.90025	-0.76505	0.444242	0.967499
chr5	972586	PF3D7_0523400	1491.27	1856.51	1489.56	2077.56	1653.04	3326.85	1343.6	1988.92	1903.41	0.265677	0.350055	0.758957	0.447878	0.971579
chr5	553856	PF3D7_0512900	5266.24	3591.14	2999.15	2324.18	3153.07	2145.92	3742.55	2839.27	3257.69	-0.255344	0.338605	-0.754106	0.450785	0.972814
chr12	1951194	PF3D7_1247200	21.9586	87.2044	146.858	159.74	138.003	171.98	80.3863	194.992	125.14	0.493887	0.657087	0.751632	0.452272	0.972814
chr10	437715	PF3D7_1011200	16.2302	726.003	16.2116	978.059	8.00018	437.593	1.14838	313.889	312.142	-1.19071	1.58933	-0.749187	0.453744	0.972814
chr6	498480	PF3D7_0611800	978.588	237.448	235.545	40.1686	432.01	66.881	225.082	0	276.965	-1.04311	1.4278	-0.730575	0.465039	0.984853
chr4	172323	PF3D7_0402900	100.246	6.30393	134.461	230.736	84.0019	111.787	24.1159	74.192	95.7304	-0.681406	0.934061	-0.729508	0.465691	0.984853
chr12	1714326	PF3D7_1240400	478.315	475.947	313.743	312.942	386.009	451.924	264.126	228.283	363.911	-0.248499	0.343512	-0.723406	0.46943	0.984853
chr7	1347572	PF3D7_0731300	2002.05	2409.15	2335.43	2971.54	1796.04	2636.07	1879.89	2361.78	2298.99	-0.163928	0.227168	-0.721614	0.470532	0.984853
chr2	915435	PF3D7_0223500	163.257	289.981	282.273	218.592	205.005	280.9	152.734	165.505	219.781	-0.245684	0.342103	-0.718158	0.47266	0.984853
chr8	897822	PF3D7_0819800	377.114	469.643	293.716	273.707	482.011	306.697	561.555	320.548	385.624	0.240332	0.336341	0.714547	0.474889	0.984853
chr10	1339529	PF3D7_1033400	11351.6	6767.27	9330.26	6974.4	9967.23	7413.28	5811.93	6699.16	8039.39	-0.203648	0.288018	-0.707066	0.479525	0.984853
chr8	1369249	PF3D7_0831700	1262.14	11.5572	727.616	6.53908	592.013	6.6881	307.765	4.7559	364.884	-1.13987	1.62214	-0.702696	0.482245	0.984853
chr12	351358	PF3D7_1207600	4572.15	6377.48	4525.9	6688.54	4896.11	8182.41	5691.35	6420.46	5919.3	0.184682	0.263719	0.700297	0.483742	0.984853
chr13	1103961	PF3D7_1326500	18.1397	47.2795	286.087	92.4813	160.004	88.8561	230.823	178.822	137.812	0.568158	0.826082	0.687775	0.491595	0.984853
chr13	1282226	PF3D7_1330400	1034.92	490.656	740.013	610.937	972.022	674.542	1167.9	603.999	786.873	0.248652	0.362695	0.685568	0.492985	0.984853
chr3	1029864	PF3D7_0324900	1627.8	85.1031	1258.78	118.638	1112.03	69.7473	519.066	132.214	615.422	-0.753592	1.10383	-0.682705	0.494793	0.984853
chr12	1298418	PF3D7_1231500	203.355	656.66	174.513	360.584	232.005	269.435	218.191	376.667	311.426	-0.347138	0.510187	-0.680414	0.496242	0.984853
chr8	965239	PF3D7_0821400	17.185	29.4184	23.8406	56.9834	31.0007	72.6136	19.5224	49.4614	37.5032	0.43951	0.657331	0.668629	0.503732	0.984853
chr3	604020	PF3D7_0314800	14762.8	2967.05	9635.42	2298.02	8256.19	1636.67	8292.42	2663.3	6313.99	-0.508749	0.765403	-0.664681	0.506255	0.984853
chr9	771004	PF3D7_0918700	0	0	268.922	112.099	40.0009	77.3908	0	21.8771	65.0362	-1.45165	2.21639	-0.654962	0.512492	0.984853
chr8	822694	PF3D7_0818000	911.758	610.431	1150.07	1094.83	1018.02	509.251	669.503	1013.01	872.109	-0.231014	0.354552	-0.651566	0.514681	0.984853
chr4	469511	PF3D7_0410300	10558.2	9477.96	11114.5	11440.6	11002.2	11975.5	10895.8	10961.4	10928.3	0.0740481	0.114599	0.64615	0.518182	0.984853
chr12	536327	PF3D7_1212000	109.793	12.6079	88.6871	76.6006	121.003	0	26.4126	7.60944	55.3392	-0.892403	1.38921	-0.64238	0.520627	0.984853
chr10	946877	PF3D7_1022500	68.7398	31.5197	56.2639	17.7489	63.0014	27.7078	22.9675	2.85354	36.3503	-0.581016	0.917759	-0.633081	0.52668	0.984853
chr10	1284130	PF3D7_1031800	55.3738	0	134.461	27.0905	66.0015	7.64354	20.6708	26.633	42.2343	-0.843081	1.33718	-0.630492	0.528373	0.984853
chr2	653826	PF3D7_0215800	1179.08	1143.11	641.789	691.274	1067.02	858.943	1088.66	1144.27	976.769	0.186325	0.296452	0.628518	0.529665	0.984853
chr8	935128	PF3D7_0820700	21.9586	0	0	12.144	3.00007	35.3514	10.3354	21.8771	13.0833	1.04836	1.68529	0.622067	0.533898	0.984853
chr4	455966	PF3D7_0409600	17.185	42.0262	0	0	0	16.2425	1.14838	0	9.57526	-1.76496	2.84606	-0.620143	0.535164	0.984853
chr2	119276	PF3D7_0202300	111.702	66.1913	147.812	300.798	188.004	300.964	93.0184	226.381	179.359	0.367755	0.598154	0.614816	0.538676	0.984853
chr1	80822	PF3D7_0101500	40.0982	0	26.7015	31.7612	39.0009	33.4405	34.4513	46.6078	31.5077	0.637933	1.04777	0.608849	0.542624	0.984853
chr11	143111	PF3D7_1103100	2350.52	1484.58	1761.34	1743.13	2371.05	1724.57	2214.07	1775.85	1928.14	0.139491	0.230963	0.603951	0.545876	0.984853
chr8	145426	PF3D7_0802000	211.948	1105.29	99.177	497.904	138.003	624.859	76.9411	478.444	404.071	-0.537831	0.892179	-0.602829	0.546623	0.984853
chr9	316686	PF3D7_0906500	227.223	97.711	195.493	152.267	411.009	144.272	183.74	105.581	189.662	0.327917	0.544662	0.602056	0.547137	0.984853
chr10	37083	PF3D7_1000100	493.59	119.775	643.697	89.6788	556.013	61.1483	241.159	51.3637	282.053	-0.566239	0.942265	-0.600933	0.547884	0.984853
chr13	1956806	PF3D7_1348700	1228.72	1429.94	1874.83	2109.32	1886.04	1736.99	1820.17	1865.26	1743.91	0.137693	0.229768	0.599268	0.548994	0.984853
chr4	1172064	PF3D7_0426000	117.431	215.384	133.507	255.958	220.005	224.529	103.354	330.059	200.028	0.282451	0.476673	0.592548	0.553484	0.984853
chr9	668299	PF3D7_0916000	2281.78	2270.47	2445.09	1943.04	2721.06	1886.04	2589.59	2448.34	2323.18	0.109379	0.185634	0.589218	0.555715	0.984853
chr8	1004832	PF3D7_0822800	0	95.6097	23.8406	75.6665	0	64.9701	4.5935	24.7307	36.1764	-1.04788	1.77867	-0.58914	0.555768	0.984853
chr10	1378570	PF3D7_1034700	9858.44	4350.77	10520.4	5366.72	12058.3	6731.09	11101.3	5904.93	8236.49	0.250174	0.424736	0.58901	0.555854	0.984853
chr9	1031185	PF3D7_0925700	148.936	211.182	43.8667	55.1151	162.004	66.881	0	49.4614	92.1807	-0.721256	1.23304	-0.584943	0.558586	0.984853
chr5	483758	PF3D7_0511400	3296.65	1143.11	3263.3	1605.81	3241.07	1217.23	2157.8	809.454	2091.8	-0.32617	0.564461	-0.577843	0.56337	0.984853
chr4	128098	PF3D7_0402200	18.1397	58.8367	50.5421	10.2757	26.0006	31.5296	14.9289	125.556	41.9761	0.525627	0.915369	0.574224	0.565816	0.984853
chr12	528054	PF3D7_1211800	2550.06	426.566	2895.2	602.529	1570.04	629.636	1979.8	671.533	1415.67	-0.416556	0.730615	-0.570144	0.56858	0.984853
chr3	359682	PF3D7_0308100	9.5472	67.242	18.1189	48.576	10.0002	21.0197	55.122	0	28.7033	-0.738515	1.29611	-0.569792	0.568819	0.984853
chr4	868954	PF3D7_0419500	306.465	2001.5	200.261	1241.49	209.005	1512.47	111.392	742.872	790.681	-0.541628	0.960001	-0.564195	0.572621	0.984853
chr4	797867	PF3D7_0418000	50387.3	67848.2	45448.8	66269.8	56225.3	75600.3	47560	75239.3	60572.4	0.147034	0.261075	0.563187	0.573308	0.984853
chr2	794540	PF3D7_0219900	69.6946	164.953	48.6349	241.012	0	164.336	28.7094	125.556	105.362	-0.718114	1.27942	-0.561283	0.574605	0.984853
chr11	1669599	PF3D7_1141700	412.439	1807.13	246.035	1074.28	275.006	1418.83	68.9025	717.19	752.476	-0.513208	0.923297	-0.555843	0.578318	0.984853
chr13	2790323	PF3D7_1370300	0	382.439	526.401	556.756	631.014	509.251	757.928	449.908	476.712	0.679982	1.22933	0.553131	0.580174	0.984853
chr6	559025	PF3D7_0613700	14.3208	8.40525	142.09	26.1563	81.0018	63.0592	140.102	7.60944	60.3431	0.610233	1.10521	0.552143	0.58085	0.984853
chr13	1044010	PF3D7_1325100	234.861	277.373	370.96	310.139	309.007	278.989	314.655	143.628	279.952	-0.190393	0.347314	-0.548188	0.583563	0.984853
chr13	1050958	PF3D7_1325300	273.05	391.895	520.679	718.365	549.012	630.592	413.415	596.39	511.675	0.201597	0.368794	0.54664	0.584626	0.984853
chr6	364718	PF3D7_0608900	280.688	540.037	229.824	422.238	191.004	443.325	424.899	718.141	406.269	0.271495	0.497021	0.546245	0.584898	0.984853
chr9	28813	PF3D7_0900100	631.07	262.664	451.064	243.814	506.011	217.841	372.074	233.039	364.697	-0.257807	0.473673	-0.544272	0.586254	0.984853
chr10	924537	PF3D7_1022000	3494.28	1816.58	2880.9	1512.4	2592.06	1473.29	2931.8	1247	2243.54	-0.235337	0.432615	-0.543986	0.586451	0.984853
chr12	1368368	PF3D7_1233200	238.68	461.238	1302.65	1053.73	801.018	685.052	1187.42	1105.27	854.382	0.306006	0.563631	0.542919	0.587185	0.984853
chr2	440117	PF3D7_0210800	293.099	58.8367	220.287	84.0739	232.005	59.2374	86.1281	128.409	145.26	-0.375935	0.692766	-0.542657	0.587366	0.984853
chr4	626544	PF3D7_0414000	179.487	126.079	123.018	60.72	175.004	94.5888	73.496	3.80472	104.525	-0.496289	0.915389	-0.542161	0.587707	0.984853
chr4	997288	PF3D7_0421900	0	11.5572	11.4435	0.934154	0	0	71.1993	0	11.8918	1.57218	2.93629	0.535433	0.592351	0.984853
chr13	1349556	PF3D7_1332800	57.2832	54.6341	103.945	96.2179	105.002	229.306	90.7216	6.65826	92.9711	0.46799	0.877112	0.533558	0.593647	0.984853
chr12	42862	PF3D7_1200400	1514.19	127.129	1599.23	82.2056	1349.03	94.5888	654.574	58.022	684.871	-0.623947	1.17095	-0.532855	0.594134	0.984853
chr4	1144848	PF3D7_0425400	0	49.3808	0	10.2757	18.0004	0	0	0	9.70711	-1.72764	3.24926	-0.531701	0.594933	0.984853
chr13	214068	PF3D7_1303900	411.484	3706.71	684.703	5083.67	537.012	6989.06	1256.32	5380.83	3006.22	0.518635	0.978437	0.530065	0.596067	0.984853
chr7	663859	PF3D7_0714400	2869.89	5448.7	2569.06	3696.45	2504.06	4030.06	3045.49	3367.18	3441.36	-0.171732	0.324123	-0.529836	0.596226	0.984853
chr12	1687330	PF3D7_1240200	2014.46	5340.48	3233.74	6355.05	3562.08	6455.92	2978.89	7222.31	4645.37	0.255011	0.486183	0.524516	0.59992	0.984853
chr11	1431935	PF3D7_1136500	67.7851	24.1651	106.806	136.387	128.003	133.762	57.4188	99.8739	94.275	0.322143	0.614485	0.524249	0.600105	0.984853
chr12	859457	PF3D7_1221400	324.605	64.09	531.169	70.9957	457.01	73.5691	122.876	54.2173	212.317	-0.48573	0.935586	-0.519171	0.603641	0.984853
chr7	280176	PF3D7_0705600	0	25.2157	16.2116	99.9545	53.0012	0	0	11.4142	25.7247	-1.13382	2.19823	-0.515786	0.606004	0.984853
chr2	765635	PF3D7_0218700	227.223	159.7	277.505	103.691	332.008	64.0146	95.3151	0	157.432	-0.644689	1.25767	-0.512604	0.608228	0.984853
chr5	856383	PF3D7_0520800	3571.61	225.891	4852.04	298.929	7189.16	346.826	5938.25	254.916	2834.7	0.617515	1.22447	0.504314	0.614041	0.984853
chr8	560647	PF3D7_0811200	245.363	45.1782	444.389	52.3126	269.006	54.4602	207.856	33.2913	168.982	-0.480063	0.952456	-0.504026	0.614243	0.984853
chr8	603623	PF3D7_0812100	992.909	1184.09	1094.76	913.603	1231.03	1285.07	991.048	962.594	1081.89	0.0951474	0.189035	0.503332	0.614731	0.984853
chr13	2064686	PF3D7_1351800	1571.47	837.373	1001.31	881.842	1247.03	743.334	1161.01	635.388	1009.84	-0.180911	0.359567	-0.503136	0.614869	0.984853
chr13	1396706	PF3D7_1334100	3563.02	4441.12	3285.24	4699.73	3196.07	3785.46	2746.91	4865.29	3822.85	-0.131649	0.262852	-0.500846	0.616479	0.984853
chr4	1046936	PF3D7_0422900	383.797	35.7223	122.064	16.8148	148.003	15.2871	196.372	13.3165	116.422	-0.583014	1.1695	-0.498515	0.618121	0.984853
chr13	331009	PF3D7_1307100	145.117	179.662	0	16.8148	86.0019	69.7473	9.187	45.6566	69.0234	-0.69707	1.4002	-0.497836	0.6186	0.984853
chr13	2465653	PF3D7_1361500	10.5019	0	20.9797	29.8929	4.00009	18.1534	12.6321	0	12.02	-0.821237	1.65425	-0.496441	0.619584	0.984853
chr11	1472710	PF3D7_1137500	86.8795	298.386	82.0117	397.016	49.0011	220.707	0	282.5	177.063	-0.645918	1.3043	-0.495221	0.620444	0.984853
chr10	1480858	PF3D7_1037400	21.9586	140.788	23.8406	267.168	88.002	265.613	44.7866	229.234	135.174	0.468424	0.951715	0.492189	0.622586	0.984853
chr11	764221	PF3D7_1120200	22.9133	104.015	2.86087	30.8271	23.0005	45.8612	16.0773	29.4866	34.3802	-0.486446	0.989844	-0.491438	0.623117	0.984853
chr13	788370	PF3D7_1319100	27.6869	84.0525	69.6146	75.6665	52.0012	60.1929	57.4188	141.726	71.0449	0.278092	0.569006	0.488733	0.625031	0.984853
chr12	1846977	PF3D7_1244100	26.7322	215.384	95.3625	221.395	37.0008	403.197	34.4513	303.426	167.119	0.4779	0.979066	0.488118	0.625466	0.984853
chr10	1423712	PF3D7_1035900	965.222	1.05066	552.149	0	441.01	0.955442	315.803	3.80472	284.999	-0.995603	2.04528	-0.486781	0.626413	0.984853
chr5	787141	PF3D7_0518900	1224.91	821.613	1282.63	982.73	1564.04	931.556	1403.31	876.037	1135.85	0.14692	0.302485	0.485711	0.627172	0.984853
chr8	1232372	PF3D7_0828600	2757.23	874.146	2025.5	868.763	2994.07	1254.5	2729.69	933.108	1804.62	0.277727	0.575201	0.482835	0.629213	0.984853
chr4	724630	PF3D7_0416500	464.949	461.238	511.143	572.637	326.007	425.172	717.735	796.138	534.377	0.17215	0.357576	0.481437	0.630206	0.984853
chr13	1123860	PF3D7_1326600	30.551	371.932	25.7479	412.896	29.0007	342.048	12.6321	181.675	175.81	-0.572693	1.19367	-0.479776	0.631387	0.984853
chr12	1622130	PF3D7_1239000	1206.77	928.78	133.507	298.929	567.013	517.85	446.718	531.71	578.909	-0.315578	0.662307	-0.476483	0.63373	0.984853
chr12	2087653	PF3D7_1251000	1188.63	1531.86	719.033	1253.63	969.022	1951.01	868.172	1527.6	1251.12	0.17994	0.389136	0.462408	0.643789	0.984853
chr8	1375623	PF3D7_0831800	762.821	561.05	982.233	666.052	830.019	621.993	1353.93	545.026	790.391	0.172631	0.383843	0.449744	0.652895	0.984853
chr4	915225	PF3D7_0420300	122.204	79.8498	375.728	186.831	283.006	192.999	206.708	219.723	208.381	0.238734	0.53307	0.447847	0.654264	0.984853
chr11	361367	PF3D7_1108200	73.5134	158.649	73.4291	383.003	78.0018	474.855	126.321	197.845	195.702	0.349156	0.782333	0.446301	0.65538	0.984853
chr3	602073	PF3D7_0314800	253.001	209.08	77.2436	51.3785	227.005	269.435	72.3476	157.896	164.673	0.299675	0.67192	0.445998	0.655599	0.984853
chr12	1979414	PF3D7_1248300	5980.37	2754.82	4884.47	2682.89	6612.15	2966.65	6311.47	2871.61	4383.05	0.202664	0.455421	0.445005	0.656316	0.984853
chr8	565246	PF3D7_0811200	2109.93	710.243	1809.03	893.986	1735.04	751.933	1561.79	652.509	1278.06	-0.232589	0.523094	-0.44464	0.65658	0.984853
chr7	494531	PF3D7_0711200	1408.21	4136.43	1176.77	3629.19	1061.02	3131.94	1166.75	3237.82	2368.52	-0.267645	0.604735	-0.442583	0.658068	0.984853
chr13	2742040	PF3D7_1369000	15769.1	17115.2	12871.1	14073	12390.3	15394.1	13899.9	15217	14591.2	-0.0723448	0.163921	-0.441339	0.658968	0.984853
chr11	1606214	PF3D7_1140300	125.068	3.15197	31.4696	8.40739	102.002	19.1088	94.1668	23.7795	50.8943	0.506887	1.14949	0.440967	0.659237	0.984853
chr3	492834	PF3D7_0311400	2808.79	1470.92	1399.92	1568.44	1573.04	1332.84	2110.71	1549.47	1726.77	-0.142713	0.324738	-0.439472	0.66032	0.984853
chr6	1353026	PF3D7_0632500	58.2379	91.407	38.145	129.847	24.0005	99.366	44.7866	92.2645	72.2569	-0.285308	0.649981	-0.438948	0.660699	0.984853
chr12	360596	PF3D7_1208000	6842.48	15152.6	7068.27	16358	7184.16	17320.3	10364.1	17385.7	12209.4	0.202191	0.465342	0.4345	0.663925	0.984853
chr10	980010	PF3D7_1023100	2785.87	2870.39	2233.39	2356.87	2094.05	3242.77	1949.94	2256.2	2473.69	-0.10248	0.238656	-0.429404	0.667629	0.984853
chr9	112932	PF3D7_0902600	4739.23	6801.94	4907.35	6660.52	4043.09	7794.5	5306.64	8215.34	6058.58	0.134112	0.31487	0.425927	0.670161	0.984853
chr9	1200231	PF3D7_0930300	31.5058	144.99	63.8929	159.74	68.0015	157.648	67.7541	28.5354	90.2586	-0.313164	0.736394	-0.425267	0.670642	0.984853
chr8	123550	PF3D7_0801800	98.3362	236.398	0	174.687	172.004	445.236	0	228.283	169.368	0.731188	1.73567	0.421271	0.673557	0.984853
chr8	421274	PF3D7_0808300	47.736	44.1275	77.2436	51.3785	92.0021	36.3068	17.2256	123.653	61.2092	0.289201	0.689938	0.41917	0.675092	0.984853
chr2	393319	PF3D7_0209500	19.0944	1.05066	17.1652	14.9465	21.0005	10.5099	0	0	10.4709	-0.728899	1.74678	-0.417282	0.676472	0.984853
chr5	1221385	PF3D7_0529900	12148.8	11328.2	6938.57	8394.31	7536.17	9698.69	9956.41	8923.97	9365.64	-0.103811	0.252547	-0.411058	0.68103	0.984853
chr13	1534031	PF3D7_1337900	211.948	139.737	271.783	157.872	307.007	121.341	228.527	218.771	207.123	0.163847	0.406446	0.403122	0.686859	0.984853
chr2	592762	PF3D7_0214500	168.985	2171.71	267.969	2845.43	230.005	3183.53	390.448	3575.49	1604.2	0.436225	1.09152	0.399649	0.689415	0.984853
chr9	870606	PF3D7_0921200	10863.8	57108.4	11503.6	55493.4	11478.3	66403.2	17138.4	73950.4	37992.4	0.324148	0.811786	0.399301	0.689671	0.984853
chr11	1026519	PF3D7_1126300	367.567	7.35459	102.991	0.934154	148.003	3.82177	152.734	2.85354	98.2825	-0.639905	1.61336	-0.396629	0.691641	0.984853
chr5	1255486	PF3D7_0530800	104.064	102.964	49.5885	68.1933	165.004	111.787	62.0123	40.9007	88.0642	0.226074	0.570216	0.396471	0.691758	0.984853
chr13	369102	PF3D7_1308200	238.68	47.2795	194.539	43.9052	385.009	78.3463	143.547	50.4125	147.715	0.325598	0.855226	0.380716	0.703414	0.984853
chr11	1350244	PF3D7_1134600	56.3285	120.825	63.8929	215.79	46.001	174.846	39.0448	118.897	104.453	-0.269284	0.709707	-0.37943	0.704368	0.984853
chr8	992221	PF3D7_0822400	76.3776	123.977	80.1045	231.67	52.0012	107.965	128.618	321.499	140.277	0.252718	0.680737	0.371242	0.710457	0.984853
chr10	863024	PF3D7_1021300	5406.58	13195.2	5477.62	12442	4944.11	14947.9	7642.44	14074.6	9766.3	0.188174	0.511188	0.368111	0.71279	0.984853
chr5	830359	PF3D7_0520000	14.3208	0	55.3102	17.7489	27.0006	0	1.14838	26.633	17.7702	-0.672959	1.83262	-0.367211	0.713462	0.984853
chr13	1881679	PF3D7_1346900	42.0077	173.358	108.713	149.465	53.0012	200.643	16.0773	115.093	107.295	-0.298074	0.811935	-0.367116	0.713532	0.984853
chr5	479400	PF3D7_0511300	1477.91	3585.89	1516.26	3548.85	1547.04	3019.2	1442.36	2981.95	2389.93	-0.171914	0.473368	-0.363171	0.716477	0.984853
chr9	18034	PF3D7_0900100	92.6079	2726.45	121.11	3119.14	142.003	3066.97	156.179	5084.06	1813.56	0.479702	1.32199	0.362864	0.716707	0.984853
chr8	538637	PF3D7_0810500	211.948	26.2664	47.6812	29.8929	161.004	38.2177	120.579	71.3385	88.366	0.307992	0.848986	0.362777	0.716772	0.984853
chr10	11165	PF3D7_1000100	992.909	587.317	500.653	472.682	432.01	277.078	1465.33	779.016	688.374	0.209619	0.57789	0.362731	0.716806	0.984853
chr8	467207	PF3D7_0809100	3304.29	32862.4	2650.12	24415.1	1913.04	24258.7	2992.67	19714.2	14013.8	-0.371435	1.02535	-0.362251	0.717164	0.984853
chr6	1301899	PF3D7_0631100	648.255	2185.36	569.314	2580.13	328.007	2208.03	906.068	3893.18	1664.79	0.294025	0.815852	0.36039	0.718556	0.984853
chr13	1767075	PF3D7_1344100	47912.6	33100.9	39040.4	27468.8	37618.9	27230.1	42828.7	30313.2	35689.2	-0.0963738	0.269603	-0.357465	0.720743	0.984853
chr6	624828	PF3D7_0615100	22.9133	39.9249	68.661	43.9052	72.0016	31.5296	56.2704	39.9496	46.8944	0.186017	0.527463	0.352663	0.724341	0.984853
chr13	1139184	PF3D7_1327100	30.551	123.977	11.4435	27.0905	0	24.8415	10.3354	101.776	41.2519	-0.493707	1.40485	-0.35143	0.725266	0.984853
chr10	412726	PF3D7_1010300	1711.81	1774.56	1763.25	1909.41	1640.04	2007.38	1726.01	1543.77	1759.53	-0.0495766	0.141129	-0.351287	0.725373	0.984853
chr13	565464	PF3D7_1313100	506.956	320.45	283.227	158.806	383.009	189.178	327.287	239.697	301.076	-0.156432	0.449415	-0.34808	0.72778	0.984853
chr13	962585	PF3D7_1322900	4075.7	1091.63	4316.11	1234.02	3935.09	1286.03	6085.24	1377.31	2925.14	0.242953	0.704098	0.345056	0.730052	0.984853
chr5	1222035	PF3D7_0529900	1133.25	267.917	583.618	201.777	611.014	199.687	714.289	339.571	506.391	-0.230093	0.670904	-0.34296	0.731628	0.984853
chr13	553174	PF3D7_1312900	124.114	51.4821	329.954	166.279	281.006	113.698	279.055	112.239	182.228	0.22564	0.659886	0.341938	0.732398	0.984853
chr13	2390880	PF3D7_1359700	49.6454	13.6585	368.099	385.806	168.004	80.2571	74.6444	321.499	182.702	-0.342689	1.00446	-0.341168	0.732977	0.984853
chr11	1377428	PF3D7_1135100	628.206	537.936	658.001	393.279	747.017	531.226	590.265	492.711	572.33	0.0905651	0.26713	0.339031	0.734587	0.984853
chr6	512554	PF3D7_0612200	353.246	2608.78	246.035	2391.43	257.006	2162.17	132.063	1838.63	1248.67	-0.351031	1.03836	-0.338063	0.735315	0.984853
chr13	808123	PF3D7_1319500	1841.66	30.469	1524.85	24.288	1345.03	21.0197	1020.91	41.8519	731.258	-0.494337	1.46445	-0.337557	0.735697	0.984853
chr9	852132	PF3D7_0920800	3244.14	607.279	2917.14	1040.65	3238.07	1243.03	3742.55	935.961	2121.1	0.230042	0.689712	0.333534	0.738731	0.984853
chr11	1357021	PF3D7_1134600	3971.64	2955.49	3255.67	3257.4	3943.09	3300.1	2865.2	2722.28	3283.86	-0.066961	0.201032	-0.333086	0.73907	0.984853
chr9	699718	PF3D7_0916700	3555.38	22506.1	3272.84	25006.4	4365.1	32645.6	2752.66	28050.3	15269.3	0.319554	0.964096	0.331455	0.740301	0.984853
chr13	1369161	PF3D7_1333300	2530.96	1393.17	2919.05	1767.42	2487.06	1432.21	2584.99	1398.23	2064.14	-0.123941	0.374797	-0.330687	0.740881	0.984853
chr13	2048269	PF3D7_1351300	3502.87	695.534	3397.76	794.965	3819.09	863.72	3781.6	1460.06	2289.45	0.242074	0.732651	0.330408	0.741092	0.984853
chr1	96611	PF3D7_0102100	4975.05	878.348	4999.85	1350.79	5403.12	1333.8	5893.46	1800.58	3329.38	0.241772	0.740917	0.326314	0.744187	0.984853
chr10	1134054	PF3D7_1027100	4004.1	2262.06	3290.01	2113.06	2701.06	1438.9	4480.96	1948.02	2779.77	-0.142988	0.439164	-0.325592	0.744733	0.984853
chr2	469225	PF3D7_0211700	3480.91	33478.1	3751.56	31977	3565.08	38333.3	7828.47	40813.2	20403.5	0.316858	0.982643	0.322455	0.747108	0.984853
chr13	2883931	PF3D7_1373500	701.719	60.938	822.024	39.2345	750.017	44.9058	1270.1	63.7291	469.084	0.390362	1.22137	0.319611	0.749263	0.984853
chr11	1600344	PF3D7_1140100	508.866	13.6585	228.87	11.2099	246.006	13.3762	292.836	3.80472	164.828	-0.456184	1.42773	-0.319516	0.749335	0.984853
chr7	1405531	PF3D7_0732600	266.367	731.256	586.479	373.662	770.017	451.924	713.141	251.112	517.995	0.159157	0.499715	0.318496	0.750109	0.984853
chr3	710468	PF3D7_0317300	6288.74	431.819	5449.01	328.822	5163.12	327.717	3913.66	329.108	2779	-0.360714	1.15551	-0.31217	0.754912	0.984853
chr5	946063	PF3D7_0522800	1435.9	1107.39	2002.61	1393.76	1787.04	1031.88	2022.29	1517.13	1537.25	0.0980718	0.315136	0.311205	0.755645	0.984853
chr9	554965	PF3D7_0912500	66.8304	605.178	77.2436	705.286	52.0012	646.834	63.1606	1086.25	412.848	0.345774	1.11925	0.308934	0.757372	0.984853
chr11	1995024	PF3D7_1149500	10394	3396.77	9954.89	3755.3	8770.2	2952.32	9430.46	3045.68	6462.46	-0.184583	0.601176	-0.307037	0.758815	0.984853
chr12	1305877	PF3D7_1231700	335.107	87.2044	204.076	77.5348	321.007	130.896	288.242	75.1432	189.901	0.211312	0.689769	0.306352	0.759337	0.984853
chr9	1259923	PF3D7_0931200	185.216	868.892	175.467	766.006	145.003	606.706	186.037	755.237	461.071	-0.236957	0.778217	-0.304488	0.760756	0.984853
chr7	1378569	PF3D7_0731800	5109.66	33577.9	5385.12	35362.4	4197.1	28248.6	4322.48	28999.6	18150.4	-0.272384	0.908263	-0.299895	0.764257	0.984853
chr10	274556	PF3D7_1006700	8219.19	23204.8	6629.6	17549	6792.15	21160.2	11122	23541.7	14777.3	0.171394	0.571958	0.299661	0.764435	0.984853
chr12	644354	PF3D7_1216000	916.531	5800.67	799.137	5672.18	1004.02	6888.74	1062.25	6972.15	3639.46	0.272239	0.91391	0.297883	0.765792	0.984853
chr6	1158053	PF3D7_0628200	341.79	214.334	375.728	538.073	206.005	426.127	339.919	385.228	353.4	-0.11522	0.397375	-0.289954	0.771852	0.984853
chr12	902393	PF3D7_1222500	1265.96	468.592	596.969	307.337	1116.03	328.672	949.706	570.708	700.496	0.168029	0.579945	0.289733	0.77202	0.984853
chr6	905781	PF3D7_0622200	268.276	281.576	407.198	288.654	455.01	520.716	173.405	214.015	326.106	0.130355	0.451668	0.288608	0.772881	0.984853
chr12	459591	PF3D7_1210200	127.932	30.469	40.0522	82.2056	57.0013	150.96	2.29675	0	61.3647	-0.416211	1.4667	-0.283774	0.776584	0.984853
chr2	303412	PF3D7_0207600	2091.79	442.326	2442.23	404.489	3069.07	622.948	2325.46	315.792	1464.26	0.235062	0.870121	0.270148	0.787046	0.984853
chr11	1430448	PF3D7_1136400	255.865	310.994	118.249	184.028	208.005	310.519	101.057	173.115	207.729	-0.131762	0.487901	-0.270058	0.787115	0.984853
chr5	1138677	PF3D7_0527300	140.344	154.446	109.667	107.428	224.005	0	79.2379	107.483	115.326	-0.31761	1.1824	-0.268616	0.788226	0.984853
chr10	53594	PF3D7_1000700	881.207	69.3433	1239.71	91.5471	488.011	80.2571	2102.68	158.847	638.95	0.310344	1.16297	0.266856	0.78958	0.984853
chr4	998198	PF3D7_0422000	2348.61	22.0638	2274.39	20.5514	1527.03	14.3316	1899.41	11.4142	1014.73	-0.434594	1.6357	-0.265693	0.790476	0.984853
chr6	1170116	PF3D7_0628300	5.72832	115.572	32.4232	41.1028	0	0	90.7216	181.675	58.4029	0.483814	1.84922	0.261631	0.793606	0.984853
chr11	1734353	PF3D7_1143400	474.496	10.5066	687.563	19.6172	638.014	17.198	257.236	11.4142	264.506	-0.367976	1.42931	-0.257449	0.796832	0.984853
chr13	2395073	PF3D7_1359800	180.442	130.281	95.3625	42.0369	196.004	36.3068	126.321	0	100.844	-0.321677	1.26525	-0.254241	0.799309	0.984853
chr13	1811420	PF3D7_1345200	5244.28	1932.16	4631.76	1954.25	5036.11	2539.57	5367.51	2112.57	3602.27	0.129529	0.513922	0.252041	0.80101	0.984853
chr13	907524	PF3D7_1321800	36.2794	36.7729	105.852	103.691	81.0018	89.8116	0	177.871	78.91	0.303568	1.21364	0.25013	0.802487	0.984853
chr13	2615800	PF3D7_1365400	53.4643	10.5066	34.3305	30.8271	41.0009	18.1534	43.6383	11.4142	30.4169	-0.181461	0.741062	-0.244866	0.80656	0.984853
chr12	1017865	PF3D7_1225000	9144.31	22128.9	7433.5	20919.4	8887.2	25331.6	7595.35	23982.1	15677.8	0.142074	0.581606	0.244279	0.807014	0.984853
chr12	469706	PF3D7_1210400	54.419	1019.14	74.3827	1102.3	45.001	1197.17	122.876	1388.72	625.501	0.291438	1.21042	0.240775	0.809729	0.984853
chr10	368417	PF3D7_1008900	220.54	66.1913	621.763	374.596	525.012	214.019	463.944	234.941	340.126	0.163987	0.688756	0.238092	0.81181	0.984853
chr9	250351	PF3D7_0905300	1323.24	1432.04	634.16	765.072	1074.02	1126.47	713.141	1001.59	1008.72	-0.0853273	0.361026	-0.236347	0.813164	0.984853
chr13	621838	PF3D7_1314400	13.3661	68.2926	11.4435	163.477	2.00005	138.539	4.5935	60.8755	57.8234	-0.315888	1.33892	-0.235928	0.813489	0.984853
chr12	1906682	PF3D7_1245800	5.72832	209.08	19.0725	206.448	7.00016	166.247	11.4838	362.4	123.432	0.313769	1.36235	0.230315	0.817847	0.984853
chr13	1871652	PF3D7_1346500	7824.89	4120.67	8514.91	4189.68	8192.19	3648.83	7165.86	4033.95	5961.37	-0.0974353	0.425639	-0.228915	0.818935	0.984853
chr7	1275182	PF3D7_0729900	674.987	421.313	821.071	505.377	377.009	744.29	819.94	625.876	623.733	0.0832269	0.364703	0.228205	0.819487	0.984853
chr6	854809	PF3D7_0620500	421.986	175.459	99.177	92.4813	247.006	145.227	140.102	186.431	188.484	-0.134532	0.590203	-0.227942	0.819691	0.984853
chr11	1575860	PF3D7_1139500	3160.12	2547.84	4248.4	3573.14	4162.09	2788.94	3201.67	2849.74	3316.49	-0.0573886	0.252255	-0.227502	0.820033	0.984853
chr3	506194	PF3D7_0311700	8.59248	188.067	3.8145	127.979	0	259.88	4.5935	164.554	94.6852	0.385847	1.70518	0.226279	0.820984	0.984853
chr13	700566	PF3D7_1316900	756.138	313.095	1206.34	562.361	1019.02	445.236	1247.14	393.789	742.889	0.129564	0.572687	0.226239	0.821016	0.984853
chr11	182484	PF3D7_1104200	197.627	220.638	335.676	276.51	132.003	114.653	303.171	580.22	270.062	0.133098	0.5922	0.224752	0.822172	0.984853
chr11	1878528	PF3D7_1147200	97.3815	99.8123	0	0	13.0003	42.0395	84.9798	0	42.1517	-0.494328	2.22924	-0.221748	0.82451	0.984853
chr5	1225620	PF3D7_0530000	715.085	286.829	720.94	325.086	754.017	428.994	512.175	190.236	491.67	-0.119497	0.542838	-0.220133	0.825768	0.984853
chr11	1203965	PF3D7_1131400	180.442	39.9249	200.261	24.288	201.005	28.6633	140.102	10.463	103.144	-0.227321	1.04	-0.218577	0.82698	0.984853
chr4	710551	PF3D7_0416300	660.666	13924.3	691.378	12461.6	462.01	10622.6	888.842	11190.6	6362.76	-0.259952	1.2105	-0.214747	0.829964	0.984853
chr2	32090	PF3D7_0200100	1357.61	249.005	1275	260.629	924.021	229.306	1423.99	190.236	738.724	-0.183382	0.854944	-0.214495	0.830161	0.984853
chr4	903258	PF3D7_0420000	808.648	188.067	792.462	82.2056	992.022	138.539	864.727	150.286	502.12	0.197093	0.922468	0.213659	0.830813	0.984853
chr12	238488	PF3D7_1205400	1478.86	5186.04	1207.29	4935.14	804.018	4086.43	1581.31	5029.84	3038.62	-0.155091	0.728756	-0.212816	0.831471	0.984853
chr6	113194	PF3D7_0602700	1581.97	264.765	1538.2	156.004	1707.04	119.43	2008.51	278.696	956.826	0.216204	1.01795	0.212392	0.831801	0.984853
chr13	1775783	PF3D7_1344300	485.953	347.767	534.983	416.633	385.009	335.36	540.885	603.999	456.324	0.0627877	0.297236	0.211239	0.832701	0.984853
chr8	853902	PF3D7_0818700	255.865	21.0131	368.099	108.362	379.009	48.7276	287.094	144.579	201.594	0.189645	0.90411	0.209759	0.833856	0.984853
chr10	1581263	PF3D7_1039200	103.11	1417.33	151.626	1854.3	162.004	1773.3	209.004	1975.6	955.785	0.224508	1.09587	0.204867	0.837676	0.984853
chr12	395086	PF3D7_1208400	113.612	258.461	76.29	50.4443	135.003	68.7918	64.309	185.48	119.049	-0.135738	0.66356	-0.204561	0.837915	0.984853
chr11	818731	PF3D7_1121700	11.4566	253.208	15.258	174.687	12.0003	180.579	16.0773	175.017	104.785	-0.243973	1.22063	-0.199874	0.841579	0.984853
chr13	1576582	PF3D7_1339000	6.68304	203.827	19.0725	316.678	13.0003	391.731	2.29675	260.623	151.739	0.289788	1.45307	0.199431	0.841925	0.984853
chr11	642283	PF3D7_1116900	418.167	446.529	371.914	330.691	301.007	499.696	320.397	390.935	384.917	-0.0509606	0.255566	-0.199403	0.841948	0.984853
chr12	756731	PF3D7_1219100	13601.9	6224.08	10596.7	6573.64	11771.3	6947.98	11101.3	5124.01	8992.61	-0.0823341	0.414962	-0.198414	0.842721	0.984853
chr8	305137	PF3D7_0805500	78.2871	37.8236	82.9653	204.58	70.0016	238.861	42.4899	95.118	106.266	0.145717	0.745732	0.195402	0.845078	0.984853
chr11	139221	PF3D7_1103000	189.989	19.9625	132.554	23.3539	129.003	92.6779	74.6444	29.4866	86.4589	-0.167649	0.87268	-0.192108	0.847658	0.984853
chr7	461418	PF3D7_0710100	911.758	28139.7	953.625	27502.4	989.022	27549.2	1194.31	38840.5	15760.1	0.253906	1.33525	0.190157	0.849186	0.984853
chr10	1557432	PF3D7_1038800	21860.2	12306.3	17770.8	13346.3	19626.4	12351	19508.6	11065.1	15979.3	-0.0617024	0.326106	-0.189209	0.849929	0.984853
chr3	101044	PF3D7_0301700	17535.3	3585.89	16060	4586.7	17718.4	5100.15	19193.9	3949.3	10966.2	0.138031	0.739459	0.186664	0.851924	0.984853
chr11	1312166	PF3D7_1133800	148.936	163.902	222.195	223.263	179.004	326.761	106.799	187.382	194.78	0.0779512	0.421027	0.185145	0.853115	0.984853
chr12	2015676	PF3D7_1249300	545.145	1760.9	441.528	2077.56	667.015	1531.57	470.834	1755.88	1156.3	-0.124672	0.674479	-0.184842	0.853353	0.984853
chr12	1987055	PF3D7_1248600	6.68304	98.7616	0	88.7446	0	63.0592	16.0773	75.1432	43.5586	-0.331228	1.8052	-0.183486	0.854417	0.984853
chr9	1253141	PF3D7_0931000	1398.66	426.566	723.801	341.9	1522.03	452.88	949.706	233.99	756.193	0.127645	0.695733	0.183468	0.854431	0.984853
chr13	2056823	PF3D7_1351600	737.044	14.7092	329.001	12.144	567.013	10.5099	315.803	0.95118	248.397	-0.289493	1.59209	-0.181832	0.855715	0.984853
chr12	822724	PF3D7_1220700	586.198	11853.5	520.679	9932.86	527.012	9153.14	344.513	9637.36	5319.41	-0.219485	1.24543	-0.176233	0.860111	0.984853
chr8	1062039	PF3D7_0824400	434.398	14.7092	382.403	15.8806	216.005	3.82177	455.905	41.8519	195.622	-0.240286	1.3697	-0.17543	0.860742	0.984853
chr6	522976	PF3D7_0612500	249.182	901.463	198.354	799.636	205.005	824.547	132.063	798.991	513.655	-0.13184	0.778817	-0.169282	0.865575	0.984853
chr2	604874	PF3D7_0214800	9.5472	0	6.67537	12.144	5.00011	3.82177	0	25.6819	7.85879	0.283883	1.68654	0.168323	0.866329	0.984853
chr11	65765	PF3D7_1101100	822.014	83.0018	867.798	79.4031	962.022	98.4106	531.698	34.2425	434.824	-0.187722	1.11712	-0.168042	0.866551	0.984853
chr12	2150476	PF3D7_1252600	94.5173	0	64.8465	3.73662	0	15.2871	112.541	1.90236	36.6038	-0.331661	2.00859	-0.165121	0.868849	0.984853
chr13	2328021	PF3D7_1358700	917.486	1318.57	1342.7	1746.87	1344.03	1086.34	1822.47	1251.75	1353.78	0.0474645	0.293983	0.161453	0.871736	0.984853
chr13	422146	PF3D7_1309100	179.487	3568.03	188.818	3659.08	206.005	4183.88	152.734	4180.44	2039.81	0.199746	1.25648	0.158972	0.873691	0.984853
chr3	250346	PF3D7_0305200	1018.69	666.116	1318.86	1006.08	1302.03	850.344	1217.28	781.87	1020.16	0.049842	0.316771	0.157344	0.874974	0.984853
chr9	1258342	PF3D7_0931200	248.227	51.4821	111.574	41.1028	216.005	14.3316	153.882	21.8771	107.31	-0.156433	0.995471	-0.157145	0.875131	0.984853
chr3	81083	PF3D7_0301200	1188.63	685.027	1689.82	1961.72	1443.03	1387.3	1430.88	1485.74	1409.02	0.0566532	0.360868	0.156992	0.875251	0.984853
chr6	1373882	PF3D7_0632800	286.416	4.20262	495.885	2.80246	455.01	2.86633	195.224	7.60944	181.252	-0.256709	1.63933	-0.156594	0.875565	0.984853
chr2	674855	PF3D7_0216300	311.239	794.296	277.505	662.315	298.007	653.522	212.449	757.139	495.809	-0.0899996	0.576126	-0.156215	0.875863	0.984853
chr7	645091	PF3D7_0714100	4322.02	7448.1	4236.95	7948.72	3618.08	8615.22	3621.98	7070.12	5860.15	-0.0633886	0.427142	-0.148402	0.882026	0.984853
chr10	1126985	PF3D7_1027000	1250.68	1334.33	1396.11	1652.52	846.019	1278.38	1103.59	2205.79	1383.43	-0.0520059	0.351103	-0.148121	0.882247	0.984853
chr4	901198	PF3D7_0420000	220.54	308.893	178.328	363.386	211.005	443.325	217.043	244.453	273.372	0.0594621	0.403319	0.147432	0.882791	0.984853
chr2	578295	PF3D7_0214300	3535.33	11802	3888.88	13219.2	2885.07	11819.8	3873.47	16252.8	8409.57	0.102379	0.709	0.1444	0.885185	0.984853
chr13	753405	PF3D7_1318300	215.767	155.497	186.91	172.819	201.005	316.251	70.0509	106.532	178.104	-0.0745259	0.526306	-0.141602	0.887395	0.984853
chr1	38033	PF3D7_0100100	510.775	111.37	334.722	102.757	466.011	73.5691	321.545	120.8	255.194	-0.110224	0.778511	-0.141584	0.887409	0.984853
chr10	297278	PF3D7_1007400	12462	4883.45	14785	6428.85	13710.3	4847.91	16266.7	5882.1	9908.29	0.0781828	0.557129	0.140332	0.888398	0.984853
chr12	564022	PF3D7_1212700	3659.44	4563	3192.74	4667.03	2930.07	5599.85	3996.35	3989.25	4074.71	0.0383908	0.276176	0.139008	0.889444	0.984853
chr12	1146585	PF3D7_1228200	1273.6	37.8236	1448.56	54.1809	1411.03	49.683	986.454	40.9007	662.778	-0.177747	1.33819	-0.132826	0.894331	0.984853
chr13	2672575	PF3D7_1366800	1503.68	286.829	1219.69	152.267	1537.03	235.994	954.3	182.627	759.053	-0.120145	0.912221	-0.131706	0.895217	0.984853
chr12	1085127	PF3D7_1226800	115.521	27.317	147.812	14.9465	145.003	17.198	145.844	26.633	80.0343	0.130106	0.993509	0.130956	0.89581	0.984853
chr7	279637	PF3D7_0705500	137.48	90.3564	89.6407	261.563	107.002	135.673	0	276.793	137.314	-0.15631	1.21308	-0.128854	0.897473	0.984853
chr13	629387	PF3D7_1314800	8358.57	8455.68	8085.78	9371.43	7771.18	9917.49	8092.6	8079.32	8516.51	-0.0173813	0.141715	-0.12265	0.902384	0.984853
chr3	647648	PF3D7_0316000	1340.43	134119	1280.72	148201	1328.03	153796	1005.98	170541	76451.5	0.197193	1.62389	0.121432	0.903349	0.984853
chr7	109363	PF3D7_0702600	759.003	691.331	490.163	595.99	711.016	961.175	527.104	243.502	622.411	-0.054218	0.452275	-0.119878	0.90458	0.984853
chr7	639466	PF3D7_0713900	2410.67	501.163	3041.11	804.307	3174.07	689.829	2769.88	566.903	1744.74	0.0916331	0.782763	0.117064	0.90681	0.984853
chr10	564026	PF3D7_1014200	364.703	3309.57	351.888	2636.18	271.006	2104.84	507.582	3277.77	1602.94	-0.11275	0.974885	-0.115655	0.907926	0.984853
chr12	381930	PF3D7_1208200	150.846	65.1407	63.8929	12.144	27.0006	305.742	1.14838	0	78.2392	0.193656	1.68143	0.115174	0.908307	0.984853
chr13	1085631	PF3D7_1326000	2048.83	66.1913	1224.45	53.2468	1495.03	47.7721	1463.03	39.9496	804.813	-0.155696	1.3554	-0.114871	0.908547	0.984853
chr11	1971939	PF3D7_1149100	3638.44	13953.8	3501.71	14455.1	3902.09	15555.6	3198.22	15017.2	9152.76	0.0837435	0.74013	0.113147	0.909914	0.984853
chr13	29701	PF3D7_1300200	4563.56	756.472	4093.91	853.817	4476.1	708.938	3638.05	807.552	2487.3	-0.0924557	0.840287	-0.110029	0.912387	0.984853
chr10	515451	PF3D7_1013300	70.6493	1263.94	97.2697	1486.24	64.0014	1419.79	110.244	1072.93	698.133	-0.129723	1.18679	-0.109306	0.91296	0.984853
chr4	651247	PF3D7_0414300	3569.7	3809.68	2897.11	4551.2	3285.07	3847.57	3438.24	4498.13	3737.09	0.0233364	0.217322	0.107382	0.914486	0.984853
chr10	1045339	PF3D7_1025000	2146.21	14719.7	2129.44	11737.6	1845.04	13501.4	2216.36	11254.4	7443.76	-0.0928406	0.885675	-0.104825	0.916515	0.984853
chr9	1252561	PF3D7_0931000	33.4152	4384.39	37.1914	4315.79	16.0004	5126.9	29.8578	4731.17	2334.34	0.175328	1.68582	0.104001	0.917168	0.984853
chr11	1469393	PF3D7_1137300	808.648	1536.06	1105.25	1704.83	965.022	1437.94	956.597	1669.32	1272.96	-0.03551	0.353948	-0.100326	0.920086	0.984853
chr6	876411	PF3D7_0621300	3144.85	4193.17	2467.03	4553.07	3062.07	4175.28	2664.23	4160.46	3552.52	-0.0299825	0.298854	-0.100325	0.920086	0.984853
chr13	905315	PF3D7_1321700	66.8304	424.465	36.2377	411.028	55.0012	438.548	48.2318	332.913	226.657	-0.101257	1.0106	-0.100195	0.92019	0.984853
chr7	814910	PF3D7_0718300	8638.31	7913.54	10423.1	11219.2	8663.2	9154.09	10645.4	9264.49	9490.17	-0.0177956	0.181613	-0.0979862	0.921943	0.984853
chr8	1074784	PF3D7_0824700	35.3246	96.6603	69.6146	453.065	42.001	330.583	16.0773	315.792	169.89	0.105986	1.09584	0.0967167	0.922951	0.984853
chr8	1357201	PF3D7_0831600	859.248	313.095	877.335	249.419	1094.02	140.45	929.036	255.867	589.809	0.0733819	0.760332	0.0965129	0.923113	0.984853
chr9	1483854	PF3D7_0937500	2290.37	10937.3	1830.96	7445.21	1754.04	9946.15	2385.18	9631.65	5777.61	0.0757777	0.788751	0.0960731	0.923463	0.984853
chr2	474387	PF3D7_0211800	172.804	130.281	206.937	85.9422	153.003	50.6384	344.513	0	143.015	-0.121153	1.2732	-0.095156	0.924191	0.984853
chr10	74440	PF3D7_1001400	18.1397	13.6585	37.1914	20.5514	11.0002	28.6633	32.1545	14.2677	21.9533	-0.0612733	0.649246	-0.094376	0.92481	0.984853
chr13	168179	PF3D7_1303400	3273.74	6475.19	3172.71	5988.86	3162.07	6380.44	3008.74	5868.78	4666.32	-0.0378583	0.418629	-0.090434	0.927942	0.984853
chr13	2687199	PF3D7_1367400	147.982	3176.13	148.765	3778.65	148.003	3686.1	169.96	2696.6	1744.02	-0.113938	1.26196	-0.0902863	0.92806	0.984853
chr13	2037280	PF3D7_1351000	343.699	196.473	150.673	127.045	209.005	190.133	210.153	189.285	202.058	-0.0345781	0.39046	-0.0885572	0.929434	0.984853
chr3	374395	PF3D7_0308600	28.6416	12.6079	123.971	76.6006	46.001	6.6881	40.1931	135.068	58.7214	-0.0852652	1.0082	-0.0845717	0.932602	0.984853
chr13	1885612	PF3D7_1347000	8859.8	64.09	6930.94	68.1933	7795.18	67.8364	6629.57	39.9496	3806.95	-0.131823	1.63708	-0.0805233	0.935821	0.984853
chr11	1515705	PF3D7_1138400	1291.74	53.5834	1370.36	60.72	1145.03	3.82177	1359.68	56.1196	667.63	-0.114536	1.4459	-0.0792144	0.936862	0.984853
chr5	611787	PF3D7_0514700	11.4566	25.2157	103.945	230.736	98.0022	253.192	20.6708	21.8771	95.637	0.0845919	1.11968	0.07555	0.939777	0.984853
chr13	2335106	PF3D7_1358900	273.05	73.5459	143.044	73.7982	180.004	62.1037	273.313	69.4361	143.537	0.0526979	0.702409	0.0750246	0.940195	0.984853
chr8	823722	PF3D7_0818100	0	10.5066	17.1652	49.5102	0	17.198	4.5935	62.7779	20.2189	0.13254	1.79854	0.0736931	0.941255	0.984853
chr2	73254	PF3D7_0201500	93.5626	191.219	163.07	372.728	266.006	70.7027	97.6119	415.666	208.821	0.0510577	0.706255	0.0722935	0.942368	0.984853
chr11	1002868	PF3D7_1125600	105.019	21.0131	34.3305	63.5225	69.0016	42.0395	127.47	0	57.7995	0.0901034	1.25105	0.0720221	0.942584	0.984853
chr4	1135364	PF3D7_0425100	61.1021	217.486	136.368	770.677	71.0016	409.885	0	623.974	286.312	-0.101667	1.42704	-0.071243	0.943204	0.984853
chr4	243877	PF3D7_0404500	1627.8	6809.3	1560.13	6449.4	1623.04	5859.73	1520.45	6856.11	4038.24	-0.0524232	0.73754	-0.0710785	0.943335	0.984853
chr4	876394	PF3D7_0419800	5834.29	11495.2	5777.06	10633.5	4726.11	10855.7	6175.96	11283.8	8347.71	-0.0301506	0.425822	-0.0708057	0.943552	0.984853
chr10	1376559	PF3D7_1034600	301.692	36.7729	183.096	30.8271	315.007	41.084	138.953	31.3889	134.853	-0.0697951	0.995665	-0.070099	0.944115	0.984853
chr13	1927072	PF3D7_1348100	145.117	390.844	227.916	366.188	73.0017	444.281	106.799	545.977	287.516	0.0506371	0.729695	0.0693949	0.944675	0.984853
chr6	719792	PF3D7_0617300	87.8343	250.056	71.5219	217.658	38.0009	69.7473	189.482	307.231	153.941	-0.0528211	0.770766	-0.0685306	0.945363	0.984853
chr6	803013	PF3D7_0619200	133.661	2.10131	143.997	3.73662	93.0021	2.86633	202.114	5.70708	73.3982	0.0983947	1.52588	0.0644838	0.948585	0.984853
chr13	1308599	PF3D7_1331200	5.72832	194.371	0	315.744	0	174.846	5.74188	383.326	134.97	0.128718	2.04346	0.0629905	0.949774	0.984853
chr10	509114	PF3D7_1013200	95.472	67.242	127.786	62.5883	207.005	10.5099	99.9086	48.5102	89.8777	0.0509977	0.832123	0.0612863	0.951131	0.984853
chr2	106108	PF3D7_0202000	1188.63	2748.52	884.964	2596.95	990.022	2544.34	738.405	2963.88	1831.96	-0.0358131	0.605705	-0.0591262	0.952852	0.984853
chr8	283562	PF3D7_0805000	2595.88	4204.72	1819.52	3624.52	1618.04	3498.83	2353.02	4579.93	3036.81	-0.023075	0.437678	-0.0527214	0.957954	0.984853
chr12	1084742	PF3D7_1226800	229.133	582.063	329.001	255.958	332.008	362.113	365.183	354.79	351.281	0.0189485	0.366223	0.0517403	0.958736	0.984853
chr5	579689	PF3D7_0513600	696.946	777.485	891.639	756.665	544.012	645.879	924.442	1039.64	784.588	0.0142525	0.28097	0.0507259	0.959544	0.984853
chr12	71168	PF3D7_1200800	236.771	5034.74	266.061	4501.69	254.006	4192.48	283.649	5715.64	2560.63	0.0573036	1.22132	0.0469196	0.962577	0.984853
chr10	678986	PF3D7_1016800	72.5587	12.6079	25.7479	30.8271	83.0019	21.0197	32.1545	0	34.7397	-0.0585674	1.26847	-0.0461716	0.963173	0.984853
chr7	142667	PF3D7_0703500	1546.65	5162.92	979.373	2774.44	1055.02	4327.2	1093.25	4215.63	2644.31	0.0311321	0.706084	0.0440912	0.964832	0.984853
chr3	634398	PF3D7_0315500	84.0154	0	178.328	64.4566	148.003	14.3316	148.14	0.95118	79.7783	-0.070091	1.59193	-0.0440289	0.964881	0.984853
chr10	108526	PF3D7_1002100	138.434	11.5572	35.2841	12.144	101.002	24.8415	40.1931	25.6819	48.6423	-0.0428898	0.982807	-0.0436402	0.965191	0.984853
chr1	213187	PF3D7_0104700	11543.5	5729.23	9757.49	5459.2	10149.2	5144.1	11105.9	5765.1	8081.73	-0.0145355	0.413015	-0.0351937	0.971925	0.986152
chr2	682896	PF3D7_0216500	42.9624	4570.35	21.9334	3003.31	34.0008	3943.11	28.7094	3354.81	1874.9	-0.0534279	1.63004	-0.032777	0.973852	0.986152
chr13	2321851	PF3D7_1358600	15.2755	46.2288	5.72175	67.2591	16.0004	114.653	8.03863	0	34.1472	0.045348	1.48533	0.0305306	0.975644	0.986152
chr3	921342	PF3D7_0321800	26.7322	0	23.8406	8.40739	0	13.3762	27.561	16.1701	14.5109	-0.0487335	1.62331	-0.0300211	0.97605	0.986152
chr10	328522	PF3D7_1008000	33.4152	121.876	63.8929	362.452	45.001	195.866	111.392	238.746	146.58	0.0231801	0.846525	0.0273827	0.978155	0.986152
chr13	969758	PF3D7_1323300	191.899	180.713	70.5682	321.349	115.003	206.376	148.14	302.475	192.065	0.0143087	0.558951	0.0255993	0.979577	0.986152
chr6	68547	PF3D7_0601600	80.1965	111.37	23.8406	55.1151	0	87.9007	44.7866	143.628	68.3546	0.0312361	1.23442	0.0253043	0.979812	0.986152
chr12	1462738	PF3D7_1235100	1583.88	25041.3	1199.66	17585.5	1105.03	21940.8	2162.39	19385	11250.4	-0.0261786	1.14866	-0.0227906	0.981817	0.986152
chr10	947928	PF3D7_1022600	13.3661	202.777	9.53625	316.678	14.0003	64.9701	56.2704	417.568	136.896	0.0278512	1.27504	0.0218433	0.982573	0.986152
chr9	78541	PF3D7_0901600	13055.8	11357.6	10423.1	9643.27	10047.2	9192.31	14231.8	11106	11132.1	0.00312873	0.215031	0.0145501	0.988391	0.990188
chr13	906830	PF3D7_1321700	16545.3	1449.9	13258.2	1376.94	14195.3	1719.8	14908.2	1704.51	8144.78	-0.0045459	1.02453	-0.0044371	0.99646	0.99646
chr6	1284282	PF3D7_0630700	183.306	300.488	178.328	243.814	27.0006	233.128	13.7805	11.4142	148.907	-1.66578	0.980535	-1.69885	NA	NA
chr9	212225	PF3D7_0904600	6.68304	26.2664	12.3971	279.312	30.0007	12.4207	5.74188	214.015	73.3547	-0.308027	1.40647	-0.219007	NA	NA

## Sheet: Tab3_No-drug-ctrl-DEseq-out
Half k screens DEseq output-No-Drug_Ctrl_treated
chromosome	insertion_site	GeneID	T0_NoDrug_1_1_3	T0_NoDrug_1_1_5	T0_NoDrug_1_2_3	T0_NoDrug_1_2_5	T0_NoDrug_2_1_3	T0_NoDrug_2_1_5	T0_NoDrug_2_2_3	T0_NoDrug_2_2_5	T0_NoDrug_3_1_3	T0_NoDrug_3_1_5	T0_NoDrug_3_2_3	T0_NoDrug_3_2_5	T2_NoDrug_1_1_3	T2_NoDrug_1_1_5	T2_NoDrug_1_2_3	T2_NoDrug_1_2_5	T2_NoDrug_2_1_3	T2_NoDrug_2_1_5	T2_NoDrug_2_2_3	T2_NoDrug_2_2_5	baseMean	log2FoldChange	lfcSE	stat	pvalue	padj
chr10	11165	PF3D7_1000100	628.58	575.842	639.23	511.906	482.029	216.969	566.711	333.68	402.746	581.692	393.15	384.841	606.553	695.276	396.478	473.186	663.094	739.64	348.312	295.733	496.782	0.145666	0.216112	0.674033	0.500291	0.995419
chr12	13969	PF3D7_1200100	115.453	93.4029	133.397	29.3843	135.321	75.8904	153.218	59.2165	144.419	192.6	64.7854	62.5475	169.657	101.04	73.061	113.491	86.5858	175.824	75.1099	98.5775	107.649	0.0958003	0.299869	0.319473	0.749368	0.995419
chr9	18034	PF3D7_0900100	97.0129	1826.93	106.538	2477.56	72.8649	1817.48	90.3594	2082.92	101.704	1710.06	70.1103	1701.81	104.234	2440.97	136.38	3000.2	129.331	2962.49	92.443	2266.42	1164.39	0.45814	0.811066	0.564862	0.572168	0.995419
chr10	19348	PF3D7_1000100	8419.28	7378.83	9973.43	8959.9	8982.4	8040.49	11260.5	9171.03	7253.49	6912.21	8533.93	6898.47	7187.71	6248.48	9787.25	10210.6	11605.8	9867.75	10178.6	8472.48	8767.13	0.116294	0.122943	0.945918	0.34419	0.954436
chr5	23107	PF3D7_0500100	2675.47	2676.98	3497.86	3274.03	2325.27	2466.44	3385.53	4330.32	3584.03	2947.37	2929.54	3089.15	3613.81	3343.33	3782.61	4230.3	3997.2	4540.97	3436.9	3993.25	3406.02	0.319992	0.110047	2.90779	0.00363997	0.0516129
chr13	23542	PF3D7_1300100	2391.65	3525.32	3196.15	4006.32	1856.05	2480.06	3539.73	4580.35	2438.85	3260.59	2446.76	3568.68	3256.76	4511.79	3198.12	4593.65	3473.3	4841.55	3450.1	4194.73	3440.53	0.342342	0.159596	2.14505	0.0319486	0.302248
chr13	27513	PF3D7_1300100	110.643	212.513	108.329	88.1529	331.495	351.236	129.646	411.695	264.429	194.546	129.571	173.743	192.944	116.046	303.934	212.339	215.917	180.735	222.854	210.99	208.088	-0.0117324	0.290209	-0.0404273	0.967752	0.995419
chr9	28813	PF3D7_0900100	395.267	287.064	451.221	204.144	501.247	154.7	338.848	229.346	475.972	163.418	334.577	215.441	431.351	169.067	401.348	228.813	275.102	189.576	284.757	145.272	293.827	-0.23521	0.268466	-0.876125	0.380962	0.979528
chr13	29701	PF3D7_1300200	4348.74	695.809	4293.77	761.672	3283.73	587.664	3675.27	623.183	3034.83	587.528	3276.55	418.721	3018.35	444.176	4071.93	615.05	3409.73	465.59	3204.14	506.723	2066.16	-0.116479	0.561084	-0.207596	0.835544	0.995419
chr10	29827	PF3D7_1000100	47.3038	69.4095	348.264	184.812	91.2813	55.4584	387.956	340.26	229.85	147.855	157.082	153.763	96.4718	83.033	360.434	253.525	214.821	53.0419	288.884	140.949	185.223	0.0159864	0.428832	0.0372788	0.970263	0.995419
chr2	32090	PF3D7_0200100	1130.48	160.242	992.866	249.767	883.988	159.564	1069.58	240.626	868.548	171.2	946.932	147.682	764.013	162.064	971.224	205.932	617.061	160.108	863.351	103.766	543.45	-0.283011	0.521293	-0.542902	0.587197	0.995419
chr10	37083	PF3D7_1000100	361.594	96.8305	658.031	68.0479	405.161	94.3765	717.964	52.6368	305.111	83.6546	488.997	56.4665	283.871	37.0147	278.606	76.8812	124.947	67.7757	419.295	46.6946	236.198	-0.759102	0.571671	-1.32786	0.184223	0.705581
chr1	38033	PF3D7_0100100	531.567	98.5444	368.856	85.0598	327.492	31.1345	172.861	66.736	364.099	48.6364	157.97	65.1537	192.944	50.0199	395.503	72.305	219.205	47.1483	227.806	51.8829	178.746	-0.298383	0.535562	-0.55714	0.577432	0.995419
chr4	41086	PF3D7_0400200	1114.45	254.502	991.971	233.528	1039.33	227.671	679.66	148.511	520.722	186.764	481.01	109.458	776.21	94.0374	807.567	216	609.389	169.93	578.594	158.243	469.877	-0.227716	0.490743	-0.464023	0.642631	0.995419
chr12	42862	PF3D7_1200400	903.583	107.113	1174.61	67.2746	977.671	35.9993	1026.36	46.0572	783.117	62.2546	1062.3	83.3967	765.122	55.0219	1523.56	76.8812	956.828	56.9709	1137.38	48.424	547.497	0.130679	0.764801	0.170867	0.864328	0.995419
chr3	45412	PF3D7_0300100	101.823	173.095	86.8422	76.5539	124.111	35.9993	113.931	93.0544	274.599	36.9637	86.0847	59.0726	153.024	36.0143	175.346	82.3727	56.9932	66.7935	156.823	36.318	101.291	-0.136249	0.389244	-0.350036	0.726312	0.995419
chr5	45970	PF3D7_0500800	3013.01	3240.82	3271.36	3709.38	4029.19	5065.2	3438.57	4208.13	4365.11	5700.19	3472.68	4506.9	4462.1	4780.9	4660.32	5302.97	4341.35	5597.88	4147.55	4483.55	4289.86	0.23935	0.11896	2.01202	0.0442183	0.358895
chr8	51807	PF3D7_0800300	667.866	1044.57	578.351	951.897	423.577	858.145	275.007	764.174	559.369	647.837	536.92	559.453	446.875	681.271	540.651	1071.76	605.005	677.757	462.215	736.737	654.472	-0.00644235	0.223539	-0.0288199	0.977008	0.995419
chr10	53594	PF3D7_1000700	594.104	60.8404	572.084	61.8617	505.25	47.6747	913.416	31.9581	764.81	105.055	808.487	72.9721	863.811	50.0199	699.437	77.7965	567.74	57.9532	674.338	51.8829	379.075	0.00826866	0.698853	0.0118318	0.99056	0.995419
chr7	54564	PF3D7_0701000	362.395	42.8454	424.363	74.234	312.278	76.8633	390.903	22.5586	311.213	11.6727	265.354	17.3743	167.44	21.0083	272.761	51.2542	189.612	55.9887	211.298	38.9122	166.016	-0.612661	0.634028	-0.9663	0.333894	0.95177
chr10	54859	PF3D7_1000700	91771.8	82907.5	127060	104958	54952.2	50726.9	99332.5	90197	67026.7	58982.4	76882.6	69984.6	123063	102250	105937	94717.7	111014	102153	105765	94156.2	90691.9	0.368633	0.156425	2.35661	0.0184426	0.199976
chr6	63277	PF3D7_0601500	197.233	340.192	326.777	525.051	261.033	461.18	499.923	726.576	256.293	206.218	384.275	367.467	301.613	651.259	513.375	693.762	281.678	534.348	338.407	454.84	416.075	0.311313	0.252124	1.23476	0.21692	0.768952
chr12	64862	PF3D7_1200700	5124.85	3804.67	2017.07	1628.51	3182.84	2108.39	2432.83	2197.59	2371.73	1731.46	3248.15	2656.53	8230.05	5709.27	5531.2	4258.67	2137.25	1513.66	1857.11	1384.41	3156.31	0.49871	0.326667	1.52666	0.126846	0.63143
chr11	65765	PF3D7_1101100	535.575	96.8305	626.696	76.5539	606.14	64.2149	866.272	51.6969	235.952	0	572.419	31.2738	639.819	58.0231	877.706	73.2202	596.237	54.0241	468.818	67.4478	329.946	0.175884	0.769776	0.228487	0.819267	0.995419
chr6	68547	PF3D7_0601600	78.5724	142.247	22.382	11.5991	40.8364	23.3509	91.3416	98.6941	8.13628	56.4182	47.036	71.2347	13.3065	32.0127	43.8366	46.6779	66.8574	110.995	61.9038	35.4533	55.1446	-0.169621	0.463283	-0.366128	0.71427	0.995419
chr12	71168	PF3D7_1200800	326.316	5216	291.861	5129.11	209.787	4449.32	344.741	4729.8	225.782	3888.97	227.193	4290.59	229.536	4067.62	264.968	4887.45	245.509	5281.6	264.948	5138.14	2485.46	0.05975	0.772435	0.0773528	0.938343	0.995419
chr2	73254	PF3D7_0201500	120.264	166.24	159.36	309.309	126.513	106.052	110.003	469.032	44.7495	223.728	111.821	306.657	160.786	305.121	356.538	653.49	72.3375	372.275	92.443	210.126	223.842	0.564308	0.419385	1.34556	0.178444	0.705581
chr10	74440	PF3D7_1001400	48.9073	17.1381	28.649	27.8378	26.4235	19.4591	33.3937	52.6368	4.06814	9.72728	45.2611	31.2738	12.1976	8.00318	17.5346	15.5593	13.1523	14.7339	78.4114	22.4826	26.3425	-0.342455	0.446088	-0.767686	0.442674	0.995419
chr8	74914	PF3D7_0800700	1376.62	341.049	1539.88	311.628	1450.89	319.129	1961.39	422.035	2147.98	501.928	1915.16	495.168	3095.97	535.213	1635.59	261.762	2281.92	527.472	2628.02	497.211	1212.3	0.42784	0.503009	0.850562	0.395013	0.992919
chr9	78541	PF3D7_0901600	8710.32	8419.97	10320.8	9018.66	9882.4	10815.4	10822.5	9476.51	12662.1	9949.07	11829.1	11012.7	13641.3	12634	11074.1	11214.6	13461.4	14039.4	13825.2	12918.8	11286.4	0.327414	0.0822441	3.981	6.86265e-05	0.00345004
chr1	80822	PF3D7_0101500	135.497	20.5658	46.5546	19.3318	175.356	13.6214	17.679	22.5586	81.3628	29.1818	49.6984	19.9805	51.0081	12.0048	77.9317	21.9661	82.2017	12.7693	52.8245	14.7002	47.8397	-0.373369	0.542118	-0.688723	0.490998	0.995419
chr3	81083	PF3D7_0301200	887.548	858.621	1438.72	1019.94	634.966	790.038	734.661	1009.5	840.071	713.983	833.336	784.45	933.67	689.274	1444.66	1212.71	1076.29	765.178	784.114	554.282	900.301	0.0849621	0.180765	0.470014	0.638345	0.995419
chr10	82745	PF3D7_1001500	8808.13	5271.69	7844.45	4430.84	9920.04	6104.31	7872.07	4171.47	8471.9	4536.8	7086.46	4402.65	9831.26	5178.06	9400.51	5710.26	7728.06	4775.73	6983.57	4141.98	6633.51	0.0307715	0.212957	0.144497	0.885108	0.995419
chr9	94627	PF3D7_0902100	132.29	65.9819	153.093	75.7806	79.2706	156.646	26.5185	176.709	290.872	64.2001	66.5604	10.4246	249.496	183.073	202.622	128.135	213.725	140.463	75.1099	151.325	132.115	0.63842	0.421323	1.51528	0.129702	0.63143
chr1	96611	PF3D7_0102100	4719.16	1096.84	5435.25	1486.23	3294.13	639.231	5067	1144.85	4511.57	972.728	4614.85	1040.72	5766.13	1234.49	5475.68	1323.46	4545.21	848.67	4693.13	1132.78	2952.11	0.141507	0.480642	0.294411	0.768444	0.995419
chr1	97209	PF3D7_0102100	8306.23	11400.3	6947.38	11630	11697.6	19106.9	9959.18	13112.2	10410.4	14328.3	10387	14063.6	9625.01	14073.6	9507.67	14244.1	8542.41	12218.3	9716.42	14444.2	11686	-0.0287373	0.170366	-0.16868	0.866048	0.995419
chr10	98061	PF3D7_1001800	226.096	341.049	261.422	315.495	330.695	471.883	335.901	427.674	178.998	556.401	304.403	346.617	290.524	199.079	141.251	130.881	214.821	350.666	279.805	446.193	307.493	-0.410678	0.240551	-1.70724	0.0877773	0.500421
chr3	98291	PF3D7_0301700	105.832	341.906	59.0885	396.688	48.0428	372.641	67.7696	334.62	156.623	260.691	61.2355	306.657	66.5323	314.125	115.923	509.796	60.2813	402.725	115.554	388.257	224.249	0.237048	0.493595	0.480247	0.631052	0.995419
chr2	99504	PF3D7_0201900	36101.6	31698.7	40799.7	35776.2	33296.1	32113.3	38870.3	34203.6	33893.7	33675.9	35063.1	33111.1	56018	50599.1	53613.1	51699	35232.8	34329.9	37321.4	34158	38578.7	0.338913	0.107699	3.14684	0.00165043	0.032596
chr3	101044	PF3D7_0301700	22473.3	5958.08	21404.4	6135.13	15595.5	3594.09	17535.6	3807.71	22417.5	4097.13	16341.9	4028.23	20934.4	4341.72	15434.4	4042.67	20514.3	4441.77	18089.1	4852.78	11802	-0.0450879	0.466182	-0.0967174	0.922951	0.995419
chr2	106108	PF3D7_0202000	786.526	1803.79	706.376	2049.17	424.378	1166.57	758.233	2792.57	427.155	1935.73	749.914	2005.86	1551.31	4224.68	1021.88	3264.71	865.858	2554.85	1139.85	3105.19	1666.73	0.768851	0.392068	1.96101	0.0498774	0.374358
chr10	107146	PF3D7_1002100	64146.4	67664	58348.1	54999.7	49648.2	52136.7	58658	57166.4	61070.9	59213.9	51743.1	50577.5	40186.6	40058.9	39379.9	46839.9	52018.4	55079.1	47859.9	42483.4	52463.9	-0.328344	0.0813646	-4.03547	5.44931e-05	0.00301347
chr7	107558	PF3D7_0702500	165.162	43.7023	81.4705	1.54654	147.331	49.6206	33.3937	37.5977	73.2265	60.3092	130.458	22.5866	49.8992	29.0115	92.5439	62.2372	75.6256	53.0419	73.4591	50.1535	66.6189	-0.216299	0.477063	-0.453397	0.650263	0.995419
chr10	108526	PF3D7_1002100	45.7003	27.421	131.606	37.8903	40.0357	42.81	149.289	26.3184	301.042	9.72728	112.709	12.162	57.6613	26.0103	31.1727	0	97.5461	25.5387	14.0315	2.59414	59.5633	-1.29417	0.699633	-1.84979	0.0643444	0.408994
chr7	109363	PF3D7_0702600	710.359	962.307	519.263	1144.44	382.741	696.635	368.313	387.257	203.407	151.746	398.475	391.791	817.238	770.306	455.9	515.287	392.376	432.193	266.599	241.255	510.394	-0.115681	0.340651	-0.339587	0.734167	0.995419
chr2	112097	PF3D7_0202200	282.219	706.949	409.143	975.095	495.642	1049.82	400.724	1047.1	571.574	1443.53	515.621	1105.87	741.835	1511.6	928.361	1621.83	635.693	1352.57	641.323	1564.27	900.038	0.584665	0.304108	1.92256	0.0545358	0.381984
chr9	112932	PF3D7_0902600	4197.21	5555.33	4110.23	6665.6	3379.01	4740.23	3969.92	5417.84	3252.48	5980.33	4265.19	5871.65	3333.27	4348.73	3273.13	4528.67	4419.17	6777.57	4116.19	5547.15	4687.44	-0.0745255	0.164376	-0.453383	0.650273	0.995419
chr6	113194	PF3D7_0602700	1644.41	169.668	1561.37	218.836	2631.14	229.617	1858.26	268.824	2866	260.691	2726.31	390.053	2092.44	202.08	2143.12	169.322	1877.49	229.848	2327.58	177.267	1202.22	-0.100343	0.656755	-0.152786	0.878567	0.995419
chr2	119276	PF3D7_0202300	135.497	195.375	107.434	216.516	275.445	353.182	164.022	428.614	176.964	412.437	261.804	298.838	35.4839	157.062	378.943	380.745	173.172	304.5	138.664	183.32	238.901	-0.202568	0.349361	-0.579823	0.562034	0.995419
chr9	123116	PF3D7_0902800	3412.29	3722.41	4359.12	3476.63	3474.3	3211.72	4451.18	3982.54	3980.68	3392.88	3880.03	3383.65	3811.19	3524.4	3862.49	3280.27	4353.4	5182.39	4230.92	4161.87	3856.72	0.120132	0.0891492	1.34754	0.177805	0.705581
chr8	123550	PF3D7_0801800	186.81	343.62	286.49	678.932	168.15	422.262	216.077	420.155	264.429	509.71	189.031	375.285	105.343	232.092	0	183.051	225.781	372.275	192.314	376.151	287.398	-0.682071	0.504547	-1.35185	0.176424	0.705581
chr8	126988	PF3D7_0801900	226.898	163.669	266.794	98.9787	460.41	249.076	403.671	260.364	414.95	408.546	415.337	239.765	158.569	115.046	180.217	205.017	284.966	226.901	279.805	240.391	264.969	-0.505957	0.258253	-1.95915	0.050095	0.374358
chr4	128098	PF3D7_0402200	87.3918	41.9885	185.323	196.411	295.463	224.752	208.219	288.563	209.509	66.1455	233.405	127.701	47.6815	124.049	65.2678	50.3389	306.887	262.263	201.394	185.049	170.39	-0.216314	0.398395	-0.542963	0.587155	0.995419
chr3	133957	PF3D7_0302500	29.6651	173.095	18.8009	80.4202	46.4414	178.051	1.96433	177.649	58.988	85.6001	35.4989	227.603	73.1855	153.061	62.3454	313.932	33.9767	136.534	81.713	249.038	110.878	0.571712	0.569821	1.00332	0.315707	0.946161
chr13	136634	PF3D7_1302500	1030.26	1042	1145.96	887.716	916.817	770.579	1202.17	1502.03	663.107	667.292	1038.34	1133.67	698.589	854.339	807.567	615.05	875.723	1069.68	1323.92	1300.53	977.267	-0.0852085	0.17716	-0.480969	0.630539	0.995419
chr11	139221	PF3D7_1103000	119.462	28.2779	427.944	150.788	218.595	42.81	328.044	26.3184	205.441	0	291.978	49.5168	211.795	60.0238	104.234	62.2372	287.158	52.0596	337.582	74.3655	153.931	-0.0830864	0.644027	-0.129011	0.897349	0.995419
chr4	142009	PF3D7_0402300	4855.46	4501.33	5083.4	4422.34	6159.09	5713.18	5742.73	3912.05	5327.23	4511.51	5928.31	4634.6	4240.33	2910.16	5779.61	4506.7	5065.82	4518.38	4698.91	3415.62	4796.34	-0.206019	0.122764	-1.67816	0.0933151	0.521245
chr7	142667	PF3D7_0703500	954.896	3694.98	982.123	3294.91	976.07	4441.53	1175.65	3392.26	1226.54	4449.26	1164.36	4160.28	1797.48	6881.73	900.111	3529.21	1279.06	4458.46	1384.17	4706.64	2742.49	0.322524	0.431488	0.747468	0.454781	0.995419
chr11	143111	PF3D7_1103100	2374.81	2010.3	2314.3	1829.56	2613.53	2452.82	1972.19	1846.05	2868.04	2210.04	2141.47	1559.34	2145.67	1749.7	2059.35	1680.4	2164.65	1762.17	2563.64	2064.94	2119.15	-0.108315	0.114327	-0.947422	0.343424	0.954436
chr7	143374	PF3D7_0703600	151.533	245.076	135.187	118.311	115.303	329.831	197.416	281.043	431.223	385.2	197.019	375.285	160.786	224.089	187.036	238.881	169.884	307.446	168.378	329.456	237.419	-0.140248	0.272492	-0.514686	0.606773	0.995419
chr8	144413	PF3D7_0801900	355.179	619.544	443.164	614.751	354.716	708.31	347.687	872.268	353.928	498.037	276.891	596.807	534.476	1018.4	427.65	723.05	387.992	770.09	321.074	638.16	543.109	0.258893	0.247528	1.04592	0.2956	0.927213
chr8	145426	PF3D7_0802000	175.585	1007.72	119.072	659.6	124.911	1260.95	268.132	1780.25	221.714	1661.42	120.696	1286.57	212.903	1156.46	63.3195	433.83	161.115	1316.22	165.902	1086.08	664.123	-0.333321	0.62135	-0.536446	0.59165	0.995419
chr9	151395	PF3D7_0903400	592.5	338.478	327.673	210.33	532.474	184.861	562.782	325.221	353.928	161.473	283.991	139.863	843.851	388.154	212.364	149.186	457.042	71.7048	485.326	179.861	340.053	0.0581172	0.385938	0.150587	0.880302	0.995419
chr3	158005	PF3D7_0303000	93.8059	170.525	309.767	61.8617	206.584	94.3765	188.576	101.514	0	138.127	149.095	69.4972	280.545	101.04	140.277	164.745	169.884	113.942	160.124	158.243	143.626	0.285372	0.443974	0.642767	0.520375	0.995419
chr5	167074	PF3D7_0504100	598.113	339.335	392.133	279.151	364.325	304.535	337.866	289.503	443.427	136.182	502.309	318.819	522.279	278.11	129.561	95.1863	323.327	221.008	578.594	216.179	333.497	-0.280686	0.30749	-0.912831	0.361332	0.964067
chr13	168179	PF3D7_1303400	2939.25	4875.8	3103.94	5618.59	2808.1	5360	3492.59	5868.07	3413.17	5420.04	2697.03	5441.63	2726.72	4449.77	2712.02	4814.23	3662.91	7080.11	3901.59	6575.29	4348.04	0.0783399	0.221726	0.353318	0.72385	0.995419
chr4	172323	PF3D7_0402900	91.4006	35.9901	170.999	69.5944	62.4556	86.5929	95.2702	36.6578	75.2606	1.94546	61.2355	105.115	46.5726	94.0374	242.562	339.559	117.274	110.995	80.0622	117.601	102.059	0.945919	0.443625	2.13225	0.0329864	0.304024
chr4	178013	PF3D7_0403200	11215	15931.6	12431	17767.5	16031.9	22605.6	14330.8	19004.7	15107	22143.2	13836.6	21674.4	18034.7	25789.2	17829.8	24156.3	13950.2	21793.3	14470.6	22636.5	18037	0.236021	0.158894	1.4854	0.137437	0.63143
chr11	178222	PF3D7_1104000	3549.39	2931.48	3591.87	2564.17	3607.21	3198.1	2800.16	2564.17	5727.94	3653.57	4203.07	3303.72	4140.53	3115.24	3710.52	3036.81	4754.55	3764.01	4271.36	3468.37	3597.81	0.1231	0.143993	0.854904	0.392604	0.992919
chr1	181446	PF3D7_0104100	63.339	189.377	64.4602	99.752	81.6728	184.861	210.184	172.95	120.01	180.927	81.6474	125.095	44.3549	128.051	64.2937	65.8982	165.5	224.937	81.713	264.603	130.681	-0.0119828	0.344578	-0.0347754	0.972259	0.995419
chr1	182018	PF3D7_0104200	57.7267	350.475	9.84809	471.696	17.6157	239.347	26.5185	203.968	18.3066	291.818	39.9362	180.693	44.3549	320.127	4.87073	67.7287	48.225	339.861	18.1584	235.202	149.324	-0.238125	0.72914	-0.326584	0.743982	0.995419
chr11	182484	PF3D7_1104200	173.982	186.806	174.58	100.525	168.15	93.4036	74.6447	45.1173	132.215	153.691	218.318	206.754	38.8105	25.0099	297.115	313.932	78.9137	122.782	158.474	220.502	149.186	0.124571	0.403412	0.308793	0.757479	0.995419
chr1	186620	PF3D7_0104200	1426.33	994.87	1319.64	724.555	1911.3	1561.59	1454.59	1297.12	1460.46	1408.51	1162.59	1263.11	2401.82	1451.58	1829.45	1391.18	1713.08	1321.14	1450.2	1427.64	1448.54	0.285367	0.156565	1.82268	0.0683522	0.412601
chr6	187844	PF3D7_0604500	135.497	146.531	176.37	76.5539	116.904	70.0527	89.3772	100.574	235.952	0	144.658	82.528	79.8388	82.0326	125.665	84.2033	141.387	146.356	116.379	161.702	115.628	0.0330262	0.405073	0.0815313	0.935019	0.995419
chr12	190085	PF3D7_1203700	34.4757	137.962	14.3245	115.217	24.0214	68.1068	22.5899	171.07	22.3748	0	9.76219	95.5587	6.65323	0	5.84488	79.627	9.86421	48.1306	9.9046	93.3892	48.4438	-0.913296	0.79286	-1.1519	0.249362	0.845995
chr2	192509	PF3D7_0204200	380.034	195.375	215.763	85.0598	153.737	75.8904	301.525	129.712	364.099	171.2	235.18	109.458	270.565	96.0382	140.277	0	161.115	115.906	191.489	83.8773	173.815	-0.60488	0.50711	-1.1928	0.232949	0.800128
chr6	198857	PF3D7_0604600	254.158	412.172	134.292	211.103	87.2778	133.295	50.0905	263.184	58.988	130.346	215.656	250.19	319.355	493.196	116.898	127.22	66.8574	163.055	255.869	270.656	200.693	0.303312	0.395806	0.766315	0.443489	0.995419
chr3	210031	PF3D7_0304200	68.1496	29.9918	72.5177	57.2221	45.6407	66.1609	45.1797	23.4986	28.477	87.5455	73.6601	30.405	23.2863	29.0115	110.079	64.9829	47.129	0	56.9515	51.0182	50.5453	-0.129634	0.459793	-0.28194	0.77799	0.995419
chr11	211576	PF3D7_1104800	8.0176	84.8338	1.79056	186.358	4.00357	153.727	12.7682	49.817	0	186.764	0	133.782	5.54436	200.079	2.92244	120.813	0	150.285	4.9523	81.2832	69.3871	0.0470964	1.05715	0.0445503	0.964466	0.995419
chr9	212225	PF3D7_0904600	29.6651	175.666	15.2198	139.189	16.815	232.536	13.7503	141.931	6.10221	344.346	8.87472	165.056	19.9597	94.0374	39.94	206.847	8.76819	364.417	18.9838	220.502	113.13	0.181158	0.745882	0.242877	0.808101	0.995419
chr1	213187	PF3D7_0104700	8435.31	3902.36	11353.9	5226.54	11831.3	5868.86	11322.4	5108.59	11712.2	4988.15	11004.6	5201	11831.7	5175.06	9965.52	5059.52	11282.5	5733.43	12638.3	6592.59	8211.69	0.0940377	0.269715	0.348656	0.727347	0.995419
chr13	214068	PF3D7_1303900	521.144	5248.56	588.199	5134.52	421.175	3451.07	441.975	4115.07	412.916	3972.62	508.521	3943.1	344.859	3561.41	360.434	4389.55	426.353	4488.91	454.786	4067.62	2342.64	-0.0835346	0.650227	-0.12847	0.897777	0.995419
chr6	215364	PF3D7_0605000	3399.46	1817.5	2359.06	1269.71	2656.77	1701.7	2533.99	1048.04	2475.46	1462.98	2477.82	1141.49	1789.72	949.377	2637.99	1253.9	2847.47	1355.51	2467.07	1495.96	1957.05	-0.133358	0.253901	-0.525235	0.59942	0.995419
chr1	220229	PF3D7_0105100	6299.43	1173.96	6498.84	1551.96	6504.19	863.01	5232.99	1190.91	5380.12	1192.56	4962.74	1276.14	3546.17	897.356	5163.95	1045.22	5910.85	1392.84	4496.69	856.932	3271.84	-0.268856	0.494972	-0.543173	0.58701	0.995419
chr11	231812	PF3D7_1105300	1096.81	1191.1	1265.93	1073.3	773.489	1101.38	916.362	1075.3	947.877	1038.87	1096.03	1524.6	1234.17	1605.64	1367.7	1702.37	1334.96	1149.24	1209.19	1578.1	1214.12	0.355794	0.115727	3.07442	0.00210909	0.0354687
chr12	237840	PF3D7_1205400	3906.97	4231.41	3820.16	5992.08	4816.29	6239.55	4594.58	5533.45	4967.2	5556.22	5084.32	5870.78	7181.05	8056.2	7830.19	9997.31	5143.64	6648.9	5062.9	5866.23	5819.97	0.465301	0.137608	3.38134	0.000721319	0.0194271
chr12	238488	PF3D7_1205400	1108.03	4830.39	1214.9	5600.03	1261.92	5882.48	1604.86	4913.09	1395.37	5990.06	1976.4	5492.89	1840.73	6902.74	1352.12	5900.63	1433.6	5160.78	1749.81	5180.51	3539.57	0.101618	0.43416	0.234057	0.814941	0.995419
chr4	243877	PF3D7_0404500	1298.85	4748.98	1359.93	5170.87	1104.18	5089.52	1256.19	4725.1	1137.05	3923.99	1142.18	5073.3	1840.73	7872.13	2170.4	6964.16	1170.55	5045.85	1054.01	3982.01	3306.5	0.325492	0.45147	0.720959	0.470935	0.995419
chr12	247015	PF3D7_1205500	364.801	214.227	177.266	388.955	186.566	88.5388	157.147	183.289	136.283	120.618	374.513	218.916	515.625	384.153	149.044	127.22	409.913	439.069	534.023	433.222	280.169	0.778857	0.31665	2.45968	0.0139061	0.15694
chr3	250346	PF3D7_0305200	1658.04	1242.52	1748.48	1357.09	1838.44	1367.97	1241.46	1236.97	1741.16	1484.38	1246.9	1131.94	637.601	725.288	1480.7	1046.13	1546.49	1360.43	1250.46	771.326	1305.69	-0.386561	0.172804	-2.237	0.0252865	0.249704
chr9	250351	PF3D7_0905300	1260.37	1227.09	792.323	1166.09	1323.58	1301.81	1451.64	1252	1265.19	1212.02	1222.05	1131.94	1202.02	1350.54	545.522	584.846	1276.87	1017.62	1082.9	1224.44	1144.54	-0.233145	0.164391	-1.41823	0.156123	0.669273
chr3	254687	PF3D7_0305200	15316.8	19655.7	18745.4	19507.3	14509.7	18829.6	17054.4	18852.5	14216.1	16816.5	14274.1	17388.2	14765.7	18506.4	13080.8	17617.7	14010.5	20351.4	14586.2	17264	16767.4	-0.0713445	0.0989187	-0.721244	0.470759	0.995419
chr6	255163	PF3D7_0606000	663.055	882.615	538.959	767.085	415.57	881.496	424.296	425.794	921.434	640.055	746.364	733.196	609.879	850.338	448.107	561.05	649.942	753.391	420.946	866.444	660.001	-0.0541651	0.193727	-0.279594	0.779789	0.995419
chr12	270506	PF3D7_1206000	20599.6	7874.12	20148.3	7963.15	15288.8	4595.26	20062.7	6330.52	16504.4	6439.46	17243.6	7530.89	16989	6927.75	16064.6	6127.62	18923.9	7217.62	19184.4	5894.76	12395.5	-0.0446348	0.34446	-0.129579	0.896899	0.995419
chr10	274556	PF3D7_1006700	8174.74	24086.8	7861.46	21718.1	6516.21	22194	7918.23	19596.9	7320.62	22330	8567.65	18462.8	7636.8	22040.8	5566.27	19202	7810.26	23512.3	8555.1	19618.7	14434.5	-0.0320025	0.351048	-0.0911628	0.927363	0.995419
chr10	276788	PF3D7_1006800	753.654	774.644	506.729	808.069	1132.21	845.497	539.21	747.255	1137.05	1120.58	987.756	978.174	1121.07	925.368	904.982	725.795	819.825	599.177	709.83	762.679	844.977	-0.067232	0.165759	-0.4056	0.685036	0.995419
chr7	279637	PF3D7_0705500	133.092	301.631	84.1564	219.609	22.42	85.6199	50.0905	126.892	28.477	73.9274	62.123	148.55	94.2541	116.046	100.337	189.457	82.2017	104.119	81.713	77.8243	109.127	-0.0789242	0.395276	-0.199669	0.84174	0.995419
chr7	280176	PF3D7_0705600	36.8809	139.676	10.7434	45.623	52.8471	138.159	114.914	110.913	42.7155	50.5819	77.21	123.358	8.87097	102.041	48.7073	70.4745	33.9767	36.3435	28.063	25.9414	64.902	-0.829806	0.436107	-1.90276	0.0570722	0.389641
chr8	283562	PF3D7_0805000	1340.54	2818.37	1654.48	3370.69	1471.71	3521.12	1970.23	3693.04	2068.65	3566.02	2147.68	3282.88	2358.57	5154.05	1779.77	3736.98	2300.55	4519.36	2291.26	3867.87	2845.69	0.336178	0.248657	1.35197	0.176385	0.705581
chr13	286638	PF3D7_1306000	146.722	198.803	85.9469	40.2101	328.292	251.022	56.9657	147.571	189.169	15.5637	149.095	135.52	67.6412	47.0187	0.974146	48.5084	3.28807	5.89354	12.3808	0	96.5292	-2.64967	0.678063	-3.90771	9.3174e-05	0.00396348
chr9	287656	PF3D7_0905700	180.396	53.9852	187.114	10.0525	265.837	56.4313	187.594	54.5167	48.8177	0	109.159	55.5978	73.1855	6.00238	68.1902	50.3389	77.8176	15.7161	55.3007	34.5886	79.532	-1.08394	0.612535	-1.76959	0.0767954	0.451785
chr13	293174	PF3D7_1306300	4.81056	2.57072	3.58112	15.4654	6.40571	29.1886	10.8038	11.2793	4.06814	0	4.43736	11.2933	8.87097	15.006	6.81902	7.32202	6.57614	26.5209	9.07922	30.265	10.7182	0.651055	0.523124	1.24455	0.213297	0.760987
chr10	297278	PF3D7_1007400	13492.8	5896.38	13507.1	5037.86	11374.1	4785.96	12805.5	5824.83	12401.7	5499.81	12803.6	4691.06	10771.6	3869.54	11453	4225.72	14582.6	5625.39	12729.1	4907.26	8814.24	-0.0806036	0.318863	-0.252784	0.800435	0.995419
chr2	303412	PF3D7_0207600	3185.39	613.546	2192.54	570.674	3062.73	530.26	2928.82	424.855	2733.79	398.819	2601.18	330.981	1869.56	0	2004.79	470.44	2062.72	363.435	1865.37	415.063	1431.25	-0.527764	0.704052	-0.749609	0.45349	0.995419
chr8	305137	PF3D7_0805500	380.034	735.227	151.302	419.113	389.147	984.629	221.97	374.098	414.95	799.583	232.518	400.478	88.7097	244.097	97.4146	215.084	175.364	248.511	133.712	332.051	351.9	-1.25592	0.334626	-3.7532	0.000174588	0.00620177
chr2	307896	PF3D7_0207600	211.665	240.791	17.0103	146.148	201.78	419.343	155.182	205.848	101.704	233.455	276.004	338.799	304.94	547.217	260.097	305.694	220.301	165.019	177.457	357.127	244.279	0.460138	0.367624	1.25166	0.210695	0.756588
chr11	316543	PF3D7_1107400	814.588	522.714	908.71	297.709	1446.89	525.395	1121.64	594.044	803.458	891.019	1115.55	664.567	1276.31	539.214	1323.86	648.914	1262.62	673.828	1121.7	413.334	848.303	0.165917	0.280809	0.590855	0.554617	0.995419
chr9	316686	PF3D7_0906500	405.69	228.794	168.313	248.993	396.353	236.428	379.117	204.908	34.5792	87.5455	235.18	173.743	230.645	76.0302	142.225	110.746	179.748	103.137	165.902	185.914	199.7	-0.647643	0.336895	-1.92239	0.0545565	0.381984
chr12	320982	PF3D7_1207000	8484.22	7241.72	11071	8441.8	9331.51	7684.39	10705.6	8362.68	10611.7	8347.95	10416.3	8237.16	11079.8	8318.3	13458.8	10297.5	12609.7	9551.47	12247	9204.89	9785.19	0.256761	0.10995	2.33524	0.019531	0.207704
chr7	326664	PF3D7_0706700	798.553	971.733	801.276	807.295	1065.75	1342.68	759.215	712.477	1090.26	852.11	1000.18	630.687	756.251	478.19	589.359	792.609	943.676	904.659	934.334	1017.77	862.453	-0.169794	0.160603	-1.05723	0.290408	0.927213
chr10	328522	PF3D7_1008000	53.7179	65.9819	47.4499	300.803	66.4592	228.644	56.9657	257.545	22.3748	188.709	58.5731	205.017	49.8992	184.073	74.0351	315.762	53.7051	130.64	66.0307	191.102	130.874	0.0415238	0.482603	0.0860413	0.931434	0.995419
chr7	329193	PF3D7_0707200	25.6563	28.2779	11.6386	24.7447	2.40214	85.6199	36.3402	64.8561	0	120.618	18.6369	66.8911	0	0	25.3278	7.32202	14.2483	26.5209	19.8092	57.0712	31.7991	-1.10213	0.787472	-1.39958	0.16164	0.68759
chr10	329814	PF3D7_1008100	4658.22	2515.88	4414.63	3054.42	5285.51	2194.98	5367.54	2529.39	4861.43	2534.93	4819.86	2995.33	4388.91	2456.98	4860.02	2872.98	3806.49	2427.16	4522.28	2151.41	3635.92	-0.133709	0.223321	-0.59873	0.549353	0.995419
chr13	331009	PF3D7_1307100	75.3654	68.5526	51.9263	64.1815	12.8114	66.1609	120.807	29.1383	0	73.9274	79.8724	167.662	156.351	31.0123	0.974146	0	33.9767	39.2903	118.03	113.278	65.1658	-0.13359	0.748828	-0.178399	0.85841	0.995419
chr1	335549	PF3D7_0108300	128.282	99.4013	45.6593	118.311	32.8292	118.7	128.664	80.8352	40.6814	36.9637	126.021	73.8408	645.363	632.251	78.9059	45.7626	97.5461	50.0951	117.204	109.819	140.357	1.36807	0.495758	2.75955	0.00578802	0.076209
chr13	342911	PF3D7_1307600	5237.9	13536.6	5233.81	17457.4	5429.64	14363.7	7828.86	17808.2	7043.98	18016.9	7234.67	17653.2	10678.4	31680.6	10889	27713.9	7547.22	17600.1	8246.41	22882.1	13704.1	0.589112	0.3428	1.71853	0.0857007	0.493672
chr3	349370	PF3D7_0307900	2796.54	2591.29	2956.22	2690.21	2389.33	1780.51	2159.79	2252.11	2237.48	2850.09	2285.24	2133.57	2295.36	1970.78	2412.96	2667.96	2106.56	2608.87	2288.79	2386.61	2393.01	-0.0510323	0.0954334	-0.534742	0.592828	0.995419
chr12	351358	PF3D7_1207600	4160.33	7210.88	5014.47	6821.03	4275.81	7173.59	4771.37	7375.74	4871.6	7258.5	4337.07	6957.54	3948.69	5585.22	4163.5	6804.9	3779.09	7383.63	4314.28	7113.15	5666.02	-0.119578	0.177233	-0.674695	0.499869	0.995419
chr7	353129	PF3D7_0707500	500.298	167.097	267.689	221.156	506.852	316.21	632.516	119.373	514.62	348.237	566.207	146.813	523.387	81.0322	685.799	183.966	552.396	147.339	482.024	102.901	353.295	-0.0574824	0.417289	-0.137752	0.890437	0.995419
chr2	358592	PF3D7_0208800	1873.71	586.125	1335.76	696.717	2481.41	659.663	1797.37	757.595	1971.01	852.11	1971.96	635.9	2475	648.258	1845.03	653.49	2028.74	543.188	2012.29	728.955	1327.71	0.070556	0.369063	0.191176	0.848388	0.995419
chr3	359682	PF3D7_0308100	44.8985	27.421	16.115	108.258	74.4663	69.0797	173.844	87.4148	109.84	77.8183	79.8724	143.338	0	13.0052	51.6298	29.2881	220.301	146.356	238.536	196.29	95.3886	0.408902	0.614356	0.665578	0.505681	0.995419
chr12	360596	PF3D7_1208000	7317.66	16497.2	7027.06	15835.8	5280.7	13374.2	8134.31	14258	7534.2	14968.3	8572.09	14848.1	7425.01	16455.5	6647.57	13306.9	9045.48	18594.1	9379.66	17291.7	11589.7	0.139537	0.261792	0.533006	0.594029	0.995419
chr11	361367	PF3D7_1108200	67.3478	258.786	76.0988	371.944	54.4485	520.53	84.4664	327.1	46.7836	346.291	94.072	244.109	84.2743	307.122	119.82	447.559	46.033	283.872	63.5545	326.862	208.554	0.015561	0.511998	0.0303927	0.975754	0.995419
chr6	364718	PF3D7_0608900	197.233	450.733	248.888	593.872	325.09	577.935	488.137	658.901	461.734	902.692	444.623	871.322	381.452	893.355	221.131	475.931	533.763	784.823	442.406	879.415	541.672	0.154167	0.29688	0.519291	0.603558	0.995419
chr10	368417	PF3D7_1008900	146.722	58.2697	275.746	120.63	236.21	99.2413	274.025	184.229	351.894	206.218	262.692	153.763	201.815	97.0386	373.098	211.423	560.068	165.019	430.85	208.396	230.867	0.511003	0.33702	1.51624	0.129459	0.63143
chr13	369102	PF3D7_1308200	371.215	95.1167	333.044	68.0479	327.492	91.4577	346.705	62.0363	392.576	54.4728	314.165	75.5782	146.371	18.0072	199.7	24.7118	306.887	61.8822	186.537	79.5538	177.778	-0.721793	0.521891	-1.38303	0.166655	0.698182
chr3	374395	PF3D7_0308600	75.3654	44.5592	109.224	55.6755	102.491	92.4306	55.0014	71.4357	54.9199	54.4728	101.172	87.7403	60.9879	22.0087	227.95	145.525	82.2017	127.693	97.3953	63.1242	86.5687	0.452193	0.317547	1.42402	0.154441	0.667234
chr12	376574	PF3D7_1208200	1807.97	1080.56	2420.84	1323.07	3260.5	1472.08	3458.21	1556.55	3156.88	2136.11	3097.28	2052.77	4495.37	2646.05	4141.1	1995.25	3737.44	1987.11	4331.61	1810.71	2598.37	0.491889	0.255731	1.92346	0.0544219	0.381984
chr12	381930	PF3D7_1208200	39.2862	30.8487	76.0988	87.3797	2.40214	2.91886	40.2689	118.433	52.8858	0	16.862	59.9414	42.1371	47.0187	22.4054	19.2203	23.0165	73.6693	23.9361	51.8829	41.5306	-0.215786	0.612265	-0.352439	0.724509	0.995419
chr1	390193	PF3D7_0110100	84.1848	110.541	32.2301	23.1981	60.0535	51.5665	15.7147	117.493	0	97.2728	64.7854	105.983	16.6331	38.0151	0	24.7118	30.6887	13.7516	70.983	47.5593	50.2683	-1.06896	0.616298	-1.73449	0.0828318	0.482168
chr2	393319	PF3D7_0209500	33.6739	2.57072	168.313	27.8378	12.8114	41.837	72.6804	40.4176	26.4429	79.7637	61.2355	31.2738	13.3065	22.0087	117.872	18.3051	146.867	70.7225	106.474	24.212	55.9313	0.381465	0.564896	0.675283	0.499496	0.995419
chr12	395086	PF3D7_1208400	209.259	216.798	38.4971	152.334	329.093	211.131	246.524	171.07	425.121	138.127	385.163	411.771	153.024	195.077	170.476	98.8473	52.6091	88.4031	270.726	198.884	208.147	-0.670574	0.358746	-1.86922	0.0615927	0.405486
chr3	402984	PF3D7_0309500	3675.27	4997.48	4512.21	6094.92	3390.22	4318.94	3868.76	5206.35	3478.26	4663.26	3153.19	4800.52	3277.82	4540.8	4121.61	5068.67	5183.09	6866.96	3852.89	5697.61	4538.44	0.150916	0.149573	1.00898	0.312983	0.946161
chr3	403020	PF3D7_0309500	10216.8	7833.85	7535.58	7375.46	4431.95	3221.45	5119.06	3873.51	4597	3935.66	4462.21	3347.16	5254.94	4204.67	6012.43	5581.21	7107.71	4785.56	5497.88	3804.75	5409.94	-0.0576256	0.219021	-0.263106	0.792469	0.995419
chr12	405503	PF3D7_1208800	63420	74696.6	71433.5	77502.7	44200.2	54843.5	64947.8	75894.8	57844.9	70197.9	59253.8	70822	82629.8	95603	66243.9	80633.8	73920.2	94309.4	75160.3	88622.9	72109	0.328324	0.106488	3.08321	0.00204782	0.0354687
chr10	412726	PF3D7_1010300	2766.07	3101.15	2306.24	2358.48	1655.07	2263.09	2220.68	2066	1999.49	2595.24	2354.46	1908.57	1917.24	2057.82	1802.17	1618.17	2473.72	2136.41	2147.65	2369.32	2205.85	-0.155051	0.113569	-1.36525	0.172173	0.705581
chr1	415943	PF3D7_0110700	962.913	3089.15	676.832	2745.11	755.073	3037.56	829.931	2525.63	862.446	2883.17	700.215	2657.4	650.908	2441.97	579.617	2616.71	866.954	3514.52	737.893	2956.46	1804.52	-0.0118202	0.432141	-0.0273525	0.978179	0.995419
chr1	417602	PF3D7_0110800	608.536	405.317	737.711	465.509	317.082	292.859	375.188	318.641	699.72	328.782	378.95	311	332.662	227.09	347.77	306.61	475.674	257.351	356.566	256.82	389.992	-0.447316	0.208896	-2.14133	0.0322471	0.302248
chr8	421274	PF3D7_0808300	42.4933	7.71217	103.853	15.4654	21.6193	29.1886	69.7339	39.4776	54.9199	0	73.6601	59.0726	85.3831	15.006	3.89659	73.2202	5.48012	4.91129	80.8876	87.3362	43.6658	0.0461873	0.664725	0.0694834	0.944605	0.995419
chr13	422146	PF3D7_1309100	158.748	2815.8	156.674	3374.56	138.523	2723.3	108.038	2891.27	174.93	3873.4	161.52	3273.32	179.637	3684.46	180.217	4103.08	173.172	3669.71	148.569	3473.56	1773.12	0.238546	0.803362	0.296935	0.766516	0.995419
chr8	425557	PF3D7_0808400	21759.8	22847.7	29650.8	24955	16179.2	20064.3	20796.4	21930.8	16183.1	18678.3	16679.1	18661.7	13309.8	12745.1	19072.8	17882.2	16585	17986.1	14965.9	16885.3	18890.9	-0.355479	0.121553	-2.92447	0.0034504	0.051083
chr13	430617	PF3D7_1309300	92.2024	11.1398	111.91	10.8258	53.6478	18.4861	110.003	11.2793	172.896	9.72728	157.97	15.6369	80.9476	10.004	63.3195	10.0678	64.6654	6.8758	85.0145	6.053	55.1336	-0.660195	0.668808	-0.987122	0.323583	0.95177
chr10	437715	PF3D7_1011200	16.0352	519.286	4.4764	771.725	8.80785	827.984	8.83951	943.703	26.4429	822.928	29.2866	876.534	7.7621	667.265	34.0951	1352.74	26.3046	759.285	32.19	1151.8	444.375	0.316553	0.956741	0.330866	0.740746	0.995419
chr2	440117	PF3D7_0210800	214.07	58.2697	151.302	106.711	245.819	55.4584	226.881	73.3156	276.634	58.3637	118.034	84.2654	184.073	49.0195	214.312	43.0169	225.781	20.6274	220.377	43.2357	133.478	-0.153118	0.460671	-0.33238	0.739602	0.995419
chr5	440123	PF3D7_0510200	56.1232	69.4095	3.58112	20.1051	67.2599	102.16	25.5364	69.5558	58.988	87.5455	39.0488	33.0112	4.43549	19.0076	8.76732	64.0677	24.1125	65.8112	16.5077	16.4296	42.5732	-0.939217	0.505039	-1.85969	0.0629292	0.407187
chr6	447674	PF3D7_0610500	145.118	351.332	93.1092	388.182	149.733	135.241	191.523	202.088	185.1	178.982	153.533	361.386	85.3831	322.128	171.45	290.135	173.172	285.837	105.649	230.879	209.998	-0.022966	0.30207	-0.0760289	0.939396	0.995419
chr4	455966	PF3D7_0409600	6.41408	2.57072	8.95281	22.4249	7.20642	42.81	8.83951	2.81983	0	15.5637	1.77494	17.3743	0	19.0076	0	0	23.0165	29.4677	5.77769	25.9414	11.9981	0.175358	0.863759	0.203018	0.839121	0.995419
chr12	459591	PF3D7_1210200	135.497	187.663	45.6593	164.707	141.726	282.157	97.2346	103.394	97.6354	120.618	75.4351	92.0838	38.8105	60.0238	23.3795	39.3559	126.043	127.693	68.5068	20.7532	102.419	-1.03086	0.367601	-2.8043	0.00504265	0.0680143
chr7	461418	PF3D7_0710100	970.931	28152	990.18	27922.1	764.681	25841.7	982.167	26006.4	935.672	27773.3	889.247	23203.4	870.464	25781.2	758.86	27533.5	877.915	29643.5	934.334	25573.9	13820.3	0.0306423	0.856232	0.0357874	0.971452	0.995419
chr6	465941	PF3D7_0611100	23190.1	10376.3	22500.2	9481.85	18398	8666.1	19875.1	7582.53	19748.8	8028.9	18966.2	7214.68	18812	6941.76	17250.2	7030.06	20017.8	8034.86	20790.6	9076.05	14099.1	-0.103964	0.308962	-0.336493	0.736499	0.995419
chr5	466940	PF3D7_0511000	5779.08	9306.87	4745.88	6681.06	5948.5	8656.37	4751.73	7698.14	6240.53	7984.15	5373.64	8443.91	6451.42	9585.81	4776.24	8470.66	5413.26	8922.82	5646.45	8285.7	6958.11	0.0811312	0.169288	0.479249	0.631761	0.995419
chr8	467207	PF3D7_0809100	2298.64	24022.5	2773.58	26184.5	2366.11	28080.4	4100.55	30432.6	3663.36	36226.3	5087.87	36142.9	3507.36	39610.7	3324.76	33624.6	3463.43	34594.1	5064.55	36581.8	18057.5	0.251062	0.647235	0.387899	0.698091	0.995419
chr2	469225	PF3D7_0211700	2820.59	29747.5	3651.85	29736.9	2454.19	28632.1	3692.95	26270.5	3087.72	27086.6	4298.91	24310.1	2595.87	25964.3	2914.65	27881.3	2843.08	26240	3570.61	23899.9	15085	-0.0957042	0.625048	-0.153115	0.878308	0.995419
chr4	469511	PF3D7_0410300	11805.9	12609.4	10721	11087.9	10131.4	10329.8	10199.8	9302.62	9806.25	10003.5	8943.94	9448.15	7274.2	7031.79	9224.19	9041.78	8484.32	9266.61	8911.67	8511.39	9606.79	-0.291756	0.0758076	-3.84863	0.000118779	0.00469178
chr12	469706	PF3D7_1210400	37.6827	572.414	85.9469	999.84	44.0392	835.767	71.6982	702.138	36.6133	749.001	42.5986	677.598	33.2662	844.335	30.1985	1166.95	54.8012	691.509	47.8722	675.342	419.98	0.13092	0.769657	0.170101	0.86493	0.995419
chr2	470183	PF3D7_0211700	45.7003	66.8388	63.5649	67.2746	48.8435	60.3231	111.967	92.1145	12.2044	0	30.174	20.8492	141.936	132.052	74.0351	41.1864	40.5529	154.214	20.6346	52.7476	63.8607	0.662082	0.506059	1.30831	0.190768	0.708019
chr2	474387	PF3D7_0211800	123.471	54.8421	319.615	130.683	261.833	46.7018	262.239	74.2556	16.2726	73.9274	191.694	84.2654	104.234	60.0238	263.02	108	193.996	84.4741	75.9353	51.0182	129.025	-0.220063	0.454193	-0.484514	0.628021	0.995419
chr6	476038	PF3D7_0611400	32672.5	32746.7	37740.6	36145.8	41771.6	43016.2	35780.4	37696.4	32351.9	33156.4	35080.9	35883.2	48871.3	49636.7	46460.9	47141	36725.5	36451.6	35730	34345.6	38470.3	0.212804	0.0902016	2.3592	0.0183144	0.199976
chr5	479400	PF3D7_0511300	1764.67	3359.08	1865.76	3271.71	1681.5	3888.9	1434.95	3743.8	1517.42	3569.91	1383.57	4056.9	1328.43	3225.28	1482.65	3262.88	1542.1	3536.13	1635.08	3700.98	2562.58	-0.0929214	0.28873	-0.321828	0.747583	0.995419
chr11	483158	PF3D7_1112700	66964.6	70279.3	78125.8	72026.4	76135.8	85736.7	84299.4	88148.9	93447.2	93452	85623.3	89853	173078	171079	122219	134588	93622.3	105080	100315	103964	99401.9	0.61379	0.124784	4.91881	8.70704e-07	8.02498e-05
chr5	483758	PF3D7_0511400	3437.14	1184.25	2997.4	996.747	3855.43	1591.75	3381.6	931.484	3933.89	1120.58	3219.75	974.699	2610.28	864.343	3581.94	1232.85	2270.96	627.662	2203.77	767.002	2089.18	-0.379296	0.387727	-0.978255	0.327948	0.95177
chr2	491300	PF3D7_0212200	138.704	225.367	262.317	299.256	156.94	314.264	160.093	210.547	42.7155	317.109	132.233	319.687	247.278	292.116	105.208	319.423	152.347	367.364	118.03	219.638	220.032	0.0820034	0.317393	0.258365	0.796125	0.995419
chr3	492834	PF3D7_0311400	2001.99	1966.6	2068.99	1162.23	1687.1	1118.9	1768.88	1450.33	1665.9	1505.78	1828.19	1377.78	3003.93	2358.94	1961.93	1617.25	1621.02	1651.17	1965.24	1629.12	1770.57	0.274368	0.149643	1.83348	0.0667315	0.410028
chr7	494531	PF3D7_0711200	1782.31	5310.26	1435.13	3515.29	1240.3	4326.73	1376.02	3364.06	1194	3762.51	1253.11	3802.37	1126.61	3420.36	956.612	3110.94	1268.1	3557.74	1278.52	3686.28	2538.36	-0.229228	0.367293	-0.624102	0.532561	0.995419
chr6	498480	PF3D7_0611800	438.562	99.4013	433.316	74.234	407.563	71.9986	631.534	99.634	0	66.1455	389.6	94.69	1101.11	141.056	186.062	27.4576	576.508	72.687	575.292	135.76	281.131	0.588724	0.707311	0.832342	0.405216	0.995419
chr13	499448	PF3D7_1311700	25.6563	71.9802	154.884	61.8617	120.107	207.239	144.379	35.7179	101.704	77.8183	113.596	70.3659	133.065	9.00358	79.88	24.7118	146.867	35.3613	37.1423	36.318	84.3829	-0.656111	0.450394	-1.45675	0.145186	0.636601
chr13	500209	PF3D7_1311800	200.44	27.421	72.5177	55.6755	81.6728	5.83772	105.092	17.8589	46.7836	36.9637	135.783	18.243	84.2743	37.0147	107.156	8.23727	67.9534	11.7871	125.458	31.1297	63.865	-0.183315	0.564544	-0.324713	0.745398	0.995419
chr6	503281	PF3D7_0611800	534.774	4214.27	760.988	6838.81	467.617	3708.9	827.967	6126.55	549.199	5009.55	702.878	5985.45	526.714	5424.15	458.823	4060.06	937.1	8870.76	927.731	6640.15	3178.62	0.225394	0.638718	0.352885	0.724174	0.995419
chr3	506194	PF3D7_0311700	4.81056	181.664	17.9056	199.504	3.20285	104.106	3.92867	207.728	6.10221	116.727	4.43736	132.913	0	65.0258	6.81902	152.847	3.28807	133.587	5.77769	198.02	77.4197	-0.213088	0.928741	-0.229438	0.818529	0.995419
chr6	507016	PF3D7_0611900	462.615	190.233	513.891	224.249	172.954	155.673	47.144	111.853	8.13628	79.7637	142.883	148.55	126.411	89.0354	209.441	96.1015	121.659	118.853	218.727	129.707	168.394	-0.441823	0.460393	-0.959664	0.337224	0.954436
chr10	509114	PF3D7_1013200	72.9601	101.115	55.5074	98.2055	69.6621	54.4854	25.5364	73.3156	18.3066	112.836	66.5604	25.1927	75.4033	36.0143	20.4571	36.6101	145.771	32.4145	27.2377	40.6416	59.4117	-0.319902	0.392153	-0.815758	0.414639	0.995419
chr6	512554	PF3D7_0612200	405.69	3195.41	344.683	2856.46	420.374	3088.16	332.955	3091.47	343.758	3266.42	362.088	3295.91	411.391	3858.53	327.313	2797.93	329.903	3557.74	332.63	3363.74	1799.13	0.0973204	0.636001	0.153019	0.878383	0.995419
chr12	513593	PF3D7_1211600	12497	21647.2	9400.45	15954.1	10019.3	20856.2	8611.64	15759.1	11342	19970.1	9974.29	17503.7	7193.25	12639	5778.64	11757.3	9847.77	19617.6	9365.63	16877.5	13330.6	-0.313753	0.243469	-1.28868	0.197509	0.723329
chr8	515214	PF3D7_0810000	3975.93	3533.03	3388.64	3588.75	5788.36	6311.55	4566.1	3824.63	4625.48	4437.59	4520.78	4645.89	5502.22	5067.01	4872.68	5279.18	4332.58	4111.73	4770.72	4276.88	4570.99	0.107476	0.118054	0.910394	0.362615	0.964067
chr10	515451	PF3D7_1013300	89.7971	1655.55	62.6696	1690.37	100.89	1901.15	95.2702	1334.72	101.704	1815.11	64.7854	1363.88	76.5122	1182.47	60.3971	1123.93	61.3773	1384.98	72.6338	1542.65	789.043	-0.315431	0.786133	-0.401243	0.688241	0.995419
chr4	519527	PF3D7_0411800	111.445	35.9901	69.8319	36.3438	77.6692	71.0256	39.2867	93.9944	77.2947	36.9637	77.21	41.6983	144.153	53.0211	2.92244	7.32202	56.9932	64.829	85.0145	84.7421	63.3875	-0.0400963	0.458582	-0.0874356	0.930325	0.995419
chr6	522976	PF3D7_0612500	167.568	500.434	200.543	629.443	285.855	1439	177.772	1281.14	172.896	959.11	154.42	849.604	242.843	756.3	298.089	801.761	166.596	600.159	186.537	815.426	534.275	-0.232699	0.485272	-0.479524	0.631566	0.995419
chr5	523719	PF3D7_0511800	24.0528	585.268	28.649	597.739	14.4128	323.994	18.6612	448.353	42.7155	309.328	12.4246	550.766	22.1774	559.222	24.3537	516.203	17.5364	492.111	23.9361	326.862	246.938	0.00822116	0.81506	0.0100866	0.991952	0.995419
chr2	526391	PF3D7_0212700	41.6915	202.23	26.8584	84.2866	18.4164	71.0256	28.4829	148.511	20.3407	0	23.9617	123.358	21.0686	64.0254	17.5346	31.1186	27.4006	174.842	19.8092	178.996	66.1979	0.0207909	0.654088	0.031786	0.974643	0.995419
chr2	527518	PF3D7_0212800	308.677	84.8338	312.453	143.055	130.516	106.052	204.291	112.793	136.283	112.836	245.83	65.1537	503.428	145.058	735.48	227.898	320.039	58.9354	162.601	84.7421	210.048	0.773001	0.419544	1.84248	0.0654048	0.410028
chr12	528054	PF3D7_1211800	1714.96	317.056	2232.83	463.19	2749.65	580.853	2323.81	579.945	2499.87	678.964	2339.38	754.914	2430.65	728.289	3129.93	564.711	2318.09	527.472	2485.23	510.182	1496.5	0.143813	0.472754	0.304202	0.760974	0.995419
chr1	536244	PF3D7_0113800	92.2024	93.4029	184.428	180.172	57.6514	51.5665	46.1619	114.673	85.4309	54.4728	116.259	38.2235	89.8186	33.0131	282.502	128.135	108.506	80.5451	89.1414	39.7769	98.3042	0.193697	0.384211	0.504143	0.614161	0.995419
chr12	536327	PF3D7_1212000	186.008	95.1167	100.271	24.7447	292.26	88.5388	183.665	42.2975	201.373	48.6364	197.906	53.8604	160.786	28.0111	103.26	40.2711	217.013	21.6097	174.156	30.265	114.503	-0.381805	0.50015	-0.763382	0.445236	0.995419
chr8	538637	PF3D7_0810500	78.5724	51.4144	135.187	34.0239	83.2742	17.5132	89.3772	15.979	0	9.72728	63.0105	14.7682	137.5	15.006	42.8624	12.8135	119.467	20.6274	38.793	12.106	49.6011	0.00698525	0.637051	0.010965	0.991251	0.995419
chr10	550909	PF3D7_1014000	3437.14	2108.85	3838.07	2526.28	5223.85	3194.21	4346.09	2157.17	7538.26	3686.64	5560.01	3080.46	5671.88	2677.06	4696.36	2397.96	5728.91	2751.3	6245.68	3380.17	4012.32	0.108106	0.258827	0.417678	0.676183	0.995419
chr13	553174	PF3D7_1312900	243.735	100.258	238.145	159.294	205.783	71.9986	205.273	102.454	217.645	126.455	256.479	76.447	114.214	45.0179	214.312	108	134.811	42.2371	206.346	51.8829	146.039	-0.542836	0.347707	-1.56119	0.11848	0.612329
chr5	553856	PF3D7_0512900	2491.07	1307.64	3170.19	1691.14	2537.46	1410.78	3108.56	2263.38	2585.3	1873.47	2568.34	1925.07	4615.12	2799.11	4009.59	3096.3	3338.49	2593.16	4264.76	2617.49	2713.32	0.606315	0.180988	3.35004	0.000808	0.0194271
chr9	554965	PF3D7_0912500	70.5548	784.07	63.5649	787.963	79.2706	636.312	50.0905	724.697	44.7495	690.637	48.8109	909.545	45.4637	724.288	56.5005	678.202	42.7449	701.332	52.8245	571.577	388.16	-0.182424	0.717225	-0.254346	0.799228	0.995419
chr1	557854	PF3D7_0114500	412.906	287.921	263.212	349.519	107.296	122.592	269.114	179.529	187.134	237.346	266.241	271.908	640.928	458.182	475.383	513.457	227.973	243.6	363.169	230.014	305.371	0.677028	0.261527	2.58875	0.00963253	0.1158
chr6	559025	PF3D7_0613700	24.8545	6.85526	36.7065	16.2387	4.00357	1.94591	25.5364	15.0391	4.06814	0	40.8237	5.21229	36.5928	7.00278	146.122	44.8474	0	10.8048	29.7138	2.59414	22.9481	1.19068	0.795738	1.49632	0.13457	0.63143
chr9	559222	PF3D7_0912600	272.598	749.794	521.949	439.991	323.488	1042.03	324.115	689.919	282.736	836.546	573.307	966.012	322.682	926.368	285.425	789.863	227.973	805.451	643.799	919.192	597.162	0.0720885	0.328617	0.219369	0.826362	0.995419
chr8	560647	PF3D7_0811200	317.497	33.4194	366.17	41.7567	336.3	28.2157	259.292	32.898	95.6013	17.5091	311.503	52.1229	223.992	50.0199	314.649	23.7966	337.575	15.7161	352.439	15.5649	161.302	0.0791511	0.685817	0.115411	0.908119	0.995419
chr12	564022	PF3D7_1212700	2955.29	4856.95	3453.1	4501.99	3069.93	4583.59	3234.28	3246.57	3380.62	4089.35	3170.05	3633.84	2652.42	3287.31	2867.89	4136.03	2755.4	3407.45	3316.39	3917.16	3525.78	-0.16087	0.120561	-1.33435	0.182088	0.705581
chr10	564026	PF3D7_1014200	400.88	3272.53	363.484	3277.9	493.239	4387.05	542.156	2952.36	455.632	3396.77	702.878	4049.08	355.948	3163.26	379.917	3445.93	449.37	2976.24	626.466	3112.11	1940.16	-0.158644	0.59277	-0.267631	0.788983	0.995419
chr8	565246	PF3D7_0811200	2461.4	1101.98	2250.74	1023.04	2242.8	1143.22	3101.68	1125.11	1946.61	1186.73	2395.29	1020.74	2292.04	906.36	1647.28	750.507	2839.8	1161.03	2539.71	997.881	1706.7	-0.0921322	0.299432	-0.30769	0.758318	0.995419
chr13	565464	PF3D7_1313100	554.016	319.626	403.772	275.285	630.962	383.344	651.177	205.848	575.642	237.346	406.462	273.645	612.097	360.143	276.658	126.305	361.688	153.232	538.975	165.161	375.569	-0.337815	0.311274	-1.08527	0.277804	0.898394
chr12	567206	PF3D7_1212800	2814.18	2988.89	2906.98	3468.9	4045.2	3948.25	4185.02	3549.23	6403.25	4583.5	4469.31	4420.89	4211.49	4082.62	4262.86	3933.76	4922.24	4506.6	4700.56	4344.33	4137.4	0.134977	0.134759	1.00162	0.316528	0.946161
chr2	578295	PF3D7_0214300	3397.86	12039.5	3444.14	13417	1768.78	8820.8	3810.81	11953.3	3108.06	9927.67	4252.76	11487	3612.7	11869.7	3449.45	12955.4	3733.06	13340	4584.18	12611	7679.16	0.182731	0.411183	0.444402	0.656752	0.995419
chr5	578935	PF3D7_0513600	140.308	257.929	145.035	257.499	140.125	372.641	124.735	295.142	258.327	408.546	201.456	336.193	147.48	425.169	383.814	456.711	237.837	442.998	213.774	451.381	284.855	0.497049	0.272989	1.82077	0.0686424	0.412601
chr5	579689	PF3D7_0513600	747.24	884.328	607.895	614.751	750.268	887.334	585.372	880.727	667.175	817.092	885.697	751.439	839.416	887.353	742.299	931.727	838.458	748.48	619.038	564.659	762.537	0.0273019	0.117839	0.231688	0.81678	0.995419
chr11	588065	PF3D7_1115500	2684.29	3495.33	2502.31	3395.43	2140.31	3198.1	2724.53	3531.37	3533.18	4484.28	2726.31	4489.52	2847.58	4530.8	2147.99	3362.64	3049.14	4747.25	3097.66	4758.53	3372.33	0.138392	0.172576	0.801919	0.4226	0.995419
chr2	592762	PF3D7_0214500	297.453	2854.36	267.689	2882.76	271.442	2850.75	339.83	2494.61	333.587	2643.88	386.05	2740.8	190.726	1764.7	178.269	2138.95	195.092	2051.94	250.917	2045.05	1358.94	-0.473687	0.64071	-0.739316	0.459715	0.995419
chr12	593161	PF3D7_1213800	3465.2	1308.5	3497.86	1003.71	4088.44	1284.3	3905.1	1283.02	5290.62	1461.04	4677.86	1325.66	4597.38	1452.58	2758.78	834.71	5087.74	1187.55	5537.5	1973.28	2801.04	0.108857	0.410256	0.265338	0.790749	0.995419
chr10	596774	PF3D7_1014800	3200.62	2684.69	2936.52	3229.95	4379.9	4274.19	3586.88	3207.09	4548.18	4412.3	3314.71	3316.76	4093.95	3975.58	3632.59	3586.88	3953.36	3336.73	3507.05	2594.14	3588.6	-0.00190128	0.117159	-0.0162282	0.987052	0.995419
chr6	601345	PF3D7_0614300	11.2246	81.4062	13.4292	27.8378	64.0571	114.809	19.6433	62.9762	22.3748	95.3274	12.4246	41.6983	11.0887	17.0068	101.311	126.305	93.162	58.9354	0	0	48.7509	0.109756	0.751946	0.145962	0.883951	0.995419
chr3	602073	PF3D7_0314800	315.893	184.235	122.653	113.671	173.755	183.888	137.503	211.487	162.726	221.782	48.8109	131.176	123.085	176.07	113.001	83.288	95.354	235.742	72.6338	93.3892	150.007	-0.430992	0.28504	-1.51204	0.130524	0.63143
chr2	603444	PF3D7_0214800	297.453	247.646	350.055	363.438	269.84	255.887	206.255	189.869	258.327	254.855	287.541	267.564	230.645	191.076	134.432	144.61	222.493	134.569	407.739	213.585	246.394	-0.367117	0.196381	-1.86942	0.061565	0.405486
chr8	603623	PF3D7_0812100	1482.45	1411.33	1345.61	1088.77	1520.55	1098.46	1677.54	1062.14	1623.19	1373.49	1441.25	1394.29	1806.35	1187.47	1447.58	1338.1	1284.54	1124.68	1824.92	1357.6	1394.52	0.0468292	0.117042	0.400106	0.689078	0.995419
chr3	604020	PF3D7_0314800	7700.1	1687.25	9158.72	1909.98	13600.9	2720.38	11347	2727.72	14283.2	2704.18	12927.8	3023.13	19024.9	4013.59	13156.8	2769.55	12329.2	3133.4	15267.1	3046.39	7826.57	0.380957	0.495329	0.769098	0.441835	0.995419
chr2	604874	PF3D7_0214800	22.4493	7.71217	10.7434	6.95944	4.80428	4.86477	5.893	21.6187	10.1704	17.5091	7.98724	17.3743	3.32662	26.0103	0	19.2203	7.67216	18.6629	5.77769	12.106	11.5431	0.0189014	0.509932	0.0370665	0.970432	0.995419
chr5	611787	PF3D7_0514700	18.4405	5.99835	49.2404	152.334	202.58	238.374	143.396	71.4357	158.657	311.273	222.755	94.69	42.1371	20.0079	298.089	238.881	203.86	164.037	153.521	118.466	145.409	0.15713	0.542544	0.289617	0.772109	0.995419
chr7	615709	PF3D7_0713500	1689.31	1650.4	2271.33	1729.81	1766.37	1672.51	1640.22	1452.21	1460.46	1826.78	1485.63	1548.05	2109.07	1605.64	2618.51	2337.56	1888.45	1753.33	1534.39	1392.19	1771.61	0.178574	0.120407	1.48308	0.138053	0.63143
chr13	621838	PF3D7_1314400	12.8282	204.801	0.895281	138.416	8.80785	85.6199	4.91084	174.83	2.03407	81.7092	7.98724	91.2151	1.10887	131.052	1.94829	107.085	12.0563	86.4386	4.12692	66.583	61.2226	-0.403771	0.883946	-0.456783	0.647827	0.995419
chr13	624432	PF3D7_1314600	7768.25	5309.4	7704.78	5324.75	11506.3	9737.32	9260.86	6691.46	9035.34	7571.72	10119.8	7671.63	8879.84	6840.72	8974.81	7052.94	8230.04	6184.29	9349.12	6666.09	7993.97	-0.0669975	0.147036	-0.455654	0.648639	0.995419
chr6	624828	PF3D7_0615100	70.5548	29.9918	83.2611	3.09309	39.235	16.5402	8.83951	6.57961	18.3066	0	4.43736	17.3743	58.7702	96.0382	109.104	130.881	21.9205	15.7161	16.5077	16.4296	38.1791	1.21968	0.66491	1.83435	0.0666018	0.410028
chr4	626544	PF3D7_0414000	94.6076	117.396	26.8584	56.4488	60.0535	70.0527	34.3759	54.5167	0	73.9274	42.5986	69.4972	88.7097	84.0334	78.9059	100.678	39.4568	40.2725	23.1107	42.371	59.8936	0.0861855	0.421599	0.204425	0.838021	0.995419
chr13	629387	PF3D7_1314800	8151.49	8371.13	8574.1	8928.96	9305.09	10201.4	8613.61	8514.95	10272.1	9248.7	9527.01	9639.27	9351.12	9707.86	10556.8	10870.5	9889.42	10231.2	10341.2	10629.9	9546.29	0.162729	0.0520177	3.12834	0.00175794	0.0335222
chr6	630620	PF3D7_0615300	39.2862	16.2812	95.795	7.73271	88.8792	8.75658	4.91084	3.75977	12.2044	9.72728	6.2123	1.73743	6.65323	7.00278	11.6898	1.83051	24.1125	14.7339	0	1.72943	18.1518	-1.55166	0.772738	-2.008	0.0446433	0.358895
chr3	634398	PF3D7_0315500	58.5284	12.8536	212.181	92.7926	79.2706	19.4591	288.757	13.1592	36.6133	35.0182	100.284	20.8492	160.786	24.0095	220.157	60.4067	180.844	57.9532	212.949	19.8884	95.3381	0.533371	0.59755	0.892597	0.372073	0.965992
chr7	639466	PF3D7_0713900	2561.62	487.58	2906.08	534.33	2599.92	613.934	3187.13	599.684	3258.58	620.601	2932.21	707.134	1377.22	291.116	2440.24	462.203	2980.09	627.662	2916.08	531.8	1631.76	-0.2686	0.512782	-0.523809	0.600412	0.995419
chr11	642283	PF3D7_1116900	319.1	334.194	452.117	330.187	637.368	680.095	511.709	362.818	663.107	678.964	443.736	580.302	403.629	375.149	311.727	343.22	364.976	415.495	524.944	385.663	455.925	-0.351657	0.175784	-2.00051	0.0454452	0.359017
chr8	642537	PF3D7_0813000	1252.35	716.375	1345.61	787.19	900.802	387.236	1239.5	661.72	650.902	486.364	1084.49	814.855	982.46	600.238	1021.88	602.236	1161.78	769.107	986.333	543.041	849.723	-0.0474095	0.232653	-0.203777	0.838527	0.995419
chr4	644009	PF3D7_0414200	1937.85	2122.56	1651.79	1572.06	2909.79	4001.76	1862.19	2302.86	2265.95	3519.33	2025.21	2357.69	2408.47	2766.1	2034.02	2041.01	1908.18	2221.87	1848.03	2476.54	2311.66	-0.103001	0.17043	-0.604361	0.545604	0.995419
chr12	644354	PF3D7_1216000	873.116	5719.86	795.009	6438.26	1086.57	8099.84	1012.61	6500.65	1161.45	7509.46	1061.42	6550.98	827.218	5685.26	773.472	5415.55	923.948	6544.78	891.414	6340.95	3710.59	-0.187494	0.579321	-0.323644	0.746207	0.995419
chr7	645091	PF3D7_0714100	3862.08	6994.08	3599.92	8583.31	2730.43	4447.37	4223.32	6873.81	3287.06	6542.57	3762.88	6230.43	4476.52	7203.86	3487.44	6256.67	4653.71	7857.07	4701.38	8488.91	5413.14	0.20941	0.232249	0.901663	0.367236	0.965992
chr4	647000	PF3D7_0414200	24.0528	41.1316	20.5915	51.8092	24.8221	37.9452	23.572	71.4357	2.03407	0	10.6497	80.7905	0	19.0076	4.87073	8.23727	7.67216	27.5032	0	44.1005	25.0113	-1.22213	0.770964	-1.5852	0.112921	0.594719
chr3	647648	PF3D7_0316000	1112.84	112490	1083.29	124348	700.624	97711.8	1026.36	105812	612.255	87518.3	859.073	88058.2	818.347	98073	1280.03	121977	766.12	91492.3	810.527	80282.7	50841.6	-0.0667206	1.04723	-0.0637114	0.9492	0.995419
chr4	651247	PF3D7_0414300	3806.75	5581.9	3494.28	4586.27	3140.4	5240.33	2964.18	4679.04	3264.68	5229.39	3364.4	4783.15	3213.51	4648.85	2709.1	4068.3	3619.07	6146.96	3275.95	5315.4	4156.6	-0.0184753	0.171771	-0.107558	0.914346	0.995419
chr12	652848	PF3D7_1216400	16.0352	221.939	8.95281	324.001	8.00713	534.152	8.83951	290.443	4.06814	297.655	9.76219	266.696	22.1774	532.211	9.74146	100.678	14.2483	381.116	0	294.003	167.236	0.0292088	0.962177	0.030357	0.975782	0.995419
chr2	653826	PF3D7_0215800	901.98	944.312	941.835	950.35	591.727	829.93	566.711	829.97	738.367	780.128	464.148	665.436	1188.71	864.343	686.773	510.711	797.905	1032.35	529.896	673.613	774.46	0.0336763	0.178533	0.188628	0.850385	0.995419
chr6	654843	PF3D7_0615600	204.449	467.871	393.028	383.543	119.306	399.884	303.49	362.818	77.2947	147.855	152.645	261.483	191.835	366.145	258.149	344.135	247.701	338.879	192.314	230.879	272.185	-0.0108713	0.296504	-0.036665	0.970752	0.995419
chr9	656090	PF3D7_0915400	305.47	425.026	339.311	208.783	355.517	452.423	269.114	286.683	199.339	418.273	209.443	201.542	189.617	169.067	251.33	183.051	231.261	182.7	131.236	182.455	259.582	-0.687135	0.187725	-3.66033	0.000251894	0.00733143
chr7	663859	PF3D7_0714400	4000.78	7026.64	3051.12	4834.49	2574.29	5348.33	3175.35	4199.67	3148.74	5439.5	3856.95	4819.63	2272.08	4789.9	1778.79	3663.76	2885.83	5278.65	3103.44	5381.99	4031.5	-0.235174	0.226941	-1.03627	0.300074	0.927213
chr6	664011	PF3D7_0615900	4469.01	2998.32	6288.45	4433.94	1872.87	2098.66	4431.54	4281.44	2127.64	2176.97	3608.46	2125.75	3438.61	2533.01	3811.83	2650.57	3705.65	2657.99	3080.33	2102.99	3244.7	-0.185975	0.231785	-0.802361	0.422344	0.995419
chr9	668299	PF3D7_0916000	2678.68	2097.71	2648.24	2295.07	3032.3	3540.58	3004.45	2394.98	2983.98	2589.4	2724.54	2560.97	2445.06	2308.92	2597.07	2368.67	2519.76	2247.4	3305.66	2516.32	2642.99	-0.0952422	0.0980458	-0.971405	0.331347	0.95177
chr12	669793	PF3D7_1216900	7514.09	5136.3	7257.14	5505.69	6256.77	4085.43	8319.94	5191.31	6950.42	4717.73	8108.83	5807.36	10124	7476.97	12843.1	8218.05	7204.16	5078.27	7746.22	4793.98	6916.79	0.347301	0.18465	1.88086	0.0599915	0.404577
chr13	672471	PF3D7_1316100	728.799	172.238	401.981	79.6469	1170.64	183.888	582.425	95.8743	1452.33	112.836	582.181	125.964	492.339	108.043	425.702	74.1355	499.787	150.285	254.218	75.2302	388.427	-0.866577	0.560167	-1.547	0.121864	0.623988
chr9	673683	PF3D7_0916100	165.162	36.847	76.0988	102.072	101.691	39.8911	10.8038	55.4567	38.6473	46.691	111.821	13.8994	129.738	56.0223	0	10.0678	71.2415	77.5983	54.4753	46.6946	62.246	-0.260564	0.585879	-0.44474	0.656507	0.995419
chr2	674855	PF3D7_0216300	335.937	796.067	288.28	616.297	273.844	955.441	311.347	803.652	274.599	677.019	352.326	1097.19	374.799	976.388	348.744	907.015	326.615	703.296	316.947	1166.5	595.115	0.179394	0.349826	0.512808	0.608086	0.995419
chr5	678010	PF3D7_0516300	202.845	316.199	280.223	317.041	244.218	558.475	219.023	248.145	305.111	612.819	246.717	284.939	235.081	311.124	112.027	265.423	226.877	445.945	143.617	402.957	298.94	-0.252619	0.269248	-0.938239	0.348122	0.957768
chr10	678986	PF3D7_1016800	28.8633	22.2796	34.0207	23.1981	72.8649	27.2427	87.4129	42.2975	56.954	103.109	54.1358	26.9302	115.323	17.0068	158.786	46.6779	128.235	22.5919	44.5707	23.3473	56.7923	0.533437	0.440869	1.20997	0.226292	0.787039
chr2	682896	PF3D7_0216500	36.0792	4907.51	32.2301	4055.03	41.6371	7505.37	42.2332	5214.81	67.1243	9042.48	39.9362	6626.56	43.246	6359.53	37.0176	5226.09	44.937	7451.4	41.2692	6708.46	3176.15	0.0474499	1.0852	0.0437244	0.965124	0.995419
chr13	690407	PF3D7_1316600	1322.1	1813.22	1996.48	2211.56	794.308	1192.84	1195.3	1789.65	504.449	1173.11	883.034	1642.74	899.295	1544.61	1192.36	1799.39	899.835	1243.54	784.94	1323.88	1310.33	-0.185429	0.245902	-0.75408	0.450801	0.995419
chr6	696387	PF3D7_0616800	9725.34	8786.73	10680.7	9831.37	9020.04	8413.13	9044.78	8416.26	9794.05	10209.8	9576.71	9255.29	10758.3	8679.45	8969.94	8644.56	10269.7	9892.31	9869.11	9157.33	9449.74	0.0205379	0.0586966	0.349899	0.726414	0.995419
chr9	699718	PF3D7_0916700	2773.29	16127.9	4507.74	27296.5	1642.26	14061.1	2610.6	20793.4	1499.11	12762.2	1677.32	13390.4	2379.64	15344.1	3166.95	16371.1	2399.19	16455.8	1741.56	14769.3	9588.47	-0.129131	0.598199	-0.215867	0.829092	0.995419
chr13	700566	PF3D7_1316900	856.279	285.35	1311.59	289.977	1171.44	283.13	1380.93	270.704	907.195	344.346	1082.72	345.749	770.666	239.095	1183.59	256.271	1031.36	373.258	814.654	210.126	670.421	-0.221077	0.430557	-0.513467	0.607624	0.995419
chr7	702598	PF3D7_0716000	690.315	340.192	506.729	149.241	555.695	154.7	569.657	134.412	561.403	171.2	661.166	197.198	436.895	152.06	391.607	162	576.508	221.008	485.326	146.137	363.173	-0.282945	0.387449	-0.730277	0.465221	0.995419
chr8	705028	PF3D7_0814600	1653.23	767.789	1489.75	772.498	1416.46	817.281	1892.64	676.759	1189.93	529.164	1508.7	644.587	879.335	471.187	1026.75	501.558	1995.86	914.481	1807.59	751.437	1085.35	-0.0935378	0.308356	-0.303343	0.761628	0.995419
chr3	710468	PF3D7_0317300	4133.87	252.788	4761.1	304.669	3683.28	262.698	4738.96	251.905	5593.69	336.564	4752.41	330.981	7018.05	454.18	5973.47	358.779	6651.76	387.009	6555.2	436.681	2861.9	0.505924	0.750276	0.674317	0.500109	0.995419
chr4	710551	PF3D7_0416300	594.104	11395.2	613.267	11677.2	625.357	13298.3	790.645	11907.2	661.073	11698	885.697	12463.5	782.863	14441.7	699.437	14786.8	617.061	11807.7	756.877	12106	6630.4	0.132834	0.770346	0.172434	0.863096	0.995419
chr8	710979	PF3D7_0815100	243.735	535.567	193.381	347.199	198.577	502.044	192.505	498.17	156.623	418.273	232.518	625.475	242.843	990.393	67.2161	242.542	130.427	445.945	228.631	633.836	356.295	0.109897	0.409726	0.26822	0.78853	0.995419
chr5	714536	PF3D7_0516900	98.6164	303.345	194.276	460.096	80.872	200.428	78.5734	234.046	54.9199	212.055	97.6219	292.757	31.0484	67.0266	29.2244	82.3727	41.6489	108.048	70.983	248.173	149.307	-1.18055	0.436002	-2.70767	0.0067757	0.0851582
chr13	716075	PF3D7_1317100	533.17	745.509	306.186	575.314	381.94	679.122	405.635	504.75	280.702	626.437	603.481	569.877	378.125	550.219	190.933	345.05	481.154	667.935	678.465	567.253	503.563	-0.102162	0.230722	-0.442791	0.657917	0.995419
chr6	719792	PF3D7_0617300	97.0129	374.469	111.015	101.299	84.0749	194.591	27.5007	186.109	144.419	147.855	125.133	237.159	130.847	194.077	0	197.695	69.0495	89.3854	124.633	168.619	140.247	-0.324778	0.521537	-0.622731	0.533461	0.995419
chr11	721250	PF3D7_1119100	780.914	679.528	350.95	907.821	564.503	355.128	469.476	716.237	319.349	418.273	450.836	631.556	543.347	835.332	492.918	434.745	554.588	715.083	432.501	551.688	560.239	0.0397984	0.209134	0.190301	0.849073	0.995419
chr4	724630	PF3D7_0416500	517.135	534.71	451.221	558.302	317.082	344.426	356.527	200.208	282.736	499.982	327.477	411.771	434.678	414.165	406.219	497.897	332.095	421.388	284.757	523.153	405.796	0.0495355	0.182253	0.271795	0.785779	0.995419
chr3	727770	PF3D7_0317700	10697.1	27699.5	11565.2	30362.5	10148.2	33662.3	13777.8	31972.2	12578.7	28981.5	14926.4	29757	13578.1	36242.4	13491	40432.2	11954.3	29737.8	13727.8	29446.1	22236.9	0.143503	0.320223	0.448136	0.654055	0.995419
chr7	734670	PF3D7_0716800	14302.6	11783.3	15585.9	14368.2	9670.21	8253.57	12714.2	11101.7	13829.6	11773.9	11111.1	9514.17	4835.79	4077.62	6929.1	4750.16	15379.4	12663.3	13946.5	11862.2	10922.6	-0.366945	0.243613	-1.50626	0.131999	0.63143
chr12	745258	PF3D7_1219000	67.3478	101.972	94.0045	184.812	144.128	133.295	91.3416	170.13	107.806	91.4365	88.7472	141.601	157.46	161.064	79.88	174.813	88.7779	104.119	90.7922	98.5775	118.605	0.0128191	0.216557	0.0591948	0.952797	0.995419
chr6	750149	PF3D7_0617800	368.809	465.301	290.071	534.33	248.221	417.397	192.505	481.251	272.565	350.182	264.467	415.246	354.839	485.193	313.675	357.864	235.645	323.163	335.106	501.535	360.368	0.0191092	0.196115	0.0974388	0.922378	0.995419
chr13	753405	PF3D7_1318300	187.612	176.523	305.291	150.015	201.78	176.105	225.899	350.599	351.894	184.818	279.554	319.687	214.012	141.056	258.149	135.457	324.423	273.067	349.963	399.498	250.27	0.113256	0.231793	0.488606	0.62512	0.995419
chr12	756731	PF3D7_1219100	11030.6	5820.12	10715.6	6807.88	11141.9	5239.36	10004.4	4852.93	8569.54	4976.48	10605.3	4860.46	10899.1	5176.06	12114.5	5927.18	10168.9	3704.09	9508.42	4502.57	7831.27	-0.0250147	0.260368	-0.0960745	0.923461	0.995419
chr9	764101	PF3D7_0918600	578.87	299.061	205.019	261.366	376.335	358.047	401.706	221.827	282.736	282.091	370.076	217.179	386.996	224.089	550.393	402.711	368.264	181.718	168.378	204.073	317.047	-0.0486654	0.248003	-0.196229	0.844431	0.995419
chr11	764221	PF3D7_1120200	12.0264	114.826	8.95281	159.294	20.0178	101.187	61.8765	66.736	8.13628	68.091	10.6497	72.9721	12.1976	91.0362	17.5346	57.6609	5.48012	49.1129	14.0315	108.954	53.0387	-0.401096	0.613844	-0.653417	0.513487	0.995419
chr2	765635	PF3D7_0218700	226.898	102.829	179.951	43.3032	184.164	47.6747	313.311	91.1745	431.223	128.4	168.62	93.8213	225.101	82.0326	288.347	104.339	150.155	77.5983	135.363	107.225	159.077	-0.193675	0.392406	-0.493558	0.621619	0.995419
chr2	768430	PF3D7_0219100	59.3302	143.96	68.0413	147.695	61.6549	154.7	47.144	264.124	38.6473	194.546	61.2355	112.933	32.1573	105.042	42.8624	103.424	62.4733	156.179	65.2053	193.696	105.752	-0.244948	0.397314	-0.616509	0.537559	0.995419
chr9	771004	PF3D7_0918700	144.317	53.1283	8.05752	14.6922	80.872	28.2157	1.96433	43.2374	0	0	52.3608	33.8799	0	16.0064	197.752	202.271	55.8972	1.96451	35.4915	35.4533	50.278	0.823044	0.921301	0.89335	0.37167	0.965992
chr5	772260	PF3D7_0518600	2285.01	2073.72	1351.87	1435.19	2507.83	2463.52	2254.07	1533.99	3169.08	3190.55	2452.97	2180.48	1460.38	1666.66	1436.87	1336.27	2055.04	1944.87	1851.34	1789.1	2021.94	-0.404456	0.164043	-2.46555	0.0136802	0.15694
chr10	775452	PF3D7_1019300	92.2024	94.2598	177.266	55.6755	102.491	136.214	75.6269	41.3575	217.645	89.491	133.121	160.712	88.7097	123.049	334.132	212.339	112.89	120.818	138.664	144.407	132.554	0.479374	0.304325	1.5752	0.115209	0.601045
chr10	782643	PF3D7_1019300	12042.4	10671.1	10563.4	8343.6	10764.8	10309.4	11904.9	10033	12243.1	9799.26	13656.4	10750.4	11299.4	8482.37	10682.5	9784.97	13487.7	11001.3	14621.7	11191.1	11081.6	0.0513319	0.104807	0.489776	0.624292	0.995419
chr2	785716	PF3D7_0219700	48.1056	57.4128	25.9631	34.7972	83.2742	58.3772	89.3772	56.3966	67.1243	70.0364	63.898	46.9106	38.8105	41.0163	39.94	22.8813	43.8409	30.45	53.6499	81.2832	52.6773	-0.401403	0.251703	-1.59475	0.110768	0.588988
chr5	787141	PF3D7_0518900	789.733	753.222	1064.49	842.092	1144.22	891.226	932.077	629.762	1198.07	1007.75	1001.96	654.143	930.343	778.309	1053.05	823.727	954.636	680.704	863.351	651.13	882.199	-0.109515	0.135433	-0.808626	0.41873	0.995419
chr3	787769	PF3D7_0318700	78.5724	76.2648	44.764	57.2221	108.096	78.8093	53.037	47.9371	36.6133	85.6001	76.3226	88.609	53.2258	144.057	47.7332	56.7457	106.314	42.2371	54.4753	57.9359	69.7286	0.0152232	0.259447	0.0586756	0.95321	0.995419
chr13	788370	PF3D7_1319100	78.5724	158.528	77.8894	133.003	91.2813	139.132	89.3772	83.655	54.9199	210.109	54.1358	66.0224	63.2057	136.054	77.9317	146.44	38.3608	124.747	23.1107	41.5063	94.3991	-0.337969	0.347809	-0.971708	0.331196	0.95177
chr3	789861	PF3D7_0318800	199.638	209.942	110.12	72.6875	245.819	302.589	220.988	291.383	331.553	365.746	340.789	460.419	718.549	921.366	11.6898	32.9491	255.373	332.985	501.008	583.683	325.464	0.676843	0.514799	1.31477	0.188587	0.705581
chr2	794540	PF3D7_0219900	40.088	174.809	27.7537	36.3438	21.6193	125.511	21.6077	230.286	24.4088	408.546	71.8852	271.908	64.3146	193.077	36.0434	112.576	64.6654	223.955	97.3953	355.398	130.11	0.245096	0.585594	0.418543	0.67555	0.995419
chr4	797867	PF3D7_0418000	51596.4	69704.3	51651.4	67930.3	38692.1	53061	49162.4	67407.1	46183.6	65540.5	44420.6	62860.2	55852.8	72710.9	47330.8	64680.9	56663.3	84204	59450.7	78178.9	59364.1	0.220598	0.135823	1.62416	0.104342	0.565698
chr7	799288	PF3D7_0718100	125019	131038	217170	223630	122480	136302	215268	230993	158179	160010	188870	196568	350138	345228	320108	340879	267833	286544	275629	287469	228968	0.817524	0.140334	5.82557	5.69182e-09	3.14758e-06
chr6	803013	PF3D7_0619200	95.4094	3.42763	60.8791	4.63963	52.8471	0.972954	58.93	0.939944	107.806	3.89091	120.696	4.34358	96.4718	5.00199	126.639	2.74576	48.225	0	88.316	2.59414	44.2388	0.109166	0.948846	0.115052	0.908404	0.995419
chr13	808123	PF3D7_1319500	1598.71	23.9934	1521.98	40.9834	2078.65	16.5402	1593.08	49.817	2339.18	56.4182	1932.03	51.2542	2063.61	32.0127	1239.11	24.7118	2125.19	37.3258	2517.42	41.5063	969.176	0.100918	0.951018	0.106115	0.915491	0.995419
chr11	808869	PF3D7_1121400	46.5021	60.8404	54.6121	341.013	27.2243	23.3509	72.6804	135.352	2.03407	75.8728	45.2611	166.793	51.0081	265.105	118.846	279.152	36.1688	238.688	50.3484	147.866	111.936	0.757441	0.576425	1.31403	0.188835	0.705581
chr7	814910	PF3D7_0718300	5900.95	7281.14	7931.29	8241.53	6211.13	5976.85	7187.5	6752.56	4639.71	5404.48	5954.93	6497.99	6628.84	7886.13	9335.24	10855.8	6137.73	6708.82	6186.25	5920.7	6881.98	0.198386	0.134119	1.47918	0.139091	0.63143
chr11	818731	PF3D7_1121700	5.61232	227.937	33.1254	228.115	20.0178	326.912	17.679	182.349	18.3066	217.891	23.0743	291.888	7.7621	126.05	10.7156	195.864	21.9205	206.274	22.2854	262.009	122.289	-0.316042	0.741246	-0.426367	0.669841	0.995419
chr5	820066	PF3D7_0519800	49.7091	519.286	61.7744	711.41	140.926	1008.95	81.5199	1167.41	89.4991	1587.49	110.934	1389.08	164.113	1521.6	99.3629	1168.78	121.659	1290.69	94.9191	1240	630.956	0.306075	0.707332	0.432717	0.66522	0.995419
chr11	820984	PF3D7_1121700	465.021	395.034	324.987	313.948	190.57	321.075	138.486	320.521	185.1	536.946	149.095	324.031	329.335	344.137	365.305	401.796	176.46	238.688	154.347	138.354	290.662	-0.185203	0.279972	-0.661508	0.508287	0.995419
chr8	822694	PF3D7_0818000	966.922	685.526	850.516	610.111	1160.23	957.386	1456.55	1038.64	943.809	776.237	1488.29	837.442	1244.15	824.327	1430.05	930.812	1071.91	726.87	936.81	769.596	985.31	0.015395	0.180168	0.0854479	0.931905	0.995419
chr12	822724	PF3D7_1220700	538.782	9219.47	496.881	9108.36	891.194	13111.5	492.066	10759.5	602.085	12414	506.746	11553	601.008	9666.84	608.841	10216.1	546.916	9682.11	612.435	9949.41	5578.86	-0.149666	0.772685	-0.193696	0.846414	0.995419
chr8	823722	PF3D7_0818100	5.61232	26.5641	8.95281	15.4654	10.4093	63.242	0.982167	9.39944	0	56.4182	46.1485	58.2039	5.54436	1.0004	5.84488	67.7287	6.57614	39.2903	0.825384	17.2943	22.2751	-0.47722	0.798261	-0.597824	0.549957	0.995419
chr4	824120	PF3D7_0418300	13094.3	11067	23716	20938.6	8550.02	8742.96	15320.8	13157.3	8256.29	9001.63	10648.8	9278.75	12397.2	11319.5	11401.4	10538.2	9843.38	8802.99	8352.06	6899.56	11566.3	-0.34702	0.211432	-1.64129	0.100738	0.553823
chr5	830359	PF3D7_0520000	89.7971	133.678	59.0885	1.54654	48.0428	40.8641	25.5364	9.39944	16.2726	0	15.087	11.2933	15.5242	28.0111	35.0693	15.5593	38.3608	2.94677	20.6346	5.18829	30.595	-0.904161	0.681388	-1.32694	0.184529	0.705581
chr11	831004	PF3D7_1121800	231.709	220.225	138.768	136.869	86.477	144.97	147.325	133.472	0	33.0728	264.467	243.24	34.375	83.033	103.26	91.5253	36.1688	66.7935	286.408	172.078	132.712	-0.443551	0.530893	-0.83548	0.403447	0.995419
chr4	837677	PF3D7_0418600	3442.76	4533.04	3745.85	5068.79	2300.45	3055.07	3375.71	5007.08	2292.4	3371.48	2531.07	3646.87	3855.55	4471.78	2025.25	2831.79	2160.26	3327.89	2344.09	3228.85	3330.8	-0.220612	0.189142	-1.16638	0.243461	0.831074
chr4	838197	PF3D7_0418600	424.131	443.021	460.174	358.798	316.282	223.779	266.167	256.605	225.782	254.855	115.371	265.827	97.5807	209.083	41.8883	115.322	113.986	175.824	109.776	95.1186	228.469	-1.32998	0.270143	-4.92325	8.51206e-07	8.02498e-05
chr2	838572	PF3D7_0220800	67.3478	149.959	270.375	316.268	248.221	91.4577	453.761	511.329	370.201	206.218	302.628	349.224	587.702	553.22	808.541	807.253	489.922	370.311	396.184	350.21	385.017	0.972183	0.319814	3.03984	0.00236706	0.0373995
chr8	843944	PF3D7_0818500	1680.49	737.797	1049.27	494.12	1432.48	697.608	1521.38	780.153	1116.7	710.092	1480.3	878.271	1561.29	921.366	1488.5	709.321	1347.01	664.006	1825.75	751.437	1092.37	0.144184	0.260065	0.554417	0.579294	0.995419
chr9	852132	PF3D7_0920800	2284.21	796.924	3242.71	1022.26	1976.16	495.233	2844.36	745.375	1755.4	626.437	2548.82	616.788	2577.02	677.269	2021.35	617.796	2758.69	712.136	2803	912.274	1601.71	0.0495937	0.419868	0.118117	0.905975	0.995419
chr8	853902	PF3D7_0818700	297.453	123.395	188.009	201.051	191.37	70.0527	368.313	155.091	191.203	130.346	264.467	175.481	160.786	100.04	254.252	92.4405	323.327	75.6338	386.28	119.331	193.416	-0.0557747	0.334835	-0.166573	0.867706	0.995419
chr6	854809	PF3D7_0620500	176.387	94.2598	61.7744	61.8617	158.541	82.7011	188.576	82.715	272.565	60.3092	139.333	16.5056	459.073	77.0306	51.6298	54.9152	208.244	65.8112	81.713	36.318	121.513	0.1539	0.491128	0.313359	0.754008	0.995419
chr5	856383	PF3D7_0520800	3893.34	258.786	6436.17	320.134	4297.43	268.535	5250.67	309.241	4118.99	311.273	4285.6	203.279	3558.37	175.07	4961.33	242.542	3950.07	240.653	3743.11	175.537	2350.01	-0.228284	0.773909	-0.294975	0.768013	0.995419
chr8	858580	PF3D7_0818900	461.814	278.495	340.207	188.678	352.314	245.184	448.851	225.586	433.257	175.091	360.313	246.715	520.061	258.103	314.649	168.407	355.112	209.221	359.042	243.85	309.247	-0.0450784	0.231162	-0.195008	0.845387	0.995419
chr12	859457	PF3D7_1221400	275.004	52.2714	430.63	20.8783	437.99	52.5395	587.336	63.9162	268.497	93.3819	469.472	113.802	334.879	60.0238	964.405	91.5253	558.972	100.19	614.085	63.9889	282.689	0.545065	0.617645	0.882489	0.377513	0.975535
chr6	860877	PF3D7_0620700	3401.87	3302.52	3906.11	3149.53	2537.46	1869.04	3120.35	3283.22	2654.46	2095.26	2503.56	2586.17	2174.5	1577.63	3163.05	2933.38	2504.41	2159.98	2036.22	2014.79	2648.68	-0.305673	0.15124	-2.02111	0.0432682	0.358895
chr10	863024	PF3D7_1021300	3497.28	7735.3	4142.46	11712	3857.84	8437.45	4600.47	8160.59	3484.36	7441.37	4227.03	7787.16	4851.31	10684.2	4481.07	10094.3	3731.96	7596.78	4172.31	7996.88	6434.61	0.0989179	0.277068	0.357017	0.721079	0.995419
chr4	868954	PF3D7_0419500	271.796	1363.34	206.81	1313.79	225	1691.97	222.952	1410.86	475.972	2453.22	259.142	1860.79	492.339	3060.22	255.226	1799.39	362.784	2080.42	340.883	2412.55	1127.97	0.463349	0.571756	0.810397	0.417712	0.995419
chr9	870606	PF3D7_0921200	10028.4	52720.4	11067.5	54166.9	6408.91	37849.8	11429.5	47008.5	8317.31	41304	10070.1	39997.4	8536.09	41300.4	7882.79	45234.5	10073.5	49785.7	10037.5	45365.5	27429.2	-0.0133555	0.499061	-0.0267614	0.97865	0.995419
chr6	873383	PF3D7_0621300	867.504	329.052	658.926	482.521	558.097	260.752	812.252	238.746	563.437	186.764	746.364	264.089	823.892	259.103	716.972	293.796	860.378	182.7	775.861	280.168	508.069	0.0749102	0.359438	0.208409	0.834909	0.995419
chr4	876394	PF3D7_0419800	3577.45	7271.72	4524.75	9062.74	5217.45	13401.5	4858.78	9468.99	5858.12	10680.6	5915	9659.25	6495.77	12271.9	5357.8	12928.9	4534.25	9201.78	5467.34	11384.8	7856.94	0.181106	0.269535	0.671921	0.501634	0.995419
chr6	876411	PF3D7_0621300	1783.11	2930.62	2722.55	3448.02	2063.44	2655.19	2484.88	3441.13	2532.42	3089.39	1862.8	2974.48	3052.72	3648.45	3672.53	4698.91	2527.43	3414.33	2276.41	4004.49	2964.17	0.356217	0.156412	2.27743	0.0227603	0.233082
chr3	879687	PF3D7_0321000	9916.16	8557.93	10440.8	9046.5	13877.2	11478.9	11262.5	9722.78	11793.5	10688.3	9872.23	8934.74	14519.6	12381.9	14976.5	12953.6	9476.22	8885.5	10427.1	9879.37	10954.6	0.159304	0.118114	1.34872	0.177425	0.705581
chr9	887987	PF3D7_0921800	303.065	957.166	204.124	885.396	355.517	1015.76	193.487	685.219	156.623	675.073	141.995	495.168	68.75	337.134	99.3629	267.254	160.019	394.867	164.251	522.288	404.126	-1.00631	0.436907	-2.30325	0.0212646	0.221874
chr8	897822	PF3D7_0819800	405.69	419.885	409.143	455.457	357.118	215.023	427.243	454.933	459.7	531.11	543.133	402.215	433.569	425.169	292.244	306.61	630.213	448.891	511.738	505.858	431.747	0.0708301	0.164762	0.429894	0.667273	0.995419
chr5	899938	PF3D7_0522100	202.845	248.503	493.3	476.335	327.492	454.369	554.925	281.983	423.087	280.146	334.577	252.796	750.706	639.254	567.927	766.982	552.396	266.192	269.9	294.003	421.886	0.50841	0.251476	2.02171	0.0432065	0.358895
chr4	901198	PF3D7_0420000	283.823	486.723	263.212	316.268	245.819	419.343	199.38	425.794	262.395	447.455	263.579	465.631	146.371	244.097	204.571	306.61	242.221	436.122	332.63	327.727	315.989	-0.278577	0.2143	-1.29994	0.193622	0.713818
chr12	902393	PF3D7_1222500	978.147	350.475	921.244	501.08	920.02	176.105	1561.65	477.491	1216.37	336.564	1223.82	523.835	1013.51	387.154	295.166	124.474	720.087	422.371	1634.26	475.593	712.971	-0.271776	0.428672	-0.633995	0.526084	0.995419
chr4	903258	PF3D7_0420000	902.781	175.666	942.73	161.614	385.944	49.6206	683.589	168.25	439.359	36.9637	508.521	100.771	962.501	141.056	416.935	61.3219	628.021	101.172	755.226	106.36	386.42	0.0624781	0.59887	0.104327	0.91691	0.995419
chr4	905008	PF3D7_0420000	6809.34	2006.02	6532.86	2392.5	4829.9	1402.03	8696.11	1851.69	7723.36	2531.04	7151.25	1993.7	12249.7	3295.31	6589.13	2001.66	10593.1	2629.5	10990	3134.59	5270.14	0.518256	0.42611	1.21625	0.22389	0.783616
chr13	905315	PF3D7_1321700	49.7091	357.33	42.9735	396.688	17.6157	162.483	36.3402	155.091	42.7155	136.182	31.0615	124.226	18.8508	201.08	30.1985	253.525	17.5364	259.316	15.6823	161.702	125.515	-0.11225	0.640639	-0.175216	0.86091	0.995419
chr6	905781	PF3D7_0622200	236.519	258.786	348.264	388.955	643.774	255.887	371.259	349.659	524.79	451.346	386.938	400.478	316.028	322.128	613.712	558.304	403.337	382.098	605.832	336.374	407.723	0.203191	0.201508	1.00835	0.313286	0.946161
chr11	906434	PF3D7_1123100	175.585	77.9786	179.056	114.444	241.015	213.077	166.968	96.8142	266.463	145.909	154.42	75.5782	103.125	147.058	179.243	128.135	189.612	51.0774	88.316	30.265	141.207	-0.470787	0.319364	-1.47414	0.140445	0.63143
chr13	906830	PF3D7_1321700	18592.8	1791.79	15500	1640.11	15637.9	1713.37	15817.8	1611.06	19858.6	2379.29	15955	2031.06	20031.8	1965.78	15012.6	1621.83	18464.7	2031.31	18500.1	2016.52	9608.67	0.0863207	0.642552	0.134341	0.893133	0.995419
chr13	907524	PF3D7_1321800	145.92	44.5592	54.6121	118.311	96.8863	122.592	83.4842	93.9944	144.419	227.618	85.1973	72.9721	82.0565	71.0282	134.432	161.084	100.834	147.339	97.3953	111.548	109.814	0.0850074	0.264389	0.321523	0.747814	0.995419
chr4	915225	PF3D7_0420300	548.404	269.069	500.462	188.678	744.663	533.179	678.678	243.445	536.994	373.528	878.597	452.601	137.5	90.0358	253.278	188.542	225.781	147.339	225.33	101.172	365.864	-1.53452	0.282405	-5.43374	5.51852e-08	1.01725e-05
chr2	915435	PF3D7_0223500	306.272	295.633	203.229	279.151	178.559	132.322	100.181	152.271	219.68	212.055	131.346	140.732	108.669	132.052	195.803	196.779	89.8739	172.877	171.68	166.89	179.303	-0.343012	0.226374	-1.51525	0.12971	0.63143
chr3	921342	PF3D7_0321800	57.7267	29.1349	189.799	68.0479	123.31	28.2157	57.9479	46.0572	197.305	1.94546	141.995	33.0112	5.54436	20.0079	5.84488	22.8813	67.9534	40.2725	143.617	62.2595	67.1439	-0.815784	0.613811	-1.32905	0.183832	0.705581
chr10	924537	PF3D7_1022000	2540.78	1227.95	2811.18	1642.43	2233.19	1320.3	2356.22	1205.95	3466.06	1449.37	2724.54	1213.6	2887.5	1635.65	3233.19	1843.32	2577.85	1210.14	2746.88	1456.18	2089.11	0.125446	0.249845	0.502096	0.6156	0.995419
chr2	927589	PF3D7_0223500	110.643	78.8355	93.1092	107.485	44.8399	3.89181	94.2881	31.9581	24.4088	145.909	15.087	0	120.867	59.0234	30.1985	0	29.5926	45.1838	41.2692	15.5649	54.6077	-0.550434	0.735903	-0.747971	0.454478	0.995419
chr8	935128	PF3D7_0820700	64.1408	40.2747	7.16224	30.9309	20.0178	55.4584	8.83951	28.1983	0	44.7455	0	55.5978	0	1.0004	19.4829	0	3.28807	16.6984	2.47615	0	19.9156	-2.46628	0.939018	-2.62645	0.00862811	0.10603
chr6	939199	PF3D7_0623100	15.2334	34.2763	20.5915	71.141	12.0107	57.4043	14.7325	64.8561	6.10221	0	31.0615	96.4274	3.32662	13.0052	14.6122	62.2372	8.76819	37.3258	19.8092	74.3655	32.8643	-0.279976	0.629942	-0.444448	0.656719	0.995419
chr5	946063	PF3D7_0522800	1584.28	1332.49	1818.31	1609.95	1789.59	2143.42	2037.02	1483.23	1952.71	2159.46	2021.66	1504.62	1257.46	1154.46	1806.07	1399.42	1983.8	1327.03	1791.08	1235.68	1669.59	-0.25685	0.127996	-2.00671	0.0447808	0.358895
chr10	946877	PF3D7_1022500	244.537	33.4194	67.146	37.8903	80.872	8.75658	69.7339	9.39944	71.1925	5.83637	122.471	18.243	68.75	10.004	62.3454	3.66101	33.9767	6.8758	75.9353	0	51.5523	-0.973984	0.736051	-1.32326	0.18575	0.705581
chr10	947928	PF3D7_1022600	31.2686	501.291	22.382	211.103	24.0214	787.12	24.5542	387.257	28.477	552.51	39.0488	421.327	17.7419	263.105	24.3537	275.491	8.76819	282.89	32.19	327.727	213.131	-0.712817	0.769748	-0.92604	0.354425	0.961142
chr5	950355	PF3D7_0522900	456.201	680.385	576.561	450.044	525.268	825.065	642.337	959.683	872.616	963.001	638.98	698.447	839.416	911.362	446.159	565.626	687.207	832.954	813.828	726.361	705.575	0.077576	0.174224	0.445265	0.656128	0.995419
chr10	955191	PF3D7_1022800	213.268	345.334	250.679	242.807	163.346	233.509	158.129	384.437	176.964	163.418	150.87	370.073	168.549	343.136	144.174	246.203	142.483	291.73	165.902	256.82	230.592	-0.11475	0.235691	-0.486866	0.626353	0.995419
chr13	962585	PF3D7_1322900	2481.45	854.337	3771.82	995.973	3250.1	1055.65	4314.66	760.414	3378.59	865.728	3564.09	848.735	3441.94	935.372	4310.6	1317.05	2996.53	758.302	2921.03	834.45	2182.84	0.00721203	0.436493	0.0165227	0.986817	0.995419
chr10	963166	PF3D7_1023100	1352.57	1087.42	1076.13	866.064	1285.14	856.199	1334.77	882.607	1053.65	729.546	1068.52	736.671	1526.92	900.358	1053.05	698.338	960.116	618.822	1111.79	732.414	996.554	-0.113469	0.173092	-0.655542	0.512119	0.995419
chr8	965239	PF3D7_0821400	24.8545	95.1167	25.9631	104.392	44.0392	116.754	38.3045	101.514	58.988	105.055	58.5731	108.589	13.3065	72.0286	25.3278	65.8982	29.5926	72.687	23.1107	73.5008	62.8798	-0.644585	0.38028	-1.69502	0.0900707	0.508256
chr9	969150	PF3D7_0923900	78.5724	96.8305	1.79056	6.18617	25.6228	77.8363	20.6255	63.9162	52.8858	70.0364	63.898	47.7793	53.2258	63.025	0	35.6949	17.5364	110.995	33.0153	57.9359	48.8704	-0.119773	0.615433	-0.194616	0.845693	0.995419
chr13	969758	PF3D7_1323300	175.585	433.595	145.931	216.516	200.178	388.209	115.896	453.993	187.134	270.418	58.5731	297.969	134.173	188.075	156.838	347.796	135.907	332.985	118.03	293.138	232.547	-0.201241	0.338332	-0.594803	0.551975	0.995419
chr5	972586	PF3D7_0523400	2647.41	3348.79	1763.7	3144.12	1937.73	2665.89	1716.83	2068.82	2213.07	2840.37	1742.11	2376.81	1974.9	2439.97	1748.59	2324.74	1911.46	2148.2	1782	2594.14	2269.48	-0.165079	0.144341	-1.14367	0.252759	0.848351
chr9	974924	PF3D7_0924000	1382.23	1390.76	561.341	663.467	1607.03	1604.4	1050.92	1203.13	1619.12	1721.73	1143.06	1143.23	965.827	902.358	779.317	800.846	848.322	744.551	806.4	753.167	1084.56	-0.607176	0.184119	-3.29774	0.000974653	0.0215593
chr10	980010	PF3D7_1023100	2811.77	2811.51	2670.62	2611.34	1970.56	2243.63	2302.2	2449.49	2615.81	2445.44	2502.67	3016.18	2370.77	2623.04	2072.98	2176.47	2075.87	2407.51	2618.94	3071.47	2493.41	-0.0640625	0.0907835	-0.705663	0.480398	0.995419
chr8	986676	PF3D7_0822200	2.40528	32.5625	29.5443	54.9023	83.2742	124.538	13.7503	43.2374	0	7.78183	32.8364	27.7989	41.0283	12.0048	0	8.23727	15.3443	16.6984	6.60307	17.2943	28.4921	-1.37338	0.693508	-1.98034	0.0476654	0.371253
chr8	992221	PF3D7_0822400	47.3038	85.6907	49.2404	43.3032	45.6407	42.81	36.3402	138.172	34.5792	87.5455	97.6219	80.7905	54.3347	69.0274	83.7766	89.6948	48.225	106.084	87.4907	80.4185	70.4045	0.235342	0.270549	0.86987	0.384372	0.979528
chr10	995433	PF3D7_1023800	6999.36	10450	6986.77	8337.41	5540.14	9362.73	6382.12	8234.85	4788.2	7418.03	6336.55	7170.38	5267.14	6666.65	4605.76	6221.89	5454.91	7604.63	5420.29	6726.62	6798.72	-0.290699	0.13882	-2.09407	0.0362536	0.313254
chr4	997288	PF3D7_0421900	31.2686	13.7105	12.5339	9.27926	21.6193	14.5943	1.96433	8.45949	0	9.72728	11.5371	4.34358	0	14.0056	14.6122	7.32202	12.0563	1.96451	14.0315	2.59414	10.2812	-0.493871	0.594027	-0.831396	0.40575	0.995419
chr4	998198	PF3D7_0422000	2153.53	23.9934	2103.91	17.012	2684.79	39.8911	1975.14	19.7388	2229.34	27.2364	1850.38	20.8492	1988.21	9.00358	1715.47	15.5593	1979.42	0	1761.37	21.6179	1031.82	-0.22649	1.10875	-0.204275	0.838138	0.995419
chr7	1002129	PF3D7_0723900	358.387	353.903	459.279	485.614	619.752	425.181	861.361	633.522	341.724	354.073	729.502	815.724	661.996	411.163	498.763	507.965	588.564	488.182	914.525	528.341	551.876	0.0985324	0.213971	0.460494	0.645162	0.995419
chr13	1002584	PF3D7_1324300	81.7795	63.4112	37.6018	34.0239	59.2528	171.24	62.8587	79.8952	4.06814	70.0364	71.8852	105.983	56.5525	169.067	106.182	127.22	0	99.208	58.6022	89.0656	77.3967	0.328645	0.539988	0.608616	0.542779	0.995419
chr11	1002868	PF3D7_1125600	157.947	46.273	136.978	88.9262	136.121	76.8633	115.896	92.1145	142.385	1.94546	145.545	79.0531	28.8307	61.0242	53.578	31.1186	142.483	50.0951	214.6	102.901	95.2339	-0.249098	0.460739	-0.540649	0.58875	0.995419
chr8	1004832	PF3D7_0822800	2.40528	53.1283	8.95281	88.1529	4.00357	97.2954	12.7682	46.0572	48.8177	50.5819	11.5371	12.162	6.65323	82.0326	3.89659	14.644	10.9602	83.4919	8.25384	22.4826	33.4139	-0.319725	0.679319	-0.470656	0.637886	0.995419
chr5	1010214	PF3D7_0524300	44.8985	134.534	42.0782	302.349	57.6514	125.511	41.251	189.869	99.6694	130.346	87.8597	216.31	27.7218	36.0143	123.717	166.576	55.8972	250.476	61.0784	80.4185	113.711	-0.291771	0.44579	-0.654503	0.512787	0.995419
chr6	1015438	PF3D7_0624900	39.2862	338.478	13.4292	48.7161	21.6193	84.647	21.6077	207.728	10.1704	284.037	18.6369	211.098	99.7985	894.355	28.2502	239.796	31.7847	218.061	61.9038	333.78	160.359	1.13965	0.706117	1.61396	0.106536	0.571983
chr12	1017865	PF3D7_1225000	9172.93	21449.3	9348.52	21836.4	5070.12	14635.2	7848.5	20291.5	7599.29	21059.6	6963.1	19329.8	10380.1	27811	10321.1	24771.3	9312.91	25463	9097.38	24280.3	15302.1	0.366129	0.333608	1.09748	0.27243	0.891442
chr5	1026175	PF3D7_0524900	5978.72	2940.05	5586.55	3035.09	8208.91	3852.9	6424.36	3224.95	9893.72	5067.91	7148.58	3812.79	8559.38	4189.66	6188.75	3189.66	8588.44	4096.99	7625.72	3621.43	5561.73	0.084259	0.268332	0.31401	0.753514	0.995419
chr11	1026519	PF3D7_1126300	266.986	10.2829	259.631	4.63963	265.837	0.972954	258.31	0.939944	77.2947	0	178.382	0.868715	280.545	2.00079	137.355	0	138.099	0.982257	195.616	0	103.937	-0.226954	1.21877	-0.186216	0.852275	0.995419
chr3	1029864	PF3D7_0324900	1218.67	130.25	1366.2	68.0479	954.45	69.0797	886.897	60.1564	982.456	79.7637	771.213	50.3855	1019.05	73.029	1034.54	82.3727	948.06	73.6693	876.557	59.6653	540.226	-0.0867852	0.727677	-0.119263	0.905067	0.995419
chr9	1031185	PF3D7_0925700	116.255	94.2598	163.836	169.346	114.502	227.671	155.182	354.359	437.325	459.128	217.431	166.793	233.972	143.057	23.3795	42.1016	224.685	235.742	309.519	303.515	209.603	-0.231629	0.418124	-0.553973	0.579598	0.995419
chr3	1032351	PF3D7_0324900	8099.38	6174.02	7149.71	5228.09	5543.34	4074.73	5572.82	5324.78	7267.73	4494	5064.8	4176.78	7919.56	5546.2	11510.5	9113.17	5197.34	4148.07	3554.93	3216.74	5918.84	0.143682	0.227037	0.632856	0.526827	0.995419
chr7	1033684	PF3D7_0724600	416.113	595.551	298.128	735.381	287.456	379.452	384.027	504.75	569.54	420.219	387.825	582.039	328.226	717.285	271.787	369.762	346.343	702.314	486.976	619.136	470.116	0.0520244	0.221295	0.23509	0.814139	0.995419
chr13	1044010	PF3D7_1325100	406.492	289.635	326.777	187.132	370.73	272.427	170.897	279.163	378.337	217.891	397.587	273.645	189.617	308.122	267.89	271.83	265.238	224.937	260.821	343.292	285.123	-0.158761	0.173243	-0.916409	0.359452	0.964067
chr10	1045339	PF3D7_1025000	1798.35	10375.4	2061.83	12936.8	1933.72	9866.72	2380.77	12459	2422.58	13238.8	2791.99	14063.6	2671.27	16039.4	2280.48	13738.9	2460.57	14496.1	2772.46	14048.2	7741.85	0.251375	0.529936	0.474349	0.635251	0.995419
chr4	1046936	PF3D7_0422900	234.916	29.9918	206.81	9.27926	166.548	16.5402	120.807	33.838	329.519	38.9091	129.571	13.0307	235.081	43.0171	177.295	16.4745	153.443	14.7339	118.03	17.2943	105.256	-0.192308	0.663824	-0.289697	0.772048	0.995419
chr13	1050958	PF3D7_1325300	477.849	657.248	582.828	481.748	270.641	334.696	412.51	412.635	396.644	447.455	314.165	438.701	210.686	314.125	655.6	824.643	321.135	453.803	265.774	410.74	434.181	-0.0116402	0.23693	-0.0491294	0.960816	0.995419
chr9	1059012	PF3D7_0926100	4086.57	6876.68	4060.1	9784.2	2868.96	4669.2	3922.78	6110.57	3103.99	5453.11	3635.08	5366.92	5559.88	8623.43	3737.8	7109.68	4654.81	6852.23	4074.92	6292.53	5342.17	0.23115	0.225758	1.02388	0.30589	0.939764
chr9	1061177	PF3D7_0926200	956.499	676.1	990.18	617.844	978.472	587.664	882.969	718.117	1002.8	922.146	1098.69	906.07	1634.48	1273.51	1081.3	755.999	1263.71	914.481	1451.85	1006.53	985.97	0.445437	0.15661	2.84425	0.00445166	0.0615441
chr8	1062039	PF3D7_0824400	297.453	23.1365	280.223	11.5991	825.535	20.432	488.137	42.2975	801.424	1.94546	524.496	31.2738	669.759	34.0135	516.298	15.5593	492.114	40.2725	706.528	23.3473	292.292	0.162596	0.867393	0.187453	0.851305	0.995419
chr5	1065900	PF3D7_0525500	583.681	1143.11	528.216	1032.32	293.862	629.501	454.744	601.564	343.758	887.128	401.137	681.073	177.419	520.207	262.045	592.169	540.339	724.906	376.375	723.766	574.866	-0.367402	0.290964	-1.2627	0.206695	0.750698
chr13	1071756	PF3D7_1325800	569.249	491.865	494.195	330.187	311.477	275.346	456.708	531.068	362.064	414.382	660.279	291.888	610.988	378.15	500.711	345.05	585.276	500.951	393.708	371.827	443.769	0.0904619	0.181741	0.497752	0.618659	0.995419
chr8	1074784	PF3D7_0824700	2.40528	126.822	5.37168	373.49	5.60499	100.214	7.85734	213.367	0	23.3455	5.32483	206.754	3.32662	68.027	43.8366	323.084	2.19205	116.889	0	113.278	87.0595	-0.0907165	1.03476	-0.0876693	0.930139	0.995419
chr9	1077291	PF3D7_0926500	15696	15679.7	17653.1	15130.6	19701.6	22146.4	19083.5	17906.9	18440.9	17682.3	18595.2	17820.8	18698.9	19285.7	17347.6	18117.4	18669.7	20936.8	18957.4	18442.6	18299.7	0.0664082	0.0675189	0.983549	0.325337	0.95177
chr12	1084742	PF3D7_1226800	518.738	477.297	376.913	581.5	576.514	693.716	654.123	764.174	482.075	490.255	639.867	602.02	296.069	286.114	300.037	374.338	320.039	551.046	435.803	600.977	501.081	-0.530671	0.167527	-3.16768	0.00153659	0.0314717
chr12	1085127	PF3D7_1226800	198.836	46.273	167.417	53.3557	307.474	57.4043	331.973	34.7779	203.407	35.0182	301.74	35.6173	103.125	17.0068	138.329	14.644	220.301	22.5919	274.027	51.8829	130.76	-0.490032	0.594439	-0.824361	0.409735	0.995419
chr13	1085631	PF3D7_1326000	2211.25	91.6891	1724.31	102.072	1899.29	66.1609	1457.54	54.5167	1314.01	48.6364	1526.45	63.4162	1597.88	75.0298	1399.85	32.0338	1618.83	61.8822	1949.56	74.3655	868.438	-0.0480194	0.837931	-0.0573071	0.954301	0.995419
chr7	1090728	PF3D7_0726100	414.51	409.602	316.929	204.144	442.794	204.32	267.15	235.926	589.88	175.091	186.369	147.682	648.69	511.203	317.572	248.033	322.231	344.772	297.138	210.126	324.708	0.27589	0.278577	0.990353	0.322002	0.95177
chr13	1103961	PF3D7_1326500	131.489	91.6891	140.559	178.626	234.609	206.266	183.665	21.6187	38.6473	83.6546	196.131	114.67	14.4153	42.0167	109.104	177.559	214.821	218.061	298.789	115.872	140.613	0.137485	0.455597	0.301769	0.762828	0.995419
chr4	1116963	PF3D7_0424700	91.4006	141.39	132.502	184.812	124.111	43.7829	136.521	198.328	46.7836	40.8546	141.108	103.377	180.746	193.077	331.21	259.017	97.5461	46.1661	174.156	71.7713	136.933	0.547379	0.364901	1.50008	0.133595	0.63143
chr13	1123860	PF3D7_1326600	39.2862	694.095	61.7744	664.24	37.6335	664.527	65.8052	267.884	58.988	503.873	29.2866	538.604	34.375	517.205	15.5863	330.406	39.4568	513.72	29.7138	484.24	279.535	-0.299074	0.730263	-0.409542	0.682142	0.995419
chr10	1126985	PF3D7_1027000	687.91	820.917	1113.73	1316.11	1053.74	1309.6	884.933	1287.72	840.071	1322.91	859.96	1383.86	1397.18	1896.75	1519.67	2175.56	1106.98	1858.43	1248.81	1923.99	1300.44	0.612377	0.164375	3.72549	0.000194935	0.00634113
chr10	1134054	PF3D7_1027100	3403.47	2041.15	3219.43	1971.07	4424.74	2444.06	4989.41	1868.61	4025.42	2515.48	5009.78	3062.22	4622.89	2802.11	3552.71	1896.4	4633.99	3001.78	6431.39	3068.01	3449.21	0.207848	0.243538	0.853452	0.393409	0.992919
chr4	1135364	PF3D7_0425100	78.5724	479.868	117.282	533.557	92.082	564.313	90.3594	267.884	124.078	171.2	88.7472	244.978	51.0081	296.118	100.337	759.66	55.8972	270.121	58.6022	361.451	240.306	0.0380002	0.533466	0.0712326	0.943213	0.995419
chr5	1138677	PF3D7_0527300	185.206	155.957	282.013	173.986	246.62	89.5117	309.383	147.571	205.441	184.818	137.558	151.156	99.7985	0	101.311	0	129.331	104.119	141.141	124.519	148.472	-1.11123	0.59843	-1.85691	0.0633238	0.407187
chr13	1139184	PF3D7_1327100	31.2686	49.7006	13.4292	32.4774	20.8185	20.432	27.5007	9.39944	0	124.509	10.6497	112.064	15.5242	12.0048	12.6639	48.5084	30.6887	92.3322	56.1261	114.142	41.712	0.347005	0.620413	0.559313	0.575948	0.995419
chr12	1141784	PF3D7_1228100	3.20704	51.4144	1.79056	40.2101	14.4128	50.5936	6.87517	19.7388	30.5111	0	3.54989	28.6676	16.6331	21.0083	2.92244	9.15253	10.9602	29.4677	33.0153	37.1827	20.5657	-0.0623692	0.645863	-0.0965672	0.92307	0.995419
chr4	1144848	PF3D7_0425400	53.7179	59.9835	13.4292	38.6636	60.0535	138.159	96.2524	105.274	166.794	40.8546	36.3863	107.721	42.1371	99.0393	0	0	135.907	314.322	56.9515	184.184	87.4915	0.446479	0.721541	0.618785	0.536058	0.995419
chr12	1146585	PF3D7_1228200	889.151	44.5592	930.196	52.5825	705.428	49.6206	738.59	17.8589	941.774	33.0728	611.468	26.0615	924.799	14.0056	882.577	39.3559	928.332	36.3435	545.579	33.7239	422.254	0.0189407	0.834685	0.022692	0.981896	0.995419
chr13	1146913	PF3D7_1327300	16693.4	15079.9	18253	14955.8	17149.7	15248.1	17392.2	15783.5	14993.1	14637.6	16205.2	14102.7	13482.8	11300.5	15350.6	13374.6	14630.8	14803.6	14694.3	11906.3	15001.9	-0.213389	0.0688799	-3.09798	0.00194843	0.0354687
chr5	1151209	PF3D7_0527600	67.3478	13.7105	126.235	6.18617	31.2278	1.94591	74.6447	13.1592	32.5451	1.94546	66.5604	3.47486	119.758	11.0044	129.561	3.66101	41.6489	2.94677	56.9515	4.32357	40.4419	0.334604	0.789319	0.423915	0.671628	0.995419
chr6	1158053	PF3D7_0628200	261.374	329.909	226.506	434.578	258.63	357.074	267.15	246.265	349.86	365.746	421.549	422.196	384.778	492.196	385.762	589.423	452.658	450.856	373.073	586.277	382.793	0.501178	0.151807	3.30141	0.000962013	0.0215593
chr8	1163490	PF3D7_0826900	354.378	378.753	397.505	269.872	466.015	516.638	511.709	422.035	557.335	603.092	409.124	454.338	548.892	612.243	230.873	215.084	403.337	419.424	512.563	449.652	436.643	-0.0678403	0.195967	-0.346181	0.729206	0.995419
chr5	1166539	PF3D7_0528300	5589.07	17983.1	6621.49	21320.6	7047.88	25562.4	8613.61	28566.8	7833.2	28450.4	7565.7	25343.9	11735.2	38423.3	11350.8	34829	8281.55	29935.3	8260.44	30862.5	18208.8	0.451611	0.408675	1.10506	0.269133	0.885895
chr13	1166770	PF3D7_1327900	0.80176	17.1381	79.68	26.2912	49.6442	112.863	85.4486	119.373	89.4991	0	28.3991	61.6788	0	0	13.638	20.1356	21.9205	14.7339	9.9046	6.91772	37.9033	-2.35734	0.767022	-3.07337	0.00211658	0.0354687
chr6	1170116	PF3D7_0628300	19.2422	42.8454	31.3348	24.7447	70.4628	90.4847	49.1084	76.1354	42.7155	110.891	84.3098	90.3464	72.0767	28.0111	58.4488	96.1015	32.8807	55.9887	67.6815	97.7128	62.0761	0.0659208	0.334745	0.196928	0.843884	0.995419
chr4	1172064	PF3D7_0426000	299.858	211.656	377.808	256.726	144.929	119.673	76.6091	222.767	311.213	132.291	32.8364	211.967	255.041	128.051	125.665	186.712	119.467	143.41	189.838	179.861	186.319	-0.267403	0.332089	-0.805215	0.420695	0.995419
chr6	1179798	PF3D7_0628500	11992.7	9916.13	13023.6	10200.2	10053.8	8848.04	11639.7	7976.36	9584.54	9009.41	10363.9	8780.11	7555.85	7241.88	8020.15	7272.6	12079.3	10334.3	12684.5	9145.23	9786.11	-0.122622	0.128952	-0.950917	0.341647	0.954436
chr12	1179863	PF3D7_1228800	375.223	178.237	324.092	153.108	451.602	176.105	267.15	106.214	394.61	157.582	302.628	112.064	277.218	107.043	260.097	100.678	209.34	99.208	271.551	151.325	223.754	-0.43702	0.314682	-1.38876	0.164905	0.696124
chr7	1187973	PF3D7_0727900	1756.66	1910.9	1195.2	1353.22	2791.29	3355.72	2458.37	2493.67	2239.51	2468.78	2264.83	2448.04	2854.24	2682.07	2291.19	2496.81	2409.06	2205.17	2557.04	2311.38	2327.16	0.15235	0.160241	0.950755	0.341729	0.954436
chr7	1188704	PF3D7_0727900	382.439	407.888	627.592	368.077	740.66	442.694	597.158	620.363	1234.68	708.146	599.043	456.944	868.247	965.384	1123.19	910.676	528.283	442.998	634.72	331.186	649.518	0.278885	0.255345	1.09219	0.274751	0.893749
chr9	1200231	PF3D7_0930300	103.427	115.683	43.8687	325.547	144.128	148.862	70.7161	157.911	87.465	400.764	106.497	197.198	136.391	106.042	79.88	98.8473	150.155	311.375	100.697	198.02	154.174	-0.0998949	0.368564	-0.271038	0.786361	0.995419
chr11	1203965	PF3D7_1131400	315.893	55.699	403.772	41.7567	413.969	27.2427	225.899	54.5167	146.453	13.6182	342.564	45.1732	171.875	90.0358	243.537	43.9321	255.373	11.7871	230.282	19.0237	157.62	-0.385333	0.639915	-0.602163	0.547066	0.995419
chr13	1204302	PF3D7_1328500	432.95	283.636	538.064	262.912	926.425	395.992	938.952	348.719	1328.25	392.982	657.616	414.377	398.085	176.07	754.963	428.338	1052.18	402.725	719.734	318.215	558.559	-0.117597	0.347763	-0.338153	0.735248	0.995419
chr6	1219902	PF3D7_0629600	17500.8	25708.1	16419.4	28232.1	14511.3	18164.1	15198.1	23232.6	14409.4	21798.8	13489.6	24724.5	12664.4	19075.6	13175.3	19312.7	16053.5	25469.9	14940.3	20626	18735.3	-0.138843	0.173601	-0.799781	0.423838	0.995419
chr5	1221385	PF3D7_0529900	5405.46	5577.61	6985.87	7905.93	6697.97	7234.88	8838.52	8241.43	7613.52	8139.79	7612.73	7636.88	14552.8	16088.4	9493.06	10738.7	9214.27	10696.8	9266.58	9593.15	8876.72	0.613518	0.127661	4.80584	1.54102e-06	0.000121741
chr5	1222035	PF3D7_0529900	205.25	77.9786	359.903	104.392	376.335	125.511	517.602	153.211	225.782	79.7637	433.974	92.9525	1116.63	268.107	761.782	181.22	499.787	142.427	599.228	160.837	324.134	1.02247	0.452454	2.25983	0.0238316	0.239615
chr5	1225620	PF3D7_0530000	761.672	341.049	770.837	280.697	952.048	313.291	731.715	253.785	937.706	498.037	559.995	245.846	576.613	367.146	624.428	283.728	921.756	283.872	631.418	311.297	532.347	-0.147207	0.319625	-0.46056	0.645114	0.995419
chr8	1232372	PF3D7_0828600	4352.75	1886.05	3909.69	1739.09	2461.39	923.333	3677.23	1341.3	3126.37	1052.49	3646.62	1380.39	3577.22	1653.66	2437.31	1255.73	2811.3	1040.21	3195.06	1035.93	2325.16	-0.209616	0.336547	-0.622843	0.533388	0.995419
chr10	1248056	PF3D7_1030600	13409.4	9647.92	15637	11495.5	10181.9	6563.55	15545.7	10067.7	12814.6	7783.77	13096.4	9462.92	12113.3	8913.54	12849	9017.99	15954.8	11761.5	17583.1	10957.7	11742.9	0.132148	0.175758	0.751874	0.452127	0.995419
chr5	1250257	PF3D7_0530600	3709.74	2996.61	3458.47	2633.76	2132.3	1402.03	3866.79	2168.45	2333.08	2013.55	2399.72	2255.19	3502.93	2647.05	3726.11	3088.06	3020.64	2162.93	2897.92	2281.98	2734.87	0.157339	0.175839	0.894788	0.3709	0.965992
chr9	1252561	PF3D7_0931000	28.8633	4093.45	30.4395	4696.85	25.6228	4040.68	61.8765	4423.37	67.1243	4653.53	47.9235	4861.33	25.5041	4605.83	43.8366	3880.67	56.9932	5245.25	62.7292	5019.67	2298.58	0.0718303	1.04094	0.069005	0.944986	0.995419
chr9	1253141	PF3D7_0931000	1339.74	556.99	1097.61	502.626	1199.47	368.749	1612.72	350.599	1407.58	420.219	891.021	347.486	1220.87	371.147	758.86	359.694	1194.67	381.116	912.049	411.604	785.241	-0.262635	0.36708	-0.71547	0.474319	0.995419
chr5	1255486	PF3D7_0530800	436.959	391.607	327.673	163.16	638.169	352.209	337.866	371.278	355.962	313.219	441.961	248.453	154.133	114.045	117.872	103.424	201.668	190.558	231.107	145.272	281.83	-1.21471	0.215672	-5.63223	1.77895e-08	4.9188e-06
chr9	1258342	PF3D7_0931200	273.4	64.2681	115.491	139.962	566.104	112.863	416.439	93.0544	1082.13	66.1455	345.226	100.771	259.476	76.0302	140.277	59.4914	398.952	98.2257	402.787	79.5538	244.532	-0.569796	0.543984	-1.04745	0.294892	0.927213
chr9	1259923	PF3D7_0931200	155.541	808.921	144.14	715.276	198.577	743.337	213.13	1043.34	128.146	1560.26	326.59	1544.58	174.093	1175.47	164.631	1081.83	243.317	1374.18	415.993	1744.13	697.773	0.334801	0.55526	0.602962	0.546534	0.995419
chr7	1275182	PF3D7_0729900	236.519	317.913	600.733	442.311	173.755	75.8904	478.316	371.278	412.916	151.746	466.81	272.777	425.807	536.213	618.583	616.88	345.247	267.174	598.403	258.55	383.391	0.458818	0.314554	1.45863	0.144667	0.636601
chr6	1275624	PF3D7_0630500	60.132	31.7056	168.313	39.4368	193.773	79.7822	159.111	109.973	390.541	229.564	157.97	55.5978	103.125	30.0119	362.382	191.288	311.271	327.092	278.154	176.402	172.781	0.676773	0.457836	1.4782	0.139354	0.63143
chr13	1282226	PF3D7_1330400	1120.86	766.932	1259.66	832.813	823.133	430.046	1141.28	874.148	756.674	717.873	740.151	630.687	786.19	538.214	605.919	432.915	943.676	705.261	661.958	577.63	767.301	-0.358597	0.184703	-1.94148	0.0521998	0.381984
chr6	1283272	PF3D7_0630600	64138.4	68967.3	78787.4	82245.9	68505.8	77694.2	93464	94330.9	103829	108372	93859.9	95745.5	136057	142663	108285	119037	115518	128976	122382	129650	101625	0.546134	0.104629	5.2197	1.79214e-07	2.47763e-05
chr10	1284130	PF3D7_1031800	78.5724	23.9934	69.8319	21.6516	97.687	31.1345	97.2346	40.4176	83.3969	70.0364	61.2355	40.8296	35.4839	22.0087	124.691	25.6271	97.5461	29.4677	72.6338	22.4826	57.2981	-0.14803	0.394136	-0.37558	0.707229	0.995419
chr6	1284282	PF3D7_0630700	145.92	346.191	112.805	143.055	140.926	241.293	84.4664	211.487	65.0902	107	103.834	187.643	170.766	253.101	126.639	96.1015	101.93	166.984	113.078	156.513	153.741	-0.092519	0.284553	-0.325138	0.745077	0.995419
chr5	1286476	PF3D7_0531400	1198.63	1092.56	1049.27	1223.32	828.738	718.04	1400.57	863.808	984.49	1110.86	1186.55	998.154	2324.2	1846.73	1487.52	1144.07	1341.53	1129.6	1546.77	1205.41	1234.04	0.5111	0.152199	3.35811	0.000784773	0.0194271
chr6	1296624	PF3D7_0631000	31.2686	89.9753	89.5281	35.5705	108.897	39.8911	78.5734	0.939944	109.84	103.109	75.4351	50.3855	69.8589	91.0362	77.9317	15.5593	43.8409	98.2257	94.0937	89.0656	69.6513	0.100875	0.456266	0.221089	0.825023	0.995419
chr5	1296741	PF3D7_0532100	812.182	911.75	682.204	900.088	699.023	993.386	438.047	749.135	602.085	929.928	549.345	1038.98	980.243	1168.46	755.938	1133.08	576.508	1120.76	526.595	850.015	820.888	0.196705	0.188792	1.04192	0.297451	0.927213
chr5	1297245	PF3D7_0532100	51134.6	59057.2	64419.9	73328.5	52594.9	62324.5	71879.9	84539.5	58711.4	66643.6	57118.6	65061.6	78260.8	83011	84752.7	95596.3	66094.6	78635.6	67252.3	74298	69735.8	0.296623	0.0988229	3.00156	0.00268596	0.0412593
chr12	1298418	PF3D7_1231500	215.673	383.895	164.732	532.784	217.794	755.985	260.274	359.058	451.564	601.146	176.607	594.201	151.915	357.142	135.406	365.186	242.221	390.938	202.219	490.293	352.452	-0.426968	0.323864	-1.31836	0.187384	0.705581
chr6	1301899	PF3D7_0631100	270.995	1255.37	365.274	1720.53	347.51	1897.26	570.639	2252.11	500.381	1647.8	488.109	1816.48	434.678	2040.81	525.065	2466.61	402.241	2119.71	404.438	1869.51	1169.78	0.229333	0.48193	0.475863	0.634172	0.995419
chr12	1305877	PF3D7_1231700	148.326	80.5493	290.071	100.525	220.196	71.9986	242.595	53.5768	111.874	42.8	290.203	76.447	367.037	107.043	172.424	76.8812	383.608	110.995	308.693	76.9596	166.64	0.473772	0.423904	1.11764	0.263721	0.878541
chr11	1307823	PF3D7_1133800	40.088	58.2697	26.8584	63.4083	10.4093	92.4306	51.0727	71.4357	56.954	36.9637	57.6857	52.9916	45.4637	37.0147	36.0434	179.39	18.6324	69.7403	47.0469	5.18829	52.8543	0.0893622	0.455659	0.196116	0.844519	0.995419
chr5	1308528	PF3D7_0532300	23294.3	18990.8	27165.5	23323.4	20282.1	19275.2	27123.5	20883.7	27047	22586.8	27516.9	20314	41099.2	29176.6	41994.5	34003.5	33959.2	25341.2	34196.5	27554.1	27256.4	0.529517	0.113214	4.67715	2.90883e-06	0.000201073
chr13	1308599	PF3D7_1331200	3.20704	169.668	17.0103	214.196	8.00713	303.562	6.87517	179.529	2.03407	167.309	7.98724	238.028	0	116.046	8.76732	234.305	0	284.855	13.2061	287.95	113.127	0.105838	1.01356	0.104422	0.916834	0.995419
chr12	1309719	PF3D7_1231700	127.48	239.077	35.8112	51.0359	110.498	58.3772	33.3937	109.973	44.7495	134.237	37.2738	198.936	52.117	132.052	108.13	188.542	62.4733	111.977	65.2053	71.7713	98.6556	0.00830733	0.397158	0.0209169	0.983312	0.995419
chr13	1312079	PF3D7_1331400	69.7531	205.658	165.627	243.58	213.79	181.942	202.326	258.485	311.213	274.309	165.957	183.299	113.105	107.043	124.691	260.847	206.052	324.145	163.426	188.508	198.188	-0.145667	0.250828	-0.580746	0.561412	0.995419
chr11	1312166	PF3D7_1133800	72.1584	220.225	143.245	175.533	52.0464	89.5117	98.2167	154.151	97.6354	126.455	84.3098	130.307	130.847	231.092	146.122	216.915	78.9137	137.516	67.6815	51.8829	125.238	0.139206	0.304345	0.457394	0.647388	0.995419
chr7	1337481	PF3D7_0731100	901.178	790.069	768.151	543.61	505.25	535.125	435.1	297.962	585.812	531.11	509.409	355.305	279.436	220.087	578.643	408.203	457.042	269.138	373.899	319.945	483.224	-0.632583	0.216703	-2.91912	0.00351023	0.051083
chr10	1339529	PF3D7_1033400	11582.2	7203.16	10960	6734.42	13705	8746.85	11065.1	7380.44	12068.1	8143.68	10229.9	7085.24	10079.6	5685.26	9751.2	6285.96	9511.29	6831.6	9475.4	7220.37	8987.24	-0.240487	0.163977	-1.46659	0.142488	0.635451
chr13	1347038	PF3D7_1332700	282.219	140.533	284.699	169.346	229.004	165.402	221.97	118.433	235.952	151.746	276.891	198.936	189.617	145.058	65.2678	78.7117	217.013	131.622	226.155	199.749	186.416	-0.397625	0.242558	-1.6393	0.10115	0.553823
chr7	1347572	PF3D7_0731300	1706.14	2314.51	1575.69	1985.76	2181.14	2977.24	1910.32	2222.97	2489.7	2964.88	2328.73	2845.04	2417.34	2563.02	2486.02	3087.15	1755.83	2413.41	2112.98	2545.72	2344.18	0.0807299	0.133922	0.602813	0.546633	0.995419
chr13	1349556	PF3D7_1332800	176.387	266.498	144.14	115.991	136.922	175.132	172.861	67.6759	309.179	208.164	102.947	238.897	129.738	77.0306	184.114	227.898	110.698	297.624	91.6176	175.537	170.453	-0.119555	0.290172	-0.412013	0.68033	0.995419
chr11	1350244	PF3D7_1134600	75.3654	239.934	36.7065	123.723	52.0464	198.483	71.6982	179.529	12.2044	227.618	77.21	234.553	19.9597	140.056	28.2502	116.237	16.4403	133.587	67.6815	116.737	108.401	-0.673259	0.501759	-1.3418	0.179662	0.705581
chr6	1353026	PF3D7_0632500	58.5284	125.965	21.4867	133.003	58.4521	102.16	61.8765	128.772	67.1243	89.491	34.6114	84.2654	31.0484	72.0286	57.4746	97.0168	21.9205	72.687	72.6338	89.0656	73.9806	-0.323186	0.333512	-0.969038	0.332526	0.95177
chr11	1357021	PF3D7_1134600	3996.77	3115.72	3571.27	3110.1	3431.06	2642.54	2925.88	2933.56	3030.76	3233.35	3053.79	3134.33	2827.62	2396.95	3252.67	2979.15	3061.19	2749.34	2958.17	2390.07	3039.72	-0.170805	0.0806779	-2.11712	0.0342499	0.305487
chr8	1357201	PF3D7_0831600	1288.43	236.506	752.036	225.022	1169.84	290.913	794.573	221.827	724.129	206.218	1141.29	320.556	1453.73	223.089	1288.8	276.406	930.524	272.085	1064.74	205.802	654.326	0.217508	0.474756	0.458147	0.646847	0.995419
chr12	1368368	PF3D7_1233200	200.44	214.227	504.043	415.247	530.072	607.123	660.999	424.855	333.587	326.837	517.396	498.643	547.783	307.122	1626.82	1244.74	457.042	473.448	686.719	313.892	544.552	0.696981	0.317561	2.19479	0.0281784	0.273379
chr13	1369161	PF3D7_1333300	2636.99	1256.23	2421.73	1579.79	3292.53	1397.16	2555.6	1381.72	2888.38	1622.51	2652.65	1424.69	3190.22	1754.7	3336.45	1759.12	2289.59	1203.26	2462.94	1136.24	2112.13	0.0334364	0.246689	0.13554	0.892185	0.995419
chr8	1369249	PF3D7_0831700	1143.31	13.7105	732.339	7.73271	1774.38	13.6214	1318.07	7.51955	1259.09	0	1380.91	13.0307	1549.09	13.0052	979.991	6.40677	1120.14	12.7693	1476.61	19.0237	642.037	0.0190273	1.11144	0.0171196	0.986341	0.995419
chr6	1373882	PF3D7_0632800	494.686	28.2779	424.363	4.63963	391.549	3.89181	273.043	18.7989	341.724	0	207.668	0	248.387	2.00079	453.952	0.915253	209.34	1.96451	359.042	0.864715	173.255	-0.192982	1.14774	-0.168141	0.866472	0.995419
chr8	1375623	PF3D7_0831800	820.2	575.842	701.005	685.892	642.172	509.828	640.373	535.768	447.495	330.728	851.973	537.735	465.726	456.181	726.713	719.389	508.555	499.969	665.259	563.794	594.23	-0.0776646	0.162158	-0.478946	0.631977	0.995419
chr10	1376559	PF3D7_1034600	262.977	73.694	162.941	49.4894	91.2813	25.2968	124.735	21.6187	58.988	17.5091	110.046	27.7989	375.908	57.0227	140.277	26.5423	106.314	40.2725	150.22	24.212	97.3572	0.424813	0.551912	0.769711	0.441471	0.995419
chr11	1377428	PF3D7_1135100	733.61	286.207	873.794	648.775	1443.69	435.883	880.022	424.855	1222.48	464.964	1193.65	629.819	647.581	428.17	970.25	485.084	1173.84	498.987	953.318	425.44	741.02	-0.141573	0.301538	-0.469503	0.63871	0.995419
chr7	1378569	PF3D7_0731800	4663.84	29383.4	3950.87	27741.1	4158.1	27537.5	3521.07	25977.2	3459.95	22600.4	3330.68	21427.7	4036.29	23355.3	4748.96	31479.2	3644.28	22694.1	3191.76	21597.1	14624.9	-0.0464444	0.569391	-0.0815686	0.93499	0.995419
chr10	1378570	PF3D7_1034700	8456.16	4315.39	10128.3	5117.51	8838.27	4874.5	9388.54	4338.78	8663.1	4155.5	8437.19	4423.5	8346.48	4024.6	9327.45	5100.7	9046.58	4634.29	8895.16	5083.66	6779.78	0.00975252	0.238848	0.0408315	0.96743	0.995419
chr13	1396706	PF3D7_1334100	3108.42	3620.43	3373.42	3662.99	3369.4	4352.99	3503.39	4357.58	3087.72	4474.55	2516.87	4180.26	3528.43	4239.68	3859.57	5025.65	2649.09	4197.18	2507.52	3519.39	3656.73	0.0224664	0.13886	0.161792	0.871469	0.995419
chr7	1401797	PF3D7_0732500	5253.93	4543.32	8093.34	4679.84	7121.54	4183.7	7737.51	5327.6	6897.53	3404.55	5566.22	3906.61	6970.37	3696.47	8252.97	5760.6	6730.68	4420.16	6022.82	3736.43	5615.31	0.0356182	0.195632	0.182067	0.85553	0.995419
chr7	1405531	PF3D7_0732600	271.796	492.722	366.17	521.958	978.472	717.067	511.709	745.375	553.267	638.11	721.514	618.525	368.145	460.183	349.719	345.05	767.216	694.456	688.37	612.218	571.102	-0.150759	0.22527	-0.669238	0.503344	0.995419
chr12	1414257	PF3D7_1234100	52.1144	65.9819	186.218	198.731	37.6335	102.16	98.2167	256.605	56.954	287.928	79.8724	203.279	49.8992	199.079	284.451	265.423	107.41	214.132	105.649	166.025	150.888	0.362848	0.400249	0.906556	0.364642	0.964817
chr10	1423712	PF3D7_1035900	566.844	0.856907	572.98	3.09309	827.137	2.91886	718.947	0.939944	677.345	15.5637	523.608	4.34358	853.831	7.00278	673.135	0.915253	655.422	2.94677	683.418	0	339.562	0.140487	1.20515	0.116572	0.907199	0.995419
chr11	1423879	PF3D7_1136300	920.42	880.044	931.092	862.198	1122.6	1153.92	997.882	1242.61	1037.38	990.237	838.661	1114.56	960.283	685.272	694.566	1014.1	1045.61	904.659	985.508	767.867	957.473	-0.191618	0.105777	-1.81152	0.0700607	0.416598
chr11	1430448	PF3D7_1136400	207.656	365.899	315.139	317.041	212.99	239.347	228.845	313.001	128.146	214	127.796	298.838	279.436	141.056	230.873	356.033	206.052	166.001	121.331	178.131	232.381	-0.24055	0.232155	-1.03616	0.300129	0.927213
chr11	1431935	PF3D7_1136500	89.7971	53.9852	150.407	92.0193	58.4521	78.8093	88.3951	51.6969	128.146	33.0728	64.7854	78.1844	8.87097	0	94.4922	131.796	109.602	46.1661	74.2845	35.4533	73.4208	-0.365228	0.511992	-0.713347	0.475631	0.995419
chr10	1452070	PF3D7_1036800	9875.27	9282.88	8199.87	7837.11	8250.55	8657.34	7861.27	8317.56	7729.47	9511.34	8222.42	7017.48	6615.53	6215.47	8969.94	8684.83	7484.74	8249.98	7222.93	6676.46	8044.12	-0.160031	0.0834876	-1.91683	0.0552599	0.381984
chr10	1460244	PF3D7_1037000	2580.86	3808.95	1667.01	3267.84	1823.22	4558.29	1961.39	3254.09	1916.09	3099.11	2318.96	3381.04	1612.3	3326.32	1609.29	2970.91	1918.04	2781.75	1876.1	3433.78	2658.27	-0.199528	0.218549	-0.912969	0.361259	0.964067
chr11	1461014	PF3D7_1136900	2553.6	2873.21	2210.45	2133.46	3044.31	3000.59	3007.4	2515.29	4190.18	3361.75	3262.35	3401.89	3807.87	3200.27	2174.29	2268.91	2983.38	2992.94	3631.69	3468.37	3004.11	0.0499331	0.138364	0.360881	0.718188	0.995419
chr12	1462738	PF3D7_1235100	630.985	11528.8	1079.71	16174.5	737.457	14940.7	1190.39	16884.2	1055.68	16129.8	1109.34	15530.9	1695.46	32758	1323.86	24525.1	942.58	14499.1	1096.93	14693.2	9426.34	0.501408	0.762104	0.657926	0.510586	0.995419
chr11	1469393	PF3D7_1137300	1582.67	1939.18	1358.14	1587.53	1369.22	1855.42	1307.26	2013.36	1651.66	1852.07	1336.53	1655.77	1155.44	1251.5	1189.43	2059.32	964.5	1274.97	933.509	1811.58	1507.45	-0.289168	0.150721	-1.91857	0.0550393	0.381984
chr9	1472506	PF3D7_0937200	5937.83	7379.69	6009.12	7530.12	4088.44	5618.81	5847.82	8000.8	4247.14	6003.68	4566.04	6180.04	5284.88	7294.9	5279.87	6943.11	5560.13	7515.25	5133.06	5542.82	5998.18	0.0282877	0.137718	0.205403	0.837257	0.995419
chr11	1472710	PF3D7_1137500	113.048	398.462	236.354	298.483	123.31	607.123	117.86	232.166	107.806	606.982	137.558	545.553	97.5807	431.171	127.613	356.949	100.834	425.317	101.522	428.034	279.686	-0.182911	0.437626	-0.417961	0.675976	0.995419
chr10	1480858	PF3D7_1037400	36.8809	195.375	10.7434	147.695	10.4093	109.944	18.6612	188.929	34.5792	68.091	47.9235	134.651	26.6129	67.0266	32.1468	212.339	32.8807	74.6515	52.8245	249.903	87.6133	0.160562	0.575951	0.278778	0.780415	0.995419
chr13	1483517	PF3D7_1336700	151.533	71.1233	91.3186	30.9309	215.392	69.0797	34.3759	22.5586	26.4429	21.4	55.0232	18.243	108.669	31.0123	58.4488	29.2881	93.162	49.1129	94.0937	48.424	65.9816	-0.0784422	0.460897	-0.170195	0.864857	0.995419
chr9	1483854	PF3D7_0937500	1490.47	7776.44	1690.29	8625.84	1594.22	8395.62	1954.51	9384.4	2109.33	10361.5	2569.23	8531.65	2881.96	13273.3	1807.04	9030.8	2181.09	11520.9	3003.57	11678	5993	0.36533	0.490255	0.745184	0.456161	0.995419
chr11	1515705	PF3D7_1138400	1609.13	44.5592	1999.16	88.9262	2128.3	59.3502	1919.16	110.913	3036.87	83.6546	2531.07	156.369	1514.72	88.035	1387.18	47.5931	2929.67	130.64	2709.73	81.2832	1132.82	-0.046185	0.843094	-0.0547804	0.956313	0.995419
chr11	1516524	PF3D7_1138500	52.1144	53.1283	40.2876	15.4654	43.2385	14.5943	42.2332	55.4567	46.7836	93.3819	75.4351	108.589	34.375	53.0211	38.9659	59.4914	53.7051	48.1306	71.8084	51.0182	52.5612	-0.0495462	0.314928	-0.157326	0.874988	0.995419
chr11	1522008	PF3D7_1138600	598.914	270.783	551.493	205.69	736.656	273.4	805.377	341.2	779.049	315.164	662.941	325.768	770.666	436.173	582.539	228.813	788.041	307.446	567.039	286.221	491.669	0.0205523	0.308254	0.0666734	0.946842	0.995419
chr12	1531941	PF3D7_1236800	313.488	269.926	335.73	327.867	148.132	194.591	299.561	152.271	296.974	85.6001	293.753	247.584	246.17	204.081	219.183	277.322	253.181	240.653	236.06	236.067	243.91	-0.050095	0.207363	-0.241581	0.809105	0.995419
chr12	1532350	PF3D7_1236800	7582.24	17973.6	17624.5	37802.1	5015.67	13456	14894.6	35361.6	7550.47	17044.1	9474.65	20516.5	7049.1	18760.5	6937.87	13953	11856.8	28558.1	11575.2	27184	16508.5	-0.113721	0.371142	-0.306407	0.759294	0.995419
chr13	1534031	PF3D7_1337900	196.431	149.959	140.559	150.015	104.893	82.7011	214.112	105.274	26.4429	83.6546	223.643	132.045	127.52	78.031	168.527	125.39	218.109	59.9177	169.204	67.4478	131.194	-0.0869527	0.321502	-0.270458	0.786808	0.995419
chr11	1544738	PF3D7_1139100	1240.32	1265.65	1230.12	912.46	1226.69	1083.87	1009.67	843.129	1411.64	1021.36	1167.91	1153.65	704.134	647.257	770.55	980.236	992.997	842.777	1050.71	1057.55	1030.63	-0.35916	0.117625	-3.05343	0.00226245	0.0367981
chr10	1557432	PF3D7_1038800	14956	9649.63	17689	10929.4	14032.5	9206.09	16469	9888.21	14092	9655.3	14378.8	9115.43	18283.1	11167.4	17388.5	11355.5	17642.7	11308.7	17612	11249.9	13303.5	0.213608	0.169541	1.25992	0.207698	0.750698
chr11	1563012	PF3D7_1139300	343.955	481.582	279.328	478.655	663.791	626.582	610.908	580.885	754.64	239.291	502.309	491.693	90.9275	92.0366	294.192	421.016	350.727	269.138	391.232	229.149	409.602	-0.915664	0.288051	-3.17883	0.00147872	0.0314513
chr13	1575487	PF3D7_1339000	4173.16	3556.17	4437.01	3770.47	4331.06	3988.14	5047.36	3580.25	3919.65	3457.08	4029.12	3080.46	2337.5	1900.76	2346.72	2212.17	3456.86	2662.9	3725.78	3203.77	3460.82	-0.531604	0.128198	-4.14675	3.37227e-05	0.00207207
chr11	1575860	PF3D7_1139500	3154.12	2333.36	3658.12	3112.42	3046.71	2750.54	2962.22	2343.28	2983.98	2029.11	3115.03	2236.94	2343.05	1852.74	4713.89	3785.49	3154.35	2226.78	3214.87	2761.03	2888.9	0.0971561	0.162477	0.597967	0.549862	0.995419
chr13	1576582	PF3D7_1339000	27.2598	328.196	2.68584	240.487	30.4271	449.505	23.572	388.197	40.6814	482.473	30.174	515.148	27.7218	309.123	26.302	418.27	31.7847	608.999	31.3646	444.463	222.842	0.154328	0.783507	0.196971	0.84385	0.995419
chr10	1581263	PF3D7_1039200	96.2111	713.804	97.5856	1399.62	85.6763	1056.63	138.486	1578.17	87.465	1466.87	97.6219	1320.45	135.282	1478.59	143.2	1954.98	143.579	1554.91	95.7445	1143.15	739.401	0.293494	0.707785	0.414665	0.678387	0.995419
chr12	1593597	PF3D7_1238400	1329.32	1006.01	1258.76	1283.63	774.29	487.45	1100.03	967.202	789.219	999.965	1265.53	1025.95	1883.97	1431.57	1683.32	1343.59	1247.27	1187.55	1389.12	1064.46	1175.91	0.454488	0.167483	2.71364	0.00665481	0.0851582
chr11	1600344	PF3D7_1140100	780.112	30.8487	458.384	11.5991	629.361	35.9993	393.849	31.0181	406.814	0	349.664	12.162	654.234	26.0103	328.287	10.0678	436.217	0	615.736	17.2943	261.383	-0.00388308	0.999541	-0.00388487	0.9969	0.9969
chr13	1603215	PF3D7_1340000	2671.46	2563.01	2814.76	2501.53	4126.88	4792.77	3291.24	2961.76	4088.48	4060.17	3319.14	3586.93	3721.37	4333.72	3190.33	3532.88	3611.4	3805.26	3852.89	3704.44	3526.52	0.13065	0.125796	1.03858	0.298998	0.927213
chr11	1606214	PF3D7_1140300	318.299	95.1167	233.668	37.117	286.655	67.1338	330.008	54.5167	160.692	19.4546	283.991	139.863	150.807	41.0163	57.4746	10.983	242.221	40.2725	243.488	70.0419	144.141	-0.659093	0.548697	-1.2012	0.229675	0.793815
chr12	1613083	PF3D7_1238800	6013.2	11716.5	7979.64	12973.2	4528.03	9074.74	6897.76	12834.9	5988.3	10812.8	5402.04	10481.9	7320.77	12607	7694.78	14144.3	6366.8	13865.5	5817.3	11380.5	9195.01	0.182173	0.239723	0.759933	0.447294	0.995419
chr12	1622130	PF3D7_1239000	1369.41	1201.38	522.844	347.199	265.036	445.613	627.605	375.977	327.485	499.982	342.564	538.604	954.739	867.345	229.899	182.135	530.475	342.808	682.592	639.889	564.679	-0.0473592	0.358483	-0.13211	0.894897	0.995419
chr13	1631453	PF3D7_1340900	1405.48	1200.53	1335.76	1484.68	1026.51	1250.25	1080.38	1024.54	1104.5	1064.16	1086.27	835.704	670.867	820.326	1014.09	1044.3	865.858	920.375	654.529	835.315	1036.22	-0.441511	0.117851	-3.74634	0.000179436	0.00620177
chr10	1632450	PF3D7_1041000	794.544	993.156	1023.31	1126.66	679.806	802.687	1015.56	1378.9	758.708	961.056	1085.38	1015.53	1573.49	1060.42	822.179	723.05	1416.06	1153.17	1201.76	1167.37	1037.64	0.232412	0.15461	1.50321	0.132784	0.63143
chr13	1652077	PF3D7_1342000	6225.66	1522.72	6976.92	1468.44	6484.98	1557.7	5764.34	1329.08	7416.22	1756.75	6467.89	1442.07	6266.23	1367.54	6478.07	1424.13	6420.5	1584.38	6265.49	1436.29	3982.77	-0.0469024	0.466413	-0.10056	0.9199	0.995419
chr11	1652420	PF3D7_1141100	25336.4	23753.5	34648.3	30435.2	21370.2	18761.5	28759.8	25948.1	21878.5	19372.9	25731.4	23703.8	37080.7	31109.4	34899.8	31490.2	33029.8	30362.5	33083	27294.7	27902.5	0.370699	0.110214	3.36343	0.000769795	0.0194271
chr11	1669599	PF3D7_1141700	424.131	1645.26	368.856	1338.53	361.122	2084.07	278.936	1549.97	254.259	2398.75	361.201	1846.89	370.363	2308.92	286.399	1510.17	324.423	2081.4	351.613	1833.2	1098.92	0.0749865	0.532841	0.140729	0.888084	0.995419
chr10	1676408	PF3D7_1041300	1063.13	733.513	611.477	419.113	849.557	980.737	661.981	716.237	825.832	1019.42	862.622	751.439	1123.29	1029.41	520.194	614.135	661.998	715.083	908.747	1042.85	805.538	0.0644229	0.180715	0.356489	0.721475	0.995419
chr12	1687330	PF3D7_1240200	3433.94	5958.08	3496.07	5947.23	3407.84	6015.77	2966.15	5336.06	2735.82	4750.81	2579.88	5610.16	2465.02	4813.91	2658.45	5365.21	3077.63	6003.56	2596.66	5532.45	4237.53	-0.0991663	0.233748	-0.424245	0.671387	0.995419
chr11	1691710	PF3D7_1142200	363.197	1434.46	455.698	1916.17	314.68	1204.52	348.669	1236.97	421.052	1252.87	384.275	1163.21	202.924	874.347	262.045	1160.54	448.274	1016.64	461.389	1480.39	820.116	-0.244392	0.427237	-0.572028	0.567303	0.995419
chr11	1703986	PF3D7_1142400	170.775	803.779	68.0413	371.944	136.121	768.633	77.5912	450.233	58.988	916.31	119.809	513.411	161.895	633.252	73.061	430.169	175.364	735.711	134.538	689.178	374.44	0.0305369	0.557625	0.0547625	0.956328	0.995419
chr12	1714326	PF3D7_1240400	285.426	242.505	383.18	154.654	332.296	260.752	391.885	375.038	351.894	105.055	255.592	271.908	429.133	348.138	352.641	211.423	275.102	261.28	243.488	358.857	294.512	0.12394	0.215817	0.574281	0.565778	0.995419
chr11	1734353	PF3D7_1143400	481.056	10.2829	386.761	11.5991	443.595	14.5943	309.383	10.3394	504.449	7.78183	472.135	4.34358	480.141	11.0044	450.056	10.0678	545.82	16.6984	361.518	11.2413	227.143	0.0912381	0.922675	0.0988843	0.92123	0.995419
chr11	1765776	PF3D7_1144400	25.6563	10.2829	6.26696	102.845	50.4449	60.3231	42.2332	55.4567	0	0	35.4989	27.7989	14.4153	0	163.657	116.237	55.8972	42.2371	23.9361	43.2357	43.8211	0.7206	0.777878	0.926366	0.354256	0.961142
chr13	1767075	PF3D7_1344100	29046.9	21852.9	30559.5	24730	33960.7	24966	31512.8	21394.1	31151.8	20427.3	28461.2	21456.4	41066	31021.3	35438.5	26271.4	25974.7	20134.3	28530.2	19746.6	27385.1	0.0992331	0.148025	0.670382	0.502614	0.995419
chr13	1775783	PF3D7_1344300	719.98	634.968	523.739	583.82	458.809	513.72	701.268	216.187	585.812	321	477.46	461.288	353.73	189.075	415.96	420.101	497.595	499.969	649.577	459.164	484.161	-0.245848	0.221714	-1.10885	0.267493	0.885771
chr13	1781901	PF3D7_1344300	1138.5	808.064	1094.93	919.42	838.347	648.96	762.162	688.039	1073.99	643.946	829.786	665.436	760.686	496.197	1030.65	736.778	986.421	702.314	893.065	589.736	815.371	-0.121801	0.157029	-0.775664	0.437947	0.995419
chr13	1811420	PF3D7_1345200	2444.56	888.613	3582.02	1511.75	2502.23	953.495	3829.47	1488.87	3099.92	1120.58	3259.68	1311.76	4739.32	1936.77	5258.44	2130.71	2649.09	1031.37	2948.27	1137.96	2391.24	0.333254	0.353035	0.94397	0.345185	0.954436
chr11	1812938	PF3D7_1145700	1.60352	16.2812	13.4292	2.31981	44.0392	41.837	20.6255	26.3184	14.2385	13.6182	29.2866	44.3045	11.0887	40.0159	39.94	34.7796	40.5529	52.0596	27.2377	40.6416	27.7109	0.674945	0.46449	1.45309	0.1462	0.636601
chr11	1837075	PF3D7_1146600	2150.32	1515.87	2342.95	2469.06	3328.57	2350.66	2529.08	2484.27	3179.25	2501.86	2646.44	2117.93	2918.55	2509	3556.61	3519.15	2193.14	2432.07	2410.12	2313.11	2573.4	0.146699	0.137377	1.06786	0.285585	0.918189
chr12	1846977	PF3D7_1244100	83.383	465.301	57.298	234.301	54.4485	287.994	80.5377	421.095	65.0902	449.4	159.745	444.782	129.738	407.162	64.2937	346.881	120.563	309.411	125.458	504.994	240.594	0.104336	0.491142	0.212436	0.831767	0.995419
chr13	1871652	PF3D7_1346500	8140.27	3686.42	8662.73	4218.97	9946.46	4260.56	9820.69	3823.69	11061.3	5132.11	10348.8	5390.38	8894.26	4511.79	8940.71	4366.67	10736.6	5021.3	10266.1	4510.35	7087.01	0.0233875	0.275385	0.0849268	0.93232	0.995419
chr11	1878528	PF3D7_1147200	101.022	82.2631	25.0679	55.6755	120.908	170.267	36.3402	88.3547	109.84	31.1273	12.4246	46.9106	76.5122	50.0199	20.4571	0	76.7216	41.2548	42.0946	118.466	65.2863	-0.463995	0.551456	-0.841399	0.400124	0.995419
chr13	1881679	PF3D7_1346900	89.7971	229.651	117.282	142.282	79.2706	94.3765	45.1797	71.4357	79.3287	225.673	161.52	211.098	72.0767	139.055	104.234	241.627	80.0097	63.8467	56.9515	134.896	121.979	-0.206672	0.336004	-0.615088	0.538497	0.995419
chr13	1885612	PF3D7_1347000	7092.37	54.8421	7862.35	43.3032	6194.32	57.4043	7725.73	38.5377	6470.38	33.0728	6899.2	35.6173	7597.99	30.0119	5935.47	32.0338	7625.03	37.3258	7643.88	60.53	3573.47	0.0314327	1.09923	0.0285952	0.977187	0.995419
chr13	1889228	PF3D7_1347200	1025.45	1389.05	1103.88	1524.89	1543.78	2164.82	1455.57	1467.25	888.889	1313.18	1168.8	1621.89	1316.23	1623.65	1868.41	2331.15	1229.74	1166.92	1262.01	1667.17	1456.64	0.165389	0.167142	0.989511	0.322413	0.95177
chr12	1901475	PF3D7_1245600	2649.01	2655.56	2530.96	2183.72	2314.06	1903.1	2834.54	1978.58	2135.77	2315.09	2129.04	2357.69	2129.03	2058.82	2059.35	2315.59	3101.75	3162.87	2397.74	2462.71	2383.75	0.0772193	0.10488	0.736261	0.461572	0.995419
chr12	1906682	PF3D7_1245800	16.837	149.959	4.4764	68.8211	2.40214	248.103	5.893	144.751	0	410.491	0	127.701	7.7621	159.063	14.6122	111.661	10.9602	164.037	4.9523	176.402	91.4443	-0.274297	0.982181	-0.279273	0.780035	0.995419
chr13	1927072	PF3D7_1348100	260.572	518.429	299.024	629.443	409.165	984.629	216.077	755.715	376.303	1023.31	252.929	823.542	165.222	509.202	176.32	373.423	321.135	931.18	175.807	584.547	489.299	-0.431265	0.377379	-1.14279	0.253125	0.848351
chr12	1951194	PF3D7_1247200	64.9425	78.8355	197.857	115.991	121.708	137.186	47.144	69.5558	286.804	276.255	237.842	185.905	65.4234	83.033	82.8024	150.101	144.675	283.872	56.9515	83.8773	138.538	-0.347596	0.375464	-0.925776	0.354562	0.961142
chr13	1956806	PF3D7_1348700	622.967	816.633	1264.14	1523.34	1075.36	1027.44	1276.82	1653.36	797.355	859.892	1242.46	1224.02	1208.67	1368.54	1841.14	1830.51	999.573	1255.32	1089.51	1006.53	1199.18	0.247823	0.186004	1.33235	0.182746	0.705581
chr11	1971939	PF3D7_1149100	4311.86	13736.2	3644.69	12578	3063.53	10730.7	2841.41	10623.2	2424.61	9978.25	1628.51	9488.11	2672.38	9291.69	3222.48	10655.4	2749.92	10351	2048.6	10220.1	6813.04	-0.14687	0.443417	-0.331222	0.740476	0.995419
chr12	1977008	PF3D7_1248100	417.717	239.934	76.0988	166.253	112.901	64.2149	151.254	25.3785	0	130.346	149.095	113.802	195.161	117.046	70.1385	73.2202	107.41	55.9887	207.997	99.4422	128.67	-0.247163	0.527669	-0.468405	0.639495	0.995419
chr12	1979414	PF3D7_1248300	6573.63	2877.5	5095.94	2833.27	5890.85	2266.98	5889.08	2486.15	5835.75	2355.95	5844.89	2570.53	4411.09	2300.91	4515.17	2404.37	5167.75	2564.67	5330.33	2352.02	3978.34	-0.213579	0.273979	-0.779546	0.435658	0.995419
chr12	1987055	PF3D7_1248600	13.6299	141.39	11.6386	129.91	18.4164	176.105	5.893	48.8771	8.13628	173.146	11.5371	102.508	7.7621	68.027	6.81902	65.8982	21.9205	114.924	22.2854	124.519	63.6671	-0.37431	0.68853	-0.543637	0.586691	0.995419
chr11	1995024	PF3D7_1149500	11415.5	4508.19	10943	4232.89	12586.4	4325.75	11009.1	3460.87	13276.4	4700.22	10559.1	3750.24	8028.23	3085.23	8881.29	3350.74	11695.7	4081.28	11997.8	4288.99	7508.84	-0.189294	0.350484	-0.540094	0.589132	0.995419
chr11	1996055	PF3D7_1149500	94.6076	232.222	106.538	527.371	208.986	549.719	133.575	458.693	158.657	618.655	217.431	397.872	200.706	587.233	75.0093	167.491	163.307	307.446	294.662	530.935	301.556	-0.0851614	0.414987	-0.205215	0.837404	0.995419
chr12	2015676	PF3D7_1249300	337.541	1183.39	547.016	1547.32	325.89	1367	543.139	1768.03	392.576	807.364	281.328	1475.08	291.633	1286.51	468.564	1549.52	457.042	1532.32	426.723	1481.26	903.462	0.0877965	0.424447	0.206849	0.836128	0.995419
chr13	2021555	PF3D7_1350600	311.884	83.12	217.553	135.322	340.303	112.863	451.797	106.214	498.347	247.073	401.137	205.017	125.303	55.0219	304.908	133.627	498.691	299.588	360.693	264.603	257.653	-0.0206067	0.393631	-0.0523505	0.958249	0.995419
chr13	2037280	PF3D7_1351000	107.436	123.395	85.0516	98.2055	106.495	64.2149	69.7339	140.992	67.1243	60.3092	29.2866	59.0726	38.8105	35.0139	133.458	62.2372	150.155	56.9709	69.3322	47.5593	80.2426	-0.188643	0.31466	-0.599513	0.548831	0.995419
chr13	2042606	PF3D7_1351200	860.288	183.378	666.984	126.043	1216.28	384.317	872.165	199.268	897.025	336.564	935.395	264.958	779.537	203.081	800.748	141.864	1009.44	236.724	759.353	247.308	556.036	-0.147766	0.458077	-0.322579	0.747014	0.995419
chr13	2048269	PF3D7_1351300	3182.18	682.098	3574.86	872.25	3431.86	482.585	3324.64	766.994	2379.86	690.637	3075.09	814.855	2884.18	619.246	3796.25	679.118	3564.27	786.788	3406.36	644.213	1982.92	0.077899	0.48832	0.159525	0.873256	0.995419
chr13	2056823	PF3D7_1351600	554.016	24.8503	600.733	17.012	1412.46	26.2698	675.731	26.3184	1045.51	23.3455	740.151	26.9302	950.303	10.004	670.213	0	851.61	8.84031	560.435	16.4296	412.058	-0.168929	1.00252	-0.168504	0.866187	0.995419
chr13	2064686	PF3D7_1351800	1522.54	1152.54	1415.44	1045.46	1940.93	1182.14	1496.82	819.631	1613.02	1287.89	1296.6	974.699	1785.28	1157.46	1454.4	911.592	1966.27	1035.3	1586.39	1195.04	1341.97	0.0793899	0.173542	0.457468	0.647335	0.995419
chr12	2081187	PF3D7_1250800	5952.26	5401.94	6487.2	5284.54	7930.26	7878.98	7821.98	6773.23	10981.9	9900.43	8068.89	7612.55	8905.35	8620.42	8073.72	8814.8	7643.67	8979.79	9260.8	8096.33	7924.46	0.18782	0.127279	1.47566	0.140036	0.63143
chr12	2086101	PF3D7_1251000	259.77	133.678	82.3658	47.9428	327.492	167.348	180.719	96.8142	195.271	118.673	159.745	71.2347	261.694	146.058	229.899	162.915	266.334	166.001	108.125	59.6653	162.087	0.189578	0.338045	0.560807	0.574929	0.995419
chr12	2087653	PF3D7_1251000	1601.92	2255.38	1164.76	2034.48	1012.1	1936.18	988.06	1954.14	1082.13	1807.33	1236.25	1450.75	893.751	1499.6	942.974	1519.32	892.163	2004.79	1106.01	1528.82	1445.54	-0.24959	0.204613	-1.21981	0.222536	0.783616
chr12	2088240	PF3D7_1251000	677.487	375.325	420.782	156.201	402.759	231.563	410.546	364.698	593.948	276.255	388.713	255.402	412.5	202.08	458.823	199.525	491.018	151.268	386.28	310.433	358.28	-0.216613	0.272521	-0.794849	0.426701	0.995419
chr12	2113719	PF3D7_1252100	3393.85	3533.89	4211.4	3907.34	4260.6	4397.75	3381.6	3834.97	4153.57	3595.2	3470.9	3151.7	3640.43	3118.24	3354.96	3261.05	2996.53	2687.46	2639.58	2432.44	3471.17	-0.323535	0.0882768	-3.665	0.000247336	0.00733143
chr12	2150476	PF3D7_1252600	67.3478	0.856907	109.224	10.0525	88.0785	8.75658	79.5556	12.2193	130.18	3.89091	103.834	0	97.5807	8.00318	64.2937	4.57626	69.0495	16.6984	140.315	10.3766	51.2445	0.006624	0.828277	0.00799732	0.993619	0.995419
chr13	2321851	PF3D7_1358600	17.6387	174.809	20.5915	193.318	9.60856	98.2683	15.7147	155.091	0	79.7637	7.98724	63.4162	5.54436	126.05	8.76732	88.7795	16.4403	100.19	18.9838	100.307	65.0635	-0.262481	0.742089	-0.353705	0.72356	0.995419
chr13	2328021	PF3D7_1358700	1027.05	1200.53	1355.45	1541.13	1194.66	1401.05	1597	1782.13	2396.13	1348.2	1394.22	1747.86	1481.45	1781.71	1617.08	2008.06	1466.48	2299.46	2023.84	2122.88	1639.32	0.305033	0.145255	2.09997	0.0357312	0.313254
chr13	2335106	PF3D7_1358900	379.232	91.6891	199.648	72.6875	288.257	101.187	309.383	73.3156	384.439	122.564	394.037	77.3157	242.843	68.027	189.959	94.271	383.608	73.6693	304.567	80.4185	196.556	-0.209616	0.439029	-0.477453	0.633039	0.995419
chr13	2384598	PF3D7_1359700	7890.92	7749.01	10303.8	9477.21	11428.6	10039.9	11306.7	10738.9	9696.41	8215.66	10101.2	8434.36	14790.1	12819.1	15944.8	13823.1	11663.9	10788.1	12028.3	10126.7	10868.3	0.406806	0.103867	3.91661	8.98028e-05	0.00396348
chr13	2390880	PF3D7_1359700	11.2246	85.6907	145.931	180.945	128.915	100.214	178.754	164.49	91.5332	190.655	153.533	147.682	0	12.0048	231.847	421.016	96.45	112.96	82.5384	106.36	132.137	0.014412	0.608113	0.0236995	0.981092	0.995419
chr13	2395073	PF3D7_1359800	364.801	235.65	153.093	127.59	433.987	224.752	365.366	174.83	341.724	249.018	532.483	337.93	235.081	121.048	126.639	81.4575	482.25	318.251	371.423	356.263	281.682	-0.174159	0.332072	-0.524461	0.599958	0.995419
chr13	2465653	PF3D7_1361500	21.6475	41.9885	60.8791	17.7852	59.2528	12.6484	12.7682	73.3156	87.465	13.6182	23.0743	27.7989	12.1976	0	34.0951	19.2203	21.9205	7.85806	2.47615	16.4296	28.3219	-1.39861	0.545581	-2.56353	0.0103613	0.12191
chr13	2519666	PF3D7_1362800	4691.1	5124.31	4503.26	4941.2	4680.17	4571.91	4344.13	4100.97	3850.49	4848.08	4428.48	4537.3	3971.98	3699.47	3678.38	3640.88	4677.83	5694.14	4554.47	4650.44	4459.45	-0.0752694	0.0862328	-0.872863	0.382738	0.979528
chr13	2615800	PF3D7_1365400	67.3478	24.8503	46.5546	26.2912	42.4378	22.3779	38.3045	24.4385	107.806	27.2364	36.3863	21.7179	78.7299	18.0072	82.8024	20.1356	46.033	19.6451	58.6022	31.1297	42.0417	0.144443	0.376332	0.383819	0.701113	0.995419
chr13	2672575	PF3D7_1366800	2143.91	235.65	1469.16	278.378	2078.65	198.483	1553.79	203.028	1486.91	264.582	1701.28	388.316	1263	265.105	967.327	179.39	1487.3	204.309	1219.09	153.055	887.036	-0.479693	0.572976	-0.837194	0.402483	0.995419
chr13	2687199	PF3D7_1367400	173.982	3583.59	142.35	4009.41	156.94	2428.49	159.111	2917.59	152.555	3336.46	126.908	3265.5	172.984	2597.03	148.07	3019.42	163.307	2989.01	175.807	3638.72	1667.86	-0.0794663	0.793675	-0.100124	0.920246	0.995419
chr13	2706866	PF3D7_1367900	707.152	485.867	564.922	475.562	563.702	510.801	936.006	612.843	693.618	414.382	517.396	696.71	1067.84	669.266	600.074	467.694	825.305	731.782	987.159	787.755	665.792	0.358314	0.168589	2.12536	0.0335563	0.304207
chr13	2742040	PF3D7_1369000	10793.3	12608.5	11997.7	12615.9	13008.4	15543.9	11705.5	13451.5	10943.3	13415.9	11249.6	12812.7	13992.9	15106	11859.3	14169.9	11971.9	13403.9	11349	12548.7	12727.4	0.0606849	0.0761375	0.797044	0.425426	0.995419
chr13	2748759	PF3D7_1369100	537.981	839.769	326.777	717.596	268.239	356.101	310.365	434.254	122.044	513.601	296.416	463.894	442.44	621.247	323.417	496.067	267.43	438.087	254.218	591.465	431.07	-0.010972	0.285747	-0.0383977	0.969371	0.995419
chr13	2769124	PF3D7_1369400	124.273	92.546	34.9159	189.451	277.848	373.614	129.646	185.169	482.075	394.928	248.492	298.838	246.17	201.08	352.641	347.796	221.397	477.377	295.487	273.25	262.35	0.358916	0.354414	1.0127	0.311203	0.946161
chr13	2790323	PF3D7_1370300	709.557	592.123	528.216	295.39	454.805	345.399	492.066	465.272	429.189	336.564	814.699	532.523	0	505.201	545.522	453.965	494.306	568.727	958.27	536.123	502.896	0.0231869	0.49308	0.0470246	0.962494	0.995419
chr13	2808019	PF3D7_1371500	1846.45	1802.93	1468.26	1286.72	2568.69	1933.26	1623.52	1830.07	1419.78	1634.18	2145.02	1621.89	1562.4	1308.52	1583.96	1634.64	1747.06	1027.44	1559.97	1433.7	1651.92	-0.252568	0.128255	-1.96926	0.0489235	0.374358
chr13	2841765	PF3D7_1372200	153.938	1297.36	158.465	1991.17	138.523	706.364	88.3951	849.709	20.3407	1165.33	105.609	850.472	181.855	0	390.633	0	249.893	1064.77	74.2845	1310.91	539.901	-0.616529	0.930806	-0.66236	0.507741	0.995419
chr13	2883931	PF3D7_1373500	992.578	66.8388	1001.82	73.4608	639.77	36.9722	744.483	58.2765	1383.17	33.0728	371.851	49.5168	579.94	31.0123	904.982	53.9999	607.197	35.3613	653.704	43.2357	418.062	-0.320838	0.773593	-0.414737	0.678334	0.995419
