# Supplementary material for: Chemogenomic Profiling of a Plasmodium falciparum Transposon Mutant Library Reveals Shared Effects of Dihydroartemisinin and Bortezomib on Lipid Metabolism and Exported Proteins
Source: Microbiol Spectr. 2023 Apr 17;11(3):e05014-22. doi: 10.1128/spectrum.05014-22 (PMC10269874; doi:10.1128/spectrum.05014-22)
Supplement: Supplemental file 5 — Data Set S3. Download spectrum.05014-22-s0005.xlsx, XLSX file, 0.01 MB [file spectrum.05014-22-s0005.xlsx]

## Sheet: Tab1_tolerant
MPMP enrichment-Tolerants (DHA and BTZ)
pathway	screens	pvalue	ES - enrichment score	leadingEdge - Genes
cytosolic large ribosomal subunit	DHA	0.0996169	0.867647	c("PF3D7_0516900", "PF3D7_0605000")
Differentially expressed genes in different stages treated with cAMP	DHA	0.0809524	0.608921	c("PF3D7_0420300", "PF3D7_1372200", "PF3D7_1316600", "PF3D7_1010300")
DNA binding proteins with AP2 domain(s)	DHA	0.00146653	0.985294	c("PF3D7_0420300", "PF3D7_1139300")
Genes coding for components involved in ribosome assembly	DHA	0.0204922	0.926471	c("PF3D7_0921800", "PF3D7_1138500")
Hemoglobin digestion	DHA	0.00443431	0.967531	c("PF3D7_1372200", "PF3D7_1136900")
Highest expressed genes based on mRNA abundance	DHA	0.0231012	0.859388	c("PF3D7_0516900", "PF3D7_0716800")
Interactome of the Ser/Thr Protein Phosphatase type 1	BTZ	0.0217534	0.902578	c("PF3D7_0516900", "PF3D7_0513600")
Maturation and export of 60S and 40S ribosomal subunits	DHA	0.0204922	0.926471	c("PF3D7_0921800", "PF3D7_1138500")
Methotrexate - effect of drug on gene transcription	DHA	0.0735294	0.803962	c("PF3D7_1208200", "PF3D7_1339000", "PF3D7_1041000")
Nuclear proteome	DHA	0.0879121	0.434728	c("PF3D7_0420300", "PF3D7_1139300", "PF3D7_0516900", "PF3D7_0716800")
nucleus	BTZ	0.066879	0.46857	c("PF3D7_1306000", "PF3D7_0516900", "PF3D7_0716800", "PF3D7_0615900", "PF3D7_0418600", "PF3D7_1234100")
Possible regulators of gene regulation during commitment and gametocytogenesis	DHA	0.091954	0.875	c("PF3D7_1139300", "PF3D7_0801900")
protein kinase activity	BTZ	0.0226055	0.838178	c("PF3D7_0211700", "PF3D7_0902100")
Protein kinase coding genes	BTZ	0.0226055	0.838178	c("PF3D7_0211700", "PF3D7_0902100")
Protein phosphorylation	BTZ	0.0794224	0.742434	c("PF3D7_0211700", "PF3D7_0902100", "PF3D7_1138500")
Putative SUMO substrates	DHA	0.00876981	0.955243	c("PF3D7_1139300", "PF3D7_1136900")
regulation of transcription, DNA-templated	DHA	0.0281299	0.851852	c("PF3D7_0420300", "PF3D7_1139300", "PF3D7_1234100")
ribosome	DHA	0.0996169	0.867647	c("PF3D7_0516900", "PF3D7_0605000")
sequence-specific DNA binding	DHA	0.00146653	0.985294	c("PF3D7_0420300", "PF3D7_1139300")
structural constituent of ribosome	DHA	0.0996169	0.867647	c("PF3D7_0516900", "PF3D7_0605000")
Transcription associated proteins implicated in the transcriptional machinery	DHA	0.0666667	0.639104	c("PF3D7_0420300", "PF3D7_1139300", "PF3D7_1234100", "PF3D7_1146600")
transcription factor activity, sequence-specific DNA binding	DHA	0.00146653	0.985294	c("PF3D7_0420300", "PF3D7_1139300")
Transcription related proteins encoding genes	DHA	0.0900901	0.66884	c("PF3D7_0420300", "PF3D7_1139300", "PF3D7_1146600")

## Sheet: Tab2_sesnsitve 
MPMP enrichment-Sensitives (DHA and BTZ)
pathway	screens	pvalue	ES - enrichment score	leadingEdge - Genes
Carbonylated proteins at erythrocytic stages	DHA	0.0987654	-0.875	PF3D7_1219000, PF3D7_0104200
Chloroquine - effect of drug on gene transcription	BTZ	0.0744681	-0.819905	PF3D7_0318800, PF3D7_1041300
Drug-target associations predicted for P. falciparum	DHA	0.0257041	-0.936492	PF3D7_0615100
Effect of hyperoxia on gene expression	DHA	0.0272433	-0.933824	PF3D7_1319100, PF3D7_0220800
Enzymes involved in glycerophospholipid synthesis	DHA	0.0100799	-0.905386	PF3D7_0615100, PF3D7_1200700
Functions of the ER-Mitochondrial contacts	DHA	0.0662879	-0.844444	PF3D7_1219000, PF3D7_0104200, PF3D7_0622200
Genes coding for chaperones and their regulators	BTZ	0.0911111	-0.696907	PF3D7_1149500, PF3D7_1216900, PF3D7_1251000
Genes coding for enzymes/proteins involved in DNA replication	BTZ	0.0119925	-0.81311	PF3D7_0918600, PF3D7_1146600, PF3D7_1216900
Genes involved in DNA repair	BTZ	0.016075	-0.899735	PF3D7_0918600, PF3D7_0706700
Glycosylphosphatidylinositol (GPI) anchor biosynthesis	DHA	0.0454751	-0.908586	PF3D7_0615300
GPI anchor biosynthetic process	DHA	0.0454751	-0.908586	PF3D7_0615300
host cell	DHA	0.0262096	-0.866667	PF3D7_1016800, PF3D7_0726100, PF3D7_0114500
Interactome of mitochondrial 2-Cys peroxiredoxin	BTZ	0.0338118	-0.802068	PF3D7_0604500, PF3D7_1216900
metabolic process	BTZ	0.00229354	-0.955556	PF3D7_1200700, PF3D7_0318800, PF3D7_0924000
Non-redundant malarial structures in the Protein Data Bank (PDB)	BTZ	0.0351421	-0.91596	PF3D7_0318800
Non-redundant malarial structures in the Protein Data Bank (PDB)	DHA	0.0514403	-0.899896	PF3D7_0615100
Nuclear genes with apicoplast signal sequences	BTZ	0.0280094	-0.729675	PF3D7_1200700, PF3D7_0318800, PF3D7_0924000
nucleic acid binding	DHA	0.0177006	-0.948529	PF3D7_0918600, PF3D7_1006800
Phosphatidylethanolamine and phosphatidylserine metabolism	BTZ	0.0755556	-0.716446	PF3D7_1200700, PF3D7_0924000
Redox-proteome changes induced by chloroquine across the intraerythrocytic stages of P. falciparum Dd2	DHA	0.0987654	-0.875	PF3D7_1219000, PF3D7_0104200
response to drug	DHA	0.0510018	-0.80875	PF3D7_0615100
Sphingomyelin and ceramide metabolism	BTZ	0.0528455	-0.900725	PF3D7_1200700
	DHA	0.0987654	-0.875	PF3D7_1200700, PF3D7_0104200
Subcellular location of exported proteins	BTZ	0.0731707	-0.878926	PF3D7_0202200
Tafenoquine - effect of drug on gene transcription	BTZ	0.00189137	-0.985294	PF3D7_0318800, PF3D7_1041300
telomere maintenance	DHA	0.0177006	-0.948529	PF3D7_0918600, PF3D7_1006800
The proteome of the apicoplast	DHA	0.094697	-0.814815	PF3D7_0615100, PF3D7_0622200, PF3D7_1133800
Transcription related proteins encoding genes	BTZ	0.0822222	-0.70806	PF3D7_1146600, PF3D7_1216900, PF3D7_0522900, PF3D7_1139300
Transcriptomic response of dihydroartemisinin (DHA) treated K1 strain trophozoites	BTZ	0.0290396	-0.926471	PF3D7_1200700, PF3D7_0202200
