# Supplementary material for: Chemogenomic Profiling of a Plasmodium falciparum Transposon Mutant Library Reveals Shared Effects of Dihydroartemisinin and Bortezomib on Lipid Metabolism and Exported Proteins
Source: Microbiol Spectr. 2023 Apr 17;11(3):e05014-22. doi: 10.1128/spectrum.05014-22 (PMC10269874; doi:10.1128/spectrum.05014-22)
Supplement: Supplemental file 6 — Data Set S4. Download spectrum.05014-22-s0006.xlsx, XLSX file, 2.3 MB [file spectrum.05014-22-s0006.xlsx]

## Sheet: Tab1_NF54_growth_control
NF54 RNAseq analysis, DEseq2 output-No-Drug_Ctrl_treated
Gene	baseMean	log2FoldChange	lfcSE	stat	pvalue	padj	NF54.rep1.T0	NF54.rep2.T0	NF54.rep1.nodrug.ctrl.T1	NF54.rep2.nodrug.ctrl.T1
PF3D7_0100100	2588.75	0.12489	0.18103	0.689885	0.490267	0.656249	2370.35	2582.35	2801.2	2601.09
PF3D7_0100200	249.353	0.00228325	0.314971	0.00724909	0.994216	0.996787	264.369	232.061	302.156	198.825
PF3D7_0100400	627.211	0.825434	0.2361	3.49612	0.000472079	0.00337668	423.48	480.311	898.12	706.933
PF3D7_0100600	217.951	0.836034	0.308794	2.70742	0.00678085	0.0282732	137.896	175.395	273.776	284.737
PF3D7_0101300	64.4405	2.53325	0.548023	4.62252	3.79104e-06	5.30851e-05	13.0553	25.1849	95.154	124.368
PF3D7_0102200	107124	-0.734656	0.203538	-3.60943	0.00030687	0.0023726	125687	141958	95023.8	65828.2
PF3D7_0102300	817.926	0.344603	0.218148	1.57967	0.114182	0.238043	691.114	751.948	826.337	1002.31
PF3D7_0102400	287.132	0.0650987	0.289038	0.225225	0.821804	0.898911	244.786	317.509	268.768	317.465
PF3D7_0102500	21480.8	-1.27209	0.182423	-6.97328	3.09628e-12	1.79406e-10	29101.8	31657.4	14004.3	11159.6
PF3D7_0102600	977.384	-0.141907	0.217453	-0.652586	0.514023	0.675317	961.195	1091.94	822.999	1033.4
PF3D7_0102700	2654.78	1.64328	0.195244	8.41655	3.87745e-17	5.14375e-15	1142.34	1433.74	3816.18	4226.87
PF3D7_0102800	196.64	-0.45803	0.321736	-1.42362	0.154557	0.295812	222.756	231.161	188.639	144.005
PF3D7_0102900	2533.12	0.156234	0.181632	0.860167	0.389697	0.56426	2529.46	2262.14	2716.06	2624.82
PF3D7_0103000	436.112	0.695182	0.255691	2.71884	0.00655122	0.0274977	343.517	321.107	610.989	468.834
PF3D7_0103100	469.118	0.336372	0.27234	1.23512	0.216786	0.376964	381.867	449.73	415.673	629.203
PF3D7_0103200	2714.15	0.254699	0.18192	1.40007	0.161493	0.304335	2465	2487.01	2756.13	3148.47
PF3D7_0103300	2175.44	-0.458148	0.187835	-2.4391	0.0147238	0.052068	2323.84	2712.77	1802.92	1862.24
PF3D7_0103400	7449.14	-0.0462722	0.175473	-0.2637	0.792011	0.878434	7944.95	7190.28	7784.27	6877.05
PF3D7_0103500	454.281	-1.03296	0.295067	-3.50077	0.000463921	0.00333137	715.592	501.898	367.261	232.371
PF3D7_0103600	649.655	-0.352961	0.230878	-1.52878	0.126319	0.255526	812.691	644.912	560.908	580.111
PF3D7_0103700	345.572	-0.779035	0.26664	-2.92167	0.00348159	0.0167789	461.83	410.153	277.115	233.19
PF3D7_0103800	1384.38	0.802345	0.201699	3.97794	6.95153e-05	0.000696674	935.084	1082.05	1888.06	1632.33
PF3D7_0103900	684.802	0.277843	0.253985	1.09393	0.273985	0.445678	749.046	489.306	717.829	783.026
PF3D7_0104000	118.851	1.16784	0.387902	3.01066	0.00260683	0.0133141	63.6445	82.7503	170.276	158.733
PF3D7_0104100	709.005	0.642275	0.241149	2.66339	0.00773579	0.0314485	605.438	500.099	993.274	737.207
PF3D7_0104200	7909.96	-0.643101	0.179521	-3.58232	0.00034056	0.0025816	8801.7	10488.6	5901.22	6448.31
PF3D7_0104300	31936.5	-0.93388	0.16964	-5.50508	3.69004e-08	8.98584e-07	39794.9	44056.4	23018.9	20875.8
PF3D7_0104400	3272.33	0.0249405	0.189464	0.131637	0.895271	0.941296	2935.8	3551.07	3499	3103.47
PF3D7_0104500	729.012	0.117395	0.214245	0.547947	0.583728	0.730348	712.328	687.187	724.506	792.027
PF3D7_0104600	77.3789	0.322697	0.460816	0.700272	0.483758	0.650973	77.5157	60.2638	78.4603	93.2759
PF3D7_0104700	235.453	-0.427158	0.295884	-1.44367	0.148833	0.288982	249.682	290.525	200.324	201.28
PF3D7_0104800	1769.95	-0.345859	0.189287	-1.82717	0.0676741	0.162564	1994.19	1969.82	1454.02	1661.78
PF3D7_0104900	336.558	-1.12407	0.305464	-3.67988	0.000233343	0.00186121	402.266	523.485	161.929	258.554
PF3D7_0105000	177.48	-0.284832	0.394919	-0.721243	0.47076	0.641685	261.105	127.723	183.631	137.459
PF3D7_0105100	215.427	0.396383	0.320167	1.23805	0.215697	0.375588	183.59	189.786	200.324	288.01
PF3D7_0105200	1151.72	-0.360644	0.2244	-1.60715	0.108022	0.228798	1326.74	1266.44	833.015	1180.68
PF3D7_0105300	4059.06	0.690475	0.186465	3.70299	0.000213077	0.00172135	2800.36	3412.55	4781.07	5242.27
PF3D7_0105400	1725.74	0.536603	0.18823	2.85079	0.00436109	0.0197754	1487.49	1329.4	2028.28	2057.8
PF3D7_0105500	123.959	1.7997	0.38719	4.64812	3.34977e-06	4.85235e-05	56.3009	53.9676	217.018	168.551
PF3D7_0105600	510.407	0.456765	0.254669	1.79356	0.0728831	0.17147	367.996	493.803	537.537	642.294
PF3D7_0105700	1409.22	-0.552032	0.213781	-2.58223	0.00981638	0.037861	1706.16	1641.51	1318.8	970.396
PF3D7_0105800	6137.71	-0.0340498	0.173895	-0.195807	0.844761	0.91328	6394.64	6027.28	5709.24	6419.67
PF3D7_0105900	285.781	0.188834	0.323756	0.58326	0.559718	0.710133	340.253	194.283	282.123	326.466
PF3D7_0106000	2440.87	0.407051	0.199148	2.04396	0.0409578	0.113133	2024.38	2175.79	2418.92	3144.38
PF3D7_0106100	880.265	0.652441	0.219722	2.9694	0.00298385	0.0148617	756.39	613.431	1003.29	1147.95
PF3D7_0106200	324.329	1.55047	0.284479	5.45022	5.03087e-08	1.18508e-06	183.59	145.712	542.545	425.469
PF3D7_0106300	16657.7	0.62566	0.169653	3.68789	0.000226121	0.00181221	12601.6	13599.8	21271.1	19158.4
PF3D7_0106400	1085.48	-0.517012	0.234104	-2.20847	0.0272115	0.0832461	1140.7	1418.45	741.2	1041.58
PF3D7_0106500	453.325	0.0981714	0.244966	0.400755	0.6886	0.805578	461.83	412.852	504.149	434.469
PF3D7_0106600	133.073	0.677397	0.434915	1.55754	0.119343	0.246157	70.9881	134.919	120.195	206.189
PF3D7_0106700	3314.28	-0.35164	0.209646	-1.6773	0.0934831	0.205666	4051.21	3377.47	3373.79	2454.63
PF3D7_0106800	874.575	0.693725	0.217181	3.19422	0.00140207	0.00819156	638.077	697.081	1191.93	971.215
PF3D7_0106900	346.103	-0.328797	0.267545	-1.22894	0.219094	0.37948	427.56	342.694	315.511	298.646
PF3D7_0107000	3227.1	0.494026	0.181057	2.72856	0.00636116	0.0269015	2483.77	2876.47	3739.39	3808.77
PF3D7_0107100	162.672	0.247383	0.339457	0.728761	0.466148	0.637794	137.08	161.003	163.598	189.006
PF3D7_0107200	481.543	-0.304561	0.234558	-1.29845	0.194134	0.348947	543.426	520.787	434.036	427.924
PF3D7_0107300	341.404	-0.598772	0.269081	-2.22524	0.0260649	0.081107	419.401	404.757	238.72	302.738
PF3D7_0107400	800.064	0.132248	0.215978	0.612322	0.540324	0.697278	718.04	807.715	893.112	781.39
PF3D7_0107500	21938.3	-0.50847	0.167259	-3.04002	0.00236563	0.0123194	26807.4	24720.7	18758.7	17466.3
PF3D7_0107600	175.72	-1.61084	0.333396	-4.8316	1.35437e-06	2.20951e-05	259.474	269.838	88.4765	85.0938
PF3D7_0107700	44.465	-0.340873	0.616467	-0.552946	0.580301	0.727143	66.0923	33.28	38.3955	40.0923
PF3D7_0107800	615.829	-0.283142	0.283274	-0.999534	0.317536	0.49026	869.808	482.11	552.561	558.837
PF3D7_0107900	260.504	-0.254958	0.281605	-0.905376	0.365266	0.540766	279.872	286.928	240.389	234.826
PF3D7_0108000	5047.05	0.725163	0.174313	4.16012	3.18087e-05	0.000350104	3628.55	3980.11	6528.9	6050.66
PF3D7_0108100	327.265	0.355948	0.275437	1.29231	0.196251	0.35169	248.05	326.504	360.584	373.922
PF3D7_0108300	18558.8	-0.301511	0.189817	-1.58843	0.112189	0.235154	21620.3	19358.2	18857.2	14399.7
PF3D7_0108400	1485.99	-0.853633	0.190042	-4.4918	7.06221e-06	9.271e-05	1894.65	1932.94	1019.98	1096.4
PF3D7_0108500	19179	0.371101	0.252837	1.46775	0.142173	0.279729	18696.8	14751.1	28130.5	15137.7
PF3D7_0108600	804.919	0.130557	0.220052	0.5933	0.552981	0.705537	694.377	841.894	888.104	795.3
PF3D7_0108700	2846.4	0.100926	0.186233	0.541934	0.587864	0.732795	2563.73	2928.64	3133.4	2759.82
PF3D7_0108800	1088.22	0.562471	0.19801	2.84062	0.00450265	0.0202659	864.912	893.163	1257.03	1337.77
PF3D7_0108900	177.223	0.971945	0.356072	2.72963	0.00634046	0.026859	102.81	137.617	188.639	279.828
PF3D7_0109000	17922.7	-0.249315	0.172842	-1.44245	0.149177	0.289342	18448.7	20484.3	17399.8	15357.8
PF3D7_0109100	7634.38	-1.4811	0.167559	-8.83927	9.63477e-19	2.20768e-16	11394	11090.3	3956.4	4096.77
PF3D7_0109200	453.391	1.17465	0.239691	4.90069	9.55028e-07	1.63752e-05	278.241	278.832	607.65	648.84
PF3D7_0109300	212.582	-0.065951	0.328471	-0.200781	0.840869	0.9104	261.921	172.696	210.34	205.371
PF3D7_0109400	2628.91	-0.583579	0.182721	-3.19383	0.00140399	0.00819156	2948.04	3359.48	2075.03	2133.07
PF3D7_0109500	584.011	0.766168	0.229088	3.34443	0.000824528	0.00534935	434.904	429.042	794.619	677.477
PF3D7_0109600	321.413	-0.984861	0.273587	-3.5998	0.000318456	0.00245464	403.082	452.428	195.316	234.826
PF3D7_0109700	669.356	-0.727434	0.355981	-2.04346	0.0410066	0.113151	452.039	1218.77	425.689	580.929
PF3D7_0109800	1377.56	0.274666	0.197737	1.38904	0.164819	0.308409	1178.24	1316.81	1413.96	1601.24
PF3D7_0109850	531.168	-0.467642	0.237433	-1.96957	0.0488871	0.128087	649.5	581.95	484.117	409.105
PF3D7_0109950	789.428	-0.0547795	0.212901	-0.257301	0.796946	0.880817	766.997	842.793	739.53	808.391
PF3D7_0110000	3322.3	-0.739716	0.17468	-4.23469	2.28865e-05	0.000264612	4078.14	4232.86	2539.11	2439.08
PF3D7_0110100	544.587	0.416122	0.230418	1.80595	0.0709263	0.16778	478.965	453.328	659.401	586.656
PF3D7_0110200	394.624	0.275852	0.250232	1.10239	0.270294	0.441956	334.541	379.572	432.366	432.015
PF3D7_0110300	43.3357	-0.92634	0.631455	-1.46699	0.142378	0.279815	38.3499	75.5546	26.7099	32.7284
PF3D7_0110400	1102.94	0.0787449	0.2074	0.379676	0.704186	0.817134	966.09	1180.09	1116.81	1148.77
PF3D7_0110500	875.277	-0.522442	0.218609	-2.38984	0.0168556	0.0575654	1046.05	1015.49	804.636	634.931
PF3D7_0110600	5795.11	-0.175894	0.189722	-0.927118	0.353865	0.528074	5503.61	6794.52	5021.46	5860.83
PF3D7_0110700	5798.93	0.100247	0.193172	0.518952	0.603794	0.744821	4859.01	6337.59	5682.53	6316.58
PF3D7_0110800	5709.1	-0.323517	0.18415	-1.75681	0.0789505	0.181897	6333.44	6356.48	5630.78	4515.7
PF3D7_0110900	87.2853	0.766221	0.430084	1.78156	0.0748207	0.17473	62.8285	66.56	106.84	112.913
PF3D7_0111000	5220.25	-0.319373	0.187862	-1.70004	0.0891233	0.198968	5700.26	5887.86	5206.76	4086.14
PF3D7_0111200	80.9495	0.601696	0.464956	1.29409	0.195634	0.350958	74.2519	54.867	80.1297	114.549
PF3D7_0111300	1329.35	-0.298961	0.199505	-1.49852	0.133999	0.267309	1380.6	1554.27	1115.14	1267.41
PF3D7_0111400	412.193	-0.588468	0.265035	-2.22034	0.0263955	0.081732	571.984	418.249	325.527	333.011
PF3D7_0111500	2467.44	0.727298	0.182263	3.99038	6.59662e-05	0.000665071	1856.3	1859.18	3260.28	2894.01
PF3D7_0111600	45.6952	0.700748	0.604466	1.15929	0.24634	0.412421	25.2946	44.0735	66.7747	46.6379
PF3D7_0111800	1127.01	0.0110107	0.195951	0.0561909	0.95519	0.976254	1107.25	1137.82	1150.19	1112.76
PF3D7_0111900	704.92	0.360574	0.218329	1.65152	0.0986326	0.214498	574.432	660.203	796.289	788.754
PF3D7_0112000	304.162	-0.610691	0.272727	-2.2392	0.0251429	0.0791169	384.315	351.689	225.365	255.281
PF3D7_0112200	1334.85	0.958921	0.223147	4.29725	1.72927e-05	0.000206081	1067.27	745.652	1822.95	1703.51
PF3D7_0112300	108.696	0.189993	0.461568	0.411625	0.680614	0.799575	85.6752	116.03	160.259	72.8206
PF3D7_0112700	941.271	0.512808	0.253369	2.02396	0.0429743	0.117528	652.764	896.761	1318.8	896.758
PF3D7_0112800	297.329	0.0820728	0.272639	0.301031	0.763391	0.858794	269.265	308.515	307.164	304.374
PF3D7_0112900	458.313	-1.58215	0.258062	-6.13088	8.73922e-10	3.10242e-08	778.421	596.342	222.026	236.463
PF3D7_0113000	7872.28	-0.462923	0.612293	-0.756049	0.44962	0.622503	5280.04	12969.3	6275.16	6964.6
PF3D7_0113100	168.509	-1.06727	0.353588	-3.0184	0.00254115	0.0130448	250.498	204.177	128.541	90.8213
PF3D7_0113200	1508.01	1.36222	0.211904	6.42849	1.28876e-10	5.41386e-09	718.04	971.416	2215.25	2127.34
PF3D7_0113300	2362.99	0.598674	0.183923	3.25502	0.00113383	0.00693644	1881.59	1876.27	3034.91	2659.18
PF3D7_0113400	189.151	-0.0113881	0.333317	-0.0341659	0.972745	0.984315	157.479	222.166	195.316	181.643
PF3D7_0113600	326.891	-0.857012	0.296765	-2.88785	0.00387889	0.0181412	443.879	395.762	285.462	182.461
PF3D7_0113700	4023.39	0.836555	0.172925	4.83768	1.31362e-06	2.15698e-05	2809.33	2968.22	5058.19	5257.81
PF3D7_0113800	354.835	-1.64967	0.269288	-6.12605	9.00879e-10	3.17342e-08	540.978	533.379	191.977	153.005
PF3D7_0113900	509.863	0.544694	0.282555	1.92775	0.0538867	0.1381	379.419	452.428	452.399	755.207
PF3D7_0114000	2484.51	-1.03428	0.239319	-4.32177	1.54785e-05	0.000187116	2945.6	3727.36	2011.59	1253.5
PF3D7_0114100	306.418	2.53915	0.298508	8.50615	1.79798e-17	2.58961e-15	91.3869	89.0465	434.036	611.202
PF3D7_0114300	138.117	2.08569	0.367033	5.68257	1.32687e-08	3.52038e-07	53.037	52.1686	233.712	213.553
PF3D7_0115100	61.9188	-0.180818	0.509042	-0.355213	0.72243	0.829372	62.0126	70.1578	48.4117	67.0932
PF3D7_0115600	241.847	0.779691	0.336369	2.31796	0.0204514	0.0671196	221.94	133.12	347.229	265.1
PF3D7_0115700	312.315	1.36747	0.281997	4.84923	1.23944e-06	2.04184e-05	166.455	181.691	510.827	390.286
PF3D7_0200100	974.973	0.885239	0.20917	4.23215	2.31471e-05	0.000266404	723.752	644.912	1352.19	1179.04
PF3D7_0200200	253.527	0.813262	0.330903	2.4577	0.0139829	0.0500269	192.565	173.596	410.665	237.281
PF3D7_0201500	1209.79	0.711825	0.21688	3.28211	0.00103034	0.0064441	804.531	1028.98	1634.31	1371.32
PF3D7_0201600	1560.68	-0.173606	0.192571	-0.901518	0.367313	0.54268	1705.35	1601.94	1560.86	1374.59
PF3D7_0201700	3708.62	-0.703789	0.187185	-3.75985	0.000170012	0.00144282	4248.68	4945.23	2604.22	3036.38
PF3D7_0201800	5278.81	0.552352	0.171633	3.21821	0.00128993	0.00769163	4238.88	4321	6545.59	6009.75
PF3D7_0201900	2293.16	0.933745	0.243346	3.83711	0.000124492	0.0011279	1500.54	1648.71	3799.48	2223.89
PF3D7_0202000	46557.6	0.35853	0.221308	1.62005	0.105221	0.224659	35114.6	46486.8	62626.4	42002.8
PF3D7_0202100	12727.4	-0.183097	0.164234	-1.11486	0.264911	0.435272	13537.5	13530.6	11889.2	11952.4
PF3D7_0202200	6945.9	0.639059	0.167969	3.80462	0.000142021	0.00123863	5563.99	5300.51	8381.9	8537.2
PF3D7_0202300	111.093	0.0360127	0.397447	0.09061	0.927803	0.960692	94.6507	125.025	108.509	116.186
PF3D7_0202400	1414.17	-0.0237828	0.278251	-0.0854723	0.931886	0.962828	962.01	1888.86	1542.5	1263.32
PF3D7_0202500	56482	-0.919289	0.169558	-5.42168	5.90411e-08	1.34439e-06	70779.2	77002.7	41397	36749.1
PF3D7_0202600	1136.07	-0.207832	0.196295	-1.05877	0.289704	0.46303	1238.62	1196.28	1080.08	1029.31
PF3D7_0202700	637.033	0.729638	0.23707	3.07773	0.00208585	0.011174	546.69	411.952	772.918	816.573
PF3D7_0202800	333.732	0.469669	0.278228	1.68807	0.0913971	0.202431	314.143	246.452	347.229	427.105
PF3D7_0202900	381.499	0.522371	0.288085	1.81325	0.0697927	0.165721	375.339	251.849	393.971	504.835
PF3D7_0203000	2795.88	-0.914338	0.183569	-4.9809	6.32904e-07	1.14354e-05	3660.37	3643.71	2088.38	1791.06
PF3D7_0203100	2643.61	-0.459005	0.192705	-2.3819	0.0172236	0.0585092	3248.32	2870.17	2443.96	2011.98
PF3D7_0203200	358.754	-0.0646802	0.30784	-0.21011	0.833582	0.905427	468.358	265.341	337.212	364.103
PF3D7_0203300	337.515	0.455913	0.281187	1.62138	0.104935	0.224334	331.278	238.357	365.592	414.832
PF3D7_0203400	2029.49	0.443973	0.182689	2.43022	0.0150899	0.0531201	1667	1771.94	2388.87	2290.17
PF3D7_0203600	170.733	-0.078413	0.349628	-0.224276	0.822543	0.899197	170.535	181.691	131.88	198.825
PF3D7_0203700	2414.19	-0.406661	0.212499	-1.91371	0.0556578	0.140832	2362.19	3140.01	2305.4	1849.15
PF3D7_0203800	586.861	-0.166764	0.228989	-0.728259	0.466455	0.637927	643.788	596.342	594.295	513.017
PF3D7_0203900	487.464	0.163207	0.247373	0.659762	0.509407	0.671352	492.837	425.444	570.924	460.652
PF3D7_0204000	187.312	0.196853	0.316715	0.621545	0.534241	0.693029	171.35	178.093	191.977	207.825
PF3D7_0204100	4663.08	-0.271015	0.218381	-1.24102	0.214599	0.374915	5423.65	4771.63	5099.92	3357.11
PF3D7_0204200	6131.46	-0.251935	0.193892	-1.29936	0.193821	0.348573	5734.53	7597.73	5372.03	5821.56
PF3D7_0204300	684.364	-0.429663	0.231047	-1.85963	0.0629374	0.154238	881.231	688.986	604.311	562.928
PF3D7_0204400	62.1836	-0.670297	0.532189	-1.25951	0.207846	0.366989	89.755	62.0627	60.0973	36.8194
PF3D7_0204500	454.542	0.10636	0.289466	0.367437	0.713293	0.823571	487.125	385.868	587.618	357.558
PF3D7_0204600	382.113	-0.330886	0.254851	-1.29835	0.194167	0.348947	456.119	395.762	327.196	349.375
PF3D7_0204700	4539.89	0.126744	0.177861	0.712602	0.476092	0.644805	4579.95	4099.74	4979.73	4500.15
PF3D7_0204800	438.386	-0.351201	0.242798	-1.44648	0.148044	0.28796	503.444	480.311	365.592	404.195
PF3D7_0204900	664.976	-0.186566	0.222705	-0.837726	0.402185	0.577411	733.543	683.589	575.932	666.841
PF3D7_0205000	197.844	-1.02973	0.349964	-2.94239	0.00325695	0.0158631	229.283	304.017	100.162	157.914
PF3D7_0205100	870.767	-0.92601	0.239826	-3.86118	0.000112841	0.00103848	925.293	1357.28	589.287	611.202
PF3D7_0205200	194.401	1.39667	0.326062	4.28345	1.8402e-05	0.000218756	99.5465	115.131	248.736	314.192
PF3D7_0205300	168.857	-0.558167	0.35373	-1.57795	0.114577	0.238671	199.909	200.579	166.937	108.004
PF3D7_0205400	615.084	0.194171	0.251415	0.772313	0.439929	0.613977	678.874	467.719	689.449	624.294
PF3D7_0205500	962.713	-0.206707	0.20587	-1.00407	0.315347	0.487776	984.041	1080.25	849.709	936.85
PF3D7_0205600	571.98	0.681139	0.228817	2.97679	0.00291288	0.0145849	418.585	459.624	742.869	666.841
PF3D7_0205700	614.27	-0.568302	0.280507	-2.02598	0.0427669	0.117104	537.714	930.94	457.407	531.018
PF3D7_0205800	846.99	0.833584	0.218266	3.81912	0.000133927	0.00118235	541.794	676.393	1071.73	1098.04
PF3D7_0205900	13595	0.319569	0.165866	1.92666	0.0540216	0.138165	12166.7	12023.1	15616.9	14573.1
PF3D7_0206000	1599.14	-1.09008	0.20333	-5.36114	8.26973e-08	1.78917e-06	2341.79	2007.59	1120.15	927.031
PF3D7_0206100	1335.35	-0.0605818	0.190932	-0.317295	0.75102	0.850988	1370.8	1355.49	1332.16	1282.95
PF3D7_0206200	8713.11	-0.283723	0.199299	-1.4236	0.154562	0.295812	8665.44	10472.4	6759.27	8955.3
PF3D7_0206300	5855.26	-1.03226	0.204876	-5.03845	4.69306e-07	8.70803e-06	8228.9	7496.09	4517.31	3178.74
PF3D7_0206500	1177.05	0.0976672	0.237731	0.41083	0.681197	0.799884	1220.67	1050.57	1467.38	969.578
PF3D7_0206600	138.485	-0.842673	0.36137	-2.33188	0.0197068	0.065185	164.007	191.585	100.162	98.1851
PF3D7_0206700	7799.69	-0.538604	0.176669	-3.04866	0.00229865	0.0120865	9915.48	8563.75	6076.5	6643.04
PF3D7_0206800	57737.7	0.151391	0.233143	0.649351	0.516111	0.67683	55426.2	53991.8	77278.4	44254.5
PF3D7_0206900	11996.2	-0.0842117	0.16895	-0.498441	0.618174	0.753254	11752.2	12939.6	11957.7	11335.5
PF3D7_0207000	18559	0.139869	0.177651	0.787322	0.431093	0.605332	16638.1	18680	21094.1	17823.9
PF3D7_0207100	11718.8	-0.566249	0.16512	-3.42932	0.000605085	0.00415563	13724.4	14254.6	9482.01	9414.32
PF3D7_0207200	276.484	-0.0350588	0.286134	-0.122526	0.902483	0.945628	312.511	247.351	265.43	280.646
PF3D7_0207300	333.674	2.24347	0.273135	8.21376	2.14365e-16	2.63564e-14	120.761	111.533	594.295	508.108
PF3D7_0207400	3697.57	0.315758	0.183741	1.7185	0.0857054	0.192961	3356.02	3230.86	4478.92	3724.49
PF3D7_0207500	6048.24	0.357294	0.19837	1.80115	0.0716795	0.169216	5508.51	5094.54	7849.37	5740.56
PF3D7_0207600	37061.8	0.5832	0.189656	3.07504	0.00210474	0.0112394	30740.3	28599.2	50800.6	38107.3
PF3D7_0207700	8380.57	1.07774	0.178623	6.03359	1.60356e-09	5.31812e-08	4926.73	5849.18	11862.5	10883.8
PF3D7_0207800	3757.8	0.0863196	0.174618	0.494334	0.62107	0.754959	3524.11	3766.04	3978.11	3762.95
PF3D7_0207900	1291.66	1.9244	0.223235	8.62053	6.66439e-18	1.15846e-15	560.561	515.39	2385.53	1705.15
PF3D7_0208000	2823.92	0.40264	0.179478	2.2434	0.0248711	0.0784574	2502.53	2361.08	3363.78	3068.29
PF3D7_0208100	2841.93	0.353798	0.193567	1.82778	0.0675828	0.162541	2456.84	2531.08	3575.79	2804
PF3D7_0208200	1769.49	0.175679	0.209486	0.838621	0.401682	0.576889	1470.35	1855.58	1686.06	2065.98
PF3D7_0208300	598.182	-0.323725	0.23977	-1.35015	0.176968	0.32582	755.574	574.755	515.835	546.564
PF3D7_0208400	2787.27	-0.192189	0.17617	-1.09092	0.275306	0.447377	3019.03	2925.94	2625.92	2578.18
PF3D7_0208500	782.602	-0.00590424	0.211103	-0.0279685	0.977687	0.987284	753.126	815.81	762.901	798.572
PF3D7_0208600	961.346	0.00783371	0.204202	0.0383626	0.969399	0.983191	923.661	993.003	1004.96	923.759
PF3D7_0208700	1396.21	0.214515	0.189569	1.13159	0.257807	0.427643	1278.6	1306.91	1480.73	1518.6
PF3D7_0208800	232.952	-0.46734	0.308905	-1.51289	0.130307	0.261704	263.553	278.832	163.598	225.826
PF3D7_0208900	163.053	1.39739	0.339745	4.11305	3.90472e-05	0.000420591	85.6752	93.5438	252.075	220.917
PF3D7_0209000	232.572	-0.451011	0.300654	-1.5001	0.133589	0.266702	288.032	250.05	180.292	211.916
PF3D7_0209100	2650.88	0.199118	0.192979	1.03181	0.302161	0.474515	2492.74	2441.13	3163.45	2506.18
PF3D7_0209200	1597.04	-0.456204	0.19034	-2.39678	0.0165398	0.0567308	1804.89	1891.56	1273.73	1417.96
PF3D7_0209300	352.342	0.235033	0.311703	0.754028	0.450833	0.623369	368.811	280.631	280.454	479.471
PF3D7_0209400	914.88	0.179754	0.20625	0.871531	0.383464	0.559864	861.648	855.386	914.814	1027.67
PF3D7_0209500	1249.71	0.360103	0.221745	1.62395	0.104387	0.22373	1276.15	912.052	1455.69	1354.95
PF3D7_0209600	3352.68	0.456086	0.193358	2.35876	0.0183362	0.0615399	3134.08	2518.49	4140.03	3618.12
PF3D7_0209700	5134.85	-0.301922	0.169559	-1.78063	0.0749733	0.17473	5716.58	5624.32	4527.33	4671.16
PF3D7_0209800	16443.5	0.129223	0.163646	0.789653	0.42973	0.604091	15712.8	15701.9	17373.1	16986
PF3D7_0210000	1979.34	0.250551	0.192612	1.30081	0.193325	0.348053	1750.22	1863.68	2347.13	1956.34
PF3D7_0210100	7517.12	0.134588	0.200188	0.672306	0.501389	0.665639	6199.62	8132.01	8675.71	7061.15
PF3D7_0210200	2349.83	0.229481	0.19356	1.18558	0.235789	0.399264	2252.85	2071.45	2801.2	2273.8
PF3D7_0210300	1564.44	0.590215	0.190494	3.09834	0.00194606	0.0106516	1260.65	1235.86	1986.55	1774.7
PF3D7_0210400	552.392	0.411088	0.231912	1.7726	0.0762945	0.177035	438.168	509.993	649.384	612.021
PF3D7_0210500	270.649	-0.398757	0.305586	-1.30489	0.19193	0.346656	359.836	254.547	258.752	209.462
PF3D7_0210600	8974.55	-0.398178	0.166201	-2.39576	0.0165859	0.0567858	10068.9	10341.1	7852.71	7635.53
PF3D7_0210700	691.627	-0.912905	0.283686	-3.21801	0.00129084	0.00769163	1158.66	649.41	430.697	527.745
PF3D7_0210800	505.146	-0.133765	0.297932	-0.448977	0.653449	0.778501	645.42	413.751	373.939	587.474
PF3D7_0210900	4889.46	-0.277113	0.173943	-1.59312	0.111133	0.233523	5231.09	5485.8	4196.79	4644.16
PF3D7_0211000	276.039	-0.729136	0.306107	-2.38196	0.0172207	0.0585092	405.529	284.229	185.3	229.099
PF3D7_0211100	101.965	1.46965	0.477277	3.07923	0.00207535	0.0111296	76.6997	31.4811	135.219	164.46
PF3D7_0211200	454.024	0.0386152	0.243193	0.158784	0.873839	0.928546	436.536	460.523	424.02	495.017
PF3D7_0211300	470.262	-0.0165056	0.24688	-0.0668569	0.946696	0.971756	488.757	458.724	414.003	519.563
PF3D7_0211400	582.497	-0.634807	0.224844	-2.82332	0.00475292	0.0211283	704.169	712.372	472.431	441.015
PF3D7_0211500	463.039	0.478348	0.246611	1.93969	0.0524174	0.135228	429.192	344.493	542.545	535.927
PF3D7_0211600	296.786	0.772434	0.271316	2.84699	0.00441347	0.0199536	212.964	225.764	360.584	387.831
PF3D7_0211700	974.761	0.778253	0.203066	3.83251	0.000126845	0.00113979	722.936	712.372	1290.42	1173.31
PF3D7_0211800	4993.84	0.523736	0.170048	3.07993	0.00207049	0.0111154	4003.89	4190.58	5902.89	5878.02
PF3D7_0211900	1001.59	-0.0907986	0.20304	-0.447195	0.654734	0.778975	1090.93	975.014	976.581	963.851
PF3D7_0212000	563.29	0.0640421	0.243299	0.263224	0.792378	0.878434	544.242	559.464	490.794	658.659
PF3D7_0212100	1945.58	0.112516	0.239188	0.470408	0.638064	0.766376	1445.06	2296.32	1814.6	2226.35
PF3D7_0212200	271.603	0.495777	0.34722	1.42785	0.153336	0.294841	167.271	285.129	243.728	390.286
PF3D7_0212300	5292.5	-0.244375	0.185283	-1.31893	0.187192	0.340172	5507.69	5968.81	5355.33	4338.15
PF3D7_0212400	1426.82	-0.191849	0.19048	-1.00719	0.313845	0.486199	1517.68	1526.38	1282.08	1381.14
PF3D7_0212500	2151.07	-0.180648	0.233029	-0.775216	0.438212	0.612341	2540.88	2026.48	2438.95	1597.96
PF3D7_0212600	16639.5	-0.0608516	0.175734	-0.34627	0.72914	0.834035	15951.9	18027	17438.2	15141
PF3D7_0212700	221.929	0.211116	0.300573	0.702378	0.482444	0.649762	209.7	202.378	220.357	255.281
PF3D7_0212800	1764.89	0.137312	0.232792	0.58985	0.555291	0.707105	1896.28	1462.52	2196.89	1503.87
PF3D7_0212900	6201.49	0.559358	0.171407	3.26333	0.00110112	0.0067931	4774.15	5254.64	7270.1	7507.07
PF3D7_0213000	740.576	0.295141	0.222476	1.32662	0.184635	0.336253	635.629	696.182	736.192	894.303
PF3D7_0213100	2505.04	-0.00583289	0.200464	-0.0290969	0.976787	0.98692	2370.35	2647.11	2827.91	2174.8
PF3D7_0213200	262.697	-0.585539	0.321167	-1.82316	0.0682795	0.163281	386.762	244.653	188.639	230.735
PF3D7_0213300	256.684	0.212029	0.296479	0.715155	0.474513	0.643535	208.884	266.24	297.148	254.463
PF3D7_0213400	816.86	0.162251	0.207227	0.782962	0.43365	0.607399	767.813	774.435	849.709	875.484
PF3D7_0213500	931.139	-0.196203	0.208217	-0.9423	0.346039	0.521522	1017.5	969.617	931.508	805.936
PF3D7_0213600	442.862	-1.13814	0.259289	-4.38947	1.13626e-05	0.000142132	681.322	535.178	300.486	254.463
PF3D7_0213700	454.138	0.00525175	0.244604	0.0214704	0.98287	0.989859	412.873	493.803	457.407	452.47
PF3D7_0213800	94.1218	-0.406035	0.433034	-0.937651	0.348424	0.523206	127.289	87.2476	80.1297	81.8209
PF3D7_0213900	688.753	-0.569266	0.232596	-2.44744	0.0143875	0.0511478	738.439	905.756	605.981	504.835
PF3D7_0214000	4910.24	-0.374967	0.173221	-2.16468	0.0304126	0.0903417	5552.57	5535.27	4495.61	4057.5
PF3D7_0214100	18813.7	0.224586	0.188699	1.19018	0.233975	0.397128	18243.9	16457.4	22945.5	17607.9
PF3D7_0214200	2678.97	0.185009	0.184859	1.00081	0.316918	0.489606	2333.63	2680.39	2973.15	2728.73
PF3D7_0214300	4437.87	-1.2387	0.181246	-6.83434	8.23819e-12	4.37144e-10	5989.92	6475.21	2854.62	2431.72
PF3D7_0214400	2268.54	-0.747564	0.200887	-3.72132	0.000198187	0.00162979	2477.24	3211.07	1622.63	1763.24
PF3D7_0214600	14893.8	-0.416765	0.175031	-2.38109	0.0172617	0.0585573	15543.9	18517.2	12545.3	12968.6
PF3D7_0214700	4007.41	-0.158929	0.177969	-0.893019	0.371847	0.547613	4180.95	4276.93	3525.71	4046.05
PF3D7_0214800	2127.83	0.087089	0.19093	0.456131	0.648296	0.774055	1890.57	2237.85	2101.74	2281.17
PF3D7_0214900	9477.84	-0.854021	0.245525	-3.47834	0.000504532	0.00355713	8633.62	15775.6	6385.34	7116.79
PF3D7_0215000	5428.29	-0.699316	0.176405	-3.96427	7.36207e-05	0.00072769	6251.03	7185.78	4236.86	4039.5
PF3D7_0215100	1910.79	0.357659	0.189336	1.88901	0.0588904	0.146673	1580.5	1771.04	2036.63	2254.99
PF3D7_0215200	424.543	-0.797527	0.244477	-3.26218	0.00110557	0.00679659	546.69	530.681	320.519	300.283
PF3D7_0215300	2475.15	-1.25511	0.182207	-6.88838	5.64323e-12	3.05888e-10	3373.97	3605.03	1397.26	1524.32
PF3D7_0215400	7883.63	0.349287	0.202507	1.72482	0.0845602	0.190945	6176.78	7693.98	7598.97	10064.8
PF3D7_0215500	1701.1	0.309078	0.190105	1.62583	0.103986	0.223155	1609.06	1429.24	1943.15	1822.97
PF3D7_0215600	844.513	0.215398	0.214939	1.00213	0.316279	0.488918	720.488	841.894	956.548	859.12
PF3D7_0215700	7894	0.267824	0.185583	1.44315	0.148978	0.289068	7268.52	7055.36	9667.31	7584.8
PF3D7_0215800	654.757	0.572041	0.224234	2.55109	0.0107385	0.0407321	543.426	510.893	719.498	845.21
PF3D7_0215900	223.89	-0.147338	0.303947	-0.48475	0.627854	0.758996	257.842	213.172	201.994	222.553
PF3D7_0216000	913.43	-0.321177	0.212402	-1.51212	0.130504	0.261995	953.035	1074.85	873.08	752.753
PF3D7_0216100	397.943	-0.0873343	0.254949	-0.342556	0.731933	0.835713	450.407	369.678	378.947	392.741
PF3D7_0216200	332.561	-0.229031	0.260201	-0.880208	0.378746	0.555194	358.204	359.784	302.156	310.101
PF3D7_0216300	338.94	-0.479065	0.273811	-1.74962	0.0801836	0.18373	341.885	447.931	277.115	288.828
PF3D7_0216400	385.725	0.0682796	0.306238	0.222962	0.823565	0.899781	484.677	268.039	403.987	386.195
PF3D7_0216500	519.074	0.590854	0.229836	2.57076	0.0101476	0.0389004	418.585	410.153	610.989	636.567
PF3D7_0216600	4670.23	0.0983448	0.178742	0.550204	0.58218	0.729316	4154.02	4868.77	4766.05	4892.07
PF3D7_0216700	11772.5	-0.84753	0.208778	-4.05949	4.91807e-05	0.000508033	12244.2	18026.1	7941.19	8878.39
PF3D7_0216800	959.995	0.897416	0.217177	4.1322	3.59313e-05	0.000391209	690.298	649.41	1400.6	1099.67
PF3D7_0216900	258.819	0.05401	0.299959	0.180058	0.857107	0.920468	212.964	295.023	267.099	260.191
PF3D7_0217000	631.482	-0.322311	0.223061	-1.44495	0.148472	0.28842	660.107	743.853	549.222	572.747
PF3D7_0217100	4344.99	0.0898312	0.173274	0.518433	0.604156	0.744998	4171.98	4246.35	4674.23	4287.42
PF3D7_0217200	225.668	-1.0148	0.349222	-2.90589	0.00366208	0.017432	387.578	215.87	153.582	145.641
PF3D7_0217300	587.296	-0.387957	0.265243	-1.46265	0.143564	0.281706	787.396	545.972	435.705	580.111
PF3D7_0217400	555.922	-0.513198	0.231814	-2.21383	0.0268404	0.0827148	686.218	622.426	429.028	486.016
PF3D7_0217500	10780.3	-0.0663163	0.26323	-0.251933	0.801093	0.88385	8406.78	13652.9	7832.68	13228.8
PF3D7_0217600	1583.75	-0.334256	0.191171	-1.74847	0.0803827	0.183935	1827.74	1703.58	1475.72	1327.95
PF3D7_0217700	1005.69	-0.67446	0.200756	-3.35959	0.000780571	0.00511685	1204.35	1269.14	766.24	783.026
PF3D7_0217800	5267.83	0.52584	0.19255	2.73093	0.00631566	0.0267765	3737.89	4898.46	6417.05	6017.93
PF3D7_0217900	2642.93	0.346732	0.180557	1.92035	0.0548139	0.139343	2419.31	2233.36	3073.31	2845.73
PF3D7_0218000	1799.31	0.592377	0.189739	3.12205	0.00179594	0.00997062	1498.91	1369.88	2285.37	2043.07
PF3D7_0218100	225.396	-0.0631491	0.404889	-0.155967	0.876059	0.930121	332.094	127.723	245.397	196.37
PF3D7_0218200	555.928	-0.136998	0.227731	-0.601576	0.547456	0.701923	571.984	591.844	554.23	505.653
PF3D7_0218300	951.319	-0.00815296	0.20287	-0.040188	0.967943	0.983191	990.569	917.449	944.863	952.396
PF3D7_0218400	1271.27	0.1591	0.193788	0.821004	0.411644	0.585872	1185.58	1216.07	1393.92	1289.5
PF3D7_0218500	834.913	0.558622	0.221692	2.5198	0.011742	0.0436193	594.831	756.445	959.887	1028.49
PF3D7_0218600	1564.36	-0.457229	0.197826	-2.31127	0.0208177	0.068159	1744.51	1873.57	1440.67	1198.68
PF3D7_0218700	2129.04	-0.219696	0.211614	-1.03819	0.299181	0.471893	1921.57	2661.5	1863.02	2070.07
PF3D7_0218800	145.788	-0.908309	0.360697	-2.5182	0.0117955	0.0437536	209.7	169.998	110.178	93.2759
PF3D7_0219100	421.677	-0.975195	0.253045	-3.85385	0.000116275	0.00106258	607.07	509.993	298.817	270.827
PF3D7_0219200	6124.95	0.53035	0.173311	3.0601	0.00221261	0.0117038	4708.06	5315.81	7139.89	7336.07
PF3D7_0219300	126.098	-0.264141	0.389416	-0.6783	0.497581	0.662091	162.375	113.332	103.501	125.186
PF3D7_0219400	4304.31	0.597379	0.173399	3.44511	0.00057083	0.00394726	3276.87	3574.45	5223.45	5142.45
PF3D7_0219500	1141.87	0.17624	0.205385	0.858097	0.390839	0.565504	970.17	1174.69	1196.94	1225.68
PF3D7_0219600	2317.33	1.00171	0.182831	5.4789	4.27974e-08	1.02247e-06	1525.84	1560.56	3260.28	2922.64
PF3D7_0219700	2835.82	0.634059	0.177346	3.57527	0.000349861	0.00263231	2292.02	2153.31	3380.47	3517.48
PF3D7_0219800	2157.39	-0.984272	0.182301	-5.39915	6.69585e-08	1.50017e-06	2871.34	2862.08	1392.25	1503.87
PF3D7_0219900	509.744	-0.802064	0.351217	-2.28367	0.0223909	0.0722615	875.519	422.746	260.422	480.289
PF3D7_0220000	29587.2	-1.42732	0.179355	-7.95806	1.74763e-15	1.87443e-13	40706.3	45561.2	17578.5	14502.8
PF3D7_0220100	2426.89	0.145741	0.217699	0.669464	0.5032	0.666307	2027.65	2584.15	2153.49	2942.28
PF3D7_0220200	5998.44	0.419624	0.18453	2.27401	0.0229652	0.0736435	4565.27	5698.97	7004.67	6724.86
PF3D7_0220300	382.355	2.08999	0.27472	7.60771	2.78985e-14	2.4673e-12	122.393	169.098	579.271	658.659
PF3D7_0220400	225.814	-1.90439	0.372053	-5.11861	3.07799e-07	6.10871e-06	373.707	342.694	56.7585	130.095
PF3D7_0220500	2756.58	1.23311	0.179082	6.88574	5.74889e-12	3.083e-10	1579.69	1710.77	3963.08	3772.76
PF3D7_0220600	2061.85	0.989893	0.183471	5.39536	6.83854e-08	1.51864e-06	1318.58	1443.63	2731.09	2754.09
PF3D7_0220700	362.556	0.650827	0.258741	2.51536	0.011891	0.0440106	288.032	277.033	407.326	477.834
PF3D7_0220800	10862.9	-0.166412	0.177858	-0.935647	0.349455	0.523818	12284.2	10691	10932.7	9543.6
PF3D7_0221200	266.553	2.03209	0.293367	6.92678	4.30525e-12	2.41142e-10	116.682	92.6443	425.689	431.196
PF3D7_0221700	242.388	-0.166148	0.289126	-0.574655	0.565525	0.715565	265.185	247.351	230.373	226.644
PF3D7_0223400	174.566	0.675925	0.33749	2.0028	0.0451988	0.121454	133.001	134.919	247.067	183.279
PF3D7_0223500	483.788	1.23703	0.248662	4.97476	6.53297e-07	1.17198e-05	317.406	258.145	732.853	626.748
PF3D7_0300100	1862.52	1.39991	0.185933	7.5291	5.10921e-14	4.22222e-12	995.465	1051.47	2802.87	2600.27
PF3D7_0300200	160.407	0.701552	0.339023	2.06933	0.038515	0.107684	122.393	121.427	215.349	182.461
PF3D7_0301200	615.528	0.131668	0.226941	0.580187	0.561789	0.71191	582.592	590.945	699.465	589.111
PF3D7_0301300	971.967	-0.571091	0.208661	-2.73694	0.00620144	0.0263365	1189.66	1136.02	716.159	846.029
PF3D7_0301400	149.94	0.673542	0.370424	1.8183	0.0690186	0.164658	134.633	97.1416	155.251	212.734
PF3D7_0301500	321.159	0.011508	0.293928	0.0391524	0.968769	0.983191	372.891	268.039	278.785	364.921
PF3D7_0301600	3874.63	0.0541182	0.173143	0.312563	0.754612	0.853071	3879.05	3725.56	3846.23	4047.68
PF3D7_0301700	2222.8	2.24513	0.196165	11.4451	2.48788e-30	2.50828e-27	736.807	811.312	4044.88	3298.2
PF3D7_0301800	7549.56	0.303646	0.168672	1.80022	0.0718262	0.169353	6517.03	6998.69	8458.69	8223.82
PF3D7_0301900	36.855	0.246768	0.67555	0.365285	0.714898	0.824103	46.5094	20.6876	43.4036	36.8194
PF3D7_0302000	3087.67	0.455402	0.180659	2.52078	0.0117096	0.0435632	2518.04	2689.38	3787.8	3355.48
PF3D7_0302100	3244.02	-0.552286	0.203476	-2.71426	0.00664241	0.0277648	4138.52	3572.65	3011.54	2253.35
PF3D7_0302200	545.361	0.578047	0.234064	2.46962	0.0135258	0.0487724	466.726	407.455	692.788	614.475
PF3D7_0302300	669.31	0.403133	0.257122	1.56787	0.116911	0.242132	625.021	525.284	919.822	607.111
PF3D7_0302500	56727.7	0.225191	0.188832	1.19255	0.233046	0.396218	54208.8	50406.6	69774.6	52520.9
PF3D7_0302600	275.09	0.484945	0.329517	1.47169	0.141106	0.277966	286.4	170.897	370.6	272.464
PF3D7_0302700	365.977	0.691526	0.253843	2.72422	0.0064453	0.0271742	269.265	290.525	455.738	448.379
PF3D7_0302800	826.693	-0.464113	0.230146	-2.01661	0.0437367	0.118827	1036.26	883.269	599.303	787.936
PF3D7_0302900	5391.29	-0.24421	0.195369	-1.24999	0.211302	0.371528	6586.39	5104.43	5315.27	4559.06
PF3D7_0303000	369.477	0.591287	0.303726	1.94678	0.0515613	0.133516	241.523	349.89	350.567	535.927
PF3D7_0303100	824.69	-0.327001	0.215551	-1.51705	0.129255	0.260048	915.501	921.946	662.739	798.572
PF3D7_0303200	9922.91	0.0827535	0.190372	0.434694	0.663784	0.784741	8313.76	10962.6	10535.4	9879.88
PF3D7_0303300	2873.79	0.467266	0.179569	2.60215	0.00926403	0.0360896	2325.47	2500.5	3190.16	3479.03
PF3D7_0303400	2212.55	0.205941	0.190568	1.08067	0.279846	0.451542	2248.77	1860.98	2348.8	2391.63
PF3D7_0303500	762.648	0.0320672	0.215078	0.149096	0.881478	0.933363	712.328	796.921	737.861	803.482
PF3D7_0303600	42.1011	0.266189	0.633237	0.420363	0.67422	0.794285	48.1413	28.7827	33.3874	58.0929
PF3D7_0303700	2874.57	0.200645	0.180848	1.10947	0.267228	0.437938	2502.53	2847.69	3069.97	3078.1
PF3D7_0303800	867.981	-0.221913	0.225508	-0.984061	0.325085	0.499468	921.213	950.729	682.772	917.213
PF3D7_0303900	238.563	0.368417	0.309446	1.19057	0.233824	0.397128	184.406	231.161	305.494	233.19
PF3D7_0304000	511.231	1.3517	0.270273	5.00124	5.69623e-07	1.04417e-05	296.192	277.933	894.782	576.019
PF3D7_0304100	4964.57	0.101715	0.171154	0.594289	0.552319	0.705407	4620.75	4958.72	5121.62	5157.17
PF3D7_0304200	3977.67	1.08819	0.612914	1.77544	0.0758253	0.176308	1861.19	3229.06	3627.54	7192.88
PF3D7_0304300	222.134	-1.05198	0.313456	-3.35606	0.000790617	0.00517597	340.253	259.044	145.235	144.005
PF3D7_0304400	7571.96	-0.300799	0.19246	-1.56292	0.118072	0.244135	7180.4	9536.07	6992.99	6578.4
PF3D7_0304500	511.684	0.0250966	0.232552	0.107918	0.914061	0.952808	482.229	532.48	510.827	521.199
PF3D7_0304600	647.256	0.679245	0.234165	2.90071	0.00372317	0.0176728	475.702	518.089	898.12	697.114
PF3D7_0304700	127.513	0.791721	0.414983	1.90784	0.0564121	0.142116	63.6445	123.226	165.267	157.914
PF3D7_0304800	125.02	-0.0776773	0.382712	-0.202965	0.839162	0.909333	143.608	112.432	135.219	108.822
PF3D7_0304900	733.471	0.0892083	0.212158	0.420481	0.674134	0.794285	722.12	699.779	742.869	769.117
PF3D7_0305000	1978.63	0.591215	0.182831	3.23367	0.00122211	0.00737804	1537.26	1620.83	2330.44	2425.99
PF3D7_0305100	1263.21	-0.418458	0.219457	-1.90679	0.0565481	0.142387	1565	1322.21	1235.33	930.304
PF3D7_0305200	1847.13	-0.284247	0.214973	-1.32224	0.186087	0.338408	2378.51	1678.39	1652.67	1678.97
PF3D7_0305300	3284.99	0.0322365	0.185673	0.173619	0.862165	0.922863	3203.44	3295.62	3001.52	3639.4
PF3D7_0305400	658.713	0.441028	0.216894	2.03338	0.0420141	0.11523	549.137	568.458	761.232	756.026
PF3D7_0305500	6482.63	-0.126709	0.174503	-0.726112	0.46777	0.639032	6716.94	6815.2	6635.74	5762.65
PF3D7_0305600	2722.86	-0.00956006	0.17616	-0.054269	0.956721	0.976677	2757.11	2706.47	2727.75	2700.09
PF3D7_0305700	2841.48	0.0555114	0.199584	0.278136	0.780908	0.870535	2481.32	3090.54	3166.79	2627.27
PF3D7_0305800	325.874	-0.873334	0.282043	-3.09646	0.00195849	0.0106848	368.811	473.116	253.744	207.825
PF3D7_0305900	108.818	-1.3415	0.441359	-3.03948	0.00236983	0.0123285	201.541	110.634	60.0973	63.0021
PF3D7_0306000	989.191	0.00867715	0.216273	0.0401213	0.967996	0.983191	925.293	1045.17	1103.45	882.848
PF3D7_0306100	1273.53	0.244214	0.213359	1.14461	0.25237	0.420391	1330.82	1001.1	1363.87	1398.32
PF3D7_0306200	850.526	-0.780467	0.209861	-3.71896	0.000200041	0.00163688	1061.56	1090.14	589.287	661.113
PF3D7_0306300	3660.68	-0.0306185	0.175934	-0.174034	0.861838	0.922863	3678.32	3719.26	3807.83	3437.3
PF3D7_0306400	4012.58	0.647048	0.174023	3.71817	0.000200673	0.00163688	3188.75	3067.16	4705.95	5088.44
PF3D7_0306500	2650.53	0.363374	0.182554	1.9905	0.0465356	0.123904	2223.48	2412.35	3146.76	2819.55
PF3D7_0306600	653.086	-0.0564364	0.219593	-0.257005	0.797175	0.880848	653.58	677.293	671.086	610.384
PF3D7_0306700	477.932	0.0111612	0.237767	0.0469417	0.96256	0.980651	499.364	453.328	460.746	498.29
PF3D7_0306800	4388.73	-0.196379	0.189288	-1.03746	0.299522	0.472041	4219.3	5153	4378.75	3803.86
PF3D7_0306900	13700.3	0.0446116	0.198158	0.225131	0.821877	0.898911	12517.6	14456.1	16046	11781.4
PF3D7_0307100	7477.06	0.0829992	0.171332	0.484434	0.628078	0.75908	6881.76	7641.81	7871.07	7513.62
PF3D7_0307200	13164.8	-0.078766	0.183002	-0.430411	0.666897	0.788236	11930.9	15117.2	12994.4	12616.8
PF3D7_0307300	226.134	0.173695	0.305526	0.568509	0.569689	0.71921	186.038	239.256	237.05	242.19
PF3D7_0307400	1381.68	0.495273	0.211508	2.34162	0.0192001	0.063802	1110.51	1185.49	1390.58	1840.15
PF3D7_0307500	589.535	0.329746	0.229452	1.4371	0.15069	0.291268	477.333	567.559	664.409	648.84
PF3D7_0307600	1417.06	-0.425601	0.215723	-1.9729	0.0485064	0.127421	1691.47	1554.27	1398.93	1023.58
PF3D7_0307700	12802.7	0.73993	0.21727	3.40558	0.000660237	0.0044844	10135.8	9040.47	19488.2	12546.4
PF3D7_0307800	2143.13	0.245108	0.18831	1.30162	0.193046	0.347676	2074.97	1846.59	2458.98	2191.98
PF3D7_0307900	269.266	0.458019	0.281237	1.62859	0.1034	0.222223	218.676	235.658	293.809	328.92
PF3D7_0308000	663.756	0.611523	0.217704	2.80897	0.0049701	0.0218979	534.45	516.29	776.256	828.028
PF3D7_0308100	2173.57	0.0320716	0.236357	0.135691	0.892065	0.93982	2497.64	1798.02	2607.55	1791.06
PF3D7_0308200	11045.4	-0.60224	0.174004	-3.46106	0.000538053	0.00376194	12541.2	14092.7	9258.32	8289.28
PF3D7_0308300	2855.28	0.433318	0.17557	2.46806	0.0135847	0.0489145	2454.39	2405.15	3251.93	3309.66
PF3D7_0308400	579.795	1.98302	0.310136	6.39405	1.61553e-10	6.56763e-09	198.277	268.938	1220.31	631.658
PF3D7_0308500	2188.79	0.704877	0.196877	3.58029	0.000343214	0.00259392	1463.82	1865.48	2709.39	2716.46
PF3D7_0308600	4229.16	0.753071	0.180326	4.17618	2.96448e-05	0.000331352	2895.82	3404.45	5186.73	5429.64
PF3D7_0308700	3253.88	0.106609	0.192379	0.554162	0.579468	0.726461	3493.1	2773.03	3522.37	3227.02
PF3D7_0308800	1421.69	0.288038	0.195969	1.46981	0.141612	0.278855	1244.33	1317.71	1449.01	1675.69
PF3D7_0308900	2648.19	0.389031	0.187353	2.07647	0.0378509	0.106299	2239.8	2344.89	3273.63	2734.46
PF3D7_0309000	940.023	0.371116	0.212235	1.74861	0.0803585	0.183935	883.679	754.646	1126.82	994.943
PF3D7_0309100	234.307	0.199596	0.293772	0.679424	0.496869	0.661932	207.252	229.362	242.058	258.554
PF3D7_0309200	3496.74	-0.440074	0.193225	-2.27752	0.0227552	0.0730665	3624.47	4429.84	2726.08	3206.56
PF3D7_0309300	4047.36	-0.291285	0.175639	-1.65843	0.0972312	0.212367	4228.28	4681.69	3557.42	3722.04
PF3D7_0309500	14262.2	0.343175	0.172549	1.98885	0.0467173	0.124144	12422.9	12722.9	17171.1	14731.9
PF3D7_0309600	6070.25	0.0766365	0.192303	0.39852	0.690247	0.806694	5088.29	6729.76	6341.93	6121.03
PF3D7_0309700	704.1	-0.435758	0.222693	-1.95676	0.0503756	0.131101	744.151	874.275	627.683	570.292
PF3D7_0309800	1563.28	-0.253281	0.195835	-1.29334	0.195895	0.351301	1551.95	1848.39	1435.66	1417.14
PF3D7_0309900	342.809	-0.138403	0.276221	-0.50106	0.616329	0.75208	414.505	304.017	320.519	332.193
PF3D7_0310000	363.166	0.357257	0.25494	1.40134	0.161114	0.304185	319.038	318.409	387.294	427.924
PF3D7_0310100	265.005	0.615429	0.280776	2.19189	0.0283878	0.0858445	203.989	214.971	310.503	330.557
PF3D7_0310200	4570.9	-0.398069	0.195002	-2.04136	0.0412155	0.113348	5142.96	5248.35	4510.63	3381.66
PF3D7_0310300	1593.22	-0.506409	0.20652	-2.4521	0.0142025	0.0506686	2037.44	1699.98	1450.68	1184.77
PF3D7_0310400	2642.91	-0.0283739	0.219667	-0.129168	0.897225	0.942469	2221.84	3118.43	2308.74	2922.64
PF3D7_0310500	1477.81	-0.367125	0.209361	-1.75356	0.0795066	0.182594	1864.46	1463.42	1382.24	1201.13
PF3D7_0310600	998.709	-0.314408	0.229273	-1.37132	0.170274	0.316384	1284.31	930.94	828.007	951.578
PF3D7_0310700	715.293	-0.382603	0.236991	-1.61442	0.106436	0.226104	935.084	684.489	599.303	642.294
PF3D7_0310800	962.647	0.063955	0.245904	0.260081	0.794802	0.87981	769.445	1115.33	853.047	1112.76
PF3D7_0310900	755.522	0.155896	0.216855	0.718895	0.472205	0.642133	687.85	742.953	739.53	851.756
PF3D7_0311100	993.677	-0.593306	0.229092	-2.58982	0.00960262	0.0371606	1116.23	1270.94	923.161	664.386
PF3D7_0311200	459.471	0.113544	0.237736	0.477604	0.632932	0.762811	448.775	433.539	492.464	463.107
PF3D7_0311300	6028.83	0.389032	0.174446	2.2301	0.0257409	0.0803965	4870.43	5571.25	6909.52	6764.14
PF3D7_0311400	1494.64	-0.368249	0.196537	-1.87369	0.0609736	0.150807	1551.13	1816.91	1348.85	1261.68
PF3D7_0311500	794.509	-0.164115	0.252198	-0.650737	0.515216	0.676179	993.833	687.187	647.715	849.301
PF3D7_0311600	966.251	-0.924329	0.226813	-4.07529	4.59565e-05	0.000481635	1463.01	1068.56	651.054	682.387
PF3D7_0311700	1067.06	-0.418112	0.209612	-1.9947	0.0460758	0.123023	1107.25	1333	959.887	868.12
PF3D7_0311800	3241.39	0.00813607	0.177611	0.0458084	0.963463	0.981221	3308.7	3154.4	3407.18	3095.29
PF3D7_0311900	211.607	0.557608	0.356016	1.56624	0.117291	0.24282	213.78	129.522	203.663	299.465
PF3D7_0312000	182.302	0.0514873	0.328604	0.156685	0.875493	0.929716	156.663	201.479	186.969	184.097
PF3D7_0312100	1126.48	0.71518	0.199634	3.58246	0.000340372	0.0025816	876.335	828.402	1474.05	1327.14
PF3D7_0312200	136.226	-0.660984	0.392925	-1.68221	0.0925274	0.204306	166.455	165.501	135.219	77.7299
PF3D7_0312300	795.982	0.128422	0.248451	0.516893	0.605231	0.745594	865.728	657.505	691.119	969.578
PF3D7_0312400	15400.4	0.419421	0.178498	2.34972	0.0187875	0.0627465	12617.9	13734.7	19291.2	15957.5
PF3D7_0312500	479.495	0.424975	0.238382	1.78274	0.0746278	0.174489	410.425	409.254	510.827	587.474
PF3D7_0312800	6643	-0.246288	0.170093	-1.44795	0.14763	0.287833	7239.97	7175.89	6343.6	5812.56
PF3D7_0312900	340.851	0.592636	0.259324	2.28531	0.0222946	0.0720429	261.105	282.43	415.673	404.195
PF3D7_0313000	634.021	0.0859173	0.220355	0.389904	0.696608	0.810806	628.285	602.638	627.683	677.477
PF3D7_0313100	2741.32	0.149895	0.17693	0.847198	0.396885	0.571468	2607.79	2589.54	2963.13	2804.82
PF3D7_0313200	462.325	-0.051257	0.236605	-0.216636	0.828492	0.902745	462.646	478.512	452.399	455.743
PF3D7_0313300	222.839	-0.194824	0.30547	-0.637785	0.523614	0.683818	264.369	211.373	205.332	210.28
PF3D7_0313400	421.786	-0.251658	0.290755	-0.865533	0.386746	0.562605	377.787	541.475	310.503	457.379
PF3D7_0313500	218.53	0.717585	0.307583	2.33298	0.0196493	0.0651229	183.59	146.612	280.454	263.463
PF3D7_0313600	932.222	-0.113155	0.256437	-0.44126	0.659025	0.780946	736.807	1199.88	969.903	822.301
PF3D7_0313700	731.746	0.182665	0.214227	0.852671	0.393842	0.568707	663.371	706.975	807.974	748.662
PF3D7_0313800	813.086	-0.355725	0.233143	-1.52578	0.127064	0.256552	1051.77	772.636	754.555	673.386
PF3D7_0313900	275.244	-0.190181	0.283283	-0.671347	0.502	0.66588	266.001	321.107	250.405	263.463
PF3D7_0314000	2187.5	0.935151	0.185281	5.04719	4.48344e-07	8.37075e-06	1434.45	1569.56	3011.54	2734.46
PF3D7_0314100	4549.94	-0.278065	0.17013	-1.63442	0.10217	0.220008	4983.03	4991.1	4111.65	4113.96
PF3D7_0314200	266.837	-0.578881	0.297361	-1.94673	0.0515672	0.133516	357.388	280.631	237.05	192.279
PF3D7_0314400	1126.24	0.121214	0.201305	0.602143	0.547079	0.70184	1086.04	1070.36	1258.7	1089.86
PF3D7_0314500	438.067	-0.366321	0.260179	-1.40796	0.159144	0.301936	563.009	424.545	357.245	407.468
PF3D7_0314600	303.174	-0.778052	0.37175	-2.09295	0.0363538	0.10342	274.977	493.803	146.904	297.01
PF3D7_0314700	4033.51	-0.892299	0.185079	-4.82119	1.42706e-06	2.31312e-05	5244.14	5237.55	3116.71	2535.63
PF3D7_0314800	105.718	0.0174199	0.470153	0.0370515	0.970444	0.983191	143.608	65.6605	126.872	86.7302
PF3D7_0314900	1066.58	0.198842	0.211331	0.940902	0.346755	0.521945	1096.64	888.666	1193.6	1087.4
PF3D7_0315000	252.291	-0.0998175	0.304487	-0.327822	0.743046	0.846285	218.676	304.017	230.373	256.1
PF3D7_0315100	2460.26	0.396431	0.189364	2.09348	0.036306	0.103342	1942.79	2307.11	2669.32	2921.83
PF3D7_0315200	488.457	1.76889	0.249368	7.09348	1.3078e-12	8.79016e-11	197.461	245.552	807.974	702.842
PF3D7_0315300	342.469	-0.186511	0.27283	-0.683616	0.494218	0.659779	408.793	321.107	297.148	342.83
PF3D7_0315400	270.522	0.0557299	0.31425	0.177342	0.859239	0.922365	314.958	216.77	233.712	316.647
PF3D7_0315500	950.764	-0.900531	0.204481	-4.40399	1.06277e-05	0.000133601	1283.5	1193.58	646.046	679.932
PF3D7_0315600	2685.02	-1.09441	0.193364	-5.65984	1.51518e-08	3.93713e-07	3315.22	3997.2	1832.97	1594.69
PF3D7_0315700	443.348	-0.68102	0.25709	-2.64896	0.00807398	0.03244	565.457	524.385	390.632	292.919
PF3D7_0315800	1099.7	0.00620678	0.22395	0.027715	0.977889	0.98729	917.133	1278.13	1081.75	1121.77
PF3D7_0315900	767.342	-0.996901	0.244496	-4.07737	4.55482e-05	0.000478351	1192.93	853.587	460.746	562.11
PF3D7_0316000	1956.66	-1.04367	0.205849	-5.07009	3.97619e-07	7.59242e-06	2998.63	2270.24	1328.82	1228.95
PF3D7_0316100	1148.65	-1.16965	0.202213	-5.78428	7.28238e-09	2.06238e-07	1660.47	1521.89	664.409	747.843
PF3D7_0316200	1623.27	0.272313	0.211445	1.28787	0.197792	0.353532	1607.43	1331.2	1996.56	1557.87
PF3D7_0316300	8611.02	0.557908	0.170281	3.2764	0.00105141	0.00655146	6608.42	7325.2	10052.9	10457.5
PF3D7_0316400	1482.72	-0.164755	0.26866	-0.613246	0.539714	0.697079	1168.45	1968.92	1126.82	1666.69
PF3D7_0316500	1260.71	-0.329722	0.238093	-1.38485	0.166099	0.310573	1699.63	1107.23	1191.93	1044.04
PF3D7_0316600	8444.03	0.655236	0.16612	3.94436	8.00147e-05	0.000772107	6637.79	6479.71	10345.1	10313.5
PF3D7_0316700	1631.59	0.332034	0.195782	1.69594	0.0898967	0.200252	1333.27	1555.17	1914.77	1723.15
PF3D7_0316800	11436.7	0.144459	0.170913	0.845218	0.397989	0.572564	10677.6	11049.9	12770.7	11248.7
PF3D7_0316900	3292.71	-0.585632	0.200231	-2.92478	0.00344699	0.0166599	4480.41	3425.14	2450.63	2814.64
PF3D7_0317000	4608.52	0.0660321	0.170576	0.387112	0.698673	0.812647	4424.92	4580.95	4766.05	4662.16
PF3D7_0317100	768.735	0.710309	0.22964	3.09314	0.00198053	0.0107817	523.027	644.912	858.055	1048.94
PF3D7_0317200	9864.14	0.341196	0.166755	2.04609	0.0407473	0.112799	8702.16	8703.17	11383.4	10667.8
PF3D7_0317300	3740.22	0.200173	0.18866	1.06103	0.288678	0.461976	3709.33	3250.65	4375.42	3625.49
PF3D7_0317400	342.193	0.242545	0.280895	0.863471	0.387878	0.563197	282.32	346.292	315.511	424.651
PF3D7_0317500	1178.99	-0.284823	0.238587	-1.19379	0.23256	0.395658	1467.9	1118.93	1250.36	878.757
PF3D7_0317600	8703.33	0.058435	0.183664	0.318163	0.750361	0.850589	7754.83	9297.71	9528.76	8232.01
PF3D7_0317700	5544.15	-0.80146	0.17097	-4.68773	2.76255e-06	4.16946e-05	7032.71	7057.16	4205.14	3881.59
PF3D7_0317800	1274.18	0.817962	0.196574	4.16108	3.16741e-05	0.000349385	880.415	965.12	1555.85	1695.33
PF3D7_0317900	307.319	0.931598	0.273701	3.40371	0.000664781	0.00450382	217.86	204.177	439.044	368.194
PF3D7_0318100	436.455	0.25594	0.241846	1.05828	0.289929	0.463096	412.057	383.17	489.125	461.47
PF3D7_0318200	14336.9	-0.172775	0.214751	-0.804537	0.421087	0.595762	15999.2	14385.1	16331.4	10631.8
PF3D7_0318300	1169.47	-0.127652	0.206284	-0.618816	0.536038	0.694575	1097.46	1344.69	1138.51	1097.22
PF3D7_0318400	295.131	-0.00868738	0.292354	-0.0297153	0.976294	0.986866	243.97	348.091	298.817	289.646
PF3D7_0318500	3234.22	-0.331423	0.176071	-1.88233	0.0597916	0.148331	3482.49	3726.46	2801.2	2926.74
PF3D7_0318600	4568.36	-1.15784	0.184501	-6.27556	3.48368e-10	1.31054e-08	6446.04	6168.49	3118.38	2540.54
PF3D7_0318700	2274.7	-0.477073	0.205422	-2.3224	0.0202113	0.0664181	2279.78	3016.79	1782.89	2019.34
PF3D7_0318800	709.161	-1.19735	0.248746	-4.81357	1.48259e-06	2.38778e-05	888.575	1090.14	353.906	504.017
PF3D7_0318900	1503.4	-0.302036	0.196169	-1.53967	0.123641	0.252134	1538.89	1782.73	1288.75	1403.23
PF3D7_0319000	2749.72	0.224442	0.181212	1.23856	0.215509	0.375542	2377.69	2694.78	2989.84	2936.55
PF3D7_0319100	1650.7	0.26243	0.216991	1.20941	0.226507	0.387584	1240.25	1762.04	1802.92	1797.61
PF3D7_0319200	583.466	-0.367249	0.226024	-1.62482	0.104201	0.223427	682.138	633.219	489.125	529.382
PF3D7_0319300	704.984	0.231944	0.217356	1.06712	0.285918	0.458542	610.334	686.288	777.926	745.389
PF3D7_0319400	1395.39	0.1318	0.22038	0.59806	0.5498	0.703615	1382.23	1278.13	1709.43	1211.77
PF3D7_0319500	2243.37	-0.0425153	0.20203	-0.21044	0.833324	0.905342	2119.03	2431.24	2485.69	1937.52
PF3D7_0319600	3862.81	0.513933	0.182086	2.82247	0.00476552	0.0211656	2902.35	3462.02	4510.63	4576.25
PF3D7_0319700	2409.48	-0.748825	0.187057	-4.0032	6.24908e-05	0.000632563	3195.28	2844.99	1906.42	1691.24
PF3D7_0319800	32.7355	0.772045	0.675918	1.14222	0.253364	0.421799	21.2148	26.9838	46.7423	36.0012
PF3D7_0319900	156.557	1.18347	0.356771	3.31718	0.000909322	0.00581713	83.2274	108.835	191.977	242.19
PF3D7_0320000	1580.36	-0.0624076	0.190769	-0.327136	0.743565	0.846311	1517.68	1711.67	1537.49	1554.6
PF3D7_0320100	1624.55	0.417545	0.191724	2.17784	0.0294178	0.0881658	1347.14	1436.44	1739.48	1975.16
PF3D7_0320200	137.205	-0.0432561	0.35662	-0.121295	0.903458	0.94608	133.817	144.813	133.549	136.641
PF3D7_0320300	9266.88	0.00260598	0.168137	0.0154991	0.987634	0.992754	8964.89	9551.36	9535.43	9015.85
PF3D7_0320400	442.883	0.748783	0.243421	3.07608	0.00209741	0.0112121	337.805	323.805	519.174	590.747
PF3D7_0320500	2814.87	-0.273677	0.196084	-1.39571	0.162801	0.305653	3412.32	2751.45	2358.82	2736.91
PF3D7_0320600	142.993	0.352259	0.418837	0.841042	0.400324	0.57543	164.823	87.2476	123.533	196.37
PF3D7_0320700	4272.22	-0.0290763	0.18949	-0.153445	0.878048	0.931447	4048.77	4584.54	3782.79	4672.79
PF3D7_0320800	4485.39	0.601716	0.222386	2.70572	0.0068156	0.0283477	2811.78	4316.51	4964.7	5848.56
PF3D7_0320900	17052.3	0.531298	0.201732	2.63368	0.00844644	0.0336058	12157.7	15735.1	22755.2	17561.2
PF3D7_0321000	1305.78	-0.261597	0.252911	-1.03434	0.300975	0.473676	1124.39	1726.06	988.266	1384.41
PF3D7_0321100	798.202	0.241476	0.213735	1.12979	0.258563	0.428403	685.402	777.133	899.79	830.483
PF3D7_0321200	692.572	0.717602	0.225324	3.18476	0.00144875	0.00841375	499.364	549.57	779.595	941.759
PF3D7_0321300	179.436	0.35558	0.339563	1.04717	0.295022	0.467821	164.007	152.009	165.267	236.463
PF3D7_0321400	1651.95	-0.150759	0.209072	-0.721085	0.470857	0.641685	1658.02	1821.41	1343.84	1784.51
PF3D7_0321500	2173.22	-0.233716	0.186968	-1.25003	0.211289	0.371528	2522.12	2175.79	1971.52	2023.43
PF3D7_0321600	2899.44	-0.255282	0.181595	-1.40578	0.159791	0.30248	3243.42	3068.96	2474	2811.37
PF3D7_0321700	990.933	0.0203269	0.222011	0.0915581	0.927049	0.960692	1053.4	912.052	1130.16	868.12
PF3D7_0321800	2095.68	-0.176638	0.234071	-0.754636	0.450467	0.623204	2387.48	2056.16	2415.58	1523.51
PF3D7_0321900	2908.82	0.0387991	0.191459	0.20265	0.839409	0.909405	3130	2607.53	3155.11	2742.64
PF3D7_0322000	15730.3	-0.137633	0.177564	-0.775115	0.438272	0.612341	14861.8	18098	15263	14698.3
PF3D7_0322100	1345.74	-0.257522	0.191944	-1.34165	0.179708	0.329301	1444.24	1487.71	1185.25	1265.77
PF3D7_0322200	208.869	0.349962	0.31347	1.11641	0.264245	0.434462	198.277	168.199	257.083	211.916
PF3D7_0322300	1526.41	0.632039	0.187265	3.3751	0.000737892	0.00486873	1209.24	1185.49	1839.64	1871.25
PF3D7_0322400	1841.36	-0.796691	0.188959	-4.21621	2.4844e-05	0.000280804	2283.04	2393.46	1258.7	1430.23
PF3D7_0322500	326.284	-0.218188	0.265354	-0.82225	0.410934	0.585672	373.707	328.303	295.478	307.647
PF3D7_0322600	120.008	-0.179976	0.392408	-0.458645	0.646489	0.772996	144.424	109.734	126.872	99.0033
PF3D7_0322700	1017.55	-0.460341	0.252119	-1.82589	0.0678676	0.162682	1322.66	1030.78	1045.02	671.75
PF3D7_0322800	51.0947	-0.260596	0.555776	-0.468887	0.63915	0.767498	59.5647	51.2692	55.0892	38.4558
PF3D7_0322900	9939.89	-0.00040649	0.188021	-0.00216193	0.998275	0.999394	8631.98	11250.4	10134.7	9742.42
PF3D7_0323000	610.017	1.01281	0.249341	4.06197	4.86612e-05	0.000504735	330.462	478.512	807.974	823.119
PF3D7_0323100	856.942	-0.165911	0.24436	-0.678962	0.497162	0.661963	1028.92	780.731	938.185	679.932
PF3D7_0323200	153.377	0.501253	0.364509	1.37514	0.169087	0.314758	150.952	103.438	161.929	197.188
PF3D7_0323300	132.327	1.32697	0.372073	3.56642	0.000361886	0.00269265	77.5157	73.7557	166.937	211.098
PF3D7_0323400	28855.8	-0.629575	0.175267	-3.5921	0.000328027	0.00250923	38302.5	31805.8	22172.6	23142.2
PF3D7_0323500	4637.96	-0.617275	0.182055	-3.3906	0.000697398	0.00465025	5176.42	6056.06	3465.61	3853.77
PF3D7_0323600	605.699	-0.598186	0.242003	-2.47181	0.0134429	0.048508	775.157	686.288	412.334	549.019
PF3D7_0323700	3230.49	0.408019	0.234414	1.74059	0.0817557	0.1864	2110.87	3444.03	3393.83	3973.23
PF3D7_0323800	1450.22	-0.26317	0.199866	-1.31673	0.18793	0.341266	1659.65	1506.59	1201.95	1432.68
PF3D7_0324800	133.547	0.315459	0.376781	0.837249	0.402453	0.577411	127.289	109.734	173.614	123.55
PF3D7_0324900	3106.6	-0.367849	0.177805	-2.06884	0.0385615	0.107754	3326.65	3674.29	2731.09	2694.36
PF3D7_0400100	2416.28	-0.144454	0.18792	-0.768698	0.442072	0.615944	2354.03	2719.07	2415.58	2176.44
PF3D7_0400200	7407.95	0.80323	0.173349	4.63359	3.59371e-06	5.07448e-05	5137.25	5656.7	9877.65	8960.21
PF3D7_0400300	511.596	-0.4823	0.239445	-2.01424	0.0439838	0.119334	637.261	554.067	457.407	397.65
PF3D7_0400400	78.4042	1.57561	0.479575	3.28543	0.00101827	0.00640037	32.6382	45.8724	138.558	96.5487
PF3D7_0401600	2297.02	0.465734	0.221398	2.1036	0.0354129	0.101241	1550.31	2309.81	2517.41	2810.55
PF3D7_0401700	423.468	2.36302	0.276507	8.54596	1.27473e-17	1.88997e-15	123.209	152.009	822.999	595.657
PF3D7_0401800	3559.32	1.6481	0.190718	8.64155	5.54554e-18	1.03537e-15	1800.81	1641.51	5986.36	4808.62
PF3D7_0401900	107.913	0.430775	0.423165	1.01798	0.308686	0.481611	70.9881	112.432	140.227	108.004
PF3D7_0402000	1007.09	2.24683	0.236267	9.50971	1.91202e-21	6.42567e-19	310.063	390.365	1921.44	1406.5
PF3D7_0402100	11438.1	-0.962287	0.175134	-5.49458	3.9163e-08	9.44598e-07	15454.2	14783.5	7113.18	8401.38
PF3D7_0402200	9842.89	-1.00282	0.237417	-4.22387	2.40141e-05	0.00027388	14593.3	11666	8228.32	4883.89
PF3D7_0402300	6833.32	-1.11411	0.189043	-5.89341	3.78316e-09	1.15581e-07	10547	8148.2	4403.79	4234.23
PF3D7_0402400	10124.2	0.365626	0.191086	1.91341	0.0556956	0.140832	9012.22	8686.98	9772.48	13025.1
PF3D7_0402800	96.606	1.24911	0.442894	2.82035	0.00479718	0.0212687	44.8775	69.2584	156.921	115.368
PF3D7_0402900	233.922	-0.514862	0.306394	-1.68039	0.0928808	0.204817	283.952	268.039	163.598	220.098
PF3D7_0403100	612.804	1.51452	0.230476	6.57126	4.98903e-11	2.28634e-09	344.333	291.425	863.064	952.396
PF3D7_0403200	2096.52	-0.946966	0.862359	-1.09811	0.272156	0.443706	1252.49	4269.73	1083.42	1780.42
PF3D7_0403300	49.9598	0.074506	0.563853	0.132137	0.894876	0.941178	58.7487	38.6768	48.4117	54.0018
PF3D7_0403400	1831.82	0.0867572	0.193521	0.44831	0.65393	0.778617	1914.23	1637.92	1984.88	1790.24
PF3D7_0403500	286.267	0.19878	0.330647	0.601186	0.547716	0.701923	339.437	192.484	347.229	265.918
PF3D7_0403600	1211.03	0.0149689	0.232003	0.0645201	0.948556	0.972949	1147.23	1265.54	976.581	1454.78
PF3D7_0403700	3121.81	0.132331	0.192222	0.688427	0.491184	0.657128	2681.23	3274.93	3488.98	3042.1
PF3D7_0403800	2619.78	-0.479209	0.19185	-2.49784	0.0124954	0.0458437	3382.13	2719.07	2221.93	2155.98
PF3D7_0403900	1645.7	-0.530472	0.215414	-2.46257	0.0137943	0.049528	1654.76	2236.96	1243.68	1447.41
PF3D7_0404000	1763.47	-1.0056	0.289958	-3.46807	0.000524213	0.00367532	1587.85	3123.82	936.516	1405.68
PF3D7_0404100	101.119	-0.206022	0.440058	-0.46817	0.639663	0.767565	133.001	82.7503	110.178	78.5481
PF3D7_0404200	165.069	0.0032013	0.358756	0.00892333	0.99288	0.996061	164.007	167.299	126.872	202.098
PF3D7_0404300	2257.05	-0.411283	0.219169	-1.87656	0.0605787	0.149989	2122.3	3029.38	2106.74	1769.79
PF3D7_0404400	710.598	0.0168995	0.213818	0.0790369	0.937003	0.966135	724.568	688.086	721.167	708.569
PF3D7_0404500	199.157	0.36519	0.312432	1.16886	0.242459	0.407819	172.166	175.395	242.058	207.007
PF3D7_0404600	1504.7	0.0406584	0.191179	0.212672	0.831583	0.904425	1556.84	1409.45	1564.2	1488.32
PF3D7_0404700	10820.5	-0.378341	0.169453	-2.23273	0.025567	0.0800022	12402.5	12058.2	9919.39	8902.12
PF3D7_0404800	1591.68	-0.554278	0.19267	-2.87683	0.00401697	0.0185776	1762.46	2025.58	1268.72	1309.95
PF3D7_0404900	9058.45	0.470758	0.170318	2.76399	0.00570988	0.0245803	7186.11	8001.59	10328.4	10717.7
PF3D7_0405000	1482.72	-0.00229663	0.196623	-0.0116804	0.990681	0.994825	1396.91	1569.56	1577.55	1386.87
PF3D7_0405100	6987.8	0.235703	0.206757	1.14	0.254286	0.423018	7094.73	5738.55	8739.14	6378.76
PF3D7_0405200	5270.98	-0.641736	0.172647	-3.71704	0.000201567	0.00164152	6530.9	6316	4315.32	3921.68
PF3D7_0405300	394.676	-0.559614	0.254128	-2.2021	0.0276585	0.0840932	430.824	509.993	315.511	322.375
PF3D7_0405400	13418.2	0.11694	0.208868	0.559878	0.575563	0.723714	13523.6	12221.9	16675.3	11252
PF3D7_0405500	397.06	0.354136	0.251293	1.40926	0.158758	0.301318	341.885	356.186	412.334	477.834
PF3D7_0405600	762.084	-0.0502917	0.219863	-0.228741	0.81907	0.897144	810.243	742.054	681.102	814.937
PF3D7_0405700	2064.35	-0.702263	0.202904	-3.46106	0.00053806	0.00376194	2698.36	2412.35	1774.54	1372.14
PF3D7_0405800	220.924	-0.579136	0.305193	-1.89761	0.0577477	0.144613	275.793	254.547	160.259	193.097
PF3D7_0405900	11216.9	-0.247165	0.174703	-1.41478	0.157134	0.299137	11166.3	13184.3	10378.5	10138.4
PF3D7_0406000	4572.33	1.02535	0.176402	5.81255	6.15286e-09	1.7623e-07	2846.05	3178.69	6365.3	5899.29
PF3D7_0406100	9308.87	0.0858041	0.180231	0.476077	0.634019	0.763519	8685.84	9375.96	10517	8656.66
PF3D7_0406200	164327	-0.819313	0.210598	-3.89041	0.000100074	0.000944705	229609	189933	141484	96282.8
PF3D7_0406400	1254.57	0.573344	0.198569	2.88738	0.00388459	0.0181485	952.219	1064.06	1574.21	1427.78
PF3D7_0406500	11250.9	-0.255731	0.209305	-1.22181	0.221779	0.382218	9852.65	14639.6	9809.21	10702.2
PF3D7_0406700	1133.98	0.0982587	0.200896	0.489102	0.624769	0.7569	1162.74	1027.18	1211.96	1134.04
PF3D7_0406800	1261.68	0.432888	0.202783	2.13474	0.0327825	0.095801	1047.69	1098.24	1587.57	1313.23
PF3D7_0406900	294.17	1.00016	0.300118	3.33256	0.000860502	0.00554705	155.031	237.457	390.632	393.559
PF3D7_0407000	217.947	0.359611	0.309645	1.16136	0.245494	0.411423	215.412	166.4	242.058	247.917
PF3D7_0407100	187.947	0.0749453	0.385797	0.194261	0.845972	0.91339	248.866	116.93	196.985	189.006
PF3D7_0407200	787.638	0.161683	0.212304	0.761566	0.446319	0.619854	717.224	769.038	873.08	791.209
PF3D7_0407300	234.772	-0.940123	0.31404	-2.99365	0.00275666	0.0139521	257.026	360.683	156.921	164.46
PF3D7_0407400	283.092	-0.59747	0.28788	-2.07542	0.0379481	0.106394	296.192	385.868	222.026	228.28
PF3D7_0407500	131.722	-0.6315	0.418584	-1.50866	0.131386	0.263348	196.645	125.025	75.1216	130.095
PF3D7_0407600	58.5616	-0.188907	0.528691	-0.357311	0.720859	0.828511	70.1721	53.9676	65.1054	45.0015
PF3D7_0407700	7944.35	0.132244	0.167829	0.787966	0.430717	0.605288	7363.17	7797.41	8445.34	8171.46
PF3D7_0407800	12704	-0.213036	0.201763	-1.05587	0.291027	0.464114	14933.6	12343.3	13567	9972.34
PF3D7_0407900	11769.1	-1.37195	0.193484	-7.09079	1.33345e-12	8.84465e-11	15147.4	18813.1	5846.13	7269.79
PF3D7_0408000	2071.28	-0.91492	0.188424	-4.85564	1.19999e-06	1.99641e-05	2832.99	2578.75	1524.13	1349.23
PF3D7_0408100	1508.54	-1.44229	0.198269	-7.27443	3.47878e-13	2.43563e-11	2216.95	2191.08	888.104	738.025
PF3D7_0408200	816.435	-1.41078	0.223134	-6.32258	2.57226e-10	1.01303e-08	1121.12	1254.75	397.31	492.562
PF3D7_0408300	2759.76	0.0736945	0.192069	0.383687	0.70121	0.81541	2499.27	2877.37	3088.33	2574.09
PF3D7_0408400	221.156	-0.369677	0.319211	-1.15809	0.246826	0.412924	271.713	228.463	160.259	224.189
PF3D7_0408500	1425.04	0.265079	0.219438	1.20799	0.22705	0.388249	1198.64	1387.87	1801.25	1312.41
PF3D7_0408600	1408.02	-0.0512501	0.20466	-0.250416	0.802266	0.884525	1266.36	1600.14	1368.88	1396.68
PF3D7_0408700	228.61	2.26633	0.306169	7.40222	1.33922e-13	1.00761e-11	81.5955	75.5546	395.64	361.649
PF3D7_0408900	1338.65	-0.518755	0.203315	-2.55149	0.0107265	0.0407169	1666.18	1485.01	1200.28	1003.12
PF3D7_0409000	103.944	0.0349623	0.423333	0.0825882	0.934179	0.964012	124.841	80.0519	113.517	97.3669
PF3D7_0409100	4693.9	0.131437	0.193495	0.67928	0.49696	0.661932	3867.62	5093.64	4804.44	5009.9
PF3D7_0409200	3849.29	0.134707	0.179368	0.75101	0.452647	0.624802	3596.73	3740.85	4322	3737.58
PF3D7_0409300	672.206	-0.740699	0.235631	-3.14347	0.00166957	0.00939319	950.587	730.361	530.859	477.016
PF3D7_0409400	1891.88	-0.14099	0.19474	-0.723989	0.469073	0.640465	2052.94	1913.15	1973.19	1628.24
PF3D7_0409500	1009.84	0.167657	0.2024	0.828345	0.407475	0.582278	997.912	903.957	1093.44	1044.04
PF3D7_0409600	3771.35	-0.141635	0.1785	-0.793475	0.427501	0.602638	4177.69	3733.66	3731.04	3443.03
PF3D7_0409700	529.768	0.0144763	0.236609	0.0611823	0.951214	0.974521	504.26	551.369	485.786	577.656
PF3D7_0409800	3998.71	-0.379085	0.179763	-2.1088	0.0349619	0.100252	4855.75	4186.98	3388.82	3563.3
PF3D7_0409900	705.443	0.460302	0.260664	1.76588	0.0774153	0.178932	735.175	452.428	797.958	836.21
PF3D7_0410000	5974.93	-0.276641	0.174041	-1.58952	0.111943	0.234843	6694.91	6395.16	5735.95	5073.72
PF3D7_0410300	1861.27	0.136551	0.187011	0.73018	0.46528	0.637185	1685.76	1860.08	2013.26	1885.97
PF3D7_0410400	978.467	0.264825	0.203701	1.30007	0.193577	0.34826	938.348	839.196	1076.74	1059.58
PF3D7_0410500	215.425	-0.810031	0.325956	-2.48509	0.0129518	0.0473459	269.265	281.531	123.533	187.37
PF3D7_0410600	2609.67	0.0525453	0.18322	0.286789	0.774274	0.866412	2456.02	2666.9	2811.22	2504.54
PF3D7_0410700	5210.94	0.0096653	0.183883	0.0525622	0.958081	0.977273	5626.01	4759.04	5574.02	4884.71
PF3D7_0410800	10296.9	0.0157837	0.171538	0.0920129	0.926688	0.960692	10148.8	10330.3	11041.2	9667.15
PF3D7_0410900	376.748	-0.918233	0.262721	-3.49508	0.000473912	0.00338384	546.69	438.936	257.083	264.282
PF3D7_0411000	2277.4	-0.499077	0.235726	-2.1172	0.0342432	0.09864	2247.14	3091.44	1527.47	2243.53
PF3D7_0411100	158.658	-0.410803	0.407832	-1.00728	0.313798	0.486199	237.443	125.924	105.17	166.097
PF3D7_0411200	416.249	0.0487219	0.259948	0.18743	0.851324	0.916755	459.382	357.985	454.068	393.559
PF3D7_0411300	499.796	0.0688227	0.239992	0.28677	0.774288	0.866412	481.413	492.904	562.577	462.288
PF3D7_0411400	526.846	-0.613431	0.237283	-2.58523	0.00973151	0.0375912	602.175	673.695	383.955	447.561
PF3D7_0411800	594.235	-0.013535	0.247907	-0.0545969	0.95646	0.976677	679.69	512.692	652.723	531.836
PF3D7_0411900	1737.37	0.0567767	0.236694	0.239873	0.810428	0.890835	1920.76	1482.31	2128.45	1417.96
PF3D7_0412000	3168.65	0.628895	0.19548	3.21718	0.00129459	0.00770487	2187.57	2789.22	4066.58	3631.21
PF3D7_0412100	438.762	0.692793	0.242762	2.8538	0.00432001	0.0196368	329.646	341.795	512.496	571.11
PF3D7_0412300	61.999	1.21745	0.523356	2.32623	0.0200064	0.0659165	46.5094	27.8832	90.1459	83.4574
PF3D7_0412400	693.003	0.684047	0.27637	2.47512	0.0133192	0.0481652	567.088	493.803	1090.1	621.021
PF3D7_0412700	373.716	0.736231	0.292565	2.51647	0.0118537	0.0439373	287.216	271.637	579.271	356.739
PF3D7_0413400	290.961	4.09581	0.326413	12.5479	4.08013e-36	1.0284e-32	32.6382	31.4811	624.344	475.38
PF3D7_0413500	2622.59	0.856664	0.184704	4.63804	3.51729e-06	5.02285e-05	1786.12	1947.33	3156.78	3600.12
PF3D7_0413600	9575.47	0.256389	0.179066	1.43182	0.152196	0.293617	8194.63	9257.24	11253.2	9596.78
PF3D7_0413700	1767.62	-0.0513653	0.192876	-0.266313	0.789998	0.87679	1952.58	1645.11	1756.18	1716.6
PF3D7_0413800	49.3112	-0.400903	0.587372	-0.682537	0.494899	0.659997	73.4359	38.6768	43.4036	41.7287
PF3D7_0413900	2180.69	-0.0938924	0.183743	-0.510999	0.609352	0.748076	2372.8	2129.92	2141.8	2078.25
PF3D7_0414000	2491.58	-0.105936	0.181948	-0.582232	0.560411	0.710521	2434.81	2731.66	2375.51	2424.35
PF3D7_0414100	153.258	-0.435766	0.396455	-1.09916	0.271699	0.443247	229.283	122.326	145.235	116.186
PF3D7_0414200	292.495	0.103329	0.271729	0.380266	0.703748	0.816854	284.768	279.732	290.47	315.011
PF3D7_0414300	377.976	-0.280365	0.277282	-1.01112	0.31196	0.484471	487.941	341.795	320.519	361.649
PF3D7_0414500	1482.12	-0.229988	0.206547	-1.11349	0.265497	0.43581	1604.17	1592.94	1544.17	1187.22
PF3D7_0414600	2126.94	0.646338	0.192776	3.3528	0.000799992	0.00523056	1490.75	1825.9	2630.92	2560.18
PF3D7_0414700	3195.92	-0.375764	0.183103	-2.0522	0.0401501	0.111513	3848.86	3372.07	2640.94	2921.83
PF3D7_0414800	3759.37	-1.45606	0.184526	-7.8908	3.00251e-15	3.02713e-13	6022.56	4997.4	2036.63	1980.89
PF3D7_0414900	25661.2	0.00919367	0.171245	0.0536872	0.957184	0.976754	23939.3	27218.5	26841.8	24645.3
PF3D7_0415000	492.577	0.440759	0.260899	1.68938	0.091146	0.201964	435.72	402.058	462.415	670.114
PF3D7_0415100	40.994	0.186498	0.628705	0.296639	0.766742	0.861373	46.5094	29.6822	53.4198	34.3648
PF3D7_0415200	416.588	0.3987	0.257529	1.54817	0.12158	0.249242	356.572	360.683	537.537	411.559
PF3D7_0415300	5098.23	0.0539124	0.192615	0.279896	0.779557	0.870173	4626.46	5376.97	5796.05	4593.43
PF3D7_0415400	1279.3	0.00780413	0.205675	0.037944	0.969732	0.983191	1201.9	1351.89	1158.54	1404.87
PF3D7_0415500	1980.1	0.441295	0.193387	2.28193	0.0224933	0.0724528	1513.6	1845.69	2300.39	2260.71
PF3D7_0415600	111.952	0.16261	0.389683	0.417289	0.676467	0.796001	111.786	99.84	110.178	126.004
PF3D7_0415700	194.275	-0.652311	0.350017	-1.86366	0.0623701	0.153203	289.664	186.188	131.88	169.369
PF3D7_0415800	1849.41	-0.528057	0.186789	-2.82702	0.00469833	0.020941	2300.99	2066.96	1525.8	1503.87
PF3D7_0415900	13747.2	0.0073287	0.177247	0.0413474	0.967019	0.983191	12777.8	14645	14745.5	12820.5
PF3D7_0416000	5737.64	0.490271	0.2362	2.07566	0.037925	0.106394	5212.32	4328.2	8395.25	5014.81
PF3D7_0416100	2937.72	0.419313	0.181576	2.3093	0.0209269	0.0684128	2396.46	2630.02	3540.73	3183.65
PF3D7_0416200	879.033	0.0358003	0.263261	0.135988	0.891831	0.93982	644.604	1091.04	956.548	823.937
PF3D7_0416300	1073.88	0.566689	0.197793	2.86506	0.00416931	0.0190722	843.697	887.766	1273.73	1290.32
PF3D7_0416400	5593.19	0.370959	0.197461	1.87864	0.0602931	0.149483	4133.63	5623.42	6121.57	6494.13
PF3D7_0416500	988.408	-0.212847	0.210141	-1.01288	0.311119	0.483611	1143.97	979.511	861.394	968.76
PF3D7_0416600	315.971	0.172053	0.305848	0.562542	0.573747	0.722543	348.413	247.351	272.107	396.013
PF3D7_0416700	640.23	0.640908	0.231111	2.77316	0.00555147	0.0240834	445.511	555.866	747.877	811.664
PF3D7_0416800	6539.9	0.682071	0.193506	3.5248	0.000423797	0.00307773	4751.3	5290.62	9149.81	6967.87
PF3D7_0416900	501.776	0.00989419	0.249909	0.0395912	0.968419	0.983191	570.352	429.042	522.512	485.198
PF3D7_0417000	156.071	-0.426467	0.345109	-1.23575	0.216553	0.376818	184.406	172.696	146.904	120.277
PF3D7_0417100	193.449	-0.694408	0.322054	-2.15619	0.0310692	0.0920517	258.658	220.368	135.219	159.551
PF3D7_0417200	1214.12	0.412472	0.20668	1.9957	0.0459663	0.122796	1041.16	1044.27	1231.99	1539.05
PF3D7_0417300	1987.81	-0.19114	0.187103	-1.02158	0.306982	0.480142	2021.12	2216.27	1948.15	1765.7
PF3D7_0417400	4518.99	-0.392801	0.180893	-2.17146	0.0298968	0.0891773	4712.95	5546.97	4046.55	3769.49
PF3D7_0417500	4000.16	0.154339	0.174468	0.884629	0.376357	0.553183	3610.6	3962.12	4246.87	4181.05
PF3D7_0417600	441.965	-0.111283	0.284477	-0.391186	0.69566	0.810263	348.413	570.257	408.995	440.197
PF3D7_0417700	331.703	0.057235	0.267467	0.21399	0.830555	0.903502	355.756	294.123	345.559	331.375
PF3D7_0417800	1250.12	0.29202	0.205442	1.42142	0.155195	0.296228	1014.23	1233.16	1442.33	1310.77
PF3D7_0417900	123.494	-1.6923	0.426324	-3.9695	7.20227e-05	0.000714697	134.633	242.854	56.7585	59.7293
PF3D7_0418000	1007.61	-0.521883	0.230119	-2.26788	0.0233364	0.0746438	1325.11	1047.87	941.524	715.933
PF3D7_0418100	1160.51	0.0800633	0.21109	0.379285	0.704476	0.817134	1044.42	1214.27	1073.4	1309.95
PF3D7_0418200	4159.73	0.584507	0.171864	3.40098	0.000671441	0.0045311	3265.45	3391.86	4906.27	5075.35
PF3D7_0418300	42022.8	-0.312591	0.214962	-1.45416	0.145901	0.285072	36284.7	56831.4	36517.4	38457.5
PF3D7_0418400	221.912	0.325864	0.307334	1.06029	0.289012	0.462217	201.541	193.384	215.349	277.373
PF3D7_0418500	486.154	-0.0829963	0.267676	-0.310062	0.756514	0.854107	427.56	574.755	400.648	541.655
PF3D7_0418600	3548.02	-0.84193	0.223907	-3.76017	0.000169796	0.00144282	4872.88	4231.96	3090	1997.25
PF3D7_0418700	3347.74	-1.06073	0.21008	-5.04918	4.43703e-07	8.31489e-06	3756.66	5296.92	2033.29	2304.08
PF3D7_0418800	98.1559	0.739629	0.41846	1.7675	0.0771441	0.178469	79.1476	68.3589	106.84	138.277
PF3D7_0418900	1199.78	-0.458673	0.195216	-2.34957	0.0187953	0.0627465	1343.06	1434.64	1018.31	1003.12
PF3D7_0419000	214.495	-0.182394	0.306475	-0.595134	0.551754	0.704863	236.627	218.569	218.687	184.097
PF3D7_0419100	318.566	0.643323	0.2645	2.43223	0.0150063	0.0528628	243.154	254.547	377.277	399.286
PF3D7_0419200	95.8785	0.159815	0.458563	0.348512	0.727456	0.832543	119.945	61.1632	98.4927	103.913
PF3D7_0419300	453.826	0.039064	0.25631	0.152409	0.878864	0.932118	381.051	514.491	460.746	459.016
PF3D7_0419400	1686.17	-0.427215	0.187317	-2.28071	0.0225657	0.0726023	1876.7	1992.3	1392.25	1483.41
PF3D7_0419500	625.45	0.0902371	0.240514	0.375184	0.707523	0.818973	668.267	545.072	569.255	719.206
PF3D7_0419600	8242.91	-0.205156	0.249687	-0.821652	0.411275	0.585872	6130.27	11525.7	7899.45	7416.25
PF3D7_0419700	1583.62	0.210025	0.206491	1.01712	0.309098	0.481956	1622.93	1312.31	1842.98	1556.23
PF3D7_0419800	999.56	-0.491158	0.213918	-2.29601	0.0216753	0.0704481	1275.34	1062.26	771.248	889.394
PF3D7_0419900	6471.9	-0.547395	0.193187	-2.83349	0.00460423	0.0205944	6596.18	8775.13	5133.31	5383
PF3D7_0420000	5294.95	-0.430939	0.183385	-2.34991	0.018778	0.0627465	5691.28	6466.21	4886.24	4136.05
PF3D7_0420100	2491.52	-0.104714	0.178096	-0.587967	0.556554	0.708281	2624.11	2539.17	2440.62	2362.17
PF3D7_0420200	178.865	0.182139	0.335288	0.543232	0.58697	0.732768	141.976	193.384	188.639	191.461
PF3D7_0420300	26552.4	-0.909109	0.188701	-4.81773	1.45203e-06	2.34606e-05	33636.9	35662.7	21039.1	15870.8
PF3D7_0420400	715.796	0.265294	0.221171	1.1995	0.230335	0.392934	594.015	706.975	757.893	804.3
PF3D7_0420500	113.282	1.28475	0.420449	3.05567	0.0022456	0.0118535	84.0433	47.6713	158.59	162.824
PF3D7_0420600	864.222	-0.179387	0.227165	-0.789681	0.429714	0.604091	1054.21	781.63	796.289	824.755
PF3D7_0421300	323.503	0.00405783	0.282974	0.0143399	0.988559	0.993323	340.253	304.017	377.277	272.464
PF3D7_0421700	26.6565	-0.972782	0.777235	-1.25159	0.210718	0.37089	42.4296	28.7827	11.6856	23.7281
PF3D7_0421900	31.7961	-0.240893	0.72807	-0.330866	0.740746	0.844246	40.7977	28.7827	16.6937	40.9105
PF3D7_0422000	2752.23	-0.759148	0.177843	-4.26864	1.96667e-05	0.000231804	3578.78	3341.49	2034.96	2053.71
PF3D7_0422100	1101.61	0.20061	0.214104	0.936972	0.348773	0.523246	1136.62	914.75	1091.77	1263.32
PF3D7_0422200	2988.63	-0.371252	0.187363	-1.98146	0.0475401	0.125866	3686.48	3054.56	2686.01	2527.45
PF3D7_0422300	27122	-0.765901	0.251593	-3.0442	0.00233298	0.0121997	38243	30065.3	26067.2	14112.5
PF3D7_0422400	8936.13	-0.134122	0.165924	-0.808336	0.418897	0.59383	9234.97	9467.71	8465.37	8576.47
PF3D7_0422500	2442.23	-0.304942	0.19877	-1.53415	0.124994	0.253968	2891.74	2504.09	2433.94	1939.16
PF3D7_0422600	75.2356	-0.879315	0.463266	-1.89808	0.0576858	0.14453	96.2826	98.9405	50.0811	55.6382
PF3D7_0422700	1208.09	0.513461	0.199886	2.56876	0.0102062	0.039036	936.716	1053.27	1489.08	1353.32
PF3D7_0422800	542.754	0.572365	0.236823	2.41685	0.0156555	0.0545701	471.622	402.058	604.311	693.023
PF3D7_0422900	467.96	-0.0658792	0.244233	-0.269739	0.787361	0.875019	474.886	483.909	410.665	502.381
PF3D7_0423000	654.956	0.0394302	0.223103	0.176736	0.859716	0.922391	611.966	679.092	704.474	624.294
PF3D7_0423100	2227.44	0.438367	0.204425	2.14439	0.032002	0.0940655	1667.81	2117.33	2330.44	2794.19
PF3D7_0423200	461.773	0.0663195	0.26924	0.246321	0.805433	0.887279	508.34	395.762	393.971	549.019
PF3D7_0423300	3829.23	-0.413703	0.285845	-1.4473	0.147813	0.287833	3000.27	5752.04	2492.37	4072.23
PF3D7_0423400	2918.32	0.916364	0.17948	5.10566	3.29644e-07	6.39128e-06	2051.31	1990.5	4023.18	3608.3
PF3D7_0423500	6350.84	0.78368	0.25718	3.0472	0.0023098	0.0121289	3485.76	5850.98	6355.29	9711.33
PF3D7_0423600	2062.57	-0.4068	0.189664	-2.14485	0.031965	0.0940114	2186.76	2517.59	1691.07	1854.88
PF3D7_0423700	19378.2	-0.902187	0.190096	-4.74595	2.07525e-06	3.19918e-05	24595.3	25894.5	15453.3	11569.5
PF3D7_0423800	5530.51	0.0146036	0.198762	0.0734727	0.94143	0.96874	5474.24	5534.37	4669.22	6444.22
PF3D7_0423900	1076.03	-0.157393	0.234773	-0.670404	0.502601	0.666038	909.789	1359.98	1008.3	1026.03
PF3D7_0424000	559.744	0.0496708	0.228481	0.217396	0.8279	0.902366	518.131	581.95	577.602	561.292
PF3D7_0424100	4817.85	-1.02163	0.172531	-5.92144	3.19133e-09	9.99222e-08	6581.49	6328.6	3302.01	3059.29
PF3D7_0424200	8143.96	-1.94892	0.176124	-11.0656	1.84189e-28	1.32642e-25	12941.9	12936	3071.64	3626.3
PF3D7_0424300	11300.6	-1.42818	0.187258	-7.62679	2.40665e-14	2.16641e-12	16528.8	16422.3	6936.23	5315.09
PF3D7_0424400	216.841	-1.62132	0.343122	-4.72521	2.29883e-06	3.51164e-05	361.468	290.525	133.549	81.8209
PF3D7_0424500	5079.9	-0.439043	0.210734	-2.08339	0.0372153	0.105158	5459.55	6238.65	3519.03	5102.35
PF3D7_0424600	37774.9	0.0966496	0.169744	0.569383	0.569096	0.718992	33976.4	39044.6	38277	39801.8
PF3D7_0424700	4153.2	-0.372096	0.211666	-1.75794	0.0787579	0.181536	4777.41	4589.94	4320.33	2925.1
PF3D7_0424800	1750.12	1.14698	0.185418	6.1859	6.17496e-10	2.22343e-08	1101.54	1075.75	2479.01	2344.17
PF3D7_0424900	6104.17	0.0988323	0.173703	0.568974	0.569374	0.718992	6091.92	5699.87	5964.65	6660.23
PF3D7_0425100	109.877	-0.0402844	0.468833	-0.0859249	0.931526	0.962653	155.031	68.3589	88.4765	127.641
PF3D7_0425200	270.497	0.0795395	0.301578	0.263745	0.791977	0.878434	311.695	214.071	282.123	274.1
PF3D7_0425500	113.872	2.62413	0.410002	6.40029	1.55084e-10	6.35594e-09	30.1903	33.28	212.01	180.006
PF3D7_0425900	52.2977	0.25094	0.567932	0.44185	0.658598	0.780897	57.1168	37.7773	70.1135	44.1833
PF3D7_0426000	103.676	0.27066	0.426613	0.634438	0.525795	0.685474	89.755	97.1416	141.896	85.912
PF3D7_0500100	3188.57	0.590646	0.182409	3.23803	0.0012036	0.00730126	2358.92	2731.66	3707.67	3956.04
PF3D7_0500300	80.6107	1.06604	0.471745	2.25979	0.0238346	0.076016	57.1168	47.6713	83.4684	134.186
PF3D7_0500600	560.773	1.34564	0.233948	5.75189	8.82527e-09	2.41784e-07	345.149	287.827	822.999	787.118
PF3D7_0500800	16785.2	1.13147	0.271586	4.16616	3.09779e-05	0.000343964	6686.75	14355.4	24255.9	21842.9
PF3D7_0500900	1517.82	0.786234	0.219857	3.57612	0.000348738	0.00262778	1028.1	1202.58	1612.61	2227.98
PF3D7_0501000	3900.49	0.647791	0.18573	3.4878	0.000487005	0.00345774	2765.27	3314.51	4512.3	5009.9
PF3D7_0501100	16582.4	0.117783	0.169531	0.694757	0.487207	0.653369	15086.2	16724.5	17914	16604.7
PF3D7_0501200	3527.2	1.94215	0.187089	10.3809	3.02982e-25	1.52733e-22	1311.24	1602.84	5428.79	5765.92
PF3D7_0501300	22805.2	0.8168	0.236158	3.4587	0.000542798	0.00377934	17200.3	15829.6	37095	21095.9
PF3D7_0501400	21550	0.286062	0.262786	1.08857	0.276343	0.448003	20389.1	18447.9	31809.8	15553.3
PF3D7_0501500	5191.74	-0.0411743	0.212473	-0.193786	0.846343	0.91339	6190.65	4342.59	4620.81	5612.92
PF3D7_0501600	8495.91	0.1699	0.247224	0.687231	0.491937	0.657961	6782.21	9214.06	6625.72	11361.7
PF3D7_0501700	81.3567	0.32185	0.448387	0.717795	0.472884	0.642709	66.9083	77.3535	100.162	81.0027
PF3D7_0501800	3109.47	0.311622	0.194087	1.60558	0.108366	0.229333	2810.15	2737.05	3882.95	3007.74
PF3D7_0501900	178.515	0.205968	0.401501	0.512996	0.607954	0.747122	230.099	101.639	176.953	205.371
PF3D7_0502000	588.276	-0.334299	0.25503	-1.31082	0.189918	0.344132	780.869	530.681	537.537	504.017
PF3D7_0502100	280.102	0.582423	0.288625	2.01793	0.043599	0.118737	253.762	195.183	317.18	354.285
PF3D7_0502200	445.297	-0.0848281	0.27097	-0.313053	0.75424	0.853068	545.058	372.376	400.648	463.107
PF3D7_0502300	42.2245	1.15237	0.599352	1.92269	0.0545188	0.139084	25.2946	26.9838	63.436	53.1836
PF3D7_0502400	3595.45	-0.469367	0.172825	-2.71585	0.00661061	0.0276603	4145.87	4204.97	2981.49	3049.47
PF3D7_0502500	92.8508	-1.32243	0.43612	-3.03226	0.00242734	0.0125681	146.872	117.829	58.4279	48.2744
PF3D7_0502600	272.586	-0.92123	0.305521	-3.01528	0.00256743	0.0131528	334.541	381.371	150.243	224.189
PF3D7_0502700	117.7	-0.171546	0.385346	-0.445175	0.656194	0.779972	138.712	110.634	110.178	111.276
PF3D7_0502800	84.5727	0.278993	0.458751	0.608159	0.543082	0.699554	79.9636	71.9568	115.186	71.1842
PF3D7_0502900	1662.93	0.0949409	0.212087	0.447651	0.654405	0.778951	1356.12	1860.98	1689.4	1745.24
PF3D7_0503000	3273	-0.120227	0.187128	-0.642484	0.520559	0.680718	3074.52	3743.55	3228.56	3045.38
PF3D7_0503100	273.882	1.06879	0.294336	3.63119	0.000282121	0.00220834	193.381	161.003	323.858	417.287
PF3D7_0503200	454.763	0.310403	0.246528	1.2591	0.207995	0.367122	426.744	384.069	549.222	459.016
PF3D7_0503300	3802.36	-0.401883	0.217202	-1.85027	0.064274	0.156449	4316.4	4336.29	3959.74	2597
PF3D7_0503400	23508.2	0.203593	0.181818	1.11976	0.262815	0.433074	19632.7	24070.4	26731.6	23598
PF3D7_0503500	790.28	0.0807804	0.220261	0.366749	0.713807	0.823975	762.918	775.334	722.837	900.03
PF3D7_0503600	11213.1	-1.00245	0.170416	-5.88239	4.04388e-09	1.22802e-07	15593.7	14323	7802.63	7133.15
PF3D7_0503800	4818.07	0.236146	0.1934	1.22102	0.222077	0.382357	3821.93	5027.08	5352	5071.26
PF3D7_0503900	84.5979	-0.312671	0.438588	-0.712905	0.475905	0.644761	97.0986	89.9459	81.7991	69.5478
PF3D7_0504000	1746.29	0.104977	0.19491	0.538592	0.590168	0.733852	1837.53	1527.28	1853	1767.33
PF3D7_0504100	731.24	-0.264674	0.212921	-1.24306	0.213846	0.374304	821.666	774.435	667.747	661.113
PF3D7_0504200	1467.68	-0.073833	0.211644	-0.348855	0.727198	0.832543	1710.24	1298.82	1510.78	1350.86
PF3D7_0504300	94.1629	-0.660514	0.425222	-1.55334	0.120342	0.247508	120.761	110.634	63.436	81.8209
PF3D7_0504400	1857.53	0.112921	0.184109	0.613339	0.539653	0.697079	1824.47	1745.85	1879.71	1980.07
PF3D7_0504500	467.409	0.829884	0.237298	3.49722	0.000470132	0.00337118	345.965	327.403	582.61	613.657
PF3D7_0504600	2890.77	0.0949287	0.192822	0.492312	0.622499	0.755936	2591.47	2997.9	3271.96	2701.73
PF3D7_0504700	1611.46	-1.52895	0.257456	-5.93868	2.87324e-09	9.1671e-08	1720.03	3068.06	791.281	866.484
PF3D7_0504800	1778.72	0.183042	0.196233	0.932779	0.350934	0.524998	1817.95	1512.89	1981.54	1802.52
PF3D7_0504900	1493.53	0.587774	0.20343	2.88932	0.0038608	0.0181045	1086.04	1299.72	1933.13	1655.24
PF3D7_0505000	361.087	-0.401844	0.274405	-1.46442	0.143079	0.280974	462.646	357.985	343.89	279.828
PF3D7_0505100	1740.81	-0.135201	0.209095	-0.646601	0.51789	0.678125	1928.1	1713.47	1893.06	1428.59
PF3D7_0505200	1491.97	-0.470099	0.198006	-2.37416	0.0175889	0.0593877	1886.49	1578.55	1282.08	1220.77
PF3D7_0505300	271.23	-1.28754	0.309935	-4.15424	3.26371e-05	0.000356885	443.063	328.303	133.549	180.006
PF3D7_0505400	997.428	0.0478668	0.212266	0.225504	0.821587	0.898911	913.869	1049.67	926.5	1099.67
PF3D7_0505500	3518.54	0.813618	0.174575	4.66057	3.15332e-06	4.64781e-05	2464.18	2639.91	4437.18	4532.88
PF3D7_0505600	299.05	-0.037574	0.278411	-0.134959	0.892644	0.940205	330.462	276.134	273.776	315.829
PF3D7_0505700	1451.81	-0.738584	0.233407	-3.16437	0.00155422	0.00891331	1792.65	1834	1328.82	851.756
PF3D7_0505800	4081.83	0.188944	0.17858	1.05804	0.290038	0.463124	3548.59	4080.85	4452.21	4245.69
PF3D7_0505900	1763.8	0.139161	0.185576	0.749887	0.453323	0.625226	1642.52	1714.37	1908.09	1790.24
PF3D7_0506000	169.675	-0.54229	0.343256	-1.57984	0.114143	0.238043	229.283	173.596	128.541	147.278
PF3D7_0506100	1233.79	-0.411775	0.210905	-1.95242	0.0508883	0.132163	1583.77	1234.06	1026.66	1090.67
PF3D7_0506200	352.026	0.478883	0.256101	1.8699	0.0614982	0.151373	295.376	293.224	397.31	422.196
PF3D7_0506300	481.868	-0.31701	0.268682	-1.17987	0.238052	0.402286	618.494	452.428	367.261	489.289
PF3D7_0506400	374.345	0.80678	0.25196	3.20202	0.00136466	0.00801778	279.056	265.341	485.786	467.198
PF3D7_0506500	4469.86	-0.820299	0.19446	-4.21833	2.46114e-05	0.000278801	4916.13	6498.59	3276.97	3187.74
PF3D7_0506700	977.372	0.763597	0.227173	3.3613	0.000775754	0.0050919	740.071	706.975	1432.32	1030.13
PF3D7_0506800	2083.32	0.342258	0.195834	1.74769	0.0805174	0.184076	1660.47	2015.69	2190.21	2466.9
PF3D7_0506900	14842.8	1.1114	0.172037	6.46022	1.04548e-10	4.58284e-09	8814.76	9971.41	19413.1	21172
PF3D7_0507000	46.6188	-0.186103	0.604018	-0.308109	0.758	0.855401	63.6445	35.0789	51.7504	36.0012
PF3D7_0507100	13651.7	0.166512	0.177204	0.939662	0.347391	0.522278	12018.2	13709.6	15475	13403.9
PF3D7_0507200	1180.72	-0.555021	0.265064	-2.09391	0.0362678	0.103291	1038.71	1773.73	824.668	1085.76
PF3D7_0507300	4021.12	-1.33567	0.231278	-5.77518	7.68709e-09	2.16484e-07	4589.74	6933.93	1953.16	2607.63
PF3D7_0507400	1629.42	0.63814	0.205827	3.10037	0.00193281	0.0105906	1415.68	1132.42	2136.79	1832.79
PF3D7_0507500	19738.2	-0.469121	0.163952	-2.86134	0.00421857	0.01928	22722.7	23115.2	16932.4	16182.5
PF3D7_0507600	745.748	0.388212	0.23467	1.65429	0.0980683	0.213547	544.242	748.35	828.007	862.393
PF3D7_0507700	2611.55	-0.225807	0.182767	-1.23549	0.216649	0.376855	2628.19	3003.29	2382.19	2432.54
PF3D7_0507800	11530.6	-0.17336	0.165392	-1.04817	0.29456	0.467383	12395.2	12049.2	11039.5	10638.4
PF3D7_0507900	459.849	0.38965	0.2541	1.53345	0.125164	0.254212	376.971	420.947	450.73	590.747
PF3D7_0508000	6755.43	0.764024	0.168844	4.52503	6.0386e-06	8.01068e-05	4842.69	5171.89	8572.21	8434.92
PF3D7_0508100	9249.85	1.07801	0.170892	6.30814	2.82404e-10	1.10356e-08	5628.45	6263.84	12910.9	12196.2
PF3D7_0508200	3389.18	-0.385866	0.179168	-2.15366	0.0312672	0.0924445	3870.89	3806.51	3133.4	2745.91
PF3D7_0508300	840.851	0.324319	0.209187	1.55038	0.12105	0.248357	784.132	709.673	911.475	958.123
PF3D7_0508400	598.349	-0.218611	0.233362	-0.936793	0.348865	0.523246	585.039	703.377	517.504	587.474
PF3D7_0508500	8233.29	0.820158	0.169614	4.83542	1.32863e-06	2.17455e-05	5763.09	6146.01	10123.1	10901
PF3D7_0508600	828.633	0.437674	0.217508	2.01222	0.0441965	0.119718	634.813	772.636	986.597	920.486
PF3D7_0508700	2017.54	-0.174566	0.191654	-0.910839	0.36238	0.537601	1950.13	2329.6	1847.99	1942.43
PF3D7_0508800	4906.17	1.30584	0.171822	7.59994	2.96258e-14	2.57489e-12	2783.22	2869.28	6737.57	7234.61
PF3D7_0508900	9418.37	-0.0163539	0.18603	-0.0879104	0.929948	0.961811	9479.76	9460.51	10545.4	8187.82
PF3D7_0509000	2857.57	0.447132	0.175638	2.54576	0.0109039	0.0412353	2429.91	2406.95	3248.59	3344.84
PF3D7_0509100	2295.1	0.535913	0.20987	2.55355	0.0106632	0.0405074	1879.96	1864.58	3175.14	2260.71
PF3D7_0509200	56.9282	-0.55456	0.532314	-1.04179	0.297509	0.470286	66.9083	69.2584	36.7261	54.82
PF3D7_0509300	753.329	-0.907041	0.283021	-3.20486	0.00135128	0.00795773	684.586	1280.83	527.52	520.381
PF3D7_0509400	3988.33	-0.219139	0.20298	-1.07961	0.280315	0.451604	4592.19	3985.5	4241.87	3133.74
PF3D7_0509500	110.088	-0.19109	0.389818	-0.490204	0.62399	0.756865	116.682	117.829	106.84	99.0033
PF3D7_0509600	2215.52	0.0681729	0.179871	0.379009	0.704681	0.817183	2204.71	2121.82	2248.64	2286.9
PF3D7_0509700	412.09	-0.856553	0.261192	-3.2794	0.00104028	0.00649017	500.996	563.062	253.744	330.557
PF3D7_0509800	1819.65	-0.279772	0.194021	-1.44197	0.149311	0.289491	1808.97	2182.09	1657.68	1629.87
PF3D7_0509900	147.553	0.497045	0.348704	1.42541	0.154039	0.295591	113.418	131.321	175.284	170.188
PF3D7_0510000	337.137	0.165353	0.275089	0.601089	0.547781	0.701923	288.032	348.99	315.511	396.013
PF3D7_0510100	2603.85	0.211434	0.182296	1.15984	0.246114	0.41218	2508.24	2319.71	2647.62	2939.83
PF3D7_0510200	2233.41	0.784445	0.185522	4.22832	2.35442e-05	0.000270356	1729.82	1550.67	2949.77	2703.36
PF3D7_0510300	538.456	0.28454	0.239932	1.18592	0.235654	0.399264	429.192	542.374	577.602	604.657
PF3D7_0510400	127.097	-0.60758	0.411275	-1.47731	0.139593	0.275632	190.117	117.829	81.7991	118.64
PF3D7_0510500	2174.18	0.0876343	0.183327	0.478021	0.632635	0.762763	2012.96	2202.78	2303.73	2177.26
PF3D7_0510800	497.947	-0.226753	0.236472	-0.958898	0.33761	0.513031	541.794	533.379	425.689	490.926
PF3D7_0511000	5035.94	0.511741	0.171297	2.98744	0.00281323	0.0142242	3995.73	4308.41	5934.61	5905.02
PF3D7_0511100	124.226	-0.57579	0.406886	-1.41511	0.157035	0.299061	185.222	111.533	108.509	91.6395
PF3D7_0511200	2582.44	0.506621	0.199067	2.54498	0.0109286	0.0412975	2416.04	1850.19	3138.41	2925.1
PF3D7_0511300	357.514	-0.41556	0.257189	-1.61578	0.106142	0.225723	417.769	400.259	290.47	321.556
PF3D7_0511400	213.814	-0.349399	0.301704	-1.15809	0.246829	0.412924	238.259	241.055	185.3	190.643
PF3D7_0511500	7203.35	-0.741942	0.242902	-3.05449	0.00225446	0.0118878	10415.7	7611.23	6719.21	4067.32
PF3D7_0511600	251.788	-0.829294	0.314393	-2.63777	0.00834543	0.0332564	306.799	339.996	141.896	218.462
PF3D7_0511700	136.072	-0.450305	0.548186	-0.821445	0.411393	0.585872	248.05	67.4595	66.7747	162.005
PF3D7_0511800	5479.24	-0.156029	0.17213	-0.906458	0.364694	0.540077	5507.69	6043.47	5094.91	5270.91
PF3D7_0511900	62.7019	-0.59497	0.538154	-1.10558	0.26891	0.440173	99.5465	51.2692	50.0811	49.9108
PF3D7_0512000	1391.37	-0.0559224	0.201915	-0.27696	0.781811	0.871156	1272.07	1565.06	1348.85	1379.5
PF3D7_0512100	257.696	-0.171015	0.289422	-0.590885	0.554597	0.707105	270.897	276.134	217.018	266.736
PF3D7_0512200	226.222	0.27501	0.30562	0.899843	0.368204	0.543656	207.252	203.278	215.349	279.009
PF3D7_0512300	385.798	-0.194989	0.255368	-0.763562	0.445128	0.618834	421.033	403.857	327.196	391.104
PF3D7_0512500	607.408	-1.00245	0.255659	-3.92104	8.81691e-05	0.000841781	967.722	653.008	398.979	409.923
PF3D7_0512600	4761.73	0.715767	0.185208	3.86467	0.000111241	0.00102705	3227.92	3980.11	6104.88	5734.01
PF3D7_0512700	795.355	-0.487145	0.219234	-2.22203	0.0262811	0.0816285	916.317	942.633	592.626	729.843
PF3D7_0512800	340.374	-0.795696	0.358643	-2.21863	0.026512	0.0820423	504.26	356.186	347.229	153.823
PF3D7_0512900	25.301	0.115664	0.782817	0.147754	0.882537	0.933852	30.1903	17.9892	33.3874	19.637
PF3D7_0513000	685.203	-0.481758	0.234963	-2.05036	0.0403294	0.111869	850.225	749.25	494.133	647.204
PF3D7_0513100	1129.13	0.214057	0.212154	1.00897	0.31299	0.485621	917.949	1173.79	1181.91	1242.86
PF3D7_0513200	3192.64	-0.263732	0.178436	-1.47802	0.139403	0.275364	3681.59	3285.73	2886.34	2916.92
PF3D7_0513300	12305.7	0.763335	0.186568	4.09147	4.28653e-05	0.000455873	8633.62	9612.52	17338.1	13638.7
PF3D7_0513400	283.375	-0.714688	0.300658	-2.37708	0.0174502	0.0589981	416.137	288.726	201.994	226.644
PF3D7_0513500	87.9167	-0.700539	0.465373	-1.50533	0.13224	0.264742	138.712	79.1524	63.436	70.366
PF3D7_0513600	11714.3	-0.265317	0.177953	-1.49094	0.135977	0.270719	11536.8	14040.6	10567.1	10712.8
PF3D7_0513700	1362.42	-1.58551	0.204762	-7.74318	9.69586e-15	9.05126e-13	2217.76	1871.77	636.029	724.115
PF3D7_0513800	539.274	0.658945	0.267857	2.46006	0.0138914	0.0497828	326.382	510.893	624.344	695.478
PF3D7_0513900	404.869	1.09629	0.256503	4.27397	1.9202e-05	0.000227224	228.467	287.827	550.892	552.291
PF3D7_0514000	637.518	0.0265237	0.221255	0.119879	0.904579	0.946644	657.659	606.236	619.336	666.841
PF3D7_0514100	528.68	-0.165493	0.230178	-0.718979	0.472154	0.642133	576.064	542.374	482.448	513.836
PF3D7_0514200	1168.99	0.492781	0.226625	2.17443	0.0296729	0.0888247	904.078	1036.18	1597.59	1138.13
PF3D7_0514300	629.461	0.127622	0.220372	0.57912	0.562508	0.712272	614.414	588.246	679.433	635.749
PF3D7_0514500	228.805	-0.00772714	0.301291	-0.0256467	0.979539	0.988315	206.437	252.748	222.026	234.008
PF3D7_0514600	682.339	0.915863	0.246066	3.72203	0.000197631	0.00162787	474.07	469.518	1058.38	727.388
PF3D7_0514700	63.8125	-0.0965934	0.5216	-0.185187	0.853083	0.917318	65.2764	65.6605	80.1297	44.1833
PF3D7_0514900	867.806	0.268366	0.205909	1.30332	0.192464	0.347	763.734	811.312	931.508	964.669
PF3D7_0515000	6079.52	-0.112231	0.200614	-0.559437	0.575863	0.723742	5933.62	6694.68	6757.6	4932.17
PF3D7_0515100	549.418	0.308395	0.234436	1.31547	0.18835	0.341906	452.039	530.681	575.932	639.022
PF3D7_0515200	56.7041	0.22035	0.533101	0.413335	0.679361	0.798789	61.1966	43.1741	68.4441	54.0018
PF3D7_0515300	7678.56	1.55985	0.178244	8.7512	2.11097e-18	4.43392e-16	4048.77	3729.16	12408.4	10527.9
PF3D7_0515400	4338.68	-0.639158	0.175763	-3.63648	0.000276388	0.00217021	5599.9	4968.61	3398.83	3387.39
PF3D7_0515500	422.99	0.429578	0.276627	1.55291	0.120444	0.247617	361.468	361.583	380.616	588.293
PF3D7_0515600	862.922	-0.442659	0.208591	-2.12214	0.0338257	0.097995	999.544	990.305	689.449	772.39
PF3D7_0515700	42579.6	0.429178	0.19302	2.22349	0.0261829	0.0813736	35524.2	37057.7	56528.2	41208.3
PF3D7_0515800	475.782	0.808358	0.242244	3.33695	0.000847017	0.00547412	341.069	351.689	550.892	659.477
PF3D7_0515900	202.023	0.0647141	0.331755	0.195066	0.845341	0.91328	194.197	202.378	163.598	247.917
PF3D7_0516000	710.262	-0.832508	0.229508	-3.62736	0.000286329	0.00223434	798.004	1021.79	504.149	517.108
PF3D7_0516100	681.602	-0.702307	0.238234	-2.94798	0.00319861	0.0156242	946.507	743.853	465.754	570.292
PF3D7_0516200	5906.49	0.414233	0.191262	2.16578	0.0303279	0.0901432	5188.66	4937.13	7654.06	5846.11
PF3D7_0516300	1445.46	0.160206	0.19137	0.837157	0.402504	0.577411	1383.86	1345.59	1599.26	1453.14
PF3D7_0516400	834.996	-0.124164	0.206245	-0.602022	0.547159	0.70184	866.544	875.174	802.966	795.3
PF3D7_0516500	1447.84	0.128088	0.209119	0.612511	0.540199	0.697278	1453.22	1311.41	1707.76	1318.95
PF3D7_0516600	1628.34	-0.440318	0.197168	-2.23322	0.0255345	0.0799997	1870.98	1876.27	1520.79	1245.31
PF3D7_0516700	5355.5	0.410405	0.173916	2.35979	0.0182851	0.061476	4744.78	4454.12	5797.72	6425.4
PF3D7_0516800	4120.51	-0.38012	0.176926	-2.14847	0.0316763	0.0932812	4414.31	4907.45	3447.25	3713.03
PF3D7_0516900	9991.15	0.579689	0.195203	2.96967	0.0029812	0.0148617	7940.87	8077.15	13847.4	10099.2
PF3D7_0517000	10063.5	0.363779	0.187393	1.94126	0.0522264	0.134874	7729.54	9872.47	11880.9	10770.9
PF3D7_0517100	393.43	-0.5768	0.252229	-2.28681	0.022207	0.0718894	440.615	501.898	308.833	322.375
PF3D7_0517200	1379.1	-1.16031	0.212527	-5.45958	4.77249e-08	1.12949e-06	1642.52	2169.5	831.346	873.03
PF3D7_0517300	10971.3	0.746914	0.197035	3.79078	0.000150178	0.00129427	7849.48	8534.07	15924.1	11577.7
PF3D7_0517400	3688.61	-0.230065	0.201012	-1.14453	0.252404	0.420391	3446.59	4519.78	3120.05	3668.03
PF3D7_0517500	485.2	-0.860542	0.240405	-3.57956	0.000344178	0.00259731	641.34	611.632	317.18	370.649
PF3D7_0517600	345.448	-0.546215	0.265906	-2.05416	0.0399599	0.111107	440.615	380.471	260.422	300.283
PF3D7_0517700	8896.45	-0.128192	0.172194	-0.744462	0.456597	0.628881	8743.77	9838.29	8774.2	8229.55
PF3D7_0517800	205.751	1.1659	0.310905	3.75	0.000176832	0.00148321	134.633	118.729	298.817	270.827
PF3D7_0517900	3794.51	0.495406	0.182296	2.71759	0.00657593	0.0275555	2924.38	3375.67	4208.48	4669.52
PF3D7_0518000	1511.13	0.131919	0.19256	0.685079	0.493294	0.658911	1351.22	1532.68	1610.94	1549.69
PF3D7_0518100	644.273	-0.143495	0.218572	-0.65651	0.511496	0.673225	691.114	661.103	622.675	602.202
PF3D7_0518200	1847.11	0.180606	0.233376	0.773887	0.438997	0.613015	1928.1	1538.08	1564.2	2358.08
PF3D7_0518300	5408.47	0.501103	0.173066	2.89545	0.00378617	0.0178709	4234.8	4722.16	6403.7	6273.21
PF3D7_0518400	66.0976	0.830887	0.493796	1.68265	0.0924422	0.204207	49.7732	44.973	96.8234	72.8206
PF3D7_0518500	3621.73	0.330507	0.183033	1.80573	0.0709612	0.167784	3142.24	3273.13	4388.77	3682.76
PF3D7_0518600	2927.57	0.134488	0.202529	0.664044	0.506662	0.668958	2857.47	2721.76	3534.05	2597
PF3D7_0518700	434.588	-1.2163	0.243649	-4.99202	5.97511e-07	1.08738e-05	614.414	600.839	262.091	261.009
PF3D7_0518800	128.639	-0.417261	0.372202	-1.12106	0.262261	0.432894	141.16	153.808	98.4927	121.095
PF3D7_0518900	354.175	-0.889444	0.279222	-3.18544	0.00144533	0.00840357	459.382	463.222	201.994	292.101
PF3D7_0519000	306.444	0.0450047	0.276008	0.163056	0.870474	0.926729	330.462	273.436	292.14	329.738
PF3D7_0519100	819.046	0.609909	0.220014	2.77213	0.00556903	0.0241181	576.064	721.366	969.903	1008.85
PF3D7_0519200	4821.27	0.325887	0.215014	1.51565	0.129607	0.260505	4069.17	4485.6	6440.42	4289.87
PF3D7_0519300	1004.5	0.570222	0.221869	2.57008	0.0101674	0.0389172	780.053	839.196	1024.99	1373.77
PF3D7_0519400	10179.3	0.200703	0.179911	1.11557	0.264605	0.434912	8506.33	10438.2	11118	10654.7
PF3D7_0519500	1712.32	-0.298775	0.221018	-1.35182	0.176434	0.325075	1536.44	2241.45	1565.87	1505.51
PF3D7_0519600	1865.97	-0.0250822	0.19648	-0.127658	0.89842	0.94296	1868.54	1893.36	2051.65	1650.33
PF3D7_0519700	5953.65	-0.386645	0.176061	-2.19609	0.0280856	0.0849816	6933.17	6562.46	4794.43	5524.55
PF3D7_0519800	2100.6	-0.381	0.220449	-1.72829	0.0839358	0.190167	1964.82	2790.12	1652.67	1994.79
PF3D7_0519900	277.48	0.11639	0.303912	0.382971	0.701741	0.815839	319.854	212.272	297.148	280.646
PF3D7_0520000	9604.04	-0.21083	0.176111	-1.19714	0.231251	0.394236	9587.47	11020.2	9378.51	8430.01
PF3D7_0520100	1504.51	-0.1269	0.190411	-0.666454	0.505121	0.667448	1555.21	1584.85	1509.11	1368.86
PF3D7_0520200	762.892	0.857831	0.236402	3.62869	0.000284863	0.00222635	633.997	450.629	993.274	973.669
PF3D7_0520300	629.06	0.397767	0.230356	1.72675	0.0842123	0.190529	536.898	550.469	636.029	792.845
PF3D7_0520400	342.03	-0.117893	0.323118	-0.36486	0.715216	0.824199	462.646	250.05	292.14	363.285
PF3D7_0520500	673.298	-0.189199	0.231065	-0.818812	0.412894	0.587136	806.979	627.823	621.005	637.385
PF3D7_0520600	2785.29	0.202818	0.181034	1.12033	0.262573	0.432983	2426.65	2753.25	2973.15	2988.1
PF3D7_0520700	78.6121	-0.925624	0.483144	-1.91584	0.0553859	0.140443	128.921	77.3535	50.0811	58.0929
PF3D7_0520800	1004.8	-0.113807	0.199954	-0.569168	0.569242	0.718992	1068.08	1020.89	956.548	973.669
PF3D7_0520900	21488.3	0.412472	0.184319	2.23781	0.0252333	0.0792531	18807.8	18063.8	27626.4	21455.1
PF3D7_0521000	1126.32	-1.09586	0.251897	-4.35044	1.35865e-05	0.000165434	1174.16	1896.96	654.393	779.754
PF3D7_0521100	58.3239	-0.0115811	0.543082	-0.0213248	0.982987	0.989859	73.4359	43.1741	66.7747	49.9108
PF3D7_0521200	190.032	0.243204	0.318791	0.762895	0.445526	0.619216	181.958	165.501	222.026	190.643
PF3D7_0521300	1090.64	-0.391855	0.221076	-1.77249	0.0763138	0.177035	1204.35	1274.53	796.289	1087.4
PF3D7_0521400	297.188	-0.390266	0.348683	-1.11926	0.263031	0.433074	456.935	216.77	268.768	246.281
PF3D7_0521500	350.738	0.515352	0.257	2.00526	0.0449355	0.121263	284.768	292.324	429.028	396.832
PF3D7_0521600	64.9484	-1.09517	0.511839	-2.13968	0.0323804	0.0949008	105.258	71.9568	38.3955	44.1833
PF3D7_0521700	241.458	0.268692	0.306805	0.875775	0.381153	0.557571	198.277	241.055	227.034	299.465
PF3D7_0521800	632.593	-0.067215	0.221881	-0.302933	0.761941	0.857736	621.757	673.695	592.626	642.294
PF3D7_0521900	182.164	-0.0974963	0.361389	-0.269782	0.787328	0.875019	154.215	223.965	138.558	211.916
PF3D7_0522000	713.251	-0.762592	0.316268	-2.41122	0.0158994	0.055085	712.328	1086.55	345.559	708.569
PF3D7_0522100	1663.67	-0.396384	0.191525	-2.06963	0.0384874	0.107666	1968.9	1814.21	1350.52	1521.05
PF3D7_0522200	979.251	-0.144893	0.218593	-0.662843	0.507431	0.669799	1032.18	1027.18	802.966	1054.67
PF3D7_0522300	2098.77	0.333247	0.203089	1.64089	0.100821	0.217901	1762.46	1950.03	2650.96	2031.61
PF3D7_0522400	3567.73	-0.277276	0.174558	-1.58845	0.112184	0.235154	3934.53	3885.66	3106.7	3344.02
PF3D7_0522500	580.576	0.58946	0.233687	2.52243	0.0116547	0.0434212	414.505	512.692	707.812	687.296
PF3D7_0522600	870.91	1.44285	0.25792	5.59418	2.21669e-08	5.61525e-07	434.088	504.597	969.903	1575.05
PF3D7_0522700	219.684	-0.519328	0.299208	-1.73567	0.0826214	0.188204	259.474	258.145	180.292	180.824
PF3D7_0522800	958.388	0.147787	0.213262	0.692985	0.488319	0.654163	812.691	1006.5	991.605	1022.76
PF3D7_0522900	764.922	-0.805173	0.215989	-3.72784	0.000193125	0.00159336	917.133	1029.88	534.198	578.474
PF3D7_0523000	20281.2	0.0178906	0.165646	0.108005	0.913991	0.952808	20379.3	19932.9	19586.7	21226
PF3D7_0523100	2328.62	0.361758	0.181809	1.98977	0.0466161	0.124006	2050.49	2024.68	2751.12	2488.18
PF3D7_0523200	128.441	-0.669753	0.435622	-1.53746	0.12418	0.252824	208.068	106.136	120.195	79.3663
PF3D7_0523300	1207.87	0.12307	0.212585	0.578925	0.56264	0.712272	1040.34	1270.94	1373.89	1146.31
PF3D7_0523400	3261.21	0.0209572	0.176852	0.118501	0.905671	0.947196	3153.66	3322.6	3150.1	3418.48
PF3D7_0523500	141.017	-0.673708	0.365444	-1.84353	0.0652511	0.157988	197.461	149.31	106.84	110.458
PF3D7_0523600	753.263	0.552743	0.211717	2.61076	0.00903412	0.0354626	602.99	617.929	924.83	867.302
PF3D7_0523700	149.164	-0.524216	0.386915	-1.35486	0.175461	0.323637	223.572	128.623	115.186	129.277
PF3D7_0523800	1334.28	0.168356	0.230889	0.729166	0.4659	0.637781	1131.73	1384.27	1156.87	1664.24
PF3D7_0523900	401.055	-0.434881	0.273984	-1.58725	0.112456	0.235616	423.48	500.999	280.454	399.286
PF3D7_0524000	24348.7	-0.135053	0.174433	-0.774239	0.438789	0.612895	25674	25298.2	25312.6	21109.8
PF3D7_0524100	2311.45	-0.65903	0.191246	-3.44599	0.000568977	0.00393985	2770.17	2893.56	1614.28	1967.79
PF3D7_0524200	822.445	1.22769	0.211482	5.80516	6.43033e-09	1.83137e-07	465.91	518.988	1118.48	1186.4
PF3D7_0524300	494.943	0.11819	0.232213	0.508973	0.610771	0.748076	472.438	476.713	522.512	508.108
PF3D7_0524400	2898.68	-0.0177613	0.185006	-0.0960038	0.923518	0.959689	2930.91	2899.86	3133.4	2630.54
PF3D7_0524500	137.147	-0.423108	0.367505	-1.1513	0.24961	0.416788	177.062	136.718	123.533	111.276
PF3D7_0524600	1401.22	0.336747	0.193301	1.74209	0.0814932	0.185981	1229.64	1248.45	1472.38	1654.42
PF3D7_0524700	824.631	0.333724	0.230093	1.45039	0.14695	0.2869	627.469	831.1	984.927	855.029
PF3D7_0524800	1023.97	-0.501798	0.216159	-2.32142	0.0202639	0.0665476	1346.33	1053.27	878.088	818.209
PF3D7_0524900	2145.41	-0.200094	0.184664	-1.08356	0.278562	0.450219	2240.61	2345.79	2110.08	1885.15
PF3D7_0525000	1995.58	1.21098	0.293406	4.12732	3.67013e-05	0.000398732	815.139	1594.74	2135.12	3437.3
PF3D7_0525100	13043.6	0.742713	0.175345	4.23573	2.27809e-05	0.000263997	9710.68	9804.11	17777.1	14882.4
PF3D7_0525200	2871.4	-0.0239915	0.180504	-0.132914	0.894261	0.940967	2719.58	3070.75	2886.34	2808.91
PF3D7_0525300	363.558	-0.404855	0.331097	-1.22277	0.221417	0.381986	381.051	450.629	201.994	420.56
PF3D7_0525400	534.367	-0.835179	0.270803	-3.08408	0.00204182	0.0110202	627.469	745.652	297.148	467.198
PF3D7_0525500	230.968	-0.352673	0.357558	-0.986337	0.323968	0.498358	331.278	185.289	240.389	166.915
PF3D7_0525600	1581.87	-0.379644	0.208046	-1.82481	0.0680304	0.162806	1854.66	1719.77	1564.2	1188.86
PF3D7_0525700	5103.71	0.631803	0.173839	3.63442	0.000278605	0.00218421	3773.79	4233.76	6216.73	6190.57
PF3D7_0525800	32236.8	-0.617314	0.212076	-2.91081	0.00360488	0.0172085	32300.4	45763.6	22194.3	28688.9
PF3D7_0525900	419.685	-0.382506	0.254033	-1.50573	0.132136	0.264709	423.48	526.184	375.608	353.467
PF3D7_0526000	337.956	-0.315075	0.325622	-0.967609	0.33324	0.509049	430.008	322.006	210.34	389.468
PF3D7_0526100	28.6778	0.443139	0.754183	0.587575	0.556818	0.708281	34.2701	14.3914	30.0486	36.0012
PF3D7_0526200	3112.72	0.0136052	0.190049	0.0715876	0.94293	0.969668	3158.56	3034.78	3475.63	2781.91
PF3D7_0526300	1185.31	0.486956	0.198216	2.45669	0.0140224	0.0501325	1000.36	975.014	1300.44	1465.41
PF3D7_0526400	286.265	0.441101	0.30836	1.43047	0.152581	0.293898	292.112	194.283	290.47	368.194
PF3D7_0526500	345.119	0.0964423	0.280883	0.343354	0.731332	0.835614	337.805	327.403	422.35	292.919
PF3D7_0526600	1523.82	-0.966518	0.258271	-3.74226	0.000182369	0.00152206	2289.57	1737.76	1302.11	765.844
PF3D7_0526700	568.736	0.132143	0.243689	0.542261	0.587639	0.732795	518.131	569.358	509.157	678.296
PF3D7_0526800	3004.43	-0.0569786	0.187474	-0.303929	0.761182	0.857457	2832.18	3293.82	3140.08	2751.64
PF3D7_0526900	3078.82	0.132395	0.178492	0.741743	0.458243	0.630288	2840.34	3033.88	3363.78	3077.29
PF3D7_0527000	12789.2	0.512051	0.180091	2.84329	0.00446507	0.0201508	9894.27	11190.2	16369.8	13702.6
PF3D7_0527100	6469.79	0.517042	0.174805	2.95781	0.0030983	0.0152227	5197.63	5446.23	8138.17	7097.15
PF3D7_0527200	6703.91	0.035549	0.183452	0.193779	0.846349	0.91339	6302.43	6942.93	6108.22	7462.07
PF3D7_0527300	2092.76	0.157976	0.183679	0.860062	0.389755	0.56426	1879.14	2077.75	2191.88	2222.26
PF3D7_0527400	685.649	-0.155334	0.266093	-0.58376	0.559382	0.70993	641.34	806.815	499.141	795.3
PF3D7_0527500	12853	0.0296988	0.188443	0.157601	0.874771	0.929145	11380.9	14058.6	14139.6	11832.9
PF3D7_0527600	3194.89	-0.222995	0.201755	-1.10528	0.269038	0.440189	3033.72	3851.49	2652.63	3241.75
PF3D7_0527900	1916.72	0.035069	0.188738	0.185808	0.852596	0.917186	1755.93	2030.98	1949.82	1930.16
PF3D7_0528000	429.305	-0.426015	0.251802	-1.69187	0.0906715	0.201355	528.739	456.925	335.543	396.013
PF3D7_0528100	8383.36	-0.137125	0.179205	-0.765184	0.444162	0.617831	8938.78	8621.32	8759.18	7214.15
PF3D7_0528200	4504.52	-0.0365898	0.172239	-0.212436	0.831767	0.90443	4683.58	4438.83	4565.72	4329.96
PF3D7_0528300	2272.48	-0.175218	0.185567	-0.944231	0.345052	0.52078	2360.56	2458.22	2283.7	1987.43
PF3D7_0528400	8138.92	0.0408539	0.208955	0.195515	0.84499	0.91328	7188.56	8862.37	6872.79	9631.96
PF3D7_0528500	1193.35	-0.331157	0.195481	-1.69406	0.0902539	0.20087	1347.96	1312.31	1019.98	1093.13
PF3D7_0528600	269.801	0.00102365	0.337209	0.00303564	0.997578	0.998965	186.854	352.588	277.115	262.645
PF3D7_0528700	1368.24	0.204444	0.194567	1.05076	0.293368	0.466246	1218.22	1325.8	1395.59	1533.32
PF3D7_0528800	414.509	-0.326027	0.267114	-1.22055	0.222256	0.382479	533.634	387.667	390.632	346.103
PF3D7_0528900	212.362	-1.23533	0.328508	-3.76043	0.000169619	0.00144282	258.658	339.096	108.509	143.187
PF3D7_0529000	4107.46	-0.263628	0.201879	-1.30587	0.191598	0.346305	4145.87	4821.1	3190.16	4272.69
PF3D7_0529100	113.065	-0.135289	0.418623	-0.323177	0.746561	0.848189	149.32	87.2476	108.509	107.185
PF3D7_0529200	449.547	0.0304305	0.245401	0.124003	0.901313	0.944991	474.886	413.751	482.448	427.105
PF3D7_0529300	320.505	0.642766	0.278566	2.30741	0.021032	0.0686983	270.897	228.463	437.375	345.284
PF3D7_0529400	9378.9	0.191166	0.170095	1.12388	0.261064	0.431201	8275.41	9241.95	9886	10112.3
PF3D7_0529500	662.358	0.31425	0.218309	1.43947	0.150017	0.290547	576.88	603.537	762.901	706.115
PF3D7_0529700	248.171	-0.15091	0.301387	-0.500716	0.616571	0.75208	297.007	225.764	220.357	249.554
PF3D7_0529800	970.351	-0.142064	0.23364	-0.608046	0.543157	0.699554	1166	867.978	1031.67	815.755
PF3D7_0529900	5311.26	0.0702682	0.170318	0.41257	0.679922	0.799134	5015.67	5348.19	5462.17	5419
PF3D7_0530000	1319.22	0.115005	0.205319	0.560127	0.575393	0.723692	1191.29	1340.19	1507.44	1237.95
PF3D7_0530100	3772.92	-0.527069	0.182765	-2.88386	0.00392833	0.0182682	4482.04	4429.84	2811.22	3368.57
PF3D7_0530200	903.387	0.504705	0.2619	1.92709	0.0539687	0.138153	676.426	820.307	792.95	1323.86
PF3D7_0530300	1305.1	-0.0663452	0.191245	-0.346913	0.728657	0.833672	1321.03	1349.19	1275.4	1274.77
PF3D7_0530400	114.272	0.270891	0.454436	0.596104	0.551106	0.70475	138.712	67.4595	151.913	99.0033
PF3D7_0530500	106.898	-0.959133	0.402456	-2.3832	0.0171629	0.0584189	152.584	129.522	75.1216	70.366
PF3D7_0530600	519.094	-0.466189	0.230533	-2.02222	0.0431535	0.117906	586.671	617.929	434.036	437.742
PF3D7_0530700	289.774	-0.466823	0.327682	-1.42462	0.154266	0.295687	416.137	254.547	287.131	201.28
PF3D7_0530750	157.355	-0.215521	0.36891	-0.584211	0.559078	0.709724	203.989	134.919	126.872	163.642
PF3D7_0530800	1376.53	-0.389144	0.200171	-1.94405	0.0518889	0.134139	1533.18	1586.65	1305.45	1080.85
PF3D7_0530900	1039.89	0.209224	0.198222	1.0555	0.291195	0.464236	975.066	954.326	1105.12	1125.04
PF3D7_0531000	599.224	0.0400147	0.227205	0.176117	0.860202	0.922416	603.806	579.252	560.908	652.931
PF3D7_0531100	651.144	0.382756	0.232067	1.64933	0.0990798	0.215368	632.365	497.401	766.24	708.569
PF3D7_0531200	111.788	0.170581	0.404304	0.421912	0.673089	0.793508	121.577	88.147	131.88	105.549
PF3D7_0531300	461.022	0.172541	0.24566	0.702358	0.482456	0.649762	396.554	471.317	460.746	515.472
PF3D7_0531400	117.356	-0.611683	0.429901	-1.42284	0.154781	0.29599	180.326	104.337	75.1216	109.64
PF3D7_0531600	52790	-0.171246	0.2468	-0.693866	0.487766	0.65377	38885.9	72952.5	51890.7	47430.8
PF3D7_0532000	192555	0.319726	0.280281	1.14073	0.253981	0.422686	105864	236745	235052	192557
PF3D7_0532100	26040.8	0.559949	0.21967	2.54905	0.0108018	0.0409411	21697	20398.8	38231.9	23835.3
PF3D7_0532200	369.495	0.419131	0.268972	1.55827	0.119169	0.245999	269.265	363.382	420.681	424.651
PF3D7_0532300	6846.2	0.621545	0.179762	3.45761	0.000544993	0.00378919	4882.67	5904.95	8447.01	8150.18
PF3D7_0532400	863.274	0.685292	0.226043	3.03169	0.00243191	0.0125736	622.573	699.779	1208.62	922.122
PF3D7_0532500	64.0413	1.07463	0.517316	2.07731	0.0377732	0.106258	33.4541	49.4703	71.7829	101.458
PF3D7_0532600	28.2231	2.86789	0.834768	3.43556	0.00059134	0.00407233	9.79146	3.59784	66.7747	32.7284
PF3D7_0533100	464.128	1.0936	0.265066	4.12577	3.69496e-05	0.000400566	317.406	273.436	741.2	524.472
PF3D7_0600200	160.067	1.92075	0.350932	5.4733	4.41726e-08	1.05035e-06	75.0678	58.4649	262.091	244.645
PF3D7_0600300	170.439	2.12174	0.409038	5.18714	2.13543e-07	4.30587e-06	81.5955	44.973	353.906	201.28
PF3D7_0601200	254.873	2.80117	0.305706	9.16296	5.04947e-20	1.27272e-17	57.1168	71.0573	429.028	462.288
PF3D7_0601500	175.094	-1.31143	0.342933	-3.82417	0.000131216	0.00116046	215.412	284.229	96.8234	103.913
PF3D7_0601600	81.3133	-1.0717	0.449936	-2.38188	0.0172243	0.0585092	115.05	105.237	53.4198	51.5472
PF3D7_0601700	1568.81	-0.917857	0.187786	-4.88778	1.01978e-06	1.74262e-05	2076.6	2027.38	1063.39	1107.86
PF3D7_0601900	2459.38	1.53219	0.190613	8.03823	9.11483e-16	1.04427e-13	1185.58	1341.09	3944.72	3366.11
PF3D7_0602000	713.612	-1.17851	0.217096	-5.42854	5.68183e-08	1.30786e-06	955.483	1023.58	450.73	424.651
PF3D7_0602100	2853.73	-0.237423	0.191729	-1.23832	0.215596	0.375542	3093.28	3079.75	2923.06	2318.81
PF3D7_0602200	846.089	0.0595362	0.205701	0.289431	0.772251	0.864709	823.298	833.799	871.41	855.847
PF3D7_0602400	585.814	0.525077	0.237927	2.20688	0.0273226	0.0834241	506.708	452.428	772.918	611.202
PF3D7_0602500	370.523	0.661773	0.261485	2.53082	0.0113795	0.0425866	281.504	291.425	504.149	405.014
PF3D7_0602600	1493.84	-0.366494	0.201324	-1.82041	0.0686962	0.164033	1840.79	1525.48	1233.66	1375.41
PF3D7_0602700	63	0.251855	0.527931	0.47706	0.633319	0.762858	74.2519	40.4757	73.4522	63.8203
PF3D7_0602800	116.369	-0.730574	0.391728	-1.86501	0.0621807	0.152904	150.136	141.215	75.1216	99.0033
PF3D7_0602900	1134.01	0.0299872	0.201709	0.148666	0.881817	0.933482	1050.95	1194.48	1100.11	1190.49
PF3D7_0603000	1121.75	-0.206483	0.21547	-0.95829	0.337917	0.513084	1172.53	1234.06	898.12	1182.31
PF3D7_0603100	400.688	-0.227614	0.25434	-0.894918	0.370831	0.546596	465.91	399.36	345.559	391.922
PF3D7_0603200	908.795	0.642183	0.206202	3.11434	0.00184354	0.0101788	671.531	748.35	1098.44	1116.86
PF3D7_0603300	908.232	0.575882	0.205344	2.80448	0.00503975	0.0220724	695.193	763.641	1083.42	1090.67
PF3D7_0603400	492.076	-0.299202	0.265371	-1.12749	0.259537	0.42924	516.499	566.659	530.859	354.285
PF3D7_0603500	1186.12	1.00453	0.20417	4.92006	8.6516e-07	1.50909e-05	714.776	863.481	1604.26	1561.96
PF3D7_0603600	1490.99	-1.29975	0.219059	-5.93334	2.96835e-09	9.35217e-08	2407.07	1831.3	953.209	772.39
PF3D7_0603700	367.755	-0.316714	0.291721	-1.08568	0.277622	0.449366	501.812	313.911	327.196	328.102
PF3D7_0603800	3639.41	0.221679	0.183415	1.20862	0.226809	0.387969	3449.86	3268.64	4263.57	3575.58
PF3D7_0603900	201.814	0.102444	0.328048	0.312283	0.754826	0.853071	173.798	216.77	176.953	239.735
PF3D7_0604000	140.362	-0.350087	0.364693	-0.959948	0.337081	0.512897	168.903	146.612	106.84	139.096
PF3D7_0604100	3687.9	0.538742	0.203246	2.65069	0.00803278	0.032317	2719.58	3297.42	3782.79	4951.8
PF3D7_0604200	104.158	0.610437	0.430063	1.41941	0.155779	0.297005	76.6997	87.2476	158.59	94.0941
PF3D7_0604300	1079.52	0.270826	0.198964	1.36118	0.173456	0.321695	958.747	997.5	1226.99	1134.86
PF3D7_0604500	21180.3	-0.346143	0.173644	-1.99341	0.0462168	0.123269	22961	24454.5	20154.3	17151.3
PF3D7_0604600	237.956	-0.459926	0.302956	-1.51813	0.128982	0.259664	288.848	260.843	227.034	175.097
PF3D7_0604700	1580.24	0.209985	0.18757	1.1195	0.262925	0.433074	1433.63	1496.7	1739.48	1651.15
PF3D7_0604800	131.848	-1.24073	0.390211	-3.17964	0.00147456	0.00855378	221.94	148.411	80.1297	76.9117
PF3D7_0604900	426.611	0.282713	0.28642	0.987057	0.323614	0.497967	309.247	462.322	397.31	537.564
PF3D7_0605000	438.746	0.398986	0.242148	1.64769	0.099416	0.215644	388.394	367.879	522.512	476.198
PF3D7_0605100	7323.39	-0.00485692	0.188078	-0.025824	0.979398	0.988315	7507.6	7160.6	8243.34	6382.03
PF3D7_0605200	1303.13	0.32757	0.194426	1.68481	0.0920257	0.203376	1102.35	1208.87	1487.41	1413.87
PF3D7_0605300	2551.26	-0.105844	0.177736	-0.595511	0.551502	0.704863	2586.58	2702.88	2475.67	2439.9
PF3D7_0605400	97.3923	0.307871	0.547309	0.562518	0.573763	0.722543	137.896	35.9784	108.509	107.185
PF3D7_0605500	444.047	0.385989	0.259218	1.48905	0.136474	0.271349	426.744	341.795	560.908	446.742
PF3D7_0605600	663.686	-0.204671	0.246763	-0.829421	0.406866	0.581683	645.42	773.535	719.498	516.29
PF3D7_0605700	1094.25	0.658785	0.198409	3.32035	0.00089906	0.00575879	828.194	869.777	1295.43	1383.59
PF3D7_0605800	3052.54	-0.374027	0.175181	-2.13509	0.0327537	0.095801	3417.22	3475.51	2605.88	2711.55
PF3D7_0605900	7044.42	0.446424	0.180348	2.47535	0.0133104	0.0481652	5584.39	6340.29	8750.83	7502.16
PF3D7_0606000	11939.8	0.333692	0.166554	2.00351	0.045123	0.121444	10670.2	10458.9	13794	12836.1
PF3D7_0606100	3670.88	-0.511666	0.196	-2.61055	0.00903977	0.0354626	3722.38	4907.45	3096.68	2957.01
PF3D7_0606200	3903.79	0.609543	0.178935	3.40651	0.000658003	0.00448273	2903.98	3277.63	4912.95	4520.61
PF3D7_0606400	55.802	-1.16962	0.534608	-2.1878	0.0286841	0.0864812	70.9881	83.6497	33.3874	35.183
PF3D7_0606500	4301.93	0.354102	0.181897	1.94672	0.0515684	0.133516	3786.85	3764.24	5271.87	4384.78
PF3D7_0606600	3214.51	-0.742491	0.181424	-4.09257	4.26613e-05	0.000454663	4200.53	3845.19	2550.8	2261.53
PF3D7_0606700	5303.75	-0.071629	0.182291	-0.392939	0.694365	0.809853	4912.86	5958.92	5028.14	5315.09
PF3D7_0606800	2566.91	-0.107251	0.181534	-0.590803	0.554652	0.707105	2589.02	2737.05	2342.12	2599.45
PF3D7_0606900	666.197	-0.560867	0.260354	-2.15425	0.0312206	0.0924093	908.157	682.69	437.375	636.567
PF3D7_0607000	19259.3	-0.228062	0.211359	-1.07903	0.280575	0.451878	16501.9	25056.2	17040.9	18438.4
PF3D7_0607100	152.961	-0.672539	0.355535	-1.89163	0.058541	0.1461	162.375	214.071	111.848	123.55
PF3D7_0607200	853.111	-0.463586	0.218125	-2.12532	0.0335596	0.0975083	1023.21	957.025	639.368	792.845
PF3D7_0607300	442.111	-0.904947	0.267338	-3.38503	0.000711716	0.00472696	608.702	546.871	250.405	362.467
PF3D7_0607400	1041.94	-0.0195413	0.215995	-0.0904711	0.927913	0.960692	1079.51	1020.89	899.79	1167.58
PF3D7_0607500	989.958	0.936853	0.20108	4.65911	3.17586e-06	4.65393e-05	675.61	683.589	1262.04	1338.59
PF3D7_0607600	3259.62	0.710761	0.201838	3.52144	0.000429204	0.00310418	2619.21	2323.3	4630.83	3465.12
PF3D7_0607700	1710.69	0.42293	0.198475	2.1309	0.0330971	0.0964964	1562.55	1359.08	2126.78	1794.33
PF3D7_0607800	745.486	-0.798096	0.21349	-3.73833	0.00018525	0.00153875	960.379	933.639	524.182	563.746
PF3D7_0607900	410.522	-0.781164	0.252219	-3.09717	0.0019538	0.0106735	474.886	563.062	305.494	298.646
PF3D7_0608000	1071.81	0.525423	0.199168	2.63809	0.00833737	0.0332505	895.102	861.682	1313.79	1216.68
PF3D7_0608100	1143.96	-0.274653	0.21007	-1.30744	0.191064	0.345588	1219.04	1283.53	1156.87	916.395
PF3D7_0608200	153.918	-0.234749	0.349954	-0.670798	0.502349	0.66588	146.056	187.088	136.888	145.641
PF3D7_0608300	225.038	-0.776987	0.316542	-2.45461	0.0141038	0.0503878	328.83	240.156	155.251	175.915
PF3D7_0608310	178.135	0.231035	0.485895	0.475484	0.634442	0.763663	250.498	78.253	126.872	256.918
PF3D7_0608400	661.201	0.122276	0.217158	0.563075	0.573384	0.722426	616.046	650.309	692.788	685.66
PF3D7_0608500	5685.38	0.358876	0.171584	2.09155	0.0364791	0.103659	4911.23	5051.36	6680.81	6098.12
PF3D7_0608600	591.045	-0.787291	0.235358	-3.34508	0.000822595	0.00534935	731.911	767.239	382.285	482.744
PF3D7_0608700	8997.89	-0.0261273	0.168627	-0.154941	0.876868	0.930687	9150.12	9007.19	9313.41	8520.83
PF3D7_0608800	7308.38	0.787429	0.178516	4.41096	1.02912e-05	0.000130019	5023.83	5698.97	9884.33	8626.38
PF3D7_0608900	391.188	0.11975	0.256689	0.46652	0.640843	0.768798	412.057	338.197	392.302	422.196
PF3D7_0609000	1844.75	-0.895978	0.288114	-3.10981	0.0018721	0.0103139	2941.52	1853.79	1689.4	894.303
PF3D7_0609100	2969.23	-0.330328	0.188329	-1.75399	0.0794314	0.182504	3057.38	3560.06	2447.29	2812.19
PF3D7_0609200	334.376	-0.15058	0.263022	-0.5725	0.566983	0.717051	373.707	330.102	310.503	323.193
PF3D7_0609300	111.373	0.833485	0.422261	1.97386	0.0483976	0.127334	62.8285	98.0411	118.525	166.097
PF3D7_0609400	771.164	-0.841874	0.216504	-3.8885	0.000100868	0.000946879	1063.19	916.549	555.9	549.019
PF3D7_0609500	221.366	-0.448735	0.33113	-1.35516	0.175365	0.323637	312.511	198.781	178.622	195.552
PF3D7_0609600	37.5224	1.09953	0.71383	1.54032	0.123483	0.252015	36.718	10.7935	56.7585	45.8197
PF3D7_0609700	9259.26	0.0101024	0.178217	0.0566858	0.954795	0.976095	8379.85	10074.8	9036.29	9546.05
PF3D7_0609800	1084.26	0.890722	0.202978	4.38827	1.14253e-05	0.00014229	717.224	803.217	1342.17	1474.41
PF3D7_0609900	1570.25	0.295201	0.20606	1.4326	0.151973	0.293412	1519.31	1298.82	1918.1	1544.78
PF3D7_0610000	782.819	0.388324	0.210071	1.84853	0.0645251	0.156757	665.819	689.885	914.814	860.756
PF3D7_0610100	2576.42	-0.168389	0.198457	-0.848487	0.396167	0.570756	2361.37	3092.34	2403.89	2448.08
PF3D7_0610200	1718.62	-0.768033	0.278883	-2.75396	0.00588789	0.0252388	1454.85	2878.27	1118.48	1422.87
PF3D7_0610400	22475.6	1.27305	0.601773	2.1155	0.0343871	0.0988286	8945.31	17367.7	23287.7	40301.7
PF3D7_0610500	173.733	0.609967	0.325576	1.8735	0.0609987	0.150807	140.344	134.919	203.663	216.007
PF3D7_0610600	1651.08	0.356583	0.193883	1.83917	0.0658901	0.159229	1343.88	1553.37	1771.2	1935.88
PF3D7_0610700	336.409	-1.01442	0.376621	-2.69347	0.00707132	0.0291945	578.512	318.409	307.164	141.55
PF3D7_0610800	16880.9	-0.0805109	0.17448	-0.461434	0.644487	0.771151	16341.9	18359.8	17496.7	15325.1
PF3D7_0610900	2544.61	-0.269454	0.195195	-1.38043	0.167454	0.312526	3004.34	2556.26	2522.42	2095.43
PF3D7_0611000	160.087	-0.200473	0.357	-0.561547	0.574424	0.723195	196.645	146.612	128.541	168.551
PF3D7_0611100	246.869	0.531691	0.324313	1.63944	0.101122	0.218312	153.399	250.949	277.115	306.01
PF3D7_0611200	803.304	-0.0522504	0.213332	-0.244925	0.806515	0.888082	765.365	869.777	816.321	761.753
PF3D7_0611300	1380.54	-0.145521	0.200517	-0.72573	0.468004	0.639179	1358.56	1543.47	1213.63	1406.5
PF3D7_0611400	702.898	-0.18294	0.245727	-0.744483	0.456584	0.628881	869.808	623.325	721.167	597.293
PF3D7_0611500	284.246	0.0531437	0.275366	0.192993	0.846964	0.913844	283.952	273.436	305.494	274.1
PF3D7_0611600	1814.36	0.200776	0.184434	1.08861	0.276328	0.448003	1635.17	1741.35	1954.83	1926.07
PF3D7_0611700	2810.39	0.239241	0.179001	1.33653	0.181376	0.331513	2493.56	2663.3	2926.4	3158.29
PF3D7_0611800	7356.44	-1.06264	0.16938	-6.2737	3.52567e-10	1.31375e-08	10116.2	9784.32	4582.42	4942.8
PF3D7_0611900	1560.51	-0.0551658	0.190535	-0.289531	0.772175	0.864709	1583.77	1598.34	1442.33	1617.6
PF3D7_0612000	481.863	0.712096	0.250543	2.84221	0.00448021	0.020201	332.909	396.662	664.409	533.473
PF3D7_0612100	2361.12	0.0338301	0.192443	0.175793	0.860456	0.922493	2562.91	2104.73	2285.37	2491.45
PF3D7_0612200	3137.82	-0.118582	0.20352	-0.582652	0.560127	0.71034	3254.03	3275.83	3493.99	2527.45
PF3D7_0612400	384.253	0.483348	0.258311	1.87118	0.0613198	0.151304	308.431	333.699	402.318	492.562
PF3D7_0612500	269.785	-0.62142	0.297629	-2.0879	0.0368068	0.104469	305.983	349.89	178.622	244.645
PF3D7_0612600	2519.62	0.832544	0.179484	4.63854	3.50882e-06	5.02285e-05	1866.09	1757.54	3315.37	3139.47
PF3D7_0612700	8736.06	0.222866	0.180754	1.23298	0.217582	0.378087	8328.45	7799.21	8467.04	10349.5
PF3D7_0612800	362.089	0.849043	0.25608	3.31554	0.000914678	0.00584397	260.29	257.245	440.713	490.107
PF3D7_0612900	3686.99	0.468991	0.181037	2.59058	0.00958143	0.0371538	3064.73	3119.33	4627.49	3936.41
PF3D7_0613000	1293.21	0.165307	0.20482	0.807085	0.419618	0.594517	1283.5	1156.7	1233.66	1498.96
PF3D7_0613100	816.311	0.422726	0.209428	2.01847	0.0435419	0.118646	670.715	724.964	909.806	959.76
PF3D7_0613200	344.821	0.449201	0.278029	1.61566	0.106167	0.225723	257.026	327.403	350.567	444.288
PF3D7_0613300	3341.38	-0.584395	0.182736	-3.19803	0.00138369	0.0081107	4100.99	3914.45	2891.35	2458.72
PF3D7_0613400	2858.84	1.01433	0.187309	5.41529	6.11907e-08	1.38324e-06	1711.06	2075.95	3799.48	3848.86
PF3D7_0613500	2008.42	-0.497279	0.190978	-2.60385	0.00921827	0.035967	2473.16	2227.06	1786.22	1547.23
PF3D7_0613600	4052.92	-0.830338	0.18273	-4.54407	5.51795e-06	7.45737e-05	5541.15	4832.8	3100.02	2737.73
PF3D7_0613700	2479.86	0.745899	0.227099	3.28447	0.00102176	0.00640634	1537.26	2170.4	2650.96	3560.85
PF3D7_0613800	5716.3	0.0718094	0.174881	0.410618	0.681353	0.799884	5780.22	5366.17	6196.7	5522.1
PF3D7_0613900	24247.9	-0.934165	0.17756	-5.26112	1.43179e-07	2.98249e-06	31843.4	31822.9	18384.8	14940.5
PF3D7_0614000	5142.34	-0.619394	0.191115	-3.24095	0.00119134	0.00724433	7037.61	5421.94	3964.75	4145.05
PF3D7_0614100	353.541	-0.318054	0.304995	-1.04282	0.297033	0.469828	451.223	331.001	387.294	244.645
PF3D7_0614200	253.75	-0.267412	0.32705	-0.817648	0.413558	0.587708	255.394	301.319	170.276	288.01
PF3D7_0614300	10035.2	0.260777	0.189191	1.37838	0.168086	0.313243	9629.9	8628.51	12321.6	9560.78
PF3D7_0614400	747.525	-0.222656	0.212153	-1.04951	0.293944	0.466699	784.948	824.804	706.143	674.205
PF3D7_0614500	12485.7	0.359862	0.167869	2.14371	0.0320561	0.0941695	10405.9	11467.2	14106.2	13963.6
PF3D7_0614600	181.094	1.05566	0.335683	3.14482	0.00166189	0.00937419	125.657	108.835	278.785	211.098
PF3D7_0614700	1454.75	-0.549648	0.19051	-2.88514	0.00391235	0.0182444	1662.1	1795.32	1171.9	1189.68
PF3D7_0614800	1502.8	-0.0986782	0.200809	-0.491404	0.623141	0.7562	1441.79	1664.9	1569.21	1335.32
PF3D7_0614900	1174.22	-0.164429	0.197847	-0.831094	0.405921	0.580825	1174.97	1306.91	1123.49	1091.49
PF3D7_0615000	396.414	0.575457	0.257135	2.23796	0.0252238	0.0792531	284.768	352.588	455.738	492.562
PF3D7_0615100	684.352	-0.62042	0.239562	-2.58981	0.00960296	0.0371606	802.899	852.688	629.352	452.47
PF3D7_0615200	227.804	-0.0671787	0.316872	-0.212006	0.832102	0.9046	192.565	274.335	208.671	235.644
PF3D7_0615300	474.801	0.381738	0.240162	1.5895	0.111947	0.234843	403.898	421.846	495.802	577.656
PF3D7_0615400	10967.1	-0.261595	0.173818	-1.50499	0.132326	0.264809	11011.3	12906.3	9972.81	9978.06
PF3D7_0615500	3878.07	0.78636	0.19353	4.06324	4.83953e-05	0.000503012	2512.32	3182.29	4600.78	5216.9
PF3D7_0615600	2031.2	-0.364018	0.189992	-1.91597	0.0553692	0.140443	2467.45	2103.84	1826.29	1727.24
PF3D7_0615700	2034.46	0.36978	0.186979	1.97766	0.0479673	0.126574	1707.79	1843.89	2160.16	2425.99
PF3D7_0615800	1149.98	-0.0251108	0.194811	-0.128899	0.897438	0.942497	1157.84	1162.1	1141.85	1138.13
PF3D7_0615900	1920.92	-0.0498132	0.206212	-0.241564	0.809118	0.889783	1671.89	2236.06	1933.13	1842.61
PF3D7_0616000	1203.5	0.0242749	0.200171	0.12127	0.903477	0.94608	1170.89	1214.27	1305.45	1123.4
PF3D7_0616100	177.032	0.169375	0.363752	0.465634	0.641477	0.769376	126.473	207.775	163.598	210.28
PF3D7_0616200	2864.39	-0.428867	0.176715	-2.42689	0.015229	0.0534235	3262.19	3310.91	2515.74	2368.72
PF3D7_0616300	139.154	-0.737307	0.391492	-1.88333	0.059656	0.148214	214.596	134.019	91.8153	116.186
PF3D7_0616400	267.992	-0.56366	0.281264	-2.00403	0.0450672	0.121407	323.934	314.811	227.034	206.189
PF3D7_0616500	155.509	0.177067	0.344712	0.513666	0.607485	0.746941	137.896	154.707	150.243	179.188
PF3D7_0616600	887.909	0.130614	0.207689	0.628893	0.529419	0.688514	797.188	898.56	921.491	934.395
PF3D7_0616700	475.899	-0.494205	0.272146	-1.81596	0.0693769	0.1652	487.125	628.722	322.188	465.561
PF3D7_0616800	1465.01	0.3313	0.194295	1.70514	0.0881684	0.197328	1305.53	1288.03	1751.17	1515.32
PF3D7_0616900	785.58	-0.282912	0.217107	-1.3031	0.192539	0.347012	794.74	930.94	679.433	737.207
PF3D7_0617000	507.102	0.516662	0.264033	1.95681	0.0503694	0.131101	394.106	442.534	479.109	712.66
PF3D7_0617100	2612.04	-0.542948	0.19267	-2.81802	0.00483207	0.0213671	2816.68	3381.07	1981.54	2268.89
PF3D7_0617200	7770.84	-0.264878	0.184928	-1.43233	0.152049	0.293445	7554.11	9409.24	7386.96	6733.05
PF3D7_0617300	1788.13	0.648595	0.21034	3.08355	0.00204545	0.011028	1178.24	1608.23	2118.43	2247.62
PF3D7_0617400	1008.48	-0.565164	0.215623	-2.62107	0.00876536	0.0346015	1081.14	1327.6	756.224	868.938
PF3D7_0617800	10266.1	0.909544	0.210071	4.3297	1.49314e-05	0.000181371	5743.5	8522.38	14119.5	12679
PF3D7_0617900	25234.4	0.451494	0.174341	2.58972	0.00960528	0.0371606	20751.4	21882	31679.6	26624.5
PF3D7_0618000	5464.68	0.0131693	0.175303	0.0751231	0.940117	0.968613	5763.09	5115.23	5680.86	5299.54
PF3D7_0618100	458.203	-0.713239	0.248621	-2.86878	0.00412061	0.0189027	591.567	548.67	308.833	383.74
PF3D7_0618200	2531.46	0.486294	0.205434	2.36716	0.0179254	0.0603621	1777.15	2441.13	2906.37	3001.19
PF3D7_0618300	7422.82	0.247875	0.16677	1.48633	0.137192	0.272385	6838.52	6735.15	7986.26	8131.37
PF3D7_0618400	69.5909	-0.200217	0.485631	-0.412282	0.680133	0.799196	86.4912	62.0627	68.4441	61.3657
PF3D7_0618500	2313.71	-0.366655	0.194584	-1.8843	0.0595243	0.148033	2314.05	2898.96	1983.21	2058.62
PF3D7_0618600	573.918	-0.452925	0.229674	-1.97204	0.0486054	0.127548	682.954	644.912	449.06	518.745
PF3D7_0618700	361.186	-0.358127	0.254905	-1.40494	0.160039	0.302836	416.137	395.762	308.833	324.011
PF3D7_0618800	73.0872	-0.17053	0.555092	-0.307211	0.758683	0.855788	111.786	42.2746	83.4684	54.82
PF3D7_0618900	774.993	0.102877	0.243152	0.423098	0.672224	0.793306	881.231	614.331	741.2	863.211
PF3D7_0619000	2194.87	-0.187181	0.194318	-0.963273	0.33541	0.51159	2411.96	2259.44	2272.01	1836.06
PF3D7_0619100	323.651	0.0733897	0.264083	0.277904	0.781086	0.87054	301.087	330.102	323.858	339.557
PF3D7_0619200	2152.66	-0.341434	0.185123	-1.84437	0.0651295	0.157864	2522.93	2288.22	1976.53	1822.97
PF3D7_0619300	580.324	0.347401	0.233324	1.48892	0.136509	0.271349	563.009	458.724	634.36	665.204
PF3D7_0619400	13785	0.275307	0.18405	1.49583	0.134698	0.268598	11229.2	13716.8	16189.5	14004.5
PF3D7_0619500	451.481	0.209801	0.264329	0.793713	0.427362	0.602611	482.229	356.186	434.036	533.473
PF3D7_0619600	123.232	-0.846555	0.419126	-2.01981	0.0434032	0.118396	200.725	115.131	100.162	76.9117
PF3D7_0619700	1032.58	0.0968399	0.200177	0.483771	0.628548	0.759107	1026.47	968.718	1098.44	1036.67
PF3D7_0619800	782.114	0.155345	0.239234	0.649345	0.516115	0.67683	872.255	607.135	848.039	801.027
PF3D7_0619900	1715.45	0.156931	0.188953	0.830532	0.406238	0.581114	1560.11	1685.59	1722.79	1893.34
PF3D7_0620000	499.532	-1.44827	0.240527	-6.02125	1.73076e-09	5.70245e-08	731.095	729.462	290.47	247.099
PF3D7_0620100	642.881	-0.717577	0.245593	-2.92181	0.00348	0.0167789	796.372	805.916	397.31	571.928
PF3D7_0620300	215.577	0.232921	0.366838	0.634944	0.525465	0.685436	266.001	130.422	223.695	242.19
PF3D7_0620400	1536.28	0.318401	0.22721	1.40135	0.161109	0.304185	1499.72	1232.26	2009.92	1403.23
PF3D7_0620500	2227.76	-0.613746	0.188183	-3.26144	0.00110848	0.00680615	2915.41	2473.51	1767.86	1754.24
PF3D7_0620600	97.0672	-0.703643	0.422703	-1.66463	0.0959871	0.210287	104.442	135.818	78.4603	69.5478
PF3D7_0620700	464.049	0.30316	0.261809	1.15795	0.246886	0.412924	488.757	341.795	519.174	506.472
PF3D7_0621000	134.2	-0.121923	0.407408	-0.299266	0.764737	0.859732	181.958	98.0411	118.525	138.277
PF3D7_0621100	6150.7	-0.34622	0.179148	-1.9326	0.053286	0.137048	7276.68	6491.4	5802.73	5031.99
PF3D7_0621200	2841.27	0.0855776	0.189718	0.451079	0.651932	0.777292	2464.18	3050.07	2934.75	2916.1
PF3D7_0621300	819.507	-0.41618	0.208858	-1.99264	0.0463006	0.123427	957.931	916.549	679.433	724.115
PF3D7_0621350	91.7735	-0.690543	0.582232	-1.18603	0.235611	0.399264	184.406	42.2746	66.7747	73.6389
PF3D7_0621400	2738.93	-0.0217012	0.182348	-0.11901	0.905267	0.946971	2580.05	2938.53	2784.51	2652.64
PF3D7_0621500	114.62	-0.0156506	0.382736	-0.0408914	0.967382	0.983191	113.418	116.93	116.856	111.276
PF3D7_0621700	763.353	-0.868202	0.222605	-3.9002	9.6114e-05	0.000914171	1090.12	882.37	542.545	538.382
PF3D7_0621800	9175.39	0.177237	0.175377	1.01061	0.312205	0.484553	7897.62	9327.39	9819.23	9657.33
PF3D7_0621900	2801.62	-0.00346052	0.178125	-0.0194275	0.9845	0.990368	2914.59	2694.78	2846.27	2750.82
PF3D7_0622000	476.894	0.437813	0.239007	1.8318	0.0669809	0.161478	428.376	382.27	524.182	572.747
PF3D7_0622100	335.09	0.636402	0.262575	2.4237	0.0153633	0.0536705	274.161	250.949	388.963	426.287
PF3D7_0622200	965.355	-0.333708	0.222085	-1.50261	0.132939	0.26572	926.108	1227.76	826.337	881.212
PF3D7_0622300	327.512	-0.92929	0.267337	-3.4761	0.000508771	0.003582	458.566	400.259	227.034	224.189
PF3D7_0622400	317.498	-0.120357	0.269056	-0.447331	0.654636	0.778975	350.045	312.112	285.462	322.375
PF3D7_0622500	297.518	-0.204178	0.285143	-0.716055	0.473957	0.643128	362.284	275.235	262.091	290.464
PF3D7_0622600	1414.71	0.367235	0.202272	1.81555	0.0694391	0.16527	1214.96	1258.34	1422.3	1763.24
PF3D7_0622700	58.0988	-0.73344	0.530063	-1.38368	0.166455	0.310893	78.3316	67.4595	35.0567	51.5472
PF3D7_0622800	3754.47	-0.0457433	0.17262	-0.264995	0.791014	0.877724	3874.97	3752.54	3746.06	3644.31
PF3D7_0622900	3509.42	-0.0870336	0.180963	-0.480947	0.630554	0.760982	3413.95	3818.21	3216.87	3588.67
PF3D7_0623000	853.957	0.881441	0.216049	4.07983	4.50691e-05	0.000474559	540.162	662.002	1098.44	1115.22
PF3D7_0623100	11470.6	0.0685652	0.190509	0.359905	0.718918	0.827412	11012.9	11380	13416.7	10073
PF3D7_0623200	880.306	-0.378126	0.216755	-1.74448	0.0810749	0.185267	1100.72	889.565	749.547	781.39
PF3D7_0623300	1542.29	0.449284	0.19262	2.33249	0.0196749	0.0651652	1308.79	1297.92	1904.75	1657.69
PF3D7_0623400	193.383	-0.961661	0.33267	-2.89074	0.00384336	0.0180563	261.921	250.949	106.84	153.823
PF3D7_0623500	1240.55	-0.214046	0.196238	-1.09075	0.275384	0.447377	1261.47	1403.16	1163.55	1134.04
PF3D7_0623600	2997.3	0.0429245	0.21847	0.196478	0.844236	0.913065	3099	2802.72	3649.24	2438.26
PF3D7_0623700	666.474	-0.372656	0.220449	-1.69044	0.0909436	0.201604	798.82	705.176	582.61	579.292
PF3D7_0623800	15367.2	-0.626917	0.178268	-3.5167	0.000436941	0.00315562	17369.2	19937.4	13001	11161.2
PF3D7_0623900	1180.6	-0.209525	0.204373	-1.02521	0.305266	0.478049	1146.42	1386.07	1098.44	1091.49
PF3D7_0624000	13372.1	0.607639	0.176737	3.4381	0.000585801	0.0040397	10462.2	10729.7	17668.6	14627.9
PF3D7_0624100	609.029	0.640532	0.227602	2.81427	0.00488881	0.0215801	505.892	445.232	784.603	700.387
PF3D7_0624200	1477.97	-0.0382008	0.195271	-0.19563	0.8449	0.91328	1427.1	1569.56	1365.54	1549.69
PF3D7_0624300	519.486	-0.309737	0.246203	-1.25806	0.208371	0.3674	500.996	648.51	485.786	442.651
PF3D7_0624400	1101.43	0.167282	0.197455	0.847193	0.396888	0.571468	1033	1041.57	1205.28	1125.86
PF3D7_0624500	2677.33	0.893555	0.206517	4.32679	1.51299e-05	0.000183341	1570.71	2177.59	3383.81	3577.21
PF3D7_0624600	12857	-0.139274	0.213824	-0.651346	0.514823	0.676124	13945.5	13004.4	14829	9649.14
PF3D7_0624700	420.464	0.655712	0.245158	2.67465	0.0074807	0.0306338	338.621	314.811	494.133	534.291
PF3D7_0624800	193.259	-0.557814	0.344262	-1.62032	0.105164	0.224633	241.523	216.77	193.647	121.095
PF3D7_0624900	385.264	-0.972045	0.251909	-3.85872	0.000113982	0.0010466	523.843	496.502	265.43	255.281
PF3D7_0625000	2026.75	-0.503094	0.188955	-2.66251	0.00775609	0.0315056	2454.39	2300.82	1554.18	1797.61
PF3D7_0625100	57.6965	0.569623	0.54614	1.043	0.29695	0.469828	60.3806	32.3805	70.1135	67.9114
PF3D7_0625200	333.061	0.731425	0.265491	2.75499	0.00586942	0.0251811	229.283	271.637	415.673	415.65
PF3D7_0625300	631.192	-0.0298625	0.22476	-0.132864	0.894301	0.940967	687.034	588.246	626.013	623.476
PF3D7_0625400	1900.77	-0.760307	0.237683	-3.19882	0.00137989	0.00809784	2529.46	2255.84	1071.73	1746.06
PF3D7_0625500	165.8	0.659062	0.367681	1.79248	0.0730558	0.17177	98.7305	159.204	178.622	226.644
PF3D7_0625600	181.271	0.341751	0.345736	0.988473	0.322921	0.497204	128.921	191.585	185.3	219.28
PF3D7_0625700	239.371	-0.943578	0.325469	-2.89913	0.00374195	0.0177286	367.18	264.441	135.219	190.643
PF3D7_0625800	215.874	-0.125228	0.322313	-0.388528	0.697625	0.811615	266.817	183.49	207.002	206.189
PF3D7_0626000	698.344	-0.45316	0.225918	-2.00586	0.044871	0.121154	845.329	770.837	529.19	648.022
PF3D7_0626100	1491.16	-0.227409	0.19158	-1.18702	0.23522	0.398925	1520.94	1696.38	1357.2	1390.14
PF3D7_0626200	32.3706	0.386962	0.757859	0.510598	0.609633	0.748076	43.2456	12.5924	41.7342	31.9102
PF3D7_0626300	654.961	0.0628076	0.225449	0.278589	0.78056	0.870532	624.205	655.706	731.183	608.748
PF3D7_0626400	775.871	-0.449868	0.216088	-2.08188	0.0373538	0.105431	829.01	963.321	641.038	670.114
PF3D7_0626500	105.022	-0.157596	0.403539	-0.390533	0.696142	0.810451	99.5465	122.326	93.4846	104.731
PF3D7_0626600	147.525	0.961964	0.350782	2.74234	0.00610025	0.0260164	104.442	95.3427	208.671	181.643
PF3D7_0626700	5097.65	0.660355	0.17181	3.84352	0.000121282	0.00110558	3988.39	3914.45	5983.02	6504.77
PF3D7_0626800	35450.8	0.412798	0.185894	2.22061	0.0263771	0.0817253	29400.5	31423.5	45780.8	35198.6
PF3D7_0626900	343.789	0.50069	0.258862	1.93419	0.0530893	0.136612	296.192	273.436	393.971	411.559
PF3D7_0627000	277.493	-1.20925	0.290317	-4.16528	3.10977e-05	0.000344535	366.364	410.153	146.904	186.552
PF3D7_0627100	4341.26	-0.787558	0.176743	-4.45595	8.35241e-06	0.000107684	5172.34	5824	3096.68	3272.02
PF3D7_0627200	214.03	0.308433	0.30312	1.01752	0.308904	0.481802	180.326	202.378	232.042	241.372
PF3D7_0627300	7869.24	0.107285	0.181905	0.589786	0.555334	0.707105	6766.71	8387.46	8058.04	8264.73
PF3D7_0627400	273.76	-0.0991503	0.277042	-0.357888	0.720427	0.828397	287.216	278.832	270.438	258.554
PF3D7_0627500	5260.71	-0.0742904	0.179798	-0.413187	0.67947	0.798789	5192.74	5597.34	5543.97	4708.8
PF3D7_0627600	336.295	-0.916185	0.266085	-3.4432	0.000574872	0.00396977	460.198	420.048	217.018	247.917
PF3D7_0627700	8413.39	0.0742446	0.189038	0.392751	0.694504	0.809853	9163.99	7228.06	9189.87	8071.64
PF3D7_0627800	4236.29	0.645958	0.181675	3.55558	0.00037715	0.00278362	3006.79	3600.54	5128.3	5209.54
PF3D7_0627900	1491.62	-0.245241	0.187977	-1.30463	0.192018	0.346692	1630.28	1605.54	1383.91	1346.77
PF3D7_0628000	280.485	-0.324304	0.306014	-1.05977	0.289251	0.462452	359.02	266.24	208.671	288.01
PF3D7_0628100	10465.8	0.0808198	0.176005	0.459191	0.646097	0.772894	10187.2	10155.8	11714	9806.24
PF3D7_0628200	8166.73	-0.321241	0.168785	-1.90326	0.057007	0.143328	8707.87	9436.23	7358.58	7164.24
PF3D7_0628300	43887.7	-0.406983	0.166649	-2.44215	0.0146	0.0517935	47264.2	52810.9	37430.6	38045.1
PF3D7_0628400	843.404	-1.84579	0.217415	-8.48969	2.07186e-17	2.90117e-15	1423.02	1216.97	357.245	376.376
PF3D7_0628500	137.798	-0.521547	0.366179	-1.42429	0.154361	0.295756	164.007	161.903	96.8234	128.459
PF3D7_0628600	981.597	-0.040909	0.220461	-0.185561	0.852789	0.917199	921.213	1072.16	849.709	1083.31
PF3D7_0628700	358.698	-0.290599	0.320506	-0.906686	0.364573	0.540056	432.456	359.784	220.357	422.196
PF3D7_0628800	488.297	-0.214622	0.278791	-0.769833	0.441399	0.615177	594.015	452.428	547.553	359.194
PF3D7_0628900	454.656	-0.558011	0.242574	-2.30038	0.021427	0.0698211	529.555	552.268	393.971	342.83
PF3D7_0629100	861.511	-0.107159	0.217712	-0.492207	0.622573	0.755936	986.489	799.619	859.725	800.209
PF3D7_0629200	2747.5	0.0422124	0.181626	0.232414	0.816217	0.894856	2647.77	2768.54	2614.23	2959.46
PF3D7_0629300	3051.99	-0.117462	0.186954	-0.628297	0.529809	0.688697	2997.82	3356.78	2689.35	3164.02
PF3D7_0629400	2459.4	-0.303121	0.192285	-1.57642	0.11493	0.23901	2744.06	2686.69	2443.96	1962.88
PF3D7_0629500	3982.26	-0.469732	0.195481	-2.40295	0.0162632	0.0560759	4141.79	5110.73	3023.23	3653.31
PF3D7_0629600	638.65	-0.832364	0.223863	-3.71818	0.000200664	0.00163688	852.673	784.329	434.036	483.562
PF3D7_0629700	4268.28	0.0947069	0.177514	0.533517	0.593676	0.737123	3947.59	4307.51	4652.53	4165.5
PF3D7_0629800	1878.48	-0.485862	0.183485	-2.64797	0.00809768	0.0325003	2192.47	2191.98	1524.13	1605.33
PF3D7_0629900	2051.98	-0.029872	0.187691	-0.159155	0.873547	0.928431	2004.8	2143.41	1894.73	2164.98
PF3D7_0630000	32.278	0.553098	0.672466	0.822492	0.410797	0.585642	26.1105	26.0843	41.7342	35.183
PF3D7_0630100	116.981	-0.513822	0.411296	-1.24928	0.211564	0.371601	126.473	150.21	71.7829	119.459
PF3D7_0630200	145.2	-0.695738	0.375875	-1.85098	0.0641719	0.156427	159.111	201.479	88.4765	131.732
PF3D7_0630300	977.242	0.117166	0.234642	0.49934	0.61754	0.752795	1098.27	775.334	1101.78	933.577
PF3D7_0630400	167.207	0.421196	0.350502	1.2017	0.229482	0.391743	159.111	127.723	160.259	221.735
PF3D7_0630500	339.978	-0.551925	0.335938	-1.64294	0.100396	0.217488	539.346	268.039	302.156	250.372
PF3D7_0630600	2577.24	-0.426257	0.196113	-2.17353	0.0297405	0.0889743	3192.01	2720.86	1981.54	2414.54
PF3D7_0630700	264.946	0.180314	0.295943	0.609288	0.542334	0.69903	279.872	217.669	255.413	306.829
PF3D7_0630800	174.836	0.546131	0.353425	1.54525	0.122285	0.250229	110.154	174.495	200.324	214.371
PF3D7_0630900	2041.87	-0.126567	0.181107	-0.698854	0.484643	0.651323	2110.06	2152.41	1974.86	1930.16
PF3D7_0631000	264.449	-0.0121459	0.284271	-0.0427266	0.965919	0.982883	279.872	251.849	247.067	279.009
PF3D7_0631100	167.038	-0.702365	0.350365	-2.00467	0.0449984	0.121303	175.43	239.256	115.186	138.277
PF3D7_0631400	119.659	2.29134	0.391385	5.85443	4.78635e-09	1.40279e-07	41.6137	39.5762	196.985	200.461
PF3D7_0632500	307.935	1.12077	0.26828	4.17763	2.94569e-05	0.000329982	192.565	195.183	435.705	408.287
PF3D7_0632700	221.638	0.41813	0.307864	1.35817	0.174411	0.322526	209.7	169.098	272.107	235.644
PF3D7_0632800	776.763	0.240524	0.231278	1.03998	0.29835	0.47132	712.328	709.673	971.573	713.479
PF3D7_0700100	114.523	0.402717	0.396947	1.01454	0.310327	0.483125	92.2029	104.337	151.913	109.64
PF3D7_0700200	115.776	3.20828	0.45624	7.03199	2.03604e-12	1.26712e-10	27.7425	17.0897	257.083	161.187
PF3D7_0700800	40.2158	2.31947	0.649921	3.56885	0.000358548	0.00268167	10.6074	16.1903	76.791	57.2747
PF3D7_0701100	350.538	-0.738475	0.263476	-2.80281	0.0050659	0.0221485	447.143	428.143	287.131	239.735
PF3D7_0701600	168.838	3.08769	0.357035	8.64813	5.23491e-18	1.01497e-15	35.902	35.0789	317.18	287.192
PF3D7_0701900	5280.07	-0.0854107	0.186954	-0.456855	0.647776	0.773767	5040.97	5829.4	5605.74	4644.16
PF3D7_0702000	11888.3	0.304721	0.182925	1.66582	0.0957484	0.209947	9462.63	11813.5	12612.1	13664.9
PF3D7_0702100	8066.92	-1.32522	0.18844	-7.03258	2.0275e-12	1.26712e-10	10622.9	12436.8	5089.9	4118.05
PF3D7_0702200	8814.14	-0.16073	0.169226	-0.949799	0.342215	0.517738	9619.29	8991	8031.33	8614.93
PF3D7_0702300	3579.98	-0.460672	0.176821	-2.60531	0.00917918	0.0358598	4044.69	4247.25	3163.45	2864.55
PF3D7_0702400	1898.07	1.05862	0.197242	5.36712	8.00042e-08	1.74589e-06	1124.39	1337.5	2747.78	2382.63
PF3D7_0702500	3285.93	1.45036	0.194809	7.44507	9.68921e-14	7.4005e-12	1562.55	1958.12	5144.99	4478.06
PF3D7_0702600	290.649	-0.0159859	0.275858	-0.0579499	0.953789	0.975542	281.504	302.218	310.503	268.373
PF3D7_0702900	639.234	0.55853	0.220044	2.53826	0.0111405	0.0418787	537.714	496.502	747.877	774.844
PF3D7_0703000	129.934	0.417118	0.371013	1.12427	0.260899	0.43107	116.682	105.237	165.267	132.55
PF3D7_0703100	38.9694	-0.764861	0.62272	-1.22826	0.21935	0.379589	53.037	44.973	30.0486	27.8191
PF3D7_0703200	2074.63	-0.00445692	0.186961	-0.0238387	0.980981	0.989025	2212.87	1941.93	2130.11	2013.61
PF3D7_0703300	269.202	0.514027	0.287652	1.78697	0.0739416	0.173529	209.7	234.759	283.793	348.557
PF3D7_0703400	482.956	-0.148247	0.233992	-0.633555	0.526371	0.68582	503.444	511.792	465.754	450.833
PF3D7_0703500	11899.1	-0.0270879	0.180952	-0.149697	0.881004	0.933209	12231.2	11787.4	13071.2	10506.6
PF3D7_0703600	4223.62	0.524399	0.185448	2.82774	0.00468775	0.0209242	3183.04	3744.45	5325.29	4641.7
PF3D7_0703700	1437.25	0.465216	0.190762	2.43872	0.0147393	0.052068	1179.05	1236.76	1607.6	1725.6
PF3D7_0703800	155.342	0.590106	0.341558	1.72769	0.0840439	0.190326	128.921	118.729	196.985	176.733
PF3D7_0703900	928.009	-0.550883	0.234205	-2.35214	0.0186658	0.062438	1277.78	926.443	821.329	686.478
PF3D7_0704000	518.619	-0.203034	0.258787	-0.784558	0.432713	0.606592	610.334	497.401	560.908	405.832
PF3D7_0704100	1882.35	-0.337368	0.270033	-1.24936	0.211534	0.371601	2476.42	1722.46	2135.12	1195.4
PF3D7_0704200	478.526	0.289339	0.235017	1.23114	0.21827	0.378891	443.879	417.349	530.859	522.018
PF3D7_0704300	2864	0.0015736	0.181872	0.0086522	0.993097	0.996061	2758.74	2964.62	3039.92	2692.73
PF3D7_0704400	1749.75	-0.283309	0.202294	-1.40048	0.161369	0.304335	2130.46	1709.87	1677.72	1480.96
PF3D7_0704500	2112.55	0.337411	0.20024	1.68503	0.0919823	0.20337	2097.82	1634.32	2458.98	2259.08
PF3D7_0704600	11039.3	-0.156731	0.197762	-0.792524	0.428055	0.602913	12082.7	11190.2	12129.6	8754.84
PF3D7_0704700	495.514	0.432948	0.24971	1.73381	0.0829527	0.188447	467.542	376.873	514.166	623.476
PF3D7_0704800	935.926	-0.395023	0.282372	-1.39895	0.161829	0.304641	876.335	1253.85	580.94	1032.58
PF3D7_0704900	340.726	0.193331	0.299634	0.645223	0.518783	0.679092	394.106	241.955	345.559	381.286
PF3D7_0705000	3512.46	-0.363032	0.181655	-1.99847	0.0456653	0.122186	3657.11	4248.15	2976.48	3168.11
PF3D7_0705100	387.372	0.241477	0.321033	0.752186	0.451939	0.624342	452.855	255.446	500.811	340.375
PF3D7_0705200	67.0387	0.156421	0.480879	0.325282	0.744968	0.847334	61.1966	65.6605	70.1135	71.1842
PF3D7_0705300	1513.43	-0.08951	0.214337	-0.417613	0.67623	0.795908	1355.3	1767.44	1333.83	1597.14
PF3D7_0705400	6221.01	0.570731	0.173086	3.29738	0.000975921	0.00616493	4715.4	5296.92	7583.94	7287.79
PF3D7_0705500	9938.57	0.0416317	0.169675	0.245361	0.806177	0.887904	10068.1	9520.78	10563.8	9601.69
PF3D7_0705600	146.686	0.114889	0.347036	0.331056	0.740602	0.844246	137.08	144.813	148.574	156.278
PF3D7_0705700	6178.45	0.326365	0.169843	1.92157	0.0546604	0.139233	5638.25	5327.5	6699.18	7048.87
PF3D7_0705800	267.661	-0.339425	0.284124	-1.19464	0.232229	0.395495	274.977	322.906	240.389	232.371
PF3D7_0705900	2668.17	-0.299782	0.184805	-1.62215	0.10477	0.224266	3118.58	2768.54	2522.42	2263.17
PF3D7_0706000	6096.71	0.0293866	0.16939	0.173485	0.86227	0.922863	6197.18	5872.57	6041.45	6275.67
PF3D7_0706100	1109.21	0.0916458	0.209913	0.43659	0.662409	0.783483	1000.36	1149.51	1040.02	1246.95
PF3D7_0706200	86.2898	-0.463033	0.44187	-1.04789	0.294688	0.467439	88.9391	110.634	80.1297	65.4568
PF3D7_0706300	752.977	-0.0275949	0.261708	-0.105442	0.916025	0.954264	608.702	913.851	632.691	856.665
PF3D7_0706400	3711.89	-0.00946157	0.207918	-0.0455063	0.963704	0.981222	3232.81	4213.07	4153.39	3248.29
PF3D7_0706500	6820.65	-0.486205	0.197306	-2.46422	0.0137313	0.0493721	6795.27	9125.02	5338.64	6023.66
PF3D7_0706700	600.827	1.86674	0.231423	8.06636	7.24221e-16	8.54147e-14	240.707	277.033	891.443	994.125
PF3D7_0707200	1415.79	0.629649	0.212137	2.96812	0.00299629	0.0148958	948.955	1274.53	1736.14	1703.51
PF3D7_0707300	32316.3	-0.845816	0.181507	-4.65998	3.16246e-06	4.64781e-05	39410.6	43640	25604.8	20609.9
PF3D7_0707400	2081.41	-0.421258	0.183822	-2.29166	0.0219252	0.0710771	2269.99	2496	1804.59	1755.06
PF3D7_0707500	671.602	-1.01827	0.284382	-3.58066	0.000342725	0.00259392	1105.62	689.885	532.529	358.376
PF3D7_0707600	574.64	-0.537082	0.25225	-2.12916	0.0332406	0.096859	801.267	559.464	464.084	473.743
PF3D7_0707700	6122.6	-0.0148329	0.171308	-0.0865859	0.931001	0.962505	5852.03	6456.32	6079.84	6102.21
PF3D7_0707800	907.291	0.128843	0.206316	0.624492	0.532304	0.691228	913.869	819.408	958.218	937.668
PF3D7_0707900	3619.1	-0.0606334	0.178622	-0.339451	0.73427	0.838192	3499.63	3891.96	3395.5	3689.31
PF3D7_0708000	975.258	-0.689828	0.217007	-3.17883	0.00147872	0.00856807	1348.77	1058.66	764.571	729.025
PF3D7_0708100	795.455	0.147042	0.215222	0.683211	0.494474	0.659779	693.561	816.709	826.337	845.21
PF3D7_0708200	191.601	-0.0569796	0.322355	-0.176761	0.859696	0.922391	207.252	184.389	166.937	207.825
PF3D7_0708300	631.163	-0.0420869	0.228501	-0.184187	0.853867	0.917966	683.77	598.14	574.263	668.477
PF3D7_0708400	83428.2	0.20362	0.174402	1.16753	0.242997	0.408246	70178.6	84922.5	89862.1	88749.5
PF3D7_0708500	842.239	0.436989	0.263283	1.65977	0.0969608	0.21196	532.002	900.359	906.467	1030.13
PF3D7_0708600	164.301	-0.192546	0.363468	-0.529748	0.596287	0.738653	162.375	189.786	116.856	188.188
PF3D7_0708700	3074.19	0.570822	0.179674	3.17698	0.00148815	0.00859966	2324.65	2622.82	3737.72	3611.58
PF3D7_0708800	13207.8	-0.487723	0.185949	-2.62289	0.00871869	0.0344713	13491	17347	11348.4	10644.9
PF3D7_0708900	499.703	-0.845176	0.255787	-3.30422	0.000952402	0.00606011	661.739	625.124	295.478	416.469
PF3D7_0709000	4615.69	0.574713	0.243003	2.36505	0.0180278	0.0606664	2912.96	4506.29	4483.92	6559.59
PF3D7_0709100	5300.32	0.503823	0.199114	2.53032	0.0113958	0.042616	4665.63	4099.74	7128.2	5307.73
PF3D7_0709200	315.084	0.165201	0.268954	0.614233	0.539062	0.696791	274.161	320.208	328.866	337.102
PF3D7_0709300	953.006	-0.363642	0.260236	-1.39736	0.162306	0.304982	1231.28	910.253	1021.65	648.84
PF3D7_0709400	395.746	0.0375475	0.292274	0.128467	0.89778	0.942659	432.456	346.292	494.133	310.101
PF3D7_0709500	351.409	0.342879	0.264607	1.2958	0.195043	0.350396	337.805	282.43	368.93	416.469
PF3D7_0709600	707.583	0.184385	0.216856	0.850267	0.395176	0.569818	699.273	625.124	767.91	738.025
PF3D7_0709700	1669.64	0.459534	0.191365	2.40135	0.0163346	0.0562534	1331.64	1481.41	1837.97	2027.52
PF3D7_0709800	272.795	-0.110305	0.343401	-0.321213	0.748049	0.849305	234.179	334.599	185.3	337.102
PF3D7_0709900	898.921	0.790115	0.206354	3.82892	0.000128705	0.0011464	629.917	688.086	1108.46	1169.22
PF3D7_0710000	798.229	0.405849	0.211114	1.92242	0.0545533	0.139101	723.752	649.41	914.814	904.94
PF3D7_0710100	628.49	0.541162	0.255591	2.1173	0.0342345	0.09864	500.996	525.284	589.287	898.394
PF3D7_0710200	3142.27	-0.496608	0.242047	-2.0517	0.0401988	0.111587	2690.2	4666.4	2512.4	2700.09
PF3D7_0710300	349.502	0.747114	0.258607	2.889	0.00386472	0.018106	248.866	273.436	425.689	450.015
PF3D7_0710400	103.678	0.679436	0.399596	1.70031	0.0890729	0.198944	78.3316	80.9513	131.88	123.55
PF3D7_0710500	458.822	-0.101224	0.241008	-0.420003	0.674483	0.794409	482.229	468.618	412.334	472.107
PF3D7_0710600	5914.51	-0.189726	0.231096	-0.820983	0.411656	0.585872	4706.43	7899.95	5435.46	5616.19
PF3D7_0710700	829.812	-1.17908	0.915627	-1.28773	0.197841	0.353532	532.818	1770.14	335.543	680.75
PF3D7_0710800	501.434	-0.23897	0.232745	-1.02675	0.304539	0.477541	530.37	555.866	447.391	472.107
PF3D7_0710900	507.179	0.163735	0.241068	0.679208	0.497006	0.661932	522.211	435.338	504.149	567.019
PF3D7_0711000	1038.3	0.110507	0.234639	0.470964	0.637667	0.766081	806.163	1191.78	1041.69	1113.58
PF3D7_0711100	464.626	-0.45646	0.312251	-1.46184	0.143786	0.282033	483.045	595.442	262.091	517.927
PF3D7_0711200	227.769	0.320112	0.303559	1.05453	0.29164	0.464652	178.694	226.664	252.075	253.645
PF3D7_0711300	273.757	0.451652	0.289053	1.56253	0.118164	0.244226	208.884	254.547	287.131	344.466
PF3D7_0711400	1185.07	0.000367392	0.268387	0.00136889	0.998908	0.999424	861.648	1510.19	1023.32	1345.14
PF3D7_0711500	3660.32	0.0552428	0.17773	0.310824	0.755934	0.854019	3378.05	3802.01	3811.17	3650.03
PF3D7_0711700	301.777	0.94002	0.309029	3.04185	0.00235126	0.0122705	227.651	184.389	485.786	309.283
PF3D7_0712000	787.82	0.0289082	0.217566	0.132871	0.894296	0.940967	751.494	806.815	866.402	726.57
PF3D7_0712300	205.884	0.513349	0.324093	1.58395	0.113204	0.236691	141.976	196.982	258.752	225.826
PF3D7_0712400	68.9666	0.951056	0.486509	1.95486	0.0506	0.13155	39.9818	53.9676	96.8234	85.0938
PF3D7_0712600	356.081	0.616158	0.338954	1.81782	0.0690916	0.164754	283.952	276.134	590.956	273.282
PF3D7_0712800	91.4737	1.09986	0.455085	2.41683	0.0156563	0.0545701	56.3009	59.3643	158.59	91.6395
PF3D7_0712900	113.308	1.4559	0.417042	3.49103	0.000481171	0.00342635	70.9881	49.4703	195.316	137.459
PF3D7_0713100	254.385	3.1995	0.309305	10.3441	4.44894e-25	2.03883e-22	51.4051	48.5708	432.366	485.198
PF3D7_0713400	765.774	0.88123	0.246773	3.57101	0.000355609	0.0026676	612.782	463.222	1143.52	843.574
PF3D7_0713500	463.724	-0.376564	0.240064	-1.5686	0.116742	0.24188	526.291	522.586	377.277	428.742
PF3D7_0713600	737.831	-0.454447	0.222576	-2.04176	0.0411754	0.113325	897.55	810.413	564.247	679.114
PF3D7_0713700	1465.57	-0.168446	0.191181	-0.881079	0.378275	0.554864	1505.44	1595.64	1437.33	1323.86
PF3D7_0713800	1903.53	0.0252135	0.214651	0.117463	0.906493	0.947663	1782.04	1995	1599.26	2237.8
PF3D7_0713900	2008.74	-0.470817	0.299581	-1.57158	0.116048	0.240739	3040.25	1623.52	2163.5	1207.68
PF3D7_0714000	30552.9	0.611051	0.170353	3.58697	0.000334539	0.00254745	22417.5	25937.7	37392.2	36464.3
PF3D7_0714200	1881.28	-0.275953	0.210189	-1.31288	0.189223	0.343119	2332.81	1786.33	1853	1552.96
PF3D7_0714300	1202.65	0.121823	0.202123	0.602717	0.546697	0.70184	1111.33	1190.88	1355.53	1152.86
PF3D7_0714400	366.54	-1.39108	0.271857	-5.11695	3.10509e-07	6.13834e-06	597.279	465.021	190.308	213.553
PF3D7_0714500	865.245	0.236195	0.208506	1.1328	0.257299	0.426941	753.126	835.598	963.226	909.031
PF3D7_0714600	2001.86	-0.185305	0.264935	-0.699433	0.484281	0.651295	1518.49	2744.25	1604.26	2140.44
PF3D7_0715000	974.483	0.324319	0.213098	1.52193	0.128028	0.257949	948.139	783.429	1023.32	1143.04
PF3D7_0715100	168.398	0.63766	0.333628	1.91129	0.0559678	0.141405	135.448	128.623	186.969	222.553
PF3D7_0715200	2518.94	-0.0880429	0.195909	-0.449407	0.653138	0.778362	2314.05	2879.17	2293.71	2588.81
PF3D7_0715300	986.972	1.00457	0.21539	4.66394	3.10205e-06	4.60132e-05	576.88	736.657	1312.12	1322.23
PF3D7_0715400	519.188	0.506703	0.229539	2.20749	0.0272802	0.0833574	425.928	431.741	619.336	599.748
PF3D7_0715500	960.438	-0.390195	0.202701	-1.92498	0.0542321	0.138633	1049.32	1129.72	834.684	828.028
PF3D7_0715600	1927.73	0.711184	0.191189	3.71981	0.000199375	0.00163423	1352.04	1571.36	2497.38	2290.17
PF3D7_0715700	146.218	1.05498	0.387273	2.72413	0.0064472	0.0271742	115.05	75.5546	160.259	234.008
PF3D7_0715800	734.906	0.180924	0.217981	0.829996	0.406541	0.581382	721.304	657.505	729.514	831.301
PF3D7_0715900	2297.59	0.751164	0.205101	3.66241	0.000249854	0.00198037	1585.4	1842.09	2497.38	3265.47
PF3D7_0716000	1883.31	-0.704597	0.217103	-3.24545	0.00117265	0.00714791	1929.73	2737.95	1502.43	1363.14
PF3D7_0716100	2032.77	0.0897422	0.229264	0.391435	0.695476	0.810236	1535.63	2404.25	2048.32	2142.89
PF3D7_0716200	4496.09	0.495303	0.18322	2.70332	0.00686502	0.0285062	3558.38	3907.25	4799.43	5719.28
PF3D7_0716300	7921.82	0.114827	0.176516	0.650522	0.515355	0.676186	7991.46	7219.96	8807.59	7668.26
PF3D7_0716400	1891.28	0.0165196	0.195753	0.08439	0.932746	0.963125	1734.72	2024.68	2041.64	1764.06
PF3D7_0716500	1005.79	-0.141449	0.212748	-0.664867	0.506136	0.668439	1115.41	996.601	861.394	1049.76
PF3D7_0716600	249.045	0.524637	0.286811	1.82921	0.0673687	0.16218	205.621	203.278	280.454	306.829
PF3D7_0716700	361.981	-0.2091	0.260292	-0.803331	0.421784	0.59658	400.634	376.873	305.494	364.921
PF3D7_0716800	5771.37	0.309015	0.183956	1.67983	0.0929899	0.204943	4630.54	5680.09	6640.75	6134.12
PF3D7_0716900	904.014	0.141281	0.254526	0.555075	0.578843	0.725858	1057.48	662.902	864.733	1030.94
PF3D7_0717000	815.636	0.0785329	0.214667	0.365835	0.714488	0.82403	856.752	729.462	861.394	814.937
PF3D7_0717100	1300.53	-0.0127255	0.201327	-0.0632084	0.949601	0.973548	1427.1	1185.49	1278.74	1310.77
PF3D7_0717200	4310.57	0.0968453	0.177094	0.546858	0.584477	0.730559	3882.31	4449.63	4478.92	4431.42
PF3D7_0717300	2472.86	-0.689071	0.192942	-3.5714	0.000355083	0.0026676	2981.5	3120.22	2103.4	1686.33
PF3D7_0717400	3128.99	-0.822725	0.184238	-4.46555	7.98642e-06	0.00010403	3972.07	4020.58	2458.98	2064.34
PF3D7_0717500	17348.7	0.112324	0.174783	0.642651	0.52045	0.680718	16794	16551	19635.1	16414.9
PF3D7_0717600	2122.89	-0.470934	0.200851	-2.34469	0.0190427	0.0634463	2307.52	2628.22	1569.21	1986.61
PF3D7_0717700	6668.98	0.0435987	0.173536	0.251237	0.801631	0.88406	6638.61	6495.9	7215.01	6326.4
PF3D7_0717800	229.054	-0.0598097	0.3074	-0.194567	0.845732	0.91339	225.203	243.753	191.977	255.281
PF3D7_0717900	859.578	-0.0632533	0.20706	-0.305483	0.759998	0.856506	877.151	878.772	878.088	804.3
PF3D7_0718000	185.666	-0.224949	0.332907	-0.675712	0.499224	0.663657	227.651	171.797	185.3	157.914
PF3D7_0718100	955.831	-0.339263	0.266187	-1.27453	0.202477	0.360284	1253.31	878.772	1036.68	654.568
PF3D7_0718300	247.917	-0.0900756	0.309201	-0.291318	0.770808	0.863832	296.192	214.071	263.76	217.644
PF3D7_0718400	4002.58	1.01435	0.175841	5.76857	7.99473e-09	2.23897e-07	2535.99	2764.94	5547.31	5162.08
PF3D7_0718500	3567.96	-0.371322	0.203959	-1.82057	0.0686721	0.164033	3362.55	4687.08	3095.01	3127.2
PF3D7_0718600	1058.9	-0.160964	0.216475	-0.743567	0.457138	0.629283	1144.78	1088.35	1135.17	867.302
PF3D7_0718700	287.77	0.260331	0.274959	0.946799	0.343741	0.519269	274.977	249.15	300.486	326.466
PF3D7_0718800	95.4518	-0.221926	0.415738	-0.533811	0.593472	0.737052	106.074	99.84	81.7991	94.0941
PF3D7_0719000	565.821	-0.537084	0.238458	-2.25233	0.0243017	0.0771927	741.703	599.04	435.705	486.835
PF3D7_0719100	1397.54	-0.212052	0.19762	-1.07303	0.283259	0.455183	1378.96	1620.83	1322.14	1268.22
PF3D7_0719200	621.677	-0.312184	0.223165	-1.39889	0.161846	0.304641	657.659	720.467	534.198	574.383
PF3D7_0719300	2350.29	0.23808	0.178716	1.33217	0.182805	0.333601	2159.83	2153.31	2590.86	2497.18
PF3D7_0719400	2461.25	-0.368877	0.18033	-2.04557	0.0407991	0.11288	2662.46	2885.47	2188.54	2108.53
PF3D7_0719500	1997.88	0.170693	0.182181	0.936938	0.348791	0.523246	1827.74	1932.04	2111.75	2119.98
PF3D7_0719600	6854.62	0.382963	0.176333	2.17181	0.0298699	0.0891499	5559.91	6339.39	8134.83	7384.34
PF3D7_0719700	10744.1	0.00216587	0.177289	0.0122166	0.990253	0.994593	9737.6	11734.3	10922.7	10581.9
PF3D7_0719800	320.934	0.070685	0.263614	0.268139	0.788593	0.875767	319.038	306.716	338.882	319.102
PF3D7_0719900	1697.05	-0.0837015	0.243792	-0.343332	0.731348	0.835614	2011.33	1477.81	1991.56	1307.5
PF3D7_0720000	813.228	-0.265026	0.217552	-1.21822	0.223141	0.383182	806.979	967.818	767.91	710.206
PF3D7_0720100	812.939	0.046611	0.227618	0.204777	0.837746	0.908189	696.009	904.856	774.587	876.302
PF3D7_0720200	765.027	0.328088	0.215411	1.52308	0.12774	0.257574	631.549	724.964	874.749	828.846
PF3D7_0720300	269.275	-0.015817	0.296115	-0.0534151	0.957401	0.976778	227.651	313.911	270.438	265.1
PF3D7_0720400	1587.26	-0.0260579	0.187092	-0.139279	0.88923	0.93857	1582.14	1621.73	1532.48	1612.69
PF3D7_0720500	291.283	-0.580585	0.274069	-2.11839	0.0341423	0.0986312	366.364	331.901	232.042	234.826
PF3D7_0720600	2300.63	0.107195	0.21037	0.509555	0.610363	0.748076	2152.49	2274.73	2789.51	1985.79
PF3D7_0720700	6962.32	-0.630186	0.171283	-3.6792	0.000233968	0.00186324	8354.56	8561.95	5754.31	5178.45
PF3D7_0720800	654.475	0.0935408	0.255715	0.3658	0.714514	0.82403	545.874	718.668	789.611	563.746
PF3D7_0720900	890.437	-0.371662	0.205369	-1.80973	0.0703384	0.166546	1039.53	969.617	769.579	783.026
PF3D7_0721000	3605.23	0.0315676	0.186167	0.169566	0.865352	0.924399	3201.81	3929.74	3685.97	3603.39
PF3D7_0721100	4892.13	-0.426549	0.182916	-2.33194	0.0197036	0.065185	6091.1	5130.52	3956.4	4390.51
PF3D7_0721200	1482.77	-0.0724401	0.195494	-0.370549	0.710973	0.821599	1630.28	1410.35	1395.59	1494.87
PF3D7_0721300	1952.44	-0.479484	0.189879	-2.52521	0.0115629	0.0431255	2356.48	2189.28	1749.5	1514.51
PF3D7_0721400	1907.98	0.0910664	0.18308	0.497413	0.618898	0.75359	1828.55	1866.38	2019.94	1917.06
PF3D7_0721500	115.506	0.073421	0.416265	0.17638	0.859995	0.922391	141.976	82.7503	125.203	112.095
PF3D7_0721600	16021.6	0.342303	0.171317	1.99806	0.0457097	0.12224	13258.4	15000.3	18610.1	17217.6
PF3D7_0721700	1312.12	0.564085	0.194795	2.89579	0.00378206	0.0178682	1009.34	1109.03	1515.79	1614.33
PF3D7_0721800	1588.81	0.734516	0.204192	3.59719	0.000321675	0.00247567	1202.72	1180.99	2235.28	1736.24
PF3D7_0721900	1439.73	0.0309652	0.216932	0.142742	0.886494	0.936466	1502.17	1349.19	1225.32	1682.24
PF3D7_0722000	963.017	-0.636026	0.221769	-2.86796	0.00413128	0.0189325	1174.97	1172	642.707	862.393
PF3D7_0722100	1007.46	0.641033	0.2064	3.10578	0.00189778	0.0104326	831.458	743.853	1155.2	1299.32
PF3D7_0722200	9616.8	-0.696566	0.178862	-3.89442	9.8432e-05	0.000934455	10824.5	12963	7640.7	7039.06
PF3D7_0722300	2685.82	-0.837897	0.177296	-4.72597	2.29015e-06	3.50901e-05	3502.08	3386.46	1956.5	1898.25
PF3D7_0722400	4817.27	-0.0805826	0.170753	-0.471925	0.63698	0.765631	4842.69	5060.36	4766.05	4599.97
PF3D7_0722500	1711.64	-1.06305	0.285067	-3.72912	0.000192153	0.00158934	1485.04	3146.31	1051.7	1163.49
PF3D7_0722600	3837.13	0.172594	0.18836	0.916302	0.359508	0.534597	3275.24	3942.33	3792.81	4338.15
PF3D7_0722700	1197.82	0.903905	0.222583	4.06097	4.88692e-05	0.000505851	718.04	949.829	1714.44	1408.96
PF3D7_0722800	518.726	0.913735	0.238571	3.83004	0.000128123	0.0011464	323.934	395.762	676.094	679.114
PF3D7_0722900	229.273	0.96703	0.305069	3.16988	0.00152504	0.00876595	136.264	174.495	292.14	314.192
PF3D7_0723000	166.573	-1.13591	0.420681	-2.70018	0.00693024	0.0287534	310.063	149.31	78.4603	128.459
PF3D7_0723100	35.1324	0.198676	0.703322	0.282482	0.777574	0.869317	47.3254	17.9892	38.3955	36.8194
PF3D7_0723200	461.619	1.01276	0.2373	4.26783	1.97385e-05	0.000231804	306.799	304.917	626.013	608.748
PF3D7_0723300	5038.17	-0.120058	0.178945	-0.670923	0.502269	0.66588	4844.32	5652.2	4665.89	4990.26
PF3D7_0723400	3603.72	-0.558446	0.192304	-2.90397	0.00368462	0.0175228	4219.3	4362.38	3283.65	2549.54
PF3D7_0723500	194.776	-0.327649	0.311948	-1.05033	0.293566	0.466246	217.86	215.87	170.276	175.097
PF3D7_0723600	622.827	-0.587043	0.226572	-2.59098	0.00957022	0.0371389	709.065	787.926	465.754	528.563
PF3D7_0723700	639.161	-0.0415642	0.220647	-0.188374	0.850583	0.91639	661.739	634.119	659.401	601.384
PF3D7_0723800	2645.92	-0.184302	0.176714	-1.04294	0.296975	0.469828	2792.2	2836.89	2504.05	2450.54
PF3D7_0723900	1835.69	0.207503	0.185249	1.12013	0.262659	0.432983	1717.58	1689.18	2051.65	1884.34
PF3D7_0724000	299.695	0.259481	0.284209	0.912993	0.361246	0.536585	297.007	247.351	365.592	288.828
PF3D7_0724100	3281.77	-0.753788	0.286956	-2.62684	0.00861808	0.0341808	2543.33	5698.08	2287.04	2598.63
PF3D7_0724200	396.844	0.167013	0.250305	0.667237	0.504621	0.667183	350.045	397.561	429.028	410.741
PF3D7_0724300	162.189	-0.18437	0.340086	-0.542127	0.587731	0.732795	185.222	159.204	163.598	140.732
PF3D7_0724400	666.167	0.31433	0.230945	1.36106	0.173495	0.321695	530.37	656.605	787.942	689.751
PF3D7_0724500	214.366	0.499249	0.30481	1.6379	0.101442	0.218628	181.958	172.696	270.438	232.371
PF3D7_0724600	1333.26	-0.0701333	0.204495	-0.342958	0.73163	0.835684	1473.61	1259.24	1196.94	1403.23
PF3D7_0724700	3032.53	-0.743732	0.17816	-4.17452	2.9862e-05	0.00033304	3723.2	3873.07	2163.5	2370.35
PF3D7_0724800	5926.96	-0.435313	0.177481	-2.45274	0.0141775	0.0506151	6870.34	6755.84	5455.5	4626.16
PF3D7_0724900	1743.54	-1.15174	0.216885	-5.31036	1.09407e-07	2.30763e-06	2012.96	2798.22	1018.31	1144.68
PF3D7_0725000	2027.84	0.242982	0.202141	1.20204	0.229347	0.391646	2107.61	1607.33	2165.17	2231.26
PF3D7_0725100	1529.44	-0.192415	0.208228	-0.92406	0.355455	0.53029	1839.16	1422.05	1502.43	1354.14
PF3D7_0725200	2390.65	-0.215454	0.189019	-1.13985	0.254348	0.423018	2407.07	2732.56	2060	2362.99
PF3D7_0725300	1524.15	-0.436642	0.193138	-2.26078	0.0237729	0.0758956	1848.95	1655.9	1350.52	1241.22
PF3D7_0725400	18394	-0.333322	0.164863	-2.02181	0.0431958	0.117958	19928.9	21089.6	16551.8	16005.8
PF3D7_0725600	66750.2	-0.244892	0.24925	-0.982514	0.325847	0.50018	49836.9	94966.7	63674.7	58522.4
PF3D7_0725800	41.7293	-1.20618	0.950684	-1.26875	0.20453	0.362275	4.07977	112.432	25.0405	25.3645
PF3D7_0726000	301516	0.242107	0.278077	0.870648	0.383946	0.559962	172334	380217	359657	293856
PF3D7_0726100	2998.1	0.232488	0.183113	1.26965	0.20421	0.361946	2972.52	2540.97	3290.33	3188.56
PF3D7_0726200	727.081	-0.171286	0.238453	-0.718323	0.472558	0.64244	820.85	716.869	792.95	577.656
PF3D7_0726300	545.23	1.31223	0.23202	5.65569	1.55225e-08	4.01277e-07	302.719	322.906	822.999	732.298
PF3D7_0726400	1167.01	-0.0631557	0.246684	-0.256018	0.797937	0.881332	1453.22	930.041	1260.37	1024.4
PF3D7_0726500	9231.84	-0.503816	0.174103	-2.89378	0.00380637	0.0179159	10855.5	10797.1	8229.99	7044.78
PF3D7_0726600	838.009	-0.446381	0.216405	-2.06271	0.0391399	0.109189	1059.93	873.375	702.804	715.933
PF3D7_0726700	1099.23	0.555267	0.204284	2.71811	0.00656565	0.0275353	877.151	904.856	1198.61	1416.32
PF3D7_0726800	90.6005	-0.826577	0.450477	-1.83489	0.0665213	0.160447	135.448	95.3427	76.791	54.82
PF3D7_0726900	798.892	0.383243	0.246037	1.55766	0.119313	0.246157	652.764	736.657	722.837	1083.31
PF3D7_0727000	952.643	0.502681	0.224854	2.23558	0.0253791	0.0796612	822.482	751.948	1283.74	952.396
PF3D7_0727100	369.013	0.403866	0.26299	1.53567	0.124619	0.253512	281.504	354.387	407.326	432.833
PF3D7_0727200	1591.96	0.165089	0.194367	0.84937	0.395676	0.570212	1433.63	1566.86	1802.92	1564.42
PF3D7_0727300	654.716	0.304011	0.249328	1.21932	0.222722	0.382925	515.683	658.404	612.658	832.119
PF3D7_0727400	4699.47	0.246165	0.181452	1.35664	0.174897	0.323187	4038.98	4558.46	5462.17	4738.25
PF3D7_0727500	201.993	0.251476	0.324103	0.775914	0.4378	0.612191	203.173	164.601	248.736	191.461
PF3D7_0727600	66.1268	-1.12363	0.522465	-2.15063	0.0315057	0.0929316	110.97	71.0573	33.3874	49.0926
PF3D7_0727700	242.978	0.516542	0.314903	1.64032	0.100938	0.218008	220.308	180.791	233.712	337.102
PF3D7_0727800	1635.94	-0.0466846	0.216316	-0.215817	0.829131	0.903002	1889.75	1432.84	1776.21	1444.96
PF3D7_0727900	114.054	0.263728	0.392388	0.672111	0.501513	0.665639	115.05	92.6443	113.517	135.005
PF3D7_0728000	5527.71	0.354121	0.175568	2.017	0.0436958	0.118808	4517.12	5188.08	6298.53	6107.12
PF3D7_0728100	680.751	-0.460421	0.249287	-1.84695	0.0647543	0.157163	877.967	696.182	667.747	481.107
PF3D7_0728200	445.094	0.883821	0.253497	3.48652	0.000489355	0.00346954	314.143	310.313	652.723	503.199
PF3D7_0728300	401.02	0.0882234	0.248124	0.355562	0.722169	0.829323	370.443	407.455	403.987	422.196
PF3D7_0728400	188.553	-0.71694	0.327234	-2.19091	0.0284583	0.0859033	205.621	263.542	140.227	144.823
PF3D7_0728500	27.6067	-0.232943	0.768237	-0.303217	0.761724	0.857684	30.1903	28.7827	36.7261	14.7278
PF3D7_0728600	3631.27	-0.277164	0.217209	-1.27602	0.201947	0.359978	3162.64	4795.92	3253.6	3312.93
PF3D7_0728700	692.48	-0.459848	0.230565	-1.99444	0.0461039	0.123033	750.678	855.386	515.835	648.022
PF3D7_0728800	969.93	-0.0437275	0.209523	-0.2087	0.834682	0.906231	1060.74	909.353	908.137	1001.49
PF3D7_0728900	910.092	-0.458378	0.227721	-2.01289	0.0441261	0.119591	910.605	1198.08	704.474	827.21
PF3D7_0729000	319.936	-0.194988	0.295439	-0.659994	0.509258	0.671331	270.081	412.852	307.164	289.646
PF3D7_0729100	818.149	-0.386982	0.228174	-1.69599	0.0898873	0.200252	1001.99	849.989	797.958	622.657
PF3D7_0729200	209.754	0.045986	0.315575	0.145721	0.884141	0.934764	208.068	205.976	181.961	243.008
PF3D7_0729300	1722.14	-0.161426	0.1974	-0.817761	0.413493	0.587708	1959.92	1678.39	1509.11	1741.15
PF3D7_0729400	2025.34	0.183462	0.189944	0.965874	0.334107	0.509991	1895.46	1896.06	2338.79	1971.07
PF3D7_0729500	3054.28	-0.577677	0.176965	-3.26436	0.00109713	0.00677776	3737.07	3577.15	2537.44	2365.44
PF3D7_0729600	872.151	0.569973	0.238522	2.3896	0.0168665	0.0575654	567.088	837.397	1043.36	1040.76
PF3D7_0729700	271.604	0.113927	0.315867	0.360681	0.718338	0.827122	311.695	208.675	323.858	242.19
PF3D7_0729900	1064.34	-0.295668	0.232906	-1.26947	0.204272	0.361946	1347.96	995.702	1073.4	840.301
PF3D7_0730000	184.777	-0.142952	0.344369	-0.415112	0.67806	0.797503	176.246	213.172	140.227	209.462
PF3D7_0730100	221.599	-0.434288	0.3503	-1.23976	0.215064	0.375264	323.934	184.389	210.34	167.733
PF3D7_0730200	542.829	-0.310592	0.228651	-1.35836	0.174348	0.322526	578.512	623.325	492.464	477.016
PF3D7_0730300	28878.6	-0.500515	0.251777	-1.98793	0.0468194	0.124285	26259.9	41421	18333	29500.5
PF3D7_0730400	9426.56	0.153578	0.167333	0.9178	0.358724	0.533587	8603.43	9247.34	9906.03	9949.43
PF3D7_0730500	2589.76	-0.211301	0.178574	-1.18327	0.236703	0.400275	2696.73	2862.08	2352.14	2448.08
PF3D7_0730800	29691.7	0.710905	0.193139	3.68079	0.000232514	0.00185753	19225.5	25815.4	39028.2	34697.8
PF3D7_0730900	3065.66	0.301899	0.213102	1.41669	0.156574	0.298408	2853.39	2635.42	4014.83	2759
PF3D7_0731000	512.612	-1.10882	0.295657	-3.75034	0.000176593	0.00148321	896.734	502.798	353.906	297.01
PF3D7_0731100	30761.6	0.102272	0.164467	0.621838	0.534048	0.692957	28570.7	30773.2	31639.5	32063.2
PF3D7_0731200	1257.23	0.00495789	0.23046	0.021513	0.982836	0.989859	1209.24	1304.22	1009.97	1505.51
PF3D7_0731300	975.422	0.848502	0.203999	4.15935	3.19155e-05	0.000350514	670.715	723.165	1201.95	1305.86
PF3D7_0731400	8023.53	-0.909055	0.196045	-4.63696	3.53565e-06	5.03481e-05	12071.2	8871.37	5397.07	5754.47
PF3D7_0731500	101085	-1.26136	0.192937	-6.53767	6.24848e-11	2.78748e-09	141867	143448	68990	50036.8
PF3D7_0731600	3697.16	0.391888	0.179561	2.18248	0.029074	0.0873955	2986.39	3410.75	4059.9	4331.6
PF3D7_0731700	204.164	1.20451	0.324451	3.71244	0.00020527	0.00166898	103.626	143.914	272.107	297.01
PF3D7_0731800	1037.62	-0.198361	0.226706	-0.874971	0.38159	0.557967	1037.89	1182.79	811.313	1118.49
PF3D7_0732900	292.937	0.835745	0.281981	2.96384	0.00303826	0.0150351	234.995	185.289	390.632	360.83
PF3D7_0733000	1076.54	0.641489	0.209485	3.06222	0.00219701	0.0116458	813.507	867.079	1447.34	1178.22
PF3D7_0800100	1542.97	1.05702	0.203502	5.19414	2.05665e-07	4.16367e-06	880.415	1123.42	2076.69	2091.34
PF3D7_0800200	640.045	1.58584	0.220626	7.18792	6.57864e-13	4.54287e-11	312.511	327.403	949.871	970.396
PF3D7_0800300	602.521	-0.178571	0.226717	-0.787639	0.430908	0.605288	592.383	687.187	567.585	562.928
PF3D7_0800400	200.285	0.20221	0.310695	0.65083	0.515156	0.676179	188.486	183.49	228.704	200.461
PF3D7_0800500	17.6708	0.481892	0.909877	0.529623	0.596373	0.738653	13.0553	16.1903	26.7099	14.7278
PF3D7_0800600	109.818	-0.568865	0.411011	-1.38407	0.166339	0.31079	122.393	141.215	70.1135	105.549
PF3D7_0800700	326.868	0.220005	0.282797	0.777961	0.436592	0.610671	311.695	290.525	412.334	292.919
PF3D7_0800750	220.086	1.42788	0.319331	4.47148	7.76816e-06	0.000101449	122.393	116.93	267.099	373.922
PF3D7_0800800	124.65	0.911135	0.434543	2.09677	0.0360141	0.102685	100.362	73.7557	106.84	217.644
PF3D7_0800900	209.781	-0.178969	0.35626	-0.502355	0.615418	0.751531	212.148	235.658	135.219	256.1
PF3D7_0801000	8671.93	0.631561	0.171386	3.68502	0.000228683	0.00182983	6647.58	6958.22	11148	9933.88
PF3D7_0801100	1271.27	-0.0254163	0.229739	-0.110631	0.911909	0.951943	1033	1531.78	1295.43	1224.86
PF3D7_0801200	82.9311	0.864789	0.444473	1.94565	0.0516971	0.133729	53.037	64.7611	101.831	112.095
PF3D7_0801300	243.677	0.308009	0.317347	0.970577	0.331759	0.50771	174.614	261.743	247.067	291.283
PF3D7_0801400	402.971	-0.0685534	0.265012	-0.258681	0.795882	0.880143	349.229	475.814	400.648	386.195
PF3D7_0801500	1466.23	0.173433	0.189801	0.913765	0.360841	0.536261	1366.72	1390.56	1495.75	1611.87
PF3D7_0801600	32.5668	0.638636	0.674822	0.946377	0.343956	0.519438	29.3744	21.587	38.3955	40.9105
PF3D7_0801700	1583.46	-0.723129	0.192694	-3.75274	0.000174912	0.00147447	2029.28	1913.15	1273.73	1117.67
PF3D7_0801800	5123.8	0.0893263	0.173419	0.51509	0.60649	0.746415	4833.72	5095.44	5538.97	5027.08
PF3D7_0801900	7410.32	-1.59912	0.176996	-9.03476	1.64369e-19	3.94564e-17	10534	11748.7	3918.01	3440.57
PF3D7_0802000	12841.8	0.511464	0.181134	2.82368	0.00474764	0.0211234	9545.04	11634.5	14298.1	15889.6
PF3D7_0802100	4183.28	0.0890496	0.21213	0.419788	0.674641	0.794409	3506.16	4605.23	3702.66	4919.08
PF3D7_0802200	4272.42	0.311061	0.204331	1.52234	0.127923	0.257841	3166.72	4460.42	4847.85	4614.7
PF3D7_0802300	1773.72	0.115242	0.213835	0.538929	0.589936	0.733744	1826.11	1576.75	2126.78	1565.23
PF3D7_0802400	1493.23	0.412853	0.198815	2.07657	0.0378413	0.106299	1157.02	1404.96	1732.8	1678.15
PF3D7_0802500	1951.61	0.0620709	0.191311	0.32445	0.745597	0.847667	2034.99	1782.73	2111.75	1876.97
PF3D7_0802600	9410.97	-0.241956	0.190367	-1.271	0.203728	0.361617	10455.6	9937.23	9819.23	7431.8
PF3D7_0802700	169.284	-0.014148	0.33424	-0.0423289	0.966236	0.983007	186.038	153.808	175.284	162.005
PF3D7_0802800	7029.27	-0.0977411	0.189174	-0.516674	0.605384	0.7456	7597.35	6933.93	7639.03	5946.75
PF3D7_0802900	123.872	-1.49224	0.477964	-3.12209	0.00179574	0.00997062	266.001	99.84	60.0973	69.5478
PF3D7_0803000	1591.59	-0.76539	0.204744	-3.73828	0.000185285	0.00153875	2051.31	1953.63	1330.49	1030.94
PF3D7_0803100	2972.95	-0.306977	0.194647	-1.5771	0.114773	0.238814	2872.16	3703.97	2682.68	2633
PF3D7_0803200	3663.49	0.3487	0.18592	1.87553	0.0607195	0.150264	2893.38	3552.86	4074.93	4132.78
PF3D7_0803300	1541.77	1.13184	0.191885	5.89852	3.66778e-09	1.12739e-07	1010.97	921.946	2028.28	2205.89
PF3D7_0803400	7996.71	0.432048	0.176671	2.44549	0.0144655	0.0513525	6704.7	6909.65	9969.47	8403.01
PF3D7_0803500	2843.52	-0.362724	0.181138	-2.00247	0.0452342	0.121461	2994.55	3403.55	2509.06	2466.9
PF3D7_0803600	4888.69	-0.0986667	0.170227	-0.579617	0.562173	0.712218	5122.56	4988.4	4809.45	4634.34
PF3D7_0803700	931.082	0.322079	0.217546	1.48051	0.138738	0.274373	741.703	914.75	966.564	1101.31
PF3D7_0803800	5757.04	0.331148	0.17779	1.86258	0.0625212	0.153442	4690.92	5508.29	6271.82	6557.13
PF3D7_0804000	3393.93	-0.373105	0.184974	-2.01707	0.043688	0.118808	3565.72	4097.04	2764.47	3148.47
PF3D7_0804300	746.035	0.0996421	0.235628	0.42288	0.672383	0.793306	757.206	680.891	893.112	652.931
PF3D7_0804400	827.081	-0.0357226	0.207547	-0.172118	0.863345	0.923625	862.464	812.212	812.983	820.664
PF3D7_0804500	4421.5	-0.540034	0.182406	-2.96062	0.00307022	0.015129	5404.07	5072.05	3928.02	3281.84
PF3D7_0804600	1056.06	-0.648932	0.207615	-3.12564	0.00177418	0.00987155	1193.74	1384.27	869.741	776.481
PF3D7_0804700	584.096	-0.331418	0.232338	-1.42645	0.15374	0.295351	588.303	713.271	527.52	507.29
PF3D7_0804800	1041.38	-0.299899	0.217507	-1.3788	0.167956	0.313232	1095.01	1206.18	811.313	1053.04
PF3D7_0804900	3089.05	0.134959	0.202334	0.66701	0.504766	0.667183	2750.58	3141.81	2774.49	3689.31
PF3D7_0805000	849.762	-0.163332	0.208055	-0.785044	0.432428	0.606361	883.679	912.951	764.571	837.847
PF3D7_0805100	2012.13	-0.11188	0.182758	-0.612176	0.540421	0.697278	2016.22	2164.1	1933.13	1935.07
PF3D7_0805200	10871	-0.360071	0.165781	-2.17197	0.0298578	0.0891499	12449	11991.6	9684.01	9359.5
PF3D7_0805300	1153.49	-1.61345	0.255139	-6.32381	2.55195e-10	1.01294e-08	2179.41	1298.82	540.875	594.838
PF3D7_0805400	569.026	0.650907	0.235359	2.76559	0.00568197	0.024502	479.781	406.556	644.376	745.389
PF3D7_0805500	916.408	-0.724578	0.219721	-3.29771	0.000974758	0.00616493	1276.97	1005.6	719.498	663.568
PF3D7_0805600	3415.35	-0.117493	0.185339	-0.633934	0.526124	0.685675	3656.29	3454.82	2969.81	3580.48
PF3D7_0805700	2794.5	0.295942	0.281739	1.05041	0.29353	0.466246	2060.29	2961.02	2056.66	4100.05
PF3D7_0805900	394.122	-0.499294	0.31056	-1.60772	0.107896	0.228628	323.934	599.939	315.511	337.102
PF3D7_0806000	907.334	-0.145039	0.20643	-0.702609	0.482299	0.649762	970.986	933.639	908.137	816.573
PF3D7_0806100	303.319	-0.0670041	0.303865	-0.220506	0.825477	0.900894	310.879	312.112	225.365	364.921
PF3D7_0806200	1151.63	0.238009	0.213616	1.11419	0.265198	0.43546	1197.01	916.549	1237	1255.95
PF3D7_0806300	2843.98	0.907015	0.185845	4.88049	1.05822e-06	1.79612e-05	1812.24	2145.21	3594.15	3824.31
PF3D7_0806400	128.601	0.513005	0.422162	1.21519	0.224295	0.384582	138.712	73.7557	125.203	176.733
PF3D7_0806500	5538.06	-0.699414	0.176846	-3.95493	7.65555e-05	0.000746453	6513.77	7193.88	4470.57	3974.04
PF3D7_0806600	517.024	-1.1031	0.249051	-4.42921	9.45796e-06	0.000120095	746.598	662.002	373.939	285.555
PF3D7_0806700	2201.74	-0.288263	0.180045	-1.60106	0.109363	0.231049	2455.21	2386.27	2011.59	1953.88
PF3D7_0806800	19832.2	-0.585011	0.166086	-3.52234	0.000427748	0.0030981	22762.7	24835	16005.9	15725.2
PF3D7_0806900	146.558	0.324584	0.359774	0.902188	0.366957	0.542313	137.896	123.226	138.558	186.552
PF3D7_0807000	1235.84	0.0773476	0.195247	0.396153	0.691992	0.807858	1152.13	1252.95	1295.43	1242.86
PF3D7_0807100	831.588	1.0014	0.210346	4.76074	1.92883e-06	3.00099e-05	555.665	553.168	1045.02	1172.49
PF3D7_0807200	1045.12	1.2949	0.209296	6.18692	6.13493e-10	2.22343e-08	555.665	655.706	1400.6	1568.51
PF3D7_0807300	1434.11	0.946335	0.205448	4.6062	4.10099e-06	5.7108e-05	862.464	1097.34	1938.14	1838.52
PF3D7_0807400	380.23	0.524366	0.293685	1.78547	0.0741851	0.173857	388.394	234.759	465.754	432.015
PF3D7_0807500	4997.51	0.435417	0.179628	2.424	0.0153508	0.0536638	4012.86	4483.81	6133.26	5360.09
PF3D7_0807600	7021.76	0.0720127	0.175062	0.411355	0.680812	0.799621	6940.51	6750.44	7735.85	6660.23
PF3D7_0807700	2019.32	1.31652	0.19895	6.61735	3.65696e-11	1.72515e-09	1188.03	1124.32	3223.55	2541.36
PF3D7_0807800	3666.94	-0.223385	0.174325	-1.28143	0.200041	0.356959	3827.64	4073.65	3310.36	3456.12
PF3D7_0807900	3592.29	0.482299	0.185397	2.60144	0.00928338	0.0361371	2885.22	3107.63	4575.74	3800.58
PF3D7_0808000	71.6633	-0.187707	0.479283	-0.391641	0.695324	0.810236	88.1231	64.7611	61.7666	72.0024
PF3D7_0808100	575.976	0.0754621	0.241743	0.312159	0.75492	0.853071	580.96	538.776	674.425	509.745
PF3D7_0808200	37348.1	-0.0873298	0.168055	-0.519652	0.603306	0.744496	36747.3	40207.6	37831.2	34606.2
PF3D7_0808300	9309.47	-0.30458	0.177138	-1.71945	0.0855327	0.192814	10485	10089.2	9078.03	7585.62
PF3D7_0808400	492.339	-0.577684	0.2673	-2.16118	0.0306817	0.0910338	706.617	473.116	375.608	414.014
PF3D7_0808600	916.413	-0.429242	0.214304	-2.00296	0.0451814	0.121454	997.912	1103.64	854.717	709.388
PF3D7_0808700	2840.71	0.154256	0.218569	0.705751	0.480343	0.64797	2652.67	2721.76	3602.5	2385.9
PF3D7_0808800	161.328	2.15793	0.365077	5.9109	3.40247e-09	1.05226e-07	70.9881	46.7719	280.454	247.099
PF3D7_0808900	216.679	1.98564	0.315604	6.29156	3.14288e-10	1.20941e-08	77.5157	97.1416	365.592	326.466
PF3D7_0809100	2894.5	1.73545	0.180344	9.623	6.394e-22	2.3023e-19	1361.83	1311.41	4694.26	4210.51
PF3D7_0809200	360.879	-0.505749	0.320697	-1.57703	0.114788	0.238814	532.818	312.112	355.576	243.008
PF3D7_0809300	699.926	-0.29946	0.241479	-1.24011	0.214934	0.375167	678.874	867.978	547.553	705.297
PF3D7_0809400	1358.94	-0.78668	0.208418	-3.77453	0.000160312	0.00137437	1936.26	1504.8	989.936	1004.76
PF3D7_0809500	348.988	0.811699	0.274849	2.95325	0.00314444	0.0154194	224.388	283.33	397.31	490.926
PF3D7_0809600	857.266	-0.772489	0.213817	-3.61284	0.00030286	0.00234879	1157.84	1003.8	664.409	603.02
PF3D7_0809700	587.964	0.173958	0.226715	0.767297	0.442905	0.616593	581.776	522.586	649.384	598.111
PF3D7_0809800	92.5284	0.0682801	0.430672	0.158543	0.874029	0.928552	102.81	78.253	85.1378	103.913
PF3D7_0809900	1119.19	0.0892383	0.248146	0.35962	0.719132	0.827469	891.838	1279.93	958.218	1346.77
PF3D7_0810000	693.748	-0.592678	0.24829	-2.38704	0.0169847	0.0578905	693.561	976.813	499.141	605.475
PF3D7_0810100	203.216	0.0460094	0.313542	0.14674	0.883337	0.934306	184.406	214.971	222.026	191.461
PF3D7_0810200	951.164	-0.616231	0.235271	-2.61924	0.00881265	0.0346808	1243.51	1062.26	617.666	881.212
PF3D7_0810300	18368.7	-0.230777	0.211855	-1.08932	0.276015	0.447968	15927.4	23743.9	15618.6	18184.7
PF3D7_0810400	188.101	2.01735	0.339775	5.93732	2.89723e-09	9.1855e-08	61.1966	88.147	292.14	310.92
PF3D7_0810500	1300.55	0.759075	0.198247	3.82893	0.000128701	0.0011464	891.838	1040.67	1622.63	1647.06
PF3D7_0810600	10942.8	0.627835	0.169717	3.69931	0.000216183	0.00174365	8648.3	8547.56	14051.1	12524.3
PF3D7_0810700	220.76	-0.802255	0.315798	-2.5404	0.0110724	0.0416849	265.185	297.721	135.219	184.915
PF3D7_0810800	934.069	0.01429	0.203656	0.0701675	0.94406	0.970236	964.458	894.063	951.54	926.213
PF3D7_0810900	1779.85	0.381223	0.184314	2.06833	0.0386087	0.107826	1534.81	1557.86	1964.85	2061.89
PF3D7_0811000	2410.59	0.42916	0.18097	2.37144	0.0177191	0.059747	2096.19	2012.09	2888.01	2646.09
PF3D7_0811100	286.088	0.734117	0.290025	2.53122	0.0113666	0.0425866	244.786	185.289	330.535	383.74
PF3D7_0811200	601.918	-0.636498	0.271556	-2.34389	0.0190836	0.0635406	912.237	552.268	485.786	457.379
PF3D7_0811300	28628.1	0.0641367	0.204458	0.313691	0.753756	0.852711	30398.4	25581.5	34287.2	24245.2
PF3D7_0811400	6887.69	0.0731456	0.178808	0.409073	0.682486	0.800468	6983.76	6440.13	7652.39	6474.49
PF3D7_0811500	460.385	-0.653215	0.296494	-2.20313	0.0275855	0.0839725	717.224	409.254	328.866	386.195
PF3D7_0811600	2578.46	-0.719962	0.242957	-2.96333	0.00304328	0.0150384	3807.24	2613.83	1560.86	2331.9
PF3D7_0811700	241.158	1.40066	0.306105	4.57574	4.74537e-06	6.50038e-05	150.952	114.231	325.527	373.922
PF3D7_0811800	54.1905	0.237824	0.562986	0.422434	0.672708	0.793306	65.2764	34.1795	56.7585	60.5475
PF3D7_0811900	1080.73	0.157787	0.218642	0.721666	0.4705	0.641685	1112.96	928.242	1272.06	1009.67
PF3D7_0812000	220.896	-0.321004	0.305989	-1.04907	0.294145	0.466871	266.001	223.965	210.34	183.279
PF3D7_0812100	1997.25	-0.55273	0.245976	-2.24709	0.0246345	0.0779692	2850.13	1896.96	1914.77	1327.14
PF3D7_0812200	126.41	-0.352257	0.386147	-0.912236	0.361644	0.536981	167.271	116.03	113.517	108.822
PF3D7_0812220	451.653	0.0566891	0.25237	0.224627	0.822269	0.899145	396.554	490.205	424.02	495.835
PF3D7_0812300	205.169	0.70764	0.319853	2.21239	0.0269398	0.0827488	177.062	134.919	237.05	271.646
PF3D7_0812400	8610.94	-0.0237875	0.16976	-0.140124	0.888562	0.938061	8692.36	8669.89	8982.87	8098.64
PF3D7_0812500	3273.37	-0.414618	0.195615	-2.11956	0.0340428	0.0984001	3580.41	3897.36	3168.46	2447.26
PF3D7_0812600	1166.92	0.474648	0.205369	2.31119	0.0208222	0.068159	885.311	1067.66	1403.94	1310.77
PF3D7_0812700	1080.38	0.105098	0.197308	0.53266	0.594269	0.737678	1051.77	1029.88	1141.85	1098.04
PF3D7_0812800	119.654	0.42981	0.393772	1.09152	0.275044	0.447139	108.522	96.2422	111.848	162.005
PF3D7_0812900	201.076	0.309047	0.321289	0.961895	0.336102	0.512025	178.694	181.691	188.639	255.281
PF3D7_0813000	3310.95	-0.55337	0.189869	-2.91448	0.00356282	0.0170724	3749.31	4130.32	2403.89	2960.28
PF3D7_0813100	1865.38	0.221755	0.185401	1.19608	0.231664	0.394667	1710.24	1733.26	2103.4	1914.61
PF3D7_0813200	2447.32	-0.0500224	0.178532	-0.280187	0.779334	0.870127	2437.26	2541.87	2440.62	2369.53
PF3D7_0813300	10012.2	-0.425373	0.202132	-2.10443	0.0353409	0.101166	9536.06	13418.1	9026.28	8068.36
PF3D7_0813400	12882.2	-0.0634736	0.175242	-0.362206	0.717198	0.825999	12949.2	13379.5	13693.8	11506.5
PF3D7_0813500	241.257	0.154439	0.303043	0.509628	0.610312	0.748076	195.013	261.743	257.083	251.19
PF3D7_0813600	2107.64	0.000453548	0.226595	0.00200158	0.998403	0.999394	1656.39	2558.96	2061.67	2153.53
PF3D7_0813700	840.218	-0.531604	0.240328	-2.21199	0.0269671	0.0827488	968.538	1014.59	822.999	554.746
PF3D7_0813800	1519.99	-0.0950018	0.194102	-0.489442	0.624529	0.756868	1520.94	1620.83	1367.21	1570.96
PF3D7_0813900	10355.6	0.0890617	0.175247	0.508206	0.611309	0.748508	9420.2	10650.5	11306.6	10045.2
PF3D7_0814000	13456.6	-0.00759114	0.203667	-0.0372723	0.970268	0.983191	11000.7	15983.4	13602	13240.3
PF3D7_0814100	424.551	-1.29972	0.264964	-4.90527	9.32971e-07	1.60516e-05	669.899	539.676	215.349	273.282
PF3D7_0814200	59380.7	0.0235123	0.199619	0.117786	0.906237	0.947592	57512.6	60277.3	70487.4	49245.6
PF3D7_0814300	1317.96	-0.315049	0.200176	-1.57386	0.11552	0.24004	1569.08	1354.59	1115.14	1233.04
PF3D7_0814400	895.116	-0.120674	0.223635	-0.539602	0.589472	0.733711	1048.5	817.609	797.958	916.395
PF3D7_0814500	1565.31	0.302174	0.201131	1.50237	0.133001	0.265738	1538.89	1263.74	1826.29	1632.33
PF3D7_0814600	1323.61	-0.126532	0.196493	-0.643953	0.519606	0.679993	1412.42	1349.19	1350.52	1182.31
PF3D7_0814700	348.818	0.150513	0.257426	0.584685	0.558759	0.709554	319.854	341.795	357.245	376.376
PF3D7_0814900	5262.16	-0.0201016	0.176413	-0.113946	0.909281	0.949986	4943.87	5653.1	5382.04	5069.63
PF3D7_0815000	326.602	-0.0515565	0.265802	-0.193966	0.846203	0.91339	310.063	355.286	310.503	330.557
PF3D7_0815100	233.637	0.205761	0.308087	0.667867	0.504218	0.667183	210.516	224.865	210.34	288.828
PF3D7_0815200	5789.29	0.0924559	0.174483	0.529886	0.596191	0.738653	5855.29	5350.88	6270.15	5680.83
PF3D7_0815300	419.086	0.272278	0.246029	1.10669	0.268428	0.439761	375.339	383.17	487.456	430.378
PF3D7_0815400	1068.41	-0.353781	0.200092	-1.76809	0.0770455	0.178411	1163.55	1234.96	901.459	973.669
PF3D7_0815500	1783.5	0.778573	0.192313	4.04847	5.15532e-05	0.000530367	1389.57	1238.56	2113.42	2392.44
PF3D7_0815600	4705.95	-0.261361	0.187047	-1.3973	0.162322	0.304982	4912.86	5346.39	4744.35	3820.22
PF3D7_0815800	4905.39	-0.140852	0.178082	-0.790942	0.428978	0.603876	5116.04	5170.99	5036.49	4298.05
PF3D7_0815900	439.236	0.326983	0.254188	1.28638	0.198309	0.353993	345.149	433.539	522.512	455.743
PF3D7_0816000	2276.5	-0.476778	0.187264	-2.54602	0.0108958	0.0412353	2513.96	2786.53	1784.56	2020.98
PF3D7_0816100	1412.1	0.0231601	0.200103	0.11574	0.907858	0.948894	1269.63	1532.68	1385.58	1460.5
PF3D7_0816200	1305.15	0.832401	0.1929	4.31521	1.59454e-05	0.000191382	914.685	963.321	1627.63	1714.97
PF3D7_0816300	172.79	-0.947756	0.330373	-2.86875	0.00412103	0.0189027	232.547	222.166	123.533	112.913
PF3D7_0816400	2126.53	0.732725	0.186604	3.92663	8.61431e-05	0.000827137	1651.49	1545.27	2487.36	2822
PF3D7_0816500	111.854	0.804072	0.400575	2.00729	0.0447183	0.120807	79.9636	83.6497	118.525	165.278
PF3D7_0816600	2685.66	0.597524	0.192705	3.10071	0.00193056	0.0105897	2197.37	2075.05	3597.49	2872.73
PF3D7_0816700	293.161	-0.799317	0.280708	-2.84751	0.00440634	0.0199393	391.658	351.689	235.381	193.916
PF3D7_0816800	408.188	0.879813	0.254483	3.45725	0.000545716	0.00378919	280.688	293.224	584.279	474.562
PF3D7_0817000	43.6002	0.136197	0.617001	0.22074	0.825295	0.90089	42.4296	41.3751	30.0486	60.5475
PF3D7_0817100	227.157	-0.857029	0.323546	-2.64887	0.00807621	0.03244	304.351	278.832	196.985	128.459
PF3D7_0817200	645.92	-0.235491	0.230874	-1.02	0.307731	0.480865	777.605	619.728	577.602	608.748
PF3D7_0817300	1604.84	0.817316	0.239955	3.40612	0.000658937	0.00448273	923.661	1402.26	1779.55	2313.9
PF3D7_0817400	183.582	-0.0285814	0.322461	-0.0886354	0.929372	0.96161	200.725	169.998	181.961	181.643
PF3D7_0817500	11387.4	0.361434	0.187052	1.93226	0.0533274	0.137085	9461.81	10472.4	14368.3	11247.1
PF3D7_0817600	15891.4	0.0896493	0.17684	0.506952	0.612188	0.749221	14504.4	16289.2	17668.6	15103.3
PF3D7_0817700	11982.1	-0.155097	0.179078	-0.866085	0.386443	0.562373	12354.4	12893.8	12485.2	10194.9
PF3D7_0817800	1698.05	0.0822556	0.187427	0.438867	0.660758	0.782408	1582.95	1717.07	1702.76	1789.42
PF3D7_0817900	4767.33	0.199624	0.176862	1.1287	0.259023	0.428725	4131.99	4743.75	5198.41	4995.17
PF3D7_0818000	1283.97	-0.00640351	0.278255	-0.0230131	0.98164	0.989491	1028.1	1548.87	929.838	1629.06
PF3D7_0818100	11589.6	-0.465926	0.165104	-2.82202	0.00477227	0.0211769	13594.6	13295.8	9588.85	9879.06
PF3D7_0818200	43296.7	-0.0615372	0.190352	-0.323281	0.746482	0.848189	43456.9	44979.3	48685.5	36065
PF3D7_0818300	164.965	-0.849173	0.35217	-2.41126	0.0158976	0.055085	236.627	188.886	100.162	134.186
PF3D7_0818400	1999.35	-0.623682	0.219527	-2.84103	0.00449675	0.0202575	2314.86	2539.17	1275.4	1867.97
PF3D7_0818500	12000.7	-0.136196	0.189167	-0.719977	0.471539	0.641891	11071.7	14063.9	10605.5	12261.7
PF3D7_0818600	3741.2	-0.809872	0.185933	-4.35572	1.32627e-05	0.00016267	4495.91	5036.07	2482.35	2950.46
PF3D7_0818700	2349.36	-0.309822	0.19064	-1.62517	0.104127	0.223364	2612.69	2585.95	2308.74	1890.06
PF3D7_0818800	579.493	-0.0592704	0.244556	-0.242359	0.808502	0.889436	583.408	601.738	477.439	655.386
PF3D7_0818900	177554	0.5262	0.199308	2.64013	0.00828733	0.0331033	141922	149131	246761	172402
PF3D7_0819000	2154.25	-0.689537	0.181369	-3.80184	0.000143624	0.00124615	2631.45	2688.48	1600.92	1696.15
PF3D7_0819100	501.105	-0.467195	0.2446	-1.91004	0.0561278	0.141565	604.622	560.363	370.6	468.834
PF3D7_0819200	156.563	0.654336	0.358235	1.82655	0.0677669	0.162564	109.338	134.919	160.259	221.735
PF3D7_0819400	105.633	0.470511	0.400086	1.17602	0.239585	0.40447	97.0986	80.0519	120.195	125.186
PF3D7_0819500	2518.42	-0.818598	0.183676	-4.45675	8.32115e-06	0.000107556	3073.7	3356.78	1726.13	1917.06
PF3D7_0819600	4255.96	0.217568	0.180413	1.20594	0.227839	0.389467	3741.97	4131.22	4260.23	4890.44
PF3D7_0819700	686.493	0.473033	0.237988	1.98763	0.0468526	0.124307	657.659	492.904	741.2	854.211
PF3D7_0819800	591.118	0.0353337	0.249199	0.141789	0.887246	0.937065	485.493	681.79	629.352	567.837
PF3D7_0819900	696.878	0.438295	0.239532	1.8298	0.0672804	0.162123	519.763	665.6	709.482	892.667
PF3D7_0820000	2786.45	-0.159817	0.180509	-0.885367	0.375959	0.552861	2946.41	2933.14	2791.18	2475.08
PF3D7_0820100	468.03	-0.430815	0.24558	-1.75427	0.0793837	0.182477	497.732	578.352	368.93	427.105
PF3D7_0820200	1503.18	-0.185758	0.215192	-0.863222	0.388015	0.563197	1844.06	1356.38	1332.16	1480.14
PF3D7_0820300	2363.1	0.227084	0.185983	1.221	0.222087	0.382357	2216.95	2136.22	2742.77	2356.44
PF3D7_0820400	158.964	-0.80555	0.338851	-2.3773	0.01744	0.0589981	204.805	199.68	115.186	116.186
PF3D7_0820500	1649.44	0.0256219	0.195615	0.130981	0.89579	0.941404	1514.41	1756.64	1569.21	1757.51
PF3D7_0820600	328	-0.243122	0.28225	-0.86137	0.389034	0.563865	412.873	298.621	287.131	313.374
PF3D7_0820700	5278	0.14408	0.186886	0.77095	0.440737	0.614593	4954.48	5072.05	6195.03	4890.44
PF3D7_0820800	447.321	0.340112	0.254933	1.33412	0.182164	0.332834	447.143	341.795	522.512	477.834
PF3D7_0820900	1257.61	-0.393437	0.205083	-1.91843	0.0550571	0.13982	1277.78	1578.55	1083.42	1090.67
PF3D7_0821000	2042.18	0.951075	0.224312	4.23996	2.23556e-05	0.00025977	1250.04	1537.18	2203.57	3177.93
PF3D7_0821100	4186.02	0.489851	0.173866	2.8174	0.00484141	0.0213896	3636.71	3327.1	4944.67	4835.62
PF3D7_0821200	689.047	0.408291	0.245192	1.66519	0.0958756	0.210134	491.205	694.383	727.845	842.756
PF3D7_0821300	2200.42	-0.677252	0.179846	-3.76574	0.000166056	0.00141639	2713.87	2701.08	1707.76	1678.97
PF3D7_0821400	2378.73	-0.00147144	0.214418	-0.00686249	0.994525	0.996898	1971.35	2790.12	2220.26	2533.18
PF3D7_0821500	392.205	-0.663577	0.249049	-2.66444	0.00771157	0.031426	485.493	475.814	310.503	297.01
PF3D7_0821600	1048.09	-0.329288	0.20343	-1.61868	0.105516	0.224985	1176.61	1159.4	863.064	993.306
PF3D7_0821700	3174.27	0.051634	0.19116	0.270108	0.787077	0.875019	2870.53	3366.68	2949.77	3510.12
PF3D7_0821800	2995.27	-0.110751	0.202212	-0.547699	0.583899	0.730381	2915.41	3301.92	3290.33	2473.45
PF3D7_0821900	627.008	0.143586	0.229575	0.625444	0.53168	0.690773	545.874	644.912	701.135	616.112
PF3D7_0822000	817.064	0.452357	0.207016	2.18513	0.0288793	0.0869657	692.745	687.187	948.201	940.123
PF3D7_0822100	310.574	-0.556363	0.272784	-2.03958	0.0413925	0.113711	396.554	343.593	237.05	265.1
PF3D7_0822200	159.905	-0.296508	0.355817	-0.833316	0.404667	0.579689	205.621	147.511	130.211	156.278
PF3D7_0822300	352.667	0.280165	0.259321	1.08038	0.279974	0.451542	335.357	302.218	367.261	405.832
PF3D7_0822400	425.339	-0.66328	0.246643	-2.68923	0.00716177	0.0294955	512.419	531.581	307.164	350.194
PF3D7_0822500	393.913	-0.482	0.252208	-1.91112	0.0559896	0.141405	433.272	485.708	313.841	342.83
PF3D7_0822600	9839.23	0.681581	0.1717	3.9696	7.19947e-05	0.000714697	7055.56	8059.16	12203.1	12039.1
PF3D7_0822700	277.987	-0.00666525	0.277515	-0.0240176	0.980839	0.989025	264.369	293.224	270.438	283.919
PF3D7_0822800	1237.98	-0.192934	0.20119	-0.958967	0.337575	0.513031	1230.46	1412.15	1095.11	1214.22
PF3D7_0822900	13918.4	-0.505009	0.175813	-2.87243	0.00407333	0.0187522	17429.6	15227.8	12221.4	10794.6
PF3D7_0823000	374.13	-0.241811	0.274187	-0.881921	0.37782	0.554708	430.008	378.672	400.648	287.192
PF3D7_0823100	742.66	0.12214	0.259184	0.471246	0.637465	0.766021	627.469	797.82	609.32	936.032
PF3D7_0823200	7743.26	1.62431	0.207613	7.8237	5.12921e-15	4.97237e-13	3612.23	3972.01	13859.1	9529.69
PF3D7_0823300	6522.7	-0.0159141	0.174131	-0.0913914	0.927182	0.960692	6339.15	6776.53	6879.47	6095.66
PF3D7_0823400	76.4597	0.320749	0.500993	0.640226	0.522026	0.682098	51.4051	85.4486	63.436	105.549
PF3D7_0823500	1116.76	-0.612293	0.203232	-3.01278	0.0025887	0.0132349	1297.37	1404.96	821.329	943.396
PF3D7_0823600	133.804	0.841495	0.404854	2.07851	0.0376621	0.106005	120.761	70.1578	198.655	145.641
PF3D7_0823700	136.179	-0.410747	0.446868	-0.91917	0.358006	0.533149	221.94	89.0465	110.178	123.55
PF3D7_0823800	599.85	0.215557	0.28647	0.752459	0.451775	0.624287	705.801	402.958	721.167	569.474
PF3D7_0823900	1964.7	0.890645	0.186792	4.76811	1.85964e-06	2.9023e-05	1312.06	1440.93	2662.64	2443.17
PF3D7_0824000	254.938	-1.16317	0.292952	-3.97052	7.17171e-05	0.000714697	338.621	365.181	171.945	144.005
PF3D7_0824100	531.74	-1.02764	0.24081	-4.26744	1.9773e-05	0.000231804	637.261	789.725	352.237	347.739
PF3D7_0824200	592.463	-0.266716	0.249216	-1.07022	0.284521	0.456919	759.654	534.279	537.537	538.382
PF3D7_0824300	534.774	-0.0633786	0.235539	-0.269079	0.787869	0.875391	596.463	496.502	520.843	525.29
PF3D7_0824400	1469.93	0.534419	0.189003	2.82756	0.0046904	0.0209242	1233.72	1167.5	1756.18	1722.33
PF3D7_0824500	851.794	0.724328	0.211779	3.42021	0.000625718	0.00427984	636.445	649.41	979.919	1141.4
PF3D7_0824600	1086.66	0.171146	0.200192	0.85491	0.392601	0.567403	1043.61	1002	1090.1	1210.95
PF3D7_0824700	530.492	0.555419	0.230725	2.40728	0.0160719	0.0555682	430.008	429.942	597.634	664.386
PF3D7_0824800	788.976	-0.652473	0.22132	-2.9481	0.00319736	0.0156242	1068.08	860.783	607.65	619.385
PF3D7_0824900	1052.93	-0.316133	0.223781	-1.41269	0.157748	0.299838	1081.14	1257.44	801.297	1071.85
PF3D7_0825000	814.953	-0.280697	0.254862	-1.10137	0.270737	0.442394	846.145	945.332	562.577	905.758
PF3D7_0825200	540.446	0.161025	0.240501	0.66954	0.503151	0.666307	459.382	560.363	612.658	529.382
PF3D7_0825300	155.399	-0.650172	0.449185	-1.44745	0.147771	0.287833	267.633	113.332	86.8072	153.823
PF3D7_0825400	476.129	-0.307723	0.234844	-1.31033	0.190085	0.344311	527.107	526.184	429.028	422.196
PF3D7_0825500	1999.72	-0.991013	0.214653	-4.61682	3.89674e-06	5.4414e-05	2345.05	2979.91	1161.88	1512.05
PF3D7_0825600	206.336	0.388534	0.306341	1.26831	0.204688	0.362428	177.062	180.791	222.026	245.463
PF3D7_0825700	43.784	0.0213435	0.625843	0.0341036	0.972795	0.984315	58.7487	27.8832	48.4117	40.0923
PF3D7_0825800	140.535	-0.192068	0.357266	-0.537604	0.59085	0.734158	149.32	151.109	118.525	143.187
PF3D7_0825900	118.009	-0.381733	0.404737	-0.943162	0.345598	0.521448	119.945	148.411	80.1297	123.55
PF3D7_0826000	157.929	-0.88114	0.362715	-2.42929	0.0151284	0.0532003	172.166	238.357	96.8234	124.368
PF3D7_0826100	6844.85	-0.697633	0.215611	-3.23561	0.00121385	0.00734576	9180.31	7751.54	6251.79	4195.78
PF3D7_0826200	161.016	-0.288804	0.402765	-0.717053	0.473341	0.642984	240.707	113.332	143.566	146.46
PF3D7_0826300	1299.23	0.429155	0.201925	2.12532	0.0335602	0.0975083	1160.29	1055.97	1363.87	1616.78
PF3D7_0826400	1096.73	0.508454	0.210434	2.41621	0.0156828	0.0545931	834.722	977.712	1180.24	1394.23
PF3D7_0826500	3712.51	0.103311	0.173399	0.595797	0.551311	0.704833	3598.36	3560.06	3961.41	3730.22
PF3D7_0826600	345.82	0.36323	0.258943	1.40274	0.160694	0.303849	314.958	289.626	402.318	376.376
PF3D7_0826700	15298.9	0.529398	0.188233	2.81246	0.00491648	0.0216832	11767.7	13276	20327.9	15824.2
PF3D7_0826900	1465.64	-0.216816	0.194767	-1.11321	0.265619	0.435862	1460.56	1690.98	1342.17	1368.86
PF3D7_0827000	2153.52	-0.30553	0.18944	-1.61281	0.106786	0.226752	2390.75	2368.28	2096.73	1758.33
PF3D7_0827100	715.629	0.459617	0.248435	1.85005	0.0643066	0.156453	680.506	522.586	958.218	701.206
PF3D7_0827200	102.481	1.05869	0.410942	2.57626	0.00998761	0.0383747	59.5647	73.7557	126.872	149.732
PF3D7_0827300	497.53	-0.449869	0.252267	-1.78331	0.074536	0.174355	638.077	509.094	465.754	377.195
PF3D7_0827400	119.37	1.04193	0.380871	2.73565	0.00622577	0.0264176	84.0433	71.9568	161.929	159.551
PF3D7_0827500	581.643	0.495169	0.223706	2.21348	0.0268647	0.0827148	495.284	470.417	672.756	688.114
PF3D7_0827600	1104.63	0.0161467	0.234324	0.0689076	0.945063	0.970871	1134.99	1058.66	1333.83	891.03
PF3D7_0827800	5402.92	0.0609887	0.177908	0.342809	0.731742	0.835684	4879.41	5698.97	5375.37	5657.92
PF3D7_0827900	23867.3	0.329508	0.174248	1.89103	0.0586201	0.146217	19797.5	22508.1	28260.7	24903
PF3D7_0828000	101.517	-0.418819	0.404883	-1.03442	0.30094	0.473676	117.497	115.131	81.7991	91.6395
PF3D7_0828100	291.231	-0.849886	0.338154	-2.51331	0.0119604	0.044235	487.125	260.843	232.042	184.915
PF3D7_0828200	1655.71	-0.224255	0.191599	-1.17044	0.241826	0.407298	1792.65	1773.73	1639.32	1417.14
PF3D7_0828300	1269.71	0.0490424	0.202488	0.242199	0.808626	0.889436	1128.47	1368.08	1287.08	1295.23
PF3D7_0828400	289.629	0.868405	0.280992	3.0905	0.00199821	0.0108312	226.019	183.49	390.632	358.376
PF3D7_0828500	895.246	0.759092	0.206764	3.6713	0.000241323	0.00191576	700.089	629.622	1138.51	1112.76
PF3D7_0828600	1858.24	0.0923531	0.183554	0.503139	0.614867	0.751303	1827.74	1769.24	1959.84	1876.15
PF3D7_0828700	280.974	-0.251379	0.312191	-0.805211	0.420698	0.595713	359.02	250.05	298.817	216.007
PF3D7_0828800	13633.6	-0.556616	0.17623	-3.15846	0.00158606	0.00904449	15765.9	16700.3	10056.3	12012.1
PF3D7_0828900	4893.21	0.936077	0.190675	4.90927	9.14151e-07	1.57816e-05	3611.42	3108.53	5744.3	7108.6
PF3D7_0829000	1901.11	-0.373696	0.205903	-1.81492	0.0695369	0.165347	2027.65	2267.54	1430.65	1878.61
PF3D7_0829100	2105.45	-0.458751	0.189248	-2.42407	0.0153475	0.0536638	2235.72	2639.01	1789.56	1757.51
PF3D7_0829200	1133.82	-0.0639124	0.208779	-0.306125	0.75951	0.856147	1046.87	1270.04	1170.23	1048.13
PF3D7_0829300	1636.47	0.0170929	0.185628	0.0920816	0.926633	0.960692	1608.25	1645.11	1661.02	1631.51
PF3D7_0829400	1556.63	-0.468446	0.189201	-2.47592	0.0132893	0.048126	1729.82	1884.37	1315.46	1296.86
PF3D7_0829500	240.542	-0.274448	0.302182	-0.908223	0.36376	0.53917	245.602	282.43	190.308	243.826
PF3D7_0829600	463.114	0.532404	0.263643	2.01942	0.0434439	0.118443	310.063	447.031	569.255	526.109
PF3D7_0829700	42.768	-0.346999	0.691808	-0.501583	0.615961	0.752012	59.5647	35.0789	58.4279	18.0006
PF3D7_0829800	55794	-2.19128	0.255799	-8.56639	1.0678e-17	1.68212e-15	112080	71002.4	25047.2	15046.9
PF3D7_0829900	51031.9	-2.28928	0.169616	-13.4968	1.63235e-41	8.22866e-38	86852.7	82603.7	18511.6	16159.6
PF3D7_0830100	283.888	0.422716	0.276874	1.52674	0.126825	0.256243	226.019	259.044	332.204	318.283
PF3D7_0830200	346.205	-0.287045	0.273004	-1.05143	0.293061	0.466246	394.922	364.281	357.245	268.373
PF3D7_0830300	134.859	-0.773876	0.365421	-2.11777	0.0341947	0.09864	155.847	184.389	101.831	97.3669
PF3D7_0830400	5675.1	0.908061	0.180384	5.03404	4.80261e-07	8.86812e-06	4001.44	3888.36	8093.1	6717.5
PF3D7_0830500	13860.7	0.185185	0.192694	0.961032	0.336536	0.512294	11831.3	14110.7	16585.2	12915.4
PF3D7_0830600	11864.6	0.576305	0.166985	3.45124	0.000558025	0.00386933	9478.94	9573.85	13628.7	14776.9
PF3D7_0830700	651.772	1.16603	0.225636	5.16775	2.36935e-07	4.73964e-06	430.824	373.276	853.047	949.941
PF3D7_0830800	1044.19	-1.46998	0.23318	-6.30407	2.89922e-10	1.12423e-08	1706.16	1359.08	641.038	470.47
PF3D7_0830900	1570.27	0.0920204	0.191656	0.480132	0.631133	0.76116	1453.22	1588.45	1540.83	1698.6
PF3D7_0831100	418.764	-1.16321	0.266039	-4.37231	1.22937e-05	0.000151894	602.99	552.268	302.156	217.644
PF3D7_0831200	2780.36	0.192099	0.177368	1.08306	0.278784	0.450432	2514.77	2676.79	2918.06	3011.83
PF3D7_0831300	3100.17	-1.63067	0.188148	-8.66697	4.43763e-18	8.94805e-16	4674.6	4695.18	1671.04	1359.86
PF3D7_0831400	856.902	2.07413	0.225124	9.21329	3.16286e-20	8.39157e-18	288.032	369.678	1464.04	1305.86
PF3D7_0831500	7086.62	0.109155	0.192092	0.568244	0.569869	0.719256	6729.18	6911.45	6310.21	8395.65
PF3D7_0831600	5916.05	-0.252374	0.230504	-1.09488	0.273569	0.445471	5460.37	7407.95	4291.95	6503.95
PF3D7_0831700	52150.6	-0.00344277	0.179187	-0.0192133	0.984671	0.990368	49832	54590.9	57458	46721.4
PF3D7_0831750	379.535	-0.950252	0.262022	-3.62661	0.000287165	0.0022374	481.413	517.189	288.801	230.735
PF3D7_0831800	6200.85	1.04954	0.220719	4.75511	1.98341e-06	3.06699e-05	4273.97	3802.91	10191.5	6535.04
PF3D7_0831900	1144.83	0.17003	0.199848	0.850795	0.394883	0.56969	1147.23	1007.39	1218.64	1206.04
PF3D7_0832000	299.031	1.10029	0.278244	3.9544	7.6727e-05	0.000746681	192.565	187.088	450.73	365.74
PF3D7_0832100	2490	0.308956	0.179738	1.71893	0.085628	0.192873	2159.02	2289.12	2839.6	2672.27
PF3D7_0832200	559.797	1.79852	0.236853	7.59341	3.11593e-14	2.66228e-12	275.793	223.965	866.402	873.03
PF3D7_0833400	62.8537	0.528995	0.505967	1.04551	0.295786	0.468739	53.853	48.5708	86.8072	62.1839
PF3D7_0833500	1098.35	0.863255	0.218604	3.94895	7.8495e-05	0.000762415	740.887	815.81	1614.28	1222.4
PF3D7_0900100	831.525	-0.150438	0.213165	-0.705733	0.480354	0.64797	846.961	901.258	848.039	729.843
PF3D7_0900200	283.499	-0.144067	0.324323	-0.444209	0.656892	0.780436	347.597	245.552	332.204	208.643
PF3D7_0900300	31.9183	1.59115	0.734306	2.16687	0.0302446	0.0900019	17.951	13.4919	66.7747	29.4555
PF3D7_0900400	751.104	0.155695	0.226785	0.686532	0.492378	0.658376	740.071	679.092	889.773	695.478
PF3D7_0900500	1493.32	1.14941	0.216233	5.31559	1.06311e-07	2.25174e-06	798.82	1058.66	1876.37	2239.44
PF3D7_0901500	68.1052	1.55512	0.486642	3.1956	0.00139539	0.00816974	36.718	32.3805	103.501	99.8216
PF3D7_0901700	600.287	1.21902	0.227069	5.3685	7.93921e-08	1.74007e-06	382.683	339.096	807.974	871.393
PF3D7_0901800	323.801	1.61317	0.2815	5.73064	1.00052e-08	2.72628e-07	172.166	147.511	425.689	549.837
PF3D7_0901900	40.6633	0.155617	0.711814	0.218621	0.826945	0.901716	60.3806	16.1903	50.0811	36.0012
PF3D7_0902000	448.076	0.829754	0.251526	3.29888	0.000970703	0.00614738	301.087	345.392	514.166	631.658
PF3D7_0902100	2922.16	0.313274	0.189154	1.65618	0.0976844	0.212978	2871.34	2341.29	3145.09	3330.93
PF3D7_0902200	1096.09	0.391493	0.219325	1.78499	0.0742632	0.17396	824.93	1073.06	1151.86	1334.5
PF3D7_0902300	2886.72	1.18637	0.180639	6.56764	5.11205e-11	2.32161e-09	1671.89	1853.79	3869.6	4151.6
PF3D7_0902400	365.716	0.318134	0.269067	1.18236	0.237062	0.400748	348.413	304.017	352.237	458.197
PF3D7_0902500	4710.29	0.162531	0.174186	0.933087	0.350775	0.524998	4691.74	4198.68	4958.02	4992.71
PF3D7_0902600	391.032	0.469795	0.253554	1.85284	0.0639057	0.156004	342.701	313.911	420.681	486.835
PF3D7_0902700	762.387	0.839414	0.233635	3.59284	0.000327094	0.0025059	482.229	612.532	874.749	1080.04
PF3D7_0902800	2202.5	1.22929	0.201864	6.08968	1.13137e-09	3.87975e-08	1374.88	1257.44	3492.32	2685.36
PF3D7_0902900	74.877	-0.432541	0.4919	-0.879326	0.379225	0.555285	108.522	63.8616	56.7585	70.366
PF3D7_0903000	509.115	0.676851	0.234682	2.88412	0.00392508	0.0182682	385.131	399.36	585.948	666.023
PF3D7_0903100	311.189	0.657648	0.315585	2.0839	0.0371694	0.105146	219.492	265.341	280.454	479.471
PF3D7_0903200	7185.69	0.214137	0.169708	1.2618	0.207021	0.36566	6358.73	6948.32	7677.43	7758.26
PF3D7_0903300	2948.22	-0.124245	0.181454	-0.684717	0.493523	0.659032	3107.16	3041.07	3018.22	2626.45
PF3D7_0903400	4535	-0.807588	0.196816	-4.10326	4.07369e-05	0.000435997	6590.47	4952.42	3435.56	3161.56
PF3D7_0903500	2122.2	-0.381104	0.199484	-1.91045	0.0560752	0.14155	2452.76	2345.79	2080.03	1610.24
PF3D7_0903600	10840.5	-0.790439	0.174906	-4.51922	6.20678e-06	8.21218e-05	12827.6	14646.8	8353.52	7534.07
PF3D7_0903700	5794.01	0.369489	0.208415	1.77285	0.0762537	0.177035	5073.61	5035.17	7774.25	5293
PF3D7_0903800	105.468	0.671658	0.449257	1.49504	0.134903	0.2689	105.258	56.6659	153.582	106.367
PF3D7_0903900	6849.22	-0.0873141	0.179431	-0.486616	0.62653	0.758237	6397.08	7716.46	6535.58	6747.77
PF3D7_0904000	5041.98	-0.161457	0.185448	-0.87063	0.383956	0.559962	4734.17	5913.95	4722.64	4797.16
PF3D7_0904100	652.895	-0.380008	0.240136	-1.58247	0.113541	0.237297	623.389	853.587	567.585	567.019
PF3D7_0904200	603.412	-0.00982142	0.247016	-0.0397602	0.968284	0.983191	506.708	705.176	570.924	630.84
PF3D7_0904300	210.614	0.540562	0.303437	1.78146	0.0748371	0.17473	168.087	175.395	242.058	256.918
PF3D7_0904400	581.643	0.438012	0.28135	1.55682	0.119513	0.246307	595.647	393.963	539.206	797.754
PF3D7_0904500	264.25	-0.424962	0.289612	-1.46735	0.142282	0.279735	298.639	308.515	198.655	251.19
PF3D7_0904600	3418.84	-0.164274	0.190983	-0.860148	0.389708	0.56426	3812.96	3410.75	3569.11	2882.55
PF3D7_0904700	386.654	0.677887	0.301024	2.25194	0.0243262	0.077222	250.498	346.292	367.261	582.565
PF3D7_0904800	3828.76	0.161925	0.173237	0.934703	0.349941	0.524392	3712.59	3515.09	4113.32	3974.04
PF3D7_0904900	3128.57	-0.19381	0.183495	-1.05621	0.290872	0.464022	3370.71	3303.71	3165.12	2674.73
PF3D7_0905000	44.1254	-0.917872	0.663561	-1.38325	0.166587	0.311025	75.0678	41.3751	16.6937	43.3651
PF3D7_0905100	3363.6	0.223941	0.191907	1.16693	0.24324	0.408449	2727.74	3479.11	3557.42	3690.12
PF3D7_0905200	1254.55	0.181186	0.210181	0.862046	0.388662	0.563649	1220.67	1133.32	1166.89	1497.32
PF3D7_0905300	423.82	0.43102	0.25543	1.68743	0.0915208	0.202616	405.529	316.61	470.762	502.381
PF3D7_0905400	98188.5	0.358885	0.163035	2.20127	0.0277169	0.0841691	85961.6	86114.2	114025	106654
PF3D7_0905500	526.846	0.320996	0.356794	0.899668	0.368297	0.543656	671.531	266.24	475.77	693.842
PF3D7_0905600	63.2086	-0.0614958	0.511671	-0.120186	0.904336	0.946586	77.5157	51.2692	66.7747	57.2747
PF3D7_0905700	2150.55	-0.314561	0.19295	-1.63027	0.103044	0.221621	2148.41	2619.23	1969.85	1864.7
PF3D7_0905800	589.891	-0.0358097	0.222396	-0.161018	0.872079	0.927756	590.751	603.537	587.618	577.656
PF3D7_0905900	1817.08	0.0646416	0.235188	0.274851	0.783431	0.872175	1533.99	2021.98	1499.09	2213.26
PF3D7_0906000	452.352	-0.327954	0.292706	-1.12042	0.262534	0.432983	583.408	420.947	494.133	310.92
PF3D7_0906100	1552.14	0.604886	0.19043	3.17643	0.00149099	0.00859966	1170.89	1291.62	1921.44	1824.61
PF3D7_0906200	128.037	0.267759	0.375609	0.712867	0.475928	0.644761	126.473	105.237	155.251	125.186
PF3D7_0906300	228.171	0.280011	0.300358	0.932258	0.351203	0.525035	222.756	188.886	263.76	237.281
PF3D7_0906400	232.621	-0.956	0.331048	-2.8878	0.00387942	0.0181412	331.278	285.129	118.525	195.552
PF3D7_0906500	4645.54	-0.127003	0.18141	-0.700089	0.483872	0.650973	4467.35	5233.95	4228.51	4652.34
PF3D7_0906600	6682.82	-0.453844	0.26187	-1.73309	0.0830795	0.188565	5930.36	9524.38	4226.84	7049.69
PF3D7_0906700	212.319	0.00308003	0.315865	0.00975109	0.99222	0.995776	182.774	241.955	201.994	222.553
PF3D7_0906800	61.5182	0.160756	0.534723	0.300635	0.763693	0.858942	74.2519	42.2746	55.0892	74.4571
[truncated: 3,043 more rows]

## Sheet: Tab2_NF54_DHA
NF54 RNAseq analysis, DEseq2 output - DHA_treated
Gene	baseMean	log2FoldChange	lfcSE	stat	pvalue	padj	NF54.rep1.nodrug.ctrl.T1	NF54.rep2.nodrug.ctrl.T1	NF54.rep1.DHA.T1	NF54.rep2.DHA.T1
PF3D7_0100100	2708.1	0.597493	0.344419	1.73478	0.082779	0.193011	2229.67	2080.97	3235	3286.75
PF3D7_0100200	196.638	-0.0427766	0.702092	-0.0609274	0.951417	0.977398	240.507	159.067	321.603	65.3744
PF3D7_0100400	476.989	-1.02739	0.546915	-1.87851	0.060311	0.151711	714.877	565.572	458.434	169.072
PF3D7_0100600	138.474	-2.03795	0.654744	-3.1126	0.0018545	0.0094525	217.918	227.8	87.8914	20.2886
PF3D7_0101300	60.5672	-1.3949	0.498505	-2.79816	0.00513941	0.0221056	75.7397	99.4989	30.9618	36.0686
PF3D7_0102200	33176.6	-4.86414	0.391891	-12.412	2.25025e-35	1.89058e-32	75636.1	52665	2401.03	2004.06
PF3D7_0102300	516.789	-1.26395	0.710907	-1.77794	0.0754133	0.179405	657.74	801.882	517.361	90.1716
PF3D7_0102400	216.872	-0.230722	0.399823	-0.577061	0.563898	0.717831	213.932	253.984	179.778	219.793
PF3D7_0102500	5380.91	-3.79248	0.368198	-10.3001	7.03763e-25	1.68937e-22	11147	8928.06	779.038	669.524
PF3D7_0102600	576.259	-0.849505	0.393944	-2.15641	0.0310517	0.0918075	655.082	826.757	356.56	466.638
PF3D7_0102700	1760.48	-3.36643	0.369634	-9.10746	8.43366e-20	1.18095e-17	3037.56	3381.65	276.658	346.033
PF3D7_0102800	199.453	1.01008	0.470615	2.1463	0.0318488	0.0935175	150.151	115.209	338.582	193.869
PF3D7_0102900	2110.91	-0.0271848	0.434025	-0.0626343	0.950058	0.976755	2161.9	2099.95	2682.69	1499.1
PF3D7_0103000	492.204	0.364516	0.419618	0.868685	0.38502	0.561032	486.329	375.084	662.182	445.222
PF3D7_0103100	456.754	0.248529	0.511206	0.486161	0.626853	0.766796	330.863	503.386	317.608	675.16
PF3D7_0103200	2158.33	-0.265487	0.421996	-0.629123	0.529268	0.689773	2193.8	2518.89	2451.97	1468.67
PF3D7_0103300	1443.95	-0.0372403	0.374975	-0.099314	0.920889	0.961915	1435.07	1489.86	1216.5	1634.36
PF3D7_0103400	4447.94	-0.940872	0.433162	-2.1721	0.0298479	0.0892958	6196.04	5501.89	2197.29	3896.54
PF3D7_0103500	268.85	0.324017	0.469398	0.690281	0.490017	0.655741	292.329	185.906	229.716	367.449
PF3D7_0103600	567.024	0.575544	0.565514	1.01774	0.308803	0.484725	446.466	464.11	338.582	1018.94
PF3D7_0103700	251.251	0.556892	0.385807	1.44345	0.148895	0.291067	220.575	186.56	285.647	312.219
PF3D7_0103800	2097.25	0.990782	0.412686	2.40081	0.0163586	0.056482	1502.84	1305.92	3430.76	2149.47
PF3D7_0103900	615.211	0.0760587	0.364849	0.208466	0.834865	0.913206	571.37	626.45	679.161	583.861
PF3D7_0104000	166.131	0.616436	0.394002	1.56455	0.117688	0.245965	135.534	126.992	204.747	197.25
PF3D7_0104100	552.026	-0.736206	0.409775	-1.79661	0.072398	0.173802	790.617	589.793	479.408	348.288
PF3D7_0104200	3401.88	-1.39348	0.414496	-3.36186	0.000774199	0.00455396	4697.19	5158.88	2330.12	1421.33
PF3D7_0104300	10547.7	-2.28892	0.462568	-4.94829	7.48675e-07	1.11329e-05	18322.4	16701.4	2370.07	4797.13
PF3D7_0104400	2744.66	0.116625	0.365166	0.319374	0.749443	0.857504	2785.1	2482.89	3179.07	2531.57
PF3D7_0104500	540.387	-0.347471	0.421714	-0.823948	0.409969	0.584296	576.685	633.651	588.273	362.941
PF3D7_0104600	111.055	1.15764	0.521537	2.21967	0.0264412	0.0816229	62.4521	74.6241	100.875	206.267
PF3D7_0104700	123.06	-0.897971	0.441471	-2.03404	0.0419471	0.115172	159.452	161.031	101.874	69.883
PF3D7_0104800	1126.18	-0.302032	0.369572	-0.817249	0.413786	0.587907	1157.36	1329.49	900.887	1117
PF3D7_0104900	201.949	0.484275	0.43768	1.10646	0.268528	0.439782	128.89	206.853	229.716	242.336
PF3D7_0105000	242.229	1.48338	0.406837	3.64614	0.000266213	0.0018086	146.164	109.972	382.527	330.253
PF3D7_0105100	132.724	-1.47056	0.452608	-3.24908	0.00115779	0.00638555	159.452	230.418	77.9038	63.1201
PF3D7_0105200	896.406	0.297604	0.389113	0.764826	0.444375	0.615975	663.055	944.585	965.807	1012.18
PF3D7_0105300	3029.61	-0.95776	0.349076	-2.7437	0.00607508	0.0253934	3805.59	4194.01	2155.34	1963.49
PF3D7_0105400	1304.52	-0.736136	0.394699	-1.86506	0.0621736	0.155157	1614.45	1646.31	1170.55	786.747
PF3D7_0105500	144.066	-0.189813	0.421835	-0.44997	0.652732	0.787254	172.74	134.847	145.82	122.859
PF3D7_0105600	536.304	0.352306	0.404678	0.870583	0.383982	0.560027	427.863	513.859	493.391	710.101
PF3D7_0105700	1226.38	0.754328	0.523725	1.44031	0.149779	0.29222	1049.73	776.353	893.896	2185.53
PF3D7_0105800	4246.88	-0.405876	0.350822	-1.15693	0.247302	0.415553	4544.38	5135.97	3464.72	3842.44
PF3D7_0105900	365.542	1.00514	0.372995	2.69477	0.00704375	0.0287046	224.562	261.184	497.386	479.037
PF3D7_0106000	1667.75	-0.994184	0.374813	-2.65248	0.00799021	0.0319926	1925.38	2515.62	1188.53	1041.48
PF3D7_0106100	860.573	0.00653295	0.370294	0.0176426	0.985924	0.995203	798.589	918.401	949.827	775.476
PF3D7_0106200	284.443	-1.0763	0.506695	-2.12416	0.0336565	0.0975073	431.849	340.391	251.689	113.842
PF3D7_0106300	12649.7	-0.814623	0.449871	-1.81079	0.0701731	0.169824	16931.2	15327.4	12054.1	6286.09
PF3D7_0106400	667.203	-0.194034	0.450182	-0.431011	0.66646	0.798168	589.973	833.303	464.426	781.111
PF3D7_0106500	338.94	-0.30335	0.469243	-0.646467	0.517977	0.679626	401.288	347.591	206.745	400.136
PF3D7_0106600	209.268	1.1417	0.865109	1.31971	0.186931	0.342288	95.6713	164.959	48.9395	527.504
PF3D7_0106700	2333.04	0.0108138	0.387175	0.02793	0.977718	0.992956	2685.44	1963.79	2107.4	2575.53
PF3D7_0106800	875.142	0.0412743	0.488892	0.0844242	0.932719	0.967855	948.74	777.007	1213.5	561.318
PF3D7_0106900	440.364	1.37541	0.453959	3.02982	0.00244697	0.0119759	251.137	238.928	447.447	823.943
PF3D7_0107000	3449.33	0.367982	0.349236	1.05368	0.292031	0.466601	2976.44	3047.15	4157.86	3615.88
PF3D7_0107100	207.579	0.960601	0.393554	2.44084	0.0146533	0.0515833	130.219	151.212	289.642	259.243
PF3D7_0107200	336.346	-0.0642685	0.397622	-0.161632	0.871595	0.93543	345.48	342.355	382.527	275.023
PF3D7_0107300	348.388	1.1497	0.417942	2.75087	0.00594377	0.024948	190.014	242.201	395.511	565.827
PF3D7_0107400	732.089	0.254053	0.366748	0.692719	0.488486	0.654735	710.891	625.141	861.935	730.39
PF3D7_0107500	9606.11	-1.60232	0.384395	-4.16841	3.06725e-05	0.000286865	14931.4	13973.7	5616.06	3903.3
PF3D7_0107600	257.138	2.68383	0.740283	3.62541	0.000288503	0.00194691	70.4247	68.0782	125.845	764.204
PF3D7_0107700	124.783	2.79718	0.526696	5.3108	1.09145e-07	2.00802e-06	30.5617	32.0753	146.819	289.676
PF3D7_0107800	529.096	0.470657	0.416095	1.13113	0.258	0.427822	439.822	447.09	475.413	754.06
PF3D7_0107900	231.803	0.531125	0.385504	1.37774	0.168283	0.318244	191.343	187.87	252.688	295.312
PF3D7_0108000	5043.22	0.0140734	0.518331	0.0271514	0.978339	0.992956	5196.81	4840.75	7278.01	2857.31
PF3D7_0108100	300.288	0.0681686	0.40021	0.170332	0.864749	0.931254	287.014	299.151	257.682	357.305
PF3D7_0108300	10000	-0.977807	0.37602	-2.60041	0.00931116	0.0361893	15009.8	11520.3	6088.48	7381.67
PF3D7_0108400	670.909	-0.764622	0.366429	-2.08668	0.0369166	0.104725	811.877	877.161	452.441	542.157
PF3D7_0108500	9219.86	-3.85879	0.728267	-5.2986	1.16696e-07	2.1314e-06	22391.1	12110.7	2021.5	356.178
PF3D7_0108600	794.638	0.451116	0.356837	1.26421	0.206155	0.366711	706.904	636.269	952.823	882.554
PF3D7_0108700	2498.73	0.170946	0.35083	0.487262	0.626073	0.766214	2494.1	2207.96	2535.87	2757
PF3D7_0108800	978.425	-0.168371	0.36043	-0.467139	0.640401	0.777894	1000.56	1070.27	999.765	843.104
PF3D7_0108900	269.096	0.903563	0.461525	1.95777	0.0502565	0.132363	150.151	223.872	270.666	431.696
PF3D7_0109000	8922.31	-1.45202	0.362203	-4.00886	6.10138e-05	0.000523079	13849.7	12286.8	5295.46	4257.23
PF3D7_0109100	2522.46	-0.810989	0.361136	-2.24566	0.0247256	0.0775618	3149.18	3277.57	2035.49	1627.6
PF3D7_0109200	427.482	-0.503714	0.400658	-1.25722	0.208675	0.369358	483.671	519.096	417.484	289.676
PF3D7_0109300	278.11	1.23572	0.43714	2.82684	0.00470102	0.0206231	167.425	164.304	485.4	295.312
PF3D7_0109400	3310.2	1.55712	0.343939	4.5273	5.97424e-06	6.87784e-05	1651.66	1706.54	4798.07	5084.55
PF3D7_0109500	619.228	0.150013	0.567003	0.264571	0.79134	0.885639	632.493	542.007	977.792	324.618
PF3D7_0109600	241.978	0.859665	0.387793	2.21681	0.0266359	0.0820229	155.466	187.87	314.611	309.965
PF3D7_0109700	411.36	0.0656912	0.722176	0.0909628	0.927522	0.965842	338.836	464.764	123.847	717.991
PF3D7_0109800	1338.22	0.291585	0.352982	0.826063	0.408769	0.583244	1125.47	1281.05	1508.14	1438.24
PF3D7_0109850	575.079	1.15744	0.367494	3.14955	0.00163524	0.00850695	385.343	327.299	827.977	759.696
PF3D7_0109950	692.502	0.312144	0.383793	0.813312	0.416039	0.589779	588.644	646.743	653.193	881.427
PF3D7_0110000	5806.3	2.27706	0.387469	5.87677	4.18354e-09	9.81548e-08	2021.06	1951.36	11425.9	7826.89
PF3D7_0110100	484.696	-0.0733306	0.372936	-0.19663	0.844117	0.918846	524.863	469.347	429.47	515.105
PF3D7_0110200	452.465	0.699069	0.378228	1.84828	0.0645626	0.159696	344.151	345.628	493.391	626.693
PF3D7_0110300	92.8627	2.76087	0.660679	4.17883	2.93015e-05	0.000276092	21.2603	26.1839	74.9075	249.099
PF3D7_0110400	1042.55	0.385524	0.350878	1.09874	0.271881	0.443544	888.945	919.055	1133.6	1228.59
PF3D7_0110500	737.126	0.649048	0.457858	1.41758	0.156315	0.301889	640.466	507.968	631.22	1168.85
PF3D7_0110600	4288.33	-0.0368878	0.354579	-0.104033	0.917143	0.960191	3996.93	4688.88	4013.04	4454.48
PF3D7_0110700	4810.91	0.0135302	0.389559	0.0347321	0.972293	0.989221	4523.12	5053.49	5729.92	3937.12
PF3D7_0110800	3747.61	-0.231016	0.390261	-0.591953	0.553882	0.70848	4481.93	3612.72	4008.05	2887.74
PF3D7_0110900	106.99	0.526876	0.500553	1.05259	0.292531	0.467252	85.0411	90.3345	165.795	86.7901
PF3D7_0111000	3285.57	-0.371715	0.368357	-1.00912	0.312919	0.488495	4144.43	3269.06	2660.71	3068.09
PF3D7_0111200	95.4816	0.531928	0.470838	1.12975	0.258583	0.428506	63.7808	91.6437	96.8803	129.622
PF3D7_0111300	886.234	-0.211184	0.535702	-0.39422	0.693419	0.819458	887.617	1013.97	447.447	1195.9
PF3D7_0111400	502.449	1.49726	0.442774	3.38154	0.000720795	0.00427978	259.11	266.421	536.338	947.929
PF3D7_0111500	2130.53	-0.442892	0.497773	-0.889746	0.373602	0.551649	2595.08	2315.31	2522.88	1088.82
PF3D7_0111600	80.5647	1.37472	0.475571	2.89068	0.00384411	0.0174735	53.1507	37.3121	125.845	105.952
PF3D7_0111800	937.764	0.107109	0.508006	0.210841	0.833011	0.912277	915.521	890.253	571.294	1373.99
PF3D7_0111900	587.261	-0.222063	0.368803	-0.602119	0.547095	0.702701	633.822	631.032	597.262	486.927
PF3D7_0112000	279.854	0.938189	0.411235	2.28139	0.0225251	0.0719121	179.384	204.234	431.467	304.329
PF3D7_0112200	1122.46	-0.747129	0.538835	-1.38656	0.165575	0.314848	1451.01	1362.87	1228.48	447.476
PF3D7_0112300	210.776	1.83241	0.666286	2.75019	0.00595607	0.0249788	127.562	58.2592	507.373	149.91
PF3D7_0112700	2666.44	2.333	0.520812	4.47953	7.48062e-06	8.36138e-05	1049.73	717.439	6245.29	2653.3
PF3D7_0112800	180.727	-1.05656	0.432177	-2.44473	0.0144961	0.0511137	244.493	243.51	92.8853	142.02
PF3D7_0112900	122.452	-1.55852	0.724078	-2.15242	0.0313641	0.0924058	176.726	189.179	105.869	18.0343
PF3D7_0113000	6808.58	0.657448	0.633524	1.03776	0.29938	0.474584	4994.84	5571.94	3241	13426.5
PF3D7_0113100	126.871	0.929673	0.622159	1.49427	0.135105	0.272426	102.315	72.6603	78.9025	253.608
PF3D7_0113200	1051.67	-2.22369	0.485619	-4.57909	4.67008e-06	5.61859e-05	1763.27	1701.95	510.37	231.065
PF3D7_0113300	1294.84	-2.83502	0.481018	-5.89378	3.77458e-09	9.10415e-08	2415.7	2127.44	434.463	201.759
PF3D7_0113400	246.157	1.18543	0.432264	2.74238	0.00609962	0.0254749	155.466	145.321	265.672	418.171
PF3D7_0113600	164.481	-0.387228	0.505609	-0.765864	0.443757	0.615401	227.219	145.975	99.8766	184.852
PF3D7_0113700	2980.84	-1.15732	0.398121	-2.90697	0.00364952	0.01674	4026.17	4206.44	2232.24	1458.53
PF3D7_0113800	205.512	0.994233	0.427027	2.32827	0.0198979	0.0655589	152.808	122.41	226.72	320.109
PF3D7_0113900	407.82	-0.534718	0.482703	-1.10776	0.267966	0.439576	360.096	604.194	247.694	419.298
PF3D7_0114000	6663.34	3.20764	0.615558	5.21095	1.87878e-07	3.26584e-06	1601.16	1002.84	5353.39	18696
PF3D7_0114100	316	-0.960783	0.404827	-2.37332	0.0176291	0.0597241	345.48	488.984	209.741	219.793
PF3D7_0114300	143.972	-0.701461	0.431618	-1.62519	0.104123	0.225271	186.027	170.85	128.841	90.1716
PF3D7_0115100	94.0494	1.60935	0.534169	3.01281	0.00258839	0.0125231	38.5343	53.677	96.8803	187.106
PF3D7_0115600	217.393	-0.354912	0.563859	-0.629435	0.529065	0.689764	276.384	212.09	279.655	101.443
PF3D7_0115700	350.555	-0.0702969	0.396414	-0.177332	0.859248	0.928105	406.603	312.243	374.537	308.838
PF3D7_0200100	801.47	-0.767103	0.357678	-2.14467	0.031979	0.0937791	1076.3	943.275	583.28	603.022
PF3D7_0200200	201.074	-0.841096	0.652496	-1.28904	0.197383	0.355233	326.877	189.833	226.72	60.8658
PF3D7_0201500	1092.55	-0.281314	0.413232	-0.680766	0.49602	0.660389	1300.86	1097.11	1203.51	768.713
PF3D7_0201600	896.893	-0.910486	0.557738	-1.63246	0.102582	0.223202	1242.4	1099.72	929.851	315.601
PF3D7_0201700	1258.51	-3.08226	0.395155	-7.80012	6.1847e-15	4.04897e-13	2072.88	2429.21	219.729	312.219
PF3D7_0201800	3075.5	-2.13277	0.621516	-3.43156	0.000600125	0.00367585	5210.1	4808.02	1821.75	462.129
PF3D7_0201900	2106.56	-0.406662	0.48864	-0.832232	0.405278	0.58073	3024.27	1779.2	1279.42	2343.33
PF3D7_0202000	26924.2	-1.78326	0.748003	-2.38403	0.0171242	0.0584469	49848.7	33603.8	21109.9	3134.59
PF3D7_0202100	5162.26	-3.55077	0.387776	-9.15675	5.34823e-20	7.70298e-18	9463.48	9562.36	963.809	659.38
PF3D7_0202200	3471.39	-5.13558	0.402069	-12.7729	2.32444e-37	2.92938e-34	6671.74	6830.07	232.713	151.037
PF3D7_0202300	62.8797	-1.30676	0.729783	-1.79061	0.0733559	0.175504	86.3699	92.9529	60.9247	11.2714
PF3D7_0202400	762.332	-1.46549	0.749404	-1.95554	0.0505198	0.132987	1227.78	1010.7	101.874	708.974
PF3D7_0202500	16695.1	-3.81515	0.506144	-7.53767	4.78438e-14	2.65034e-12	32950.8	29400.6	3134.13	1295.09
PF3D7_0202600	963.069	0.365774	0.422121	0.866516	0.386207	0.561824	859.713	823.484	811.997	1357.08
PF3D7_0202700	593.667	-0.197615	0.374651	-0.527465	0.59787	0.746561	615.219	653.289	619.235	486.927
PF3D7_0202800	218.291	-1.27902	0.397247	-3.2197	0.00128326	0.0069708	276.384	341.7	128.841	126.24
PF3D7_0202900	355.841	-0.0254804	0.392815	-0.0648662	0.948281	0.975909	313.589	403.887	383.526	322.363
PF3D7_0203000	1325.25	-0.488861	0.602701	-0.811118	0.417298	0.590998	1662.29	1432.91	482.404	1723.4
PF3D7_0203100	1408.54	-0.773865	0.470623	-1.64434	0.100105	0.219405	1945.32	1609.66	687.151	1392.02
PF3D7_0203200	307.449	0.258149	0.426761	0.604902	0.545244	0.701647	268.411	291.296	258.68	411.408
PF3D7_0203300	396.843	0.629096	0.41109	1.53031	0.12594	0.257969	291	331.881	388.52	575.971
PF3D7_0203400	2123.69	0.350866	0.452741	0.774981	0.438351	0.609748	1901.47	1832.22	3139.12	1621.96
PF3D7_0203600	145.193	0.254443	0.439076	0.579498	0.562253	0.716099	104.973	159.067	157.805	158.927
PF3D7_0203700	1875.29	0.337613	0.368512	0.916153	0.359587	0.537089	1835.03	1479.39	2258.21	1928.54
PF3D7_0203800	899.403	1.62051	0.359506	4.50761	6.55604e-06	7.46027e-05	473.041	410.433	1403.27	1310.87
PF3D7_0203900	474.766	0.388812	0.402471	0.966061	0.334014	0.511316	454.438	368.539	625.228	450.858
PF3D7_0204000	232.303	0.933173	0.477498	1.9543	0.0506662	0.133233	152.808	166.268	207.743	402.391
PF3D7_0204100	3948.89	0.424495	0.395468	1.0734	0.283092	0.456283	4059.38	2685.81	4380.59	4669.76
PF3D7_0204200	3056.86	-1.43927	0.412502	-3.48912	0.000484609	0.00306514	4275.97	4657.46	2039.48	1254.51
PF3D7_0204300	382.614	-0.636718	0.387294	-1.64402	0.100173	0.219458	481.014	450.363	258.68	340.398
PF3D7_0204400	31.5721	-0.635732	0.626457	-1.01481	0.310199	0.48585	47.8356	29.4569	30.9618	18.0343
PF3D7_0204500	277.903	-1.07101	0.501289	-2.13651	0.0326381	0.0954342	467.726	286.059	232.713	125.113
PF3D7_0204600	307.276	0.350869	0.372759	0.941276	0.346564	0.524003	260.438	279.513	329.593	359.559
PF3D7_0204700	3365.93	-0.358346	0.501277	-0.714866	0.474692	0.643259	3963.71	3600.29	4145.88	1753.84
PF3D7_0204800	343.645	0.306637	0.39361	0.779039	0.435957	0.607884	291	323.371	434.463	325.745
PF3D7_0204900	514.073	0.100752	0.370491	0.271942	0.785667	0.882275	458.425	533.497	567.299	497.071
PF3D7_0205000	267.536	2.06407	0.795672	2.59413	0.00948319	0.0366601	79.726	126.337	99.8766	764.204
PF3D7_0205100	805.695	1.2409	0.769823	1.61192	0.106978	0.228799	469.055	488.984	260.678	2004.06
PF3D7_0205200	264.026	0.430077	0.479569	0.896798	0.369827	0.548645	197.986	251.366	207.743	399.009
PF3D7_0205300	229.794	1.68039	0.532565	3.15528	0.00160345	0.00838485	132.877	86.4069	219.729	480.164
PF3D7_0205400	682.021	0.681206	0.394254	1.72783	0.0840181	0.195304	548.781	499.458	987.78	692.067
PF3D7_0205500	585.728	-0.637314	0.359082	-1.77484	0.0759236	0.180312	676.343	749.514	459.433	457.621
PF3D7_0205600	599.168	0.178199	0.440073	0.40493	0.685529	0.813692	591.302	533.497	811.997	459.875
PF3D7_0205700	405.661	0.0780004	0.396373	0.196785	0.843996	0.918846	364.082	424.834	353.563	480.164
PF3D7_0205800	644.388	-1.03307	0.369798	-2.79361	0.00521226	0.0223617	853.069	878.47	468.421	377.594
PF3D7_0205900	10601.8	-0.395142	0.420791	-0.939046	0.347707	0.524945	12430.6	11659	11537.7	6779.78
PF3D7_0206000	799.649	-0.0612034	0.4959	-0.123419	0.901775	0.950535	891.603	741.659	484.402	1080.93
PF3D7_0206100	824.321	-0.785144	0.400832	-1.95879	0.0501379	0.132283	1060.36	1026.41	728.101	482.418
PF3D7_0206200	4153.69	-1.62396	0.441471	-3.67852	0.000234589	0.00162167	5380.18	7164.57	2578.81	1491.21
PF3D7_0206300	2208.86	-1.18673	0.496956	-2.388	0.0169403	0.0579741	3595.64	2543.11	854.944	1841.75
PF3D7_0206500	769.777	-0.774497	0.410206	-1.88807	0.0590166	0.149424	1167.99	775.698	514.365	621.057
PF3D7_0206600	62.9866	-0.75784	0.47209	-1.60529	0.108431	0.23112	79.726	78.5517	42.947	50.7215
PF3D7_0206700	2929.39	-2.69605	0.445232	-6.0554	1.40072e-09	3.62103e-08	4836.71	5314.68	1021.74	544.411
PF3D7_0206800	34426.9	-1.24846	0.781128	-1.59828	0.109981	0.233535	61511.3	35405.2	36042.5	4748.66
PF3D7_0206900	5285.66	-2.86214	0.49784	-5.74911	8.97137e-09	2.02693e-07	9517.96	9068.8	1792.79	763.077
PF3D7_0207000	12409.4	-0.740211	0.592458	-1.24939	0.211522	0.372957	16790.3	14259.8	14409.2	4178.33
PF3D7_0207100	5369.85	-1.23644	0.378735	-3.26466	0.00109596	0.00607959	7547.4	7531.8	2663.71	3736.48
PF3D7_0207200	246.325	0.33382	0.382583	0.872542	0.382913	0.559821	211.274	224.527	293.637	255.862
PF3D7_0207300	313.423	-1.23104	0.409782	-3.00414	0.00266333	0.0128109	473.041	406.505	219.729	154.419
PF3D7_0207400	2725.47	-0.586792	0.657091	-0.893015	0.371849	0.549866	3565.08	2979.73	3572.59	784.493
PF3D7_0207500	4746.36	-0.412335	0.714953	-0.57673	0.564122	0.717934	6247.86	4592.66	6952.41	1192.52
PF3D7_0207600	24271.4	-1.43872	0.767922	-1.87352	0.0609966	0.153053	40435.7	30487.2	23129.4	3033.15
PF3D7_0207700	6406.2	-1.2797	0.783394	-1.63353	0.102358	0.222985	9442.22	8707.46	6682.75	792.383
PF3D7_0207800	2182.13	-1.27527	0.673923	-1.89231	0.05845	0.148511	3166.45	3010.49	2124.38	427.188
PF3D7_0207900	1488.67	-0.277288	0.733326	-0.378124	0.705339	0.827034	1898.81	1364.18	2323.13	368.576
PF3D7_0208000	2081.95	-0.683414	0.350319	-1.95083	0.0510769	0.134034	2677.47	2454.74	1516.13	1679.45
PF3D7_0208100	2208.67	-0.442431	0.453627	-0.975317	0.329403	0.506874	2846.22	2243.31	1309.38	2435.76
PF3D7_0208200	1331.84	-0.361224	0.36166	-0.998795	0.317894	0.493686	1342.06	1652.86	1154.57	1177.87
PF3D7_0208300	556.033	0.698077	0.432606	1.61365	0.106602	0.228285	410.589	437.271	508.372	867.901
PF3D7_0208400	1788.62	-0.468484	0.430739	-1.08763	0.276759	0.449428	2090.15	2062.64	1086.66	1915.02
PF3D7_0208500	626.094	0.0136898	0.355886	0.0384669	0.969315	0.987734	607.247	638.887	646.202	612.04
PF3D7_0208600	741.876	-0.106785	0.378114	-0.282415	0.777626	0.87773	799.918	739.041	811.997	616.548
PF3D7_0208700	1081.74	-0.308052	0.350491	-0.878916	0.379447	0.556529	1178.62	1214.93	1005.76	927.64
PF3D7_0208800	336.434	1.72854	0.399238	4.32961	1.49376e-05	0.00015243	130.219	180.669	516.362	518.487
PF3D7_0208900	174.953	-0.22598	0.411979	-0.548524	0.583332	0.732215	200.644	176.741	139.827	182.597
PF3D7_0209000	541.745	2.56287	0.414685	6.18028	6.39892e-10	1.76268e-08	143.507	169.541	747.077	1106.86
PF3D7_0209100	2439.53	0.211308	0.414172	0.510195	0.609915	0.754499	2518.01	2005.03	3187.06	2048.02
PF3D7_0209200	967.765	-0.318643	0.368122	-0.86559	0.386715	0.562155	1013.85	1134.42	951.824	770.967
PF3D7_0209300	260.382	-0.485116	0.454174	-1.06813	0.285462	0.45887	223.233	383.594	239.704	194.996
PF3D7_0209400	598.144	-0.880161	0.416173	-2.11489	0.0344392	0.0996452	728.165	822.175	515.363	326.872
PF3D7_0209500	675.692	-2.28541	0.363135	-6.29357	3.10239e-10	8.88587e-09	1158.69	1084.01	217.731	242.336
PF3D7_0209600	2229.94	-1.18084	0.489691	-2.41139	0.0158918	0.055064	3295.34	2894.63	1886.67	843.104
PF3D7_0209700	3133.82	-0.498885	0.36593	-1.36333	0.172777	0.324449	3603.62	3737.1	2932.38	2262.18
PF3D7_0209800	12230.4	-0.350512	0.529094	-0.662476	0.507666	0.671868	13828.5	13589.4	15653.7	5849.88
PF3D7_0210000	1678.73	-0.0648817	0.517264	-0.125432	0.900181	0.94993	1868.25	1565.14	2338.11	943.42
PF3D7_0210100	6073.83	-0.0966176	0.491013	-0.196772	0.844006	0.918846	6905.6	5649.18	8100.99	3639.55
PF3D7_0210200	2239.06	0.277646	0.42602	0.651721	0.514581	0.676755	2229.67	1819.13	1842.72	3064.71
PF3D7_0210300	1435	-0.131442	0.384891	-0.341506	0.732723	0.846509	1581.23	1419.82	1596.03	1142.92
PF3D7_0210400	355.4	-1.27638	0.454997	-2.80524	0.00502784	0.0217297	516.891	489.639	269.667	145.402
PF3D7_0210500	257.631	0.815865	0.512915	1.59064	0.11169	0.236367	205.959	167.577	202.75	454.239
PF3D7_0210600	4173.91	-1.51098	0.342842	-4.40723	1.04701e-05	0.000112537	6250.52	6108.71	2225.25	2111.14
PF3D7_0210700	308.837	-0.704009	0.38475	-1.82978	0.0672828	0.164487	342.822	422.216	225.721	244.59
PF3D7_0210800	395.335	0.0805932	0.4352	0.185187	0.853083	0.923822	297.644	470.001	351.566	462.129
PF3D7_0210900	2486.47	-1.28774	0.428739	-3.00355	0.00266853	0.0128237	3340.52	3715.5	1833.73	1056.13
PF3D7_0211000	197.623	0.472832	0.462081	1.02327	0.306181	0.48188	147.493	183.287	290.641	169.072
PF3D7_0211100	162.34	0.772833	0.452795	1.7068	0.0878584	0.201481	107.63	131.574	158.804	251.353
PF3D7_0211200	392.235	0.187428	0.501749	0.373548	0.70874	0.828943	337.507	396.032	577.287	258.116
PF3D7_0211300	369.561	-0.0256054	0.386065	-0.066324	0.94712	0.975568	329.534	415.67	391.516	341.525
PF3D7_0211400	478.667	0.702228	0.414254	1.69516	0.0900448	0.204528	376.041	352.828	464.426	721.373
PF3D7_0211500	437.663	0.0479518	0.43517	0.110191	0.912258	0.956467	431.849	428.762	327.595	562.445
PF3D7_0211600	276.001	-0.236942	0.442984	-0.534876	0.592735	0.742083	287.014	310.279	319.605	187.106
PF3D7_0211700	864.518	-0.397827	0.456706	-0.871078	0.383712	0.560027	1027.14	938.693	509.371	982.87
PF3D7_0211800	4494.11	-0.132585	0.418684	-0.316671	0.751493	0.859215	4698.52	4702.63	5384.35	3190.95
PF3D7_0211900	781.522	0.0270005	0.351019	0.0769203	0.938687	0.971448	777.329	771.116	792.022	785.62
PF3D7_0212000	564.339	0.544311	0.506743	1.07414	0.282762	0.456283	390.658	526.951	415.487	924.259
PF3D7_0212100	1130.68	-1.3149	0.457318	-2.87524	0.00403717	0.018236	1444.37	1781.16	448.446	848.74
PF3D7_0212200	344.27	0.778302	0.498699	1.56066	0.118603	0.246931	194	312.243	301.627	569.208
PF3D7_0212300	3487.28	-0.31498	0.551558	-0.571073	0.56795	0.721531	4262.69	3470.68	4607.31	1608.44
PF3D7_0212400	1206.31	0.344659	0.442669	0.778592	0.43622	0.607884	1020.49	1104.96	953.822	1745.95
PF3D7_0212500	1670.68	0.105631	0.43402	0.243379	0.807712	0.894873	1941.33	1278.43	1391.28	2071.69
PF3D7_0212600	7016.39	-3.64881	0.588959	-6.19535	5.81542e-10	1.61964e-08	13880.3	12113.3	1603.02	468.892
PF3D7_0212700	225.298	0.455473	0.386158	1.1795	0.238199	0.405418	175.397	204.234	256.683	264.879
PF3D7_0212800	1469.35	-0.0120386	0.426908	-0.0281995	0.977503	0.992956	1748.66	1203.15	1748.84	1176.74
PF3D7_0212900	4054.93	-1.41351	0.34252	-4.1268	3.67851e-05	0.000337152	5786.78	6005.93	2248.22	2178.77
PF3D7_0213000	527.2	-0.68886	0.478222	-1.44046	0.149737	0.29222	585.986	715.475	541.331	266.006
PF3D7_0213100	2383.33	0.474323	0.394789	1.20146	0.229573	0.393981	2250.93	1739.92	3207.04	2335.44
PF3D7_0213200	264.703	1.10887	0.392083	2.82815	0.00468183	0.0205585	150.151	184.597	338.582	385.484
PF3D7_0213300	203.455	-0.23327	0.392493	-0.59433	0.552291	0.707342	236.521	203.58	196.757	176.962
PF3D7_0213400	838.084	0.520896	0.357287	1.45792	0.144862	0.285561	676.343	700.42	1054.7	920.877
PF3D7_0213500	742.256	0.192087	0.358428	0.535915	0.592018	0.741456	741.452	644.779	787.028	795.764
PF3D7_0213600	689.07	2.3866	0.517502	4.61176	3.99273e-06	4.90911e-05	239.178	203.58	679.161	1634.36
PF3D7_0213700	326.445	-0.324796	0.367365	-0.884124	0.376629	0.553524	364.082	361.993	286.646	293.058
PF3D7_0213800	131.083	1.61034	0.431622	3.73091	0.000190787	0.00137787	63.7808	65.4598	170.789	224.302
PF3D7_0213900	785.355	1.34789	0.552869	2.43799	0.0147691	0.0518663	482.343	403.887	589.272	1665.92
PF3D7_0214000	3343.73	-0.0589727	0.410348	-0.143714	0.885727	0.941752	3578.37	3246.15	4038.01	2512.41
PF3D7_0214100	12079.5	-1.01861	0.382527	-2.66286	0.00774802	0.0312212	18263.9	14086.9	8978.91	6988.3
PF3D7_0214200	2327.7	0.0657682	0.357192	0.184126	0.853915	0.924524	2366.53	2183.08	2594.79	2166.37
PF3D7_0214300	3306.8	1.09505	0.624374	1.75383	0.0794598	0.186744	2272.19	1945.46	1821.75	7187.8
PF3D7_0214400	1491.28	0.271703	0.517096	0.525441	0.599277	0.747576	1291.56	1410.66	930.85	2332.06
PF3D7_0214600	5588.22	-3.35388	0.382192	-8.7754	1.70298e-18	2.09384e-16	9985.69	10375.4	822.983	1168.85
PF3D7_0214700	1961.5	-1.74537	0.353459	-4.93797	7.89385e-07	1.16547e-05	2806.36	3236.99	926.855	875.792
PF3D7_0214800	1212.91	-1.36966	0.353938	-3.86978	0.000108935	0.00086752	1672.92	1825.02	710.123	643.6
PF3D7_0214900	3472.85	-1.79071	0.461979	-3.87617	0.000106112	0.000846381	5082.54	5693.69	1036.72	2078.45
PF3D7_0215000	4055.35	0.542258	0.364331	1.48836	0.136655	0.274583	3372.41	3231.75	4205.8	5411.42
PF3D7_0215100	1579.5	-0.243884	0.354069	-0.688803	0.490947	0.65612	1621.1	1804.07	1530.11	1362.72
PF3D7_0215200	246.094	-0.0184847	0.39711	-0.046548	0.962873	0.984154	255.123	240.237	211.738	277.278
PF3D7_0215300	718.918	-2.10035	0.36256	-5.79312	6.90921e-09	1.58315e-07	1112.18	1219.52	257.682	286.295
PF3D7_0215400	5570.14	-0.785801	0.454956	-1.7272	0.0841312	0.19544	6048.55	8052.21	2875.45	5304.34
PF3D7_0215500	1311.57	-0.422987	0.348907	-1.21232	0.22539	0.388839	1546.69	1458.44	1154.57	1086.57
PF3D7_0215600	684.56	-0.167484	0.359595	-0.465756	0.64139	0.778851	761.384	687.328	613.243	676.287
PF3D7_0215700	7633.43	0.285272	0.439821	0.648609	0.516591	0.678691	7694.89	6068.12	10698.8	6071.93
PF3D7_0215800	684.715	0.253502	0.407451	0.622166	0.533833	0.692321	572.699	676.199	597.262	892.699
PF3D7_0215900	230.201	0.777962	0.412459	1.88615	0.0592742	0.149741	160.781	178.051	242.7	339.271
PF3D7_0216000	1112.96	1.28218	0.692034	1.85277	0.0639152	0.158405	694.945	602.23	501.381	2653.3
PF3D7_0216100	422.741	0.803183	0.37142	2.16246	0.0305824	0.0907392	301.63	314.207	492.392	582.734
PF3D7_0216200	283.897	0.403956	0.445521	0.906705	0.364563	0.543074	240.507	248.093	236.708	410.281
PF3D7_0216300	651.494	2.25348	0.678359	3.32196	0.000893862	0.00516146	220.575	231.073	365.548	1788.78
PF3D7_0216400	454.052	0.911674	0.364292	2.50259	0.0123288	0.044938	321.562	308.97	623.23	562.445
PF3D7_0216500	535.152	0.201055	0.599474	0.335386	0.737334	0.848802	486.329	509.277	255.684	889.317
PF3D7_0216600	3245.84	-0.546808	0.363141	-1.50577	0.132125	0.268506	3793.63	3913.84	2957.35	2318.54
PF3D7_0216700	4546.73	-1.49501	0.731523	-2.04369	0.0409837	0.113205	6320.95	7103.04	634.217	4128.73
PF3D7_0216800	641.39	-1.80316	0.44668	-4.03682	5.41815e-05	0.000472978	1114.84	879.779	363.551	207.395
PF3D7_0216900	191.323	-0.288548	0.390607	-0.738717	0.460079	0.631434	212.603	208.162	160.801	183.725
PF3D7_0217000	674.581	1.00918	0.406211	2.48438	0.0129775	0.0467284	437.164	458.218	714.118	1088.82
PF3D7_0217100	4133.86	0.392381	0.368046	1.06612	0.286369	0.459742	3720.55	3430.09	5312.44	4072.37
PF3D7_0217200	193.37	1.16349	0.427855	2.71935	0.00654113	0.0270711	122.247	116.518	215.734	318.982
PF3D7_0217300	444.288	0.250346	0.386555	0.647635	0.517221	0.678987	346.808	464.11	471.418	494.817
PF3D7_0217400	507.739	0.831724	0.390113	2.13201	0.0330063	0.0963211	341.493	388.831	746.078	554.555
PF3D7_0217500	5782.26	-1.41426	0.420411	-3.36401	0.000768196	0.00452921	6234.58	10583.5	3218.03	3092.89
PF3D7_0217600	1248.57	0.301568	0.529005	0.570067	0.568632	0.721671	1174.63	1062.41	761.06	1996.17
PF3D7_0217700	466.527	-0.973605	0.362977	-2.68227	0.00731235	0.0296315	609.904	626.45	300.629	329.126
PF3D7_0217800	4057.19	-0.653741	0.475676	-1.37434	0.169336	0.319414	5107.78	4814.57	4296.69	2009.7
PF3D7_0217900	1663.42	-1.29017	0.493116	-2.61637	0.0088871	0.0348132	2446.26	2276.69	1342.34	588.37
PF3D7_0218000	1665.6	-0.105763	0.515886	-0.205013	0.837562	0.914281	1819.08	1634.53	2290.17	918.623
PF3D7_0218100	220.775	0.594632	0.420742	1.4133	0.157569	0.303571	195.329	157.103	308.619	222.048
PF3D7_0218200	929.23	1.76353	0.621037	2.83965	0.00451637	0.0200238	441.151	404.541	593.267	2277.96
PF3D7_0218300	854.286	0.33014	0.389296	0.848043	0.396414	0.571766	752.082	761.952	1118.62	784.493
PF3D7_0218400	1164.11	0.232534	0.351519	0.661511	0.508285	0.672364	1109.52	1031.65	1205.51	1309.74
PF3D7_0218500	840.16	0.160388	0.359237	0.44647	0.655258	0.789662	764.041	822.829	949.827	823.943
PF3D7_0218600	1123.99	0.183569	0.361398	0.507941	0.611495	0.755526	1146.73	958.986	1248.46	1141.8
PF3D7_0218700	1791.66	0.359291	0.475735	0.755233	0.450109	0.621984	1482.9	1656.13	1295.4	2732.2
PF3D7_0218800	241.525	2.31146	0.480469	4.81083	1.50307e-06	2.05338e-05	87.6987	74.6241	279.655	524.122
PF3D7_0219100	268.376	0.447349	0.387553	1.15429	0.248382	0.416231	237.849	216.672	340.579	278.405
PF3D7_0219200	4909.03	-0.514991	0.508787	-1.01219	0.311446	0.486972	5683.14	5869.12	5743.91	2339.95
PF3D7_0219300	132.201	0.917404	0.417739	2.19611	0.0280837	0.0851805	82.3836	100.153	164.796	181.47
PF3D7_0219400	5062.11	0.533991	0.478228	1.1166	0.264165	0.43503	4157.71	4114.15	8193.88	3782.7
PF3D7_0219500	1231.95	0.631144	0.348154	1.81283	0.0698577	0.169142	952.726	980.587	1537.1	1457.4
PF3D7_0219600	1879.38	-0.932558	0.362619	-2.57173	0.0101192	0.0384761	2595.08	2338.22	1423.24	1160.96
PF3D7_0219700	1460.47	-4.02854	0.399054	-10.0952	5.79966e-24	1.21817e-21	2690.75	2814.12	201.751	135.257
PF3D7_0219800	808.993	-1.32195	0.356262	-3.71061	0.000206757	0.00147212	1108.19	1203.15	479.408	445.222
PF3D7_0219900	177.59	-2.32203	0.504763	-4.60024	4.21997e-06	5.12599e-05	207.288	384.249	48.9395	69.883
PF3D7_0220000	7083.17	-3.22442	0.39247	-8.21572	2.10902e-16	1.8985e-14	13991.9	11602.7	1612.01	1126.02
PF3D7_0220100	1431.29	-1.29637	0.408388	-3.17435	0.00150171	0.00793513	1714.11	2353.93	691.146	965.963
PF3D7_0220200	3748.72	-1.43937	0.690303	-2.08513	0.0370579	0.104949	5575.51	5380.14	3405.79	633.455
PF3D7_0220300	367.482	-1.03753	0.552238	-1.87877	0.0602759	0.151698	461.082	526.951	126.843	355.051
PF3D7_0220400	83.6997	0.29724	0.551256	0.539205	0.589745	0.739161	45.1781	104.081	99.8766	85.663
PF3D7_0220500	2167.04	-1.30649	0.381548	-3.42419	0.000616624	0.00375411	3154.49	3018.35	1457.2	1038.1
PF3D7_0220600	1290.91	-2.47598	0.444151	-5.57463	2.48059e-08	5.25406e-07	2173.86	2203.38	511.368	275.023
PF3D7_0220700	216.897	-2.13594	0.412502	-5.17802	2.2425e-07	3.78076e-06	324.219	382.285	70.9124	90.1716
PF3D7_0220800	4723.95	-2.67454	0.538607	-4.96567	6.84657e-07	1.03334e-05	8702.1	7635.23	1877.68	680.795
PF3D7_0221200	216.053	-1.91926	0.600191	-3.19775	0.00138504	0.00740738	338.836	344.973	139.827	40.5772
PF3D7_0221700	146.793	-0.713683	0.406877	-1.75405	0.0794216	0.186744	183.37	181.324	101.874	120.604
PF3D7_0223400	162.249	-0.164597	0.843212	-0.195202	0.845235	0.918846	196.658	146.63	278.656	27.0515
PF3D7_0223500	475.029	-0.411458	0.399462	-1.03003	0.302996	0.478209	583.329	501.422	338.582	476.782
PF3D7_0300100	2409.78	0.305514	0.350899	0.87066	0.38394	0.560027	2231	2080.31	2491.92	2835.9
PF3D7_0300200	142.547	-0.325297	0.737043	-0.441353	0.658957	0.792982	171.411	145.975	216.732	36.0686
PF3D7_0301200	317.986	-2.07303	0.420455	-4.93044	8.20426e-07	1.19186e-05	556.754	471.31	145.82	98.0616
PF3D7_0301300	396.5	-1.87783	0.436239	-4.3046	1.67287e-05	0.000167987	570.041	676.854	211.738	127.367
PF3D7_0301400	164.9	0.310902	0.423622	0.733916	0.463	0.634363	123.575	170.195	196.757	169.072
PF3D7_0301500	250.272	-0.0803	0.455882	-0.176142	0.860182	0.928626	221.904	291.951	181.775	305.456
PF3D7_0301600	2432.93	-0.876296	0.3503	-2.50156	0.0123648	0.0449664	3061.48	3238.29	1825.74	1606.18
PF3D7_0301700	2547.22	-0.435644	0.524495	-0.830598	0.406201	0.581391	3219.6	2638.68	3112.16	1218.44
PF3D7_0301800	3531.01	-4.03475	0.415675	-9.7065	2.82889e-22	5.09301e-20	6732.86	6579.36	506.375	305.456
PF3D7_0301900	186.606	3.42595	0.431378	7.94186	1.99167e-15	1.47647e-13	34.548	29.4569	320.604	361.813
PF3D7_0302000	2661.73	-0.203921	0.392847	-0.519085	0.603702	0.750126	3014.97	2684.51	2943.36	2004.06
PF3D7_0302100	2106.77	0.00960718	0.437105	0.0219791	0.982465	0.994299	2397.1	1802.76	1575.05	2652.17
PF3D7_0302200	476.344	-0.274098	0.382768	-0.716094	0.473933	0.642403	551.438	491.603	376.535	485.799
PF3D7_0302300	361.837	-2.40442	0.468841	-5.12843	2.92166e-07	4.79742e-06	732.151	485.712	143.822	85.663
PF3D7_0302500	29329.7	-2.30349	0.555244	-4.1486	3.34518e-05	0.000308848	55538.5	42018.6	14655.9	5105.97
PF3D7_0302600	256.061	-0.000833856	0.431198	-0.00193381	0.998457	0.99927	294.986	217.981	301.627	209.649
PF3D7_0302700	408.006	0.336364	0.399565	0.841824	0.399886	0.575276	362.754	358.72	536.338	374.212
PF3D7_0302800	524.242	-0.164029	0.381556	-0.429895	0.667272	0.798168	477.028	630.378	500.382	489.181
PF3D7_0302900	3940.93	0.00152056	0.39065	0.00389238	0.996894	0.99927	4230.8	3647.42	4656.25	3229.27
PF3D7_0303000	358.645	0.0345863	0.415876	0.0831649	0.93372	0.968694	279.041	428.762	352.565	374.212
PF3D7_0303100	646.796	0.283299	0.407603	0.695038	0.487032	0.653481	527.521	638.887	574.291	846.486
PF3D7_0303200	5813.09	-1.22645	0.472359	-2.59643	0.00941988	0.0365274	8385.85	7904.27	2237.24	4724.99
PF3D7_0303300	2539.15	-0.13899	0.365458	-0.380317	0.70371	0.826707	2539.27	2783.35	2703.66	2130.3
PF3D7_0303400	1543.69	-0.66147	0.345489	-1.91459	0.0555447	0.142858	1869.58	1913.39	1192.53	1199.28
PF3D7_0303500	1233.73	1.59026	0.654309	2.43044	0.0150804	0.0527187	587.315	642.815	676.165	3028.64
PF3D7_0303600	69.1494	1.45277	0.513529	2.82899	0.00466948	0.02054	26.5753	46.4764	108.866	94.6802
PF3D7_0303700	2866.39	0.419016	0.394431	1.06233	0.288085	0.462202	2443.6	2462.6	3942.13	2617.23
PF3D7_0303800	640.058	0.00485486	0.449692	0.010796	0.991386	0.999116	543.466	733.804	471.418	811.544
PF3D7_0303900	562.009	2.08525	0.381443	5.46674	4.58377e-08	9.02608e-07	243.164	186.56	883.908	934.403
PF3D7_0304000	565.702	-0.103966	0.413611	-0.251363	0.801534	0.891523	712.219	460.837	580.283	509.469
PF3D7_0304100	3349.85	-0.658558	0.389667	-1.69006	0.0910174	0.206001	4076.66	4125.93	2099.41	3097.39
PF3D7_0304200	3242.07	-0.998611	0.535317	-1.86546	0.0621172	0.155093	2887.41	5754.57	1418.25	2908.03
PF3D7_0304300	175.509	1.02873	0.456715	2.25245	0.0242936	0.0764922	115.603	115.209	174.784	296.439
PF3D7_0304400	5322.36	-0.0499253	0.382511	-0.13052	0.896155	0.947069	5566.21	5262.97	6144.41	4315.84
PF3D7_0304500	542.625	0.709732	0.379732	1.86903	0.0616181	0.154152	406.603	416.979	763.057	583.861
PF3D7_0304600	776.626	0.528588	0.399519	1.32306	0.185815	0.341039	714.877	557.717	1060.69	773.221
PF3D7_0304700	208.137	1.15538	0.690028	1.67439	0.0940543	0.21063	131.548	126.337	97.8791	476.782
PF3D7_0304800	213.649	1.7674	0.401976	4.39676	1.09877e-05	0.000117349	107.63	87.0615	311.615	348.288
PF3D7_0304900	468.252	-0.856048	0.408065	-2.09782	0.0359207	0.102477	591.302	615.322	401.504	264.879
PF3D7_0305000	1333.65	-1.3024	0.399366	-3.26117	0.00110954	0.00614634	1854.96	1940.88	927.854	610.912
PF3D7_0305100	1028.94	0.467992	0.405266	1.15478	0.248182	0.41615	983.288	744.278	992.774	1395.41
PF3D7_0305200	1187.22	-0.347431	0.528516	-0.65737	0.510943	0.674434	1315.48	1343.23	575.289	1514.88
PF3D7_0305300	2466.48	-0.215865	0.36061	-0.59861	0.549433	0.70411	2389.12	2911.65	2164.33	2400.82
PF3D7_0305400	755.834	0.582434	0.435913	1.33613	0.181508	0.335404	605.918	604.848	1156.57	655.998
PF3D7_0305500	5040.5	0.0540684	0.434522	0.124432	0.900973	0.950368	5281.85	4610.33	3697.43	6572.38
PF3D7_0305600	2070.6	-0.132526	0.355544	-0.37274	0.709342	0.829265	2171.21	2160.17	2154.34	1796.67
PF3D7_0305700	2494.57	0.212678	0.452676	0.469824	0.638481	0.776747	2520.67	2101.91	3502.67	1853.03
PF3D7_0305800	462.79	2.01109	0.545014	3.68998	0.000224268	0.00155721	201.973	166.268	406.498	1076.42
PF3D7_0305900	117.001	1.90885	0.47899	3.98516	6.74344e-05	0.000570081	47.8356	50.404	139.827	229.938
PF3D7_0306000	1058.96	0.743435	0.433825	1.71367	0.0865886	0.199585	878.315	706.311	1664.94	986.252
PF3D7_0306100	996.717	-0.306388	0.353647	-0.866367	0.386289	0.561824	1085.6	1118.71	942.835	839.723
PF3D7_0306200	699.566	0.850259	0.358467	2.37193	0.0176953	0.0598271	469.055	528.915	918.865	881.427
PF3D7_0306300	2387.24	-0.617219	0.457818	-1.34818	0.177602	0.33	3030.92	2749.97	2498.91	1269.17
PF3D7_0306400	3020.55	-0.873812	0.403951	-2.16316	0.0305286	0.0906988	3745.8	4070.94	2601.79	1663.67
PF3D7_0306500	2682.86	0.327071	0.351224	0.931233	0.351733	0.529913	2504.73	2255.74	3153.11	2817.86
PF3D7_0306600	577.975	0.335519	0.404172	0.830138	0.406461	0.581598	534.165	488.33	772.046	517.359
PF3D7_0306700	343.261	-0.334084	0.37604	-0.888425	0.374312	0.552323	366.74	398.65	279.655	327.999
PF3D7_0306800	2766.29	-0.524934	0.467525	-1.12279	0.261525	0.432387	3485.36	3043.22	3044.24	1492.34
PF3D7_0306900	11793.7	0.170263	0.668586	0.254662	0.798984	0.889821	12772.1	9425.55	20600.6	4376.7
PF3D7_0307100	4127.14	-1.53623	0.436044	-3.5231	0.000426533	0.00273905	6265.14	6011.17	2728.63	1503.61
PF3D7_0307200	8125.02	-0.760535	0.432062	-1.76024	0.0783664	0.184773	10343.1	10093.9	7740.44	4322.6
PF3D7_0307300	250.767	0.697406	0.408506	1.70721	0.0877832	0.201418	188.685	193.761	257.682	362.941
PF3D7_0307400	1146.69	-0.362098	0.374683	-0.966413	0.333838	0.511202	1106.86	1472.19	988.779	1018.94
PF3D7_0307500	797.27	1.03083	0.362321	2.84507	0.00444022	0.0197382	528.849	519.096	976.793	1164.34
PF3D7_0307600	1191.71	0.553708	0.380885	1.45374	0.146019	0.286991	1113.51	818.902	1344.34	1490.09
PF3D7_0307700	9568.83	-1.00544	0.406533	-2.4732	0.0133908	0.0478744	15512	10037.6	6943.42	5782.25
PF3D7_0307800	1645.84	-0.369258	0.349317	-1.05709	0.290472	0.464703	1957.27	1753.67	1443.22	1429.22
PF3D7_0307900	535.549	1.72601	0.659261	2.61809	0.00884226	0.0347148	233.863	263.148	301.627	1343.56
PF3D7_0308000	697.417	0.23677	0.379912	0.623224	0.533138	0.691859	617.877	662.453	648.199	861.139
PF3D7_0308100	1123.67	-1.83063	0.423745	-4.32011	1.55949e-05	0.000158176	2075.53	1432.91	403.502	582.734
PF3D7_0308200	7159.95	0.0643335	0.443263	0.145136	0.884603	0.941752	7369.34	6631.73	9519.24	5119.49
PF3D7_0308300	1499.4	-2.78127	0.422117	-6.58887	4.43198e-11	1.57335e-09	2588.44	2647.85	478.409	282.913
PF3D7_0308400	837.583	0.344302	0.869716	0.395879	0.692195	0.818553	971.329	505.349	1724.87	148.783
PF3D7_0308500	2142	-0.0307725	0.397822	-0.0773525	0.938343	0.971331	2156.59	2173.26	2559.84	1678.32
PF3D7_0308600	3025.43	-1.22301	0.368915	-3.31515	0.000915931	0.00527078	4128.48	4343.91	2061.45	1567.86
PF3D7_0308700	1965.4	-1.12068	0.371055	-3.02026	0.00252562	0.012313	2803.7	2581.73	1404.27	1071.91
PF3D7_0308800	1113.74	-0.346984	0.4107	-0.844858	0.39819	0.573508	1153.37	1340.62	1194.52	766.458
PF3D7_0308900	1889.4	-0.794031	0.376015	-2.1117	0.0347119	0.100045	2605.71	2187.67	1206.51	1557.71
PF3D7_0309000	829.687	-0.0577005	0.356667	-0.161777	0.871482	0.93543	896.918	795.991	837.965	787.874
PF3D7_0309100	548.763	2.16701	0.379366	5.7122	1.11526e-08	2.49869e-07	192.671	206.853	999.765	795.764
PF3D7_0309200	2368.77	0.00118564	0.621013	0.0019092	0.998477	0.99927	2169.88	2565.37	971.8	3768.05
PF3D7_0309300	2902.09	-0.00267864	0.346535	-0.00772978	0.993833	0.99916	2831.6	2977.77	2763.59	3035.4
PF3D7_0309500	9289.26	-1.12089	0.583317	-1.92158	0.0546585	0.141122	13667.7	11786	8995.89	2707.4
PF3D7_0309600	5397.83	0.22789	0.430416	0.529464	0.596484	0.745383	5047.99	4897.05	7448.8	4197.49
PF3D7_0309700	795.261	1.21907	0.552081	2.20814	0.0272348	0.0832718	499.617	456.255	577.287	1647.89
PF3D7_0309800	1307.89	0.376513	0.365514	1.03009	0.302966	0.478209	1142.74	1133.76	1650.96	1304.11
PF3D7_0309900	357.612	0.803199	0.441205	1.82047	0.0686876	0.167111	255.123	265.767	333.588	575.971
PF3D7_0310000	252.181	-0.862317	0.381997	-2.25739	0.0239837	0.075832	308.274	342.355	186.769	171.326
PF3D7_0310100	275.161	0.203198	0.407259	0.498939	0.617822	0.759742	247.151	264.457	345.573	243.463
PF3D7_0310200	2281.33	-1.15373	0.419723	-2.7488	0.00598139	0.0250642	3590.33	2705.45	1110.63	1718.9
PF3D7_0310300	1346.59	0.643569	0.432412	1.48832	0.136665	0.274583	1154.7	947.857	1215.5	2068.31
PF3D7_0310400	1440.17	-1.39805	0.380203	-3.67711	0.000235891	0.00162671	1837.69	2338.22	876.917	707.847
PF3D7_0310500	1106.13	0.197605	0.397664	0.496916	0.619248	0.760271	1100.22	960.949	957.817	1405.55
PF3D7_0310600	679.769	-0.12926	0.448962	-0.287907	0.773418	0.874549	659.069	761.297	839.962	458.748
PF3D7_0310700	354.178	-1.21758	0.448859	-2.7126	0.0066758	0.0274492	477.028	513.859	273.662	152.165
PF3D7_0310800	571.654	-1.13004	0.394419	-2.86508	0.00416897	0.0187307	679	890.253	399.507	317.855
PF3D7_0310900	476.614	-0.997436	0.37596	-2.65304	0.00797704	0.0319652	588.644	681.436	345.573	290.803
PF3D7_0311100	973.954	1.05518	0.450034	2.34466	0.0190442	0.0633257	734.808	531.533	965.807	1663.67
PF3D7_0311200	454.295	0.46789	0.443848	1.05417	0.291807	0.466392	391.986	370.502	379.531	675.16
PF3D7_0311300	5551.88	0.0500194	0.341202	0.146598	0.883449	0.94094	5499.77	5411.56	5551.14	5745.06
PF3D7_0311400	955.632	-0.260277	0.634883	-0.40996	0.681835	0.810644	1073.64	1009.39	339.581	1399.91
PF3D7_0311500	413.338	-1.38213	0.554839	-2.49105	0.0127366	0.0460635	515.562	679.472	336.584	121.732
PF3D7_0311600	1152.41	1.73591	0.351566	4.93765	7.90696e-07	1.16547e-05	518.219	545.934	1836.73	1708.75
PF3D7_0311700	2762.28	2.71755	0.355196	7.65085	1.99652e-14	1.21259e-12	764.041	694.528	4448.51	5142.03
PF3D7_0311800	3446.97	0.729151	0.356659	2.04439	0.0409147	0.113076	2712.01	2476.34	4687.21	3912.32
PF3D7_0311900	251.549	0.585656	0.454204	1.28941	0.197255	0.355129	162.11	239.583	365.548	238.955
PF3D7_0312000	184.268	0.575838	0.45541	1.26444	0.206072	0.366711	148.822	147.284	278.656	162.309
PF3D7_0312100	1235.28	0.276301	0.354011	0.780486	0.435105	0.60739	1173.3	1061.76	1422.24	1283.82
PF3D7_0312200	154.852	1.41246	0.594105	2.37745	0.0174327	0.0592172	107.63	62.1868	123.847	325.745
PF3D7_0312300	725.663	0.248495	0.389115	0.638616	0.523073	0.684588	550.11	775.698	807.003	769.84
PF3D7_0312400	15493.3	0.267586	0.394725	0.677905	0.497832	0.662156	15355.2	12766.6	20081.2	13770.3
PF3D7_0312500	433.12	-0.0352888	0.384866	-0.0916911	0.926943	0.965838	406.603	470.001	479.408	376.466
PF3D7_0312800	4510.38	-0.217427	0.496348	-0.438053	0.661348	0.794721	5049.32	4650.26	5831.8	2510.15
PF3D7_0312900	243.826	-1.02505	0.470974	-2.17646	0.029521	0.088528	330.863	323.371	211.738	109.333
PF3D7_0313000	634.63	0.522416	0.361734	1.4442	0.148683	0.290846	499.617	542.007	701.134	795.764
PF3D7_0313100	2333.53	0.0400741	0.395323	0.10137	0.919256	0.961405	2358.56	2243.96	2842.49	1889.09
PF3D7_0313200	457.424	0.608252	0.365999	1.6619	0.0965336	0.214656	360.096	364.611	514.365	590.624
PF3D7_0313300	212.684	0.646243	0.401606	1.60914	0.107585	0.229803	163.438	168.232	293.637	225.429
PF3D7_0313400	681.013	1.78216	0.681169	2.61633	0.00888803	0.0348132	247.151	365.92	369.544	1741.44
PF3D7_0313500	184.722	-0.509035	0.39124	-1.30108	0.193231	0.349884	223.233	210.78	144.821	160.055
PF3D7_0313600	2053	2.24598	0.719272	3.12258	0.00179276	0.00923223	772.014	657.871	963.809	5818.32
PF3D7_0313700	555.361	-0.341994	0.412909	-0.828254	0.407527	0.582346	643.123	598.957	597.262	382.102
PF3D7_0313800	641.16	0.323749	0.359295	0.901067	0.367552	0.546397	600.603	538.734	688.15	737.153
PF3D7_0313900	268.066	0.689797	0.415289	1.66101	0.0967121	0.214769	199.315	210.78	267.669	394.501
PF3D7_0314000	2042.57	-0.354406	0.402188	-0.881194	0.378213	0.555042	2397.1	2187.67	2174.31	1411.19
PF3D7_0314100	3123.35	-0.146655	0.372606	-0.393592	0.693882	0.819555	3272.75	3291.32	3406.79	2522.55
PF3D7_0314200	224.516	0.701693	0.391546	1.79211	0.0731154	0.175178	188.685	153.83	281.652	273.896
PF3D7_0314400	817.373	-0.42429	0.513466	-0.826326	0.408619	0.583196	1001.89	871.924	988.779	406.899
PF3D7_0314500	269.083	-0.391407	0.393104	-0.995682	0.319405	0.494898	284.356	325.99	206.745	259.243
PF3D7_0314600	306.877	1.29434	0.618299	2.09339	0.0363143	0.103307	116.932	237.619	223.724	649.235
PF3D7_0314700	5428.82	1.93202	0.520602	3.71113	0.000206336	0.00147157	2480.81	2028.6	4892.96	12312.9
PF3D7_0314800	87.3197	0.0815675	0.470674	0.173299	0.862416	0.929337	100.986	69.3874	98.8779	80.0273
PF3D7_0314900	795.747	-0.416556	0.415749	-1.00194	0.316371	0.492079	950.069	869.96	839.962	522.995
PF3D7_0315000	207.666	0.187539	0.416054	0.450757	0.652164	0.787251	183.37	204.889	258.68	183.725
PF3D7_0315100	1715.93	-0.893883	0.370252	-2.41426	0.0157674	0.0547407	2124.7	2337.57	1354.33	1047.12
PF3D7_0315200	1110.31	1.42548	0.376411	3.78704	0.000152453	0.00114193	643.123	562.299	1825.74	1410.06
PF3D7_0315300	344.929	0.765016	0.607448	1.25939	0.207888	0.368742	236.521	274.276	193.761	675.16
PF3D7_0315400	338.019	1.0518	0.447266	2.35163	0.0186914	0.0624824	186.027	253.329	563.304	349.415
PF3D7_0315500	775.65	0.949516	0.36811	2.57943	0.00989625	0.0378793	514.233	543.971	913.871	1130.53
PF3D7_0315600	2032.25	0.980166	0.4179	2.34546	0.0190038	0.0632747	1458.99	1275.81	2045.47	3348.75
PF3D7_0315700	400	0.954555	0.410091	2.32767	0.0199298	0.0656211	310.932	234.346	449.445	605.277
PF3D7_0315800	680.221	-0.869125	0.485033	-1.79189	0.0731509	0.17518	861.041	897.453	659.186	303.202
PF3D7_0315900	241.526	-2.44817	0.408951	-5.98646	2.14456e-09	5.32548e-08	366.74	449.709	80.9001	68.7558
PF3D7_0316000	597.991	-2.54006	0.381068	-6.66563	2.63527e-11	9.91371e-10	1057.7	983.206	153.81	197.25
PF3D7_0316100	541.848	-0.116803	0.371342	-0.314543	0.753109	0.860281	528.849	598.302	474.414	565.827
PF3D7_0316200	1488.29	0.137052	0.453291	0.30235	0.762385	0.867145	1589.21	1246.35	1096.65	2020.97
PF3D7_0316300	7445.06	-0.287348	0.430102	-0.668092	0.504075	0.667992	8001.84	8366.41	8575.41	4836.58
PF3D7_0316400	1314.11	0.439292	0.490555	0.895501	0.37052	0.548865	896.918	1333.42	1001.76	2024.35
PF3D7_0316500	1151.29	0.661795	0.35883	1.84431	0.0651376	0.160533	948.74	835.267	1500.15	1321.01
PF3D7_0316600	6119.95	-1.0441	0.572145	-1.82488	0.0680195	0.165806	8234.37	8251.2	6090.48	1903.75
PF3D7_0316700	1326.43	-0.272129	0.501225	-0.542927	0.58718	0.736679	1524.1	1378.58	1683.92	719.118
PF3D7_0316800	10547.8	0.264927	0.512555	0.516875	0.605244	0.750931	10165.1	8999.41	16404.7	6621.98
PF3D7_0316900	1591.61	-0.95755	0.391015	-2.44888	0.01433	0.050622	1950.63	2251.82	1272.43	891.572
PF3D7_0317000	3592.69	-0.135802	0.383907	-0.353737	0.723536	0.84025	3793.63	3729.9	4035.02	2812.23
PF3D7_0317100	718.765	-0.171246	0.375076	-0.456564	0.647984	0.783672	682.986	839.194	620.234	732.644
PF3D7_0317200	6305.7	-1.20593	0.342201	-3.52404	0.000425019	0.0027363	9060.87	8534.65	3859.23	3768.05
PF3D7_0317300	3016.73	-0.167341	0.391815	-0.427091	0.669313	0.799718	3482.7	2900.52	2345.1	3338.6
PF3D7_0317400	386.838	0.692235	0.412196	1.67938	0.0930773	0.208946	251.137	339.736	547.324	409.154
PF3D7_0317500	846.66	-0.00746627	0.413323	-0.018064	0.985588	0.995063	995.247	703.038	711.122	977.235
PF3D7_0317600	8083.88	0.358338	0.544365	0.658269	0.510365	0.674201	7584.6	6585.91	13408.4	4756.55
PF3D7_0317700	3192.88	-0.0302356	0.468455	-0.0645433	0.948538	0.975909	3347.17	3105.41	2059.46	4259.48
PF3D7_0317800	967.832	-1.02332	0.367047	-2.78799	0.0053036	0.0226726	1238.41	1356.33	705.129	571.462
PF3D7_0317900	282.643	-0.402206	0.409851	-0.981346	0.326422	0.503667	349.466	294.569	283.65	202.886
PF3D7_0318100	378.645	-0.00371059	0.396544	-0.00935733	0.992534	0.99916	389.329	369.193	440.456	315.601
PF3D7_0318200	9055.33	-0.547148	0.404505	-1.35263	0.176173	0.328556	12999.3	8505.84	8040.07	6676.08
PF3D7_0318300	1199.77	0.757088	0.358169	2.11377	0.0345347	0.0997646	906.219	877.816	1377.3	1637.74
PF3D7_0318400	326.863	0.834915	0.489332	1.70623	0.0879644	0.201558	237.849	231.728	268.668	569.208
PF3D7_0318500	1969.86	-0.466716	0.454673	-1.02649	0.304662	0.480238	2229.67	2341.5	1121.61	2186.66
PF3D7_0318600	1533.29	-1.47951	0.365359	-4.04946	5.13358e-05	0.000452419	2482.14	2032.53	859.938	758.568
PF3D7_0318700	790.934	-4.55769	0.396019	-11.5088	1.19156e-30	5.29672e-28	1419.12	1615.55	56.9297	72.1373
PF3D7_0318800	332.848	-0.0868126	0.417109	-0.208129	0.835128	0.913206	281.699	403.232	284.648	361.813
PF3D7_0318900	1444.39	0.756015	0.351128	2.15311	0.0313104	0.0923016	1025.81	1122.64	1887.67	1741.44
PF3D7_0319000	2312.63	-0.0649404	0.422312	-0.153773	0.877788	0.93848	2379.82	2349.35	1671.93	2849.42
PF3D7_0319100	1810.75	0.604953	0.358864	1.68574	0.0918454	0.20697	1435.07	1438.15	2404.03	1965.74
PF3D7_0319200	529.055	0.680188	0.411039	1.6548	0.0979651	0.216597	389.329	423.525	514.365	789.001
PF3D7_0319300	647.353	0.177082	0.367298	0.482121	0.62972	0.769289	619.206	596.339	755.067	618.802
PF3D7_0319400	1479.76	0.623567	0.499732	1.2478	0.212103	0.373826	1360.66	969.459	1130.6	2458.3
PF3D7_0319500	2662.55	1.01356	0.420477	2.41049	0.0159309	0.0551565	1978.53	1550.09	4373.6	2747.98
PF3D7_0319600	2830.68	-0.832671	0.527613	-1.57818	0.114523	0.241351	3590.33	3661.17	2955.35	1115.87
PF3D7_0319700	1433.46	-0.00363943	0.481083	-0.00756508	0.993964	0.99916	1517.45	1353.05	908.877	1954.47
PF3D7_0319800	68.9578	1.6842	0.478396	3.52052	0.000430703	0.0027588	37.2055	28.8023	103.872	105.952
PF3D7_0319900	182.001	0.133683	0.412794	0.323848	0.746053	0.854545	152.808	193.761	171.788	209.649
PF3D7_0320000	1668.82	0.76996	0.347515	2.21561	0.0267179	0.082175	1223.79	1243.74	2191.29	2016.46
PF3D7_0320100	1670.82	0.32652	0.361037	0.904394	0.365786	0.544574	1384.58	1580.2	2016.51	1701.99
PF3D7_0320200	381.379	2.60202	0.555297	4.68582	2.78843e-06	3.51411e-05	106.301	109.318	349.568	960.327
PF3D7_0320300	6629.58	-0.337409	0.463433	-0.728064	0.466575	0.637319	7589.92	7213.01	7858.29	3857.09
PF3D7_0320400	417.932	-0.173871	0.367783	-0.472756	0.636388	0.775261	413.247	472.62	401.504	384.356
PF3D7_0320500	1645.58	-0.693667	0.353921	-1.95995	0.0500015	0.132106	1877.55	2189.63	1276.42	1238.73
PF3D7_0320600	160.23	0.584844	0.470701	1.2425	0.214053	0.375711	98.3288	157.103	157.805	227.683
PF3D7_0320700	2602.07	-0.883444	0.391783	-2.25493	0.0241377	0.0762394	3010.99	3738.41	2129.37	1529.54
PF3D7_0320800	3858.11	-0.34371	0.370528	-0.927624	0.353603	0.531458	3951.75	4679.06	3802.3	2999.33
PF3D7_0320900	18338.1	0.356991	0.614765	0.580694	0.561447	0.715252	18112.4	14049.6	32496.9	8693.67
PF3D7_0321000	783.502	-0.612636	0.513461	-1.19315	0.232811	0.398505	786.63	1107.58	377.534	862.266
PF3D7_0321100	582.172	-0.542626	0.469069	-1.15681	0.247349	0.415553	716.206	664.417	314.611	633.455
PF3D7_0321200	466.937	-1.47591	0.48169	-3.06403	0.00218379	0.0108458	620.534	753.442	332.589	161.182
PF3D7_0321300	323.724	1.60026	0.739795	2.16311	0.0305328	0.0906988	131.548	189.179	137.83	836.341
PF3D7_0321400	965.313	-0.872768	0.466325	-1.87159	0.0612638	0.153494	1069.66	1427.68	893.896	470.019
PF3D7_0321500	1460.41	-0.264696	0.373139	-0.709377	0.478091	0.645608	1569.27	1618.82	1515.13	1138.42
PF3D7_0321600	2601.26	0.55216	0.359107	1.53759	0.124148	0.255441	1969.23	2249.2	2834.5	3352.13
PF3D7_0321700	548.091	-1.41434	0.54991	-2.57194	0.0101131	0.0384761	899.576	694.528	159.803	438.459
PF3D7_0321800	1677.68	0.184726	0.439163	0.420631	0.674025	0.803293	1922.73	1218.86	1442.22	2126.92
PF3D7_0321900	2110.66	-0.33216	0.375331	-0.884981	0.376167	0.553491	2511.37	2194.21	2126.37	1610.69
PF3D7_0322000	11240.1	-0.183484	0.582185	-0.315164	0.752637	0.860132	12148.9	11759.2	16200	4852.36
PF3D7_0322100	853.483	-0.424607	0.366136	-1.1597	0.246172	0.414757	943.425	1012.66	654.192	803.654
PF3D7_0322200	376.139	1.59852	0.377222	4.23762	2.25906e-05	0.000219844	204.63	169.541	562.305	568.081
PF3D7_0322300	1214.14	-0.643717	0.392539	-1.63988	0.10103	0.220496	1464.3	1497.06	1127.61	767.586
PF3D7_0322400	1453.36	0.772533	0.467544	1.65232	0.0984689	0.217212	1001.89	1144.24	1213.5	2453.79
PF3D7_0322500	437.019	1.39514	0.3972	3.51245	0.000444003	0.00282603	235.192	246.129	527.349	739.407
PF3D7_0322600	126.681	0.861202	0.515154	1.67174	0.094576	0.211142	100.986	79.2063	107.867	218.666
PF3D7_0322700	660.015	-0.105713	0.40833	-0.25889	0.79572	0.887864	831.808	537.425	627.225	643.6
PF3D7_0322800	94.4838	2.04031	0.496115	4.11257	3.91281e-05	0.000355396	43.8493	30.7661	121.849	181.47
PF3D7_0322900	6787.79	-0.490406	0.50932	-0.962863	0.335616	0.51299	8066.95	7794.3	8029.08	3260.83
PF3D7_0323000	693.766	0.178747	0.354252	0.504575	0.613857	0.757169	643.123	658.525	761.06	712.356
PF3D7_0323100	764.699	0.455343	0.399609	1.13947	0.254507	0.423982	746.767	543.971	775.043	993.015
PF3D7_0323200	161.767	0.327226	0.421176	0.776935	0.437197	0.608815	128.89	157.758	203.748	156.673
PF3D7_0323300	145.564	-0.110501	0.416108	-0.265558	0.79058	0.885231	132.877	168.886	132.836	147.656
PF3D7_0323400	9743.19	-3.68616	0.343835	-10.7207	8.13728e-27	2.41294e-24	17648.7	18514.6	1451.21	1358.21
PF3D7_0323500	1926.2	-1.64889	0.351644	-4.68909	2.74421e-06	3.46706e-05	2758.52	3083.16	894.895	968.217
PF3D7_0323600	427.519	0.293999	0.404999	0.725925	0.467885	0.637999	328.206	439.235	409.494	533.139
PF3D7_0323700	2405.54	-0.652235	0.632027	-1.03197	0.302084	0.477369	2701.38	3178.73	737.09	3004.97
PF3D7_0323800	1184.3	0.324383	0.359026	0.903507	0.366257	0.544953	956.713	1146.2	1340.34	1293.96
PF3D7_0324800	117.351	-0.0230525	0.648624	-0.0355407	0.971649	0.989112	138.192	98.8443	182.774	49.5944
PF3D7_0324900	2757.69	0.630259	0.343868	1.83285	0.0668249	0.163842	2173.86	2155.59	3249.99	3451.32
PF3D7_0400100	1888.06	0.0859719	0.348628	0.2466	0.805217	0.893658	1922.73	1741.23	1993.54	1894.73
PF3D7_0400200	6705.05	-0.35036	0.357271	-0.980655	0.326763	0.503888	7862.32	7168.5	6467.01	5322.38
PF3D7_0400300	334.344	-0.0569404	0.60001	-0.0948991	0.924395	0.964711	364.082	318.134	506.375	148.783
PF3D7_0400400	128.416	0.807815	0.438033	1.84419	0.0651557	0.160533	110.288	77.2425	154.809	171.326
PF3D7_0401600	1453.25	-1.44581	0.467633	-3.09177	0.00198969	0.0099801	2003.78	2248.54	1046.71	513.978
PF3D7_0401700	356.041	-1.94876	0.524707	-3.714	0.000204008	0.0014608	655.082	476.547	205.746	86.7901
PF3D7_0401800	4414.68	0.0711925	0.540105	0.131812	0.895133	0.946385	4764.96	3847.07	6618.82	2427.87
PF3D7_0401900	66.1672	-1.56458	0.487234	-3.21114	0.00132211	0.00712809	111.616	86.4069	33.9581	32.6872
PF3D7_0402000	879.333	-1.62048	0.451685	-3.58764	0.00033368	0.00220457	1529.41	1125.25	549.321	313.346
PF3D7_0402100	3389.12	-3.39946	0.456194	-7.45179	9.20788e-14	4.93797e-12	5661.88	6721.41	773.045	400.136
PF3D7_0402200	2877.42	-3.31163	0.422664	-7.83513	4.68371e-15	3.10666e-13	6549.49	3907.29	551.319	501.579
PF3D7_0402300	1781.62	-4.88456	0.400287	-12.2026	3.00879e-34	1.68526e-31	3505.29	3387.54	93.884	139.766
PF3D7_0402400	6128.5	-1.52707	0.413711	-3.69114	0.000223247	0.0015544	7778.6	10420.5	3792.32	2522.55
PF3D7_0402800	73.6443	-1.47932	0.506098	-2.92299	0.00346686	0.0159894	124.904	92.2983	46.942	30.4329
PF3D7_0402900	89.3962	-2.58704	0.49656	-5.20993	1.88915e-07	3.27257e-06	130.219	176.087	21.9729	29.3058
PF3D7_0403100	628.148	-0.4466	0.359842	-1.2411	0.214569	0.376223	686.973	761.952	511.368	552.301
PF3D7_0403200	2140.7	1.45623	0.933177	1.56051	0.118641	0.246931	862.37	1424.4	332.589	5943.43
PF3D7_0403300	120.291	2.28241	0.495215	4.60891	4.04777e-06	4.9287e-05	38.5343	43.2034	145.82	253.608
PF3D7_0403400	1500.5	-0.0108166	0.509704	-0.0212213	0.983069	0.994299	1579.9	1432.26	871.923	2117.91
PF3D7_0403500	308.211	0.608172	0.408773	1.4878	0.136804	0.274643	276.384	212.744	422.478	321.236
PF3D7_0403600	1012.82	0.118998	0.39888	0.298331	0.765451	0.869258	777.329	1163.87	1016.74	1093.33
PF3D7_0403700	2760.67	0.162643	0.385894	0.421471	0.673411	0.803281	2777.12	2433.79	3411.79	2419.98
PF3D7_0403800	1224.39	-1.31473	0.365922	-3.59292	0.000326987	0.00217459	1768.59	1724.86	783.033	621.057
PF3D7_0403900	906.323	-0.540657	0.437314	-1.23631	0.216342	0.377887	989.932	1157.98	537.336	940.039
PF3D7_0404000	738.693	-0.786786	0.634488	-1.24003	0.214963	0.37639	745.439	1124.6	224.722	860.011
PF3D7_0404100	132.79	1.34156	0.68127	1.96921	0.0489295	0.129954	87.6987	62.8414	72.9099	307.711
PF3D7_0404200	207.765	1.10447	0.44186	2.49958	0.0124339	0.0451581	100.986	161.686	260.678	307.711
PF3D7_0404300	1606.26	0.107555	0.594173	0.181016	0.856355	0.926314	1676.9	1415.89	751.072	2581.16
PF3D7_0404400	447.753	-0.8109	0.376306	-2.1549	0.0311699	0.0919412	574.028	566.882	361.553	288.549
PF3D7_0404500	184.695	0.0879956	0.431663	0.203853	0.838469	0.914875	192.671	165.613	152.811	227.683
PF3D7_0404600	1345.84	0.275021	0.516594	0.532375	0.594466	0.743784	1245.06	1190.71	840.961	2106.63
PF3D7_0404700	5268.65	-1.30984	0.392375	-3.33823	0.00084315	0.00489668	7895.54	7122.02	3614.54	2442.52
PF3D7_0404800	793.081	-0.884896	0.352969	-2.50701	0.0121758	0.0444829	1009.86	1048.01	572.293	542.157
PF3D7_0404900	5274.34	-1.96497	0.56641	-3.46916	0.000522087	0.00324918	8221.08	8574.58	3257.98	1043.74
PF3D7_0405000	1566.44	0.72216	0.361005	2.00042	0.0454552	0.122863	1255.69	1109.54	2117.38	1783.14
PF3D7_0405100	5120.62	-0.517511	0.393906	-1.31379	0.188915	0.344545	6956.1	5103.24	4779.1	3644.06
PF3D7_0405200	2389.94	-1.13733	0.353842	-3.21423	0.00130796	0.00707452	3434.86	3137.49	1601.02	1386.39
PF3D7_0405300	310.56	0.525382	0.506374	1.03754	0.299485	0.4746	251.137	257.912	223.724	509.469
PF3D7_0405400	10195.3	-0.267311	0.394576	-0.677464	0.498112	0.662353	13273.1	9002.03	8534.46	9971.85
PF3D7_0405500	396.609	0.300386	0.370485	0.810791	0.417486	0.590998	328.206	382.285	428.471	447.476
PF3D7_0405600	696.85	0.41528	0.39106	1.06194	0.288265	0.462342	542.137	651.979	915.869	677.414
PF3D7_0405700	1643.32	0.695036	0.477166	1.45659	0.145229	0.285865	1412.48	1097.76	1335.35	2727.69
PF3D7_0405800	183.213	0.672207	0.445107	1.51021	0.130989	0.266578	127.562	154.485	175.783	275.023
PF3D7_0405900	5672.05	-1.3741	0.343034	-4.00571	6.18316e-05	0.00052919	8260.95	8111.12	3273.96	3042.16
PF3D7_0406000	3393.61	-1.36909	0.370624	-3.69401	0.000220744	0.00154551	5066.59	4719.65	2158.33	1629.85
PF3D7_0406100	9128.01	0.471943	0.474044	0.995568	0.31946	0.494898	8371.24	6925.64	14328.3	6886.85
PF3D7_0406200	134100	0.870606	0.615228	1.41509	0.157041	0.303079	112617	77029.8	271726	75027.3
PF3D7_0406400	909.72	-0.945063	0.416852	-2.26714	0.0233814	0.0742696	1253.03	1142.27	769.05	474.528
PF3D7_0406500	7023.94	-0.48144	0.545969	-0.881808	0.37788	0.554716	7807.84	8562.14	3042.24	8683.52
PF3D7_0406700	895.896	-0.129122	0.368505	-0.350395	0.726042	0.842149	964.685	907.272	758.064	953.564
PF3D7_0406800	944.65	-0.6596	0.368681	-1.78908	0.0736016	0.175925	1263.66	1050.63	788.027	676.287
PF3D7_0406900	440.309	0.858913	0.584559	1.46934	0.141742	0.281196	310.932	314.862	268.668	866.774
PF3D7_0407000	171.451	-0.40906	0.411034	-0.995197	0.31964	0.495025	192.671	198.343	126.843	167.945
PF3D7_0407100	148.872	-0.0989561	0.398436	-0.248361	0.803855	0.89323	156.795	151.212	139.827	147.656
PF3D7_0407200	756.148	0.354157	0.359854	0.984167	0.325034	0.502144	694.945	632.996	900.887	795.764
PF3D7_0407300	237.338	1.43213	0.499467	2.86731	0.00413975	0.0186492	124.904	131.574	221.726	471.147
PF3D7_0407400	336.185	1.45434	0.38592	3.7685	0.000164228	0.00121521	176.726	182.633	436.461	548.92
PF3D7_0407500	113.5	0.809615	0.477643	1.69502	0.0900716	0.204528	59.7945	104.081	136.831	153.292
PF3D7_0407600	135.268	2.38105	0.521077	4.56947	4.88947e-06	5.85459e-05	51.8219	36.0029	156.806	296.439
PF3D7_0407700	4754.52	-1.20341	0.526711	-2.28477	0.0223262	0.0715033	6722.23	6537.47	1580.05	4178.33
PF3D7_0407800	6647.79	-1.26477	0.393266	-3.21608	0.00129957	0.00704766	10798.9	7978.24	3370.84	4443.2
PF3D7_0407900	3012.69	-2.72734	0.377059	-7.23319	4.71787e-13	2.26503e-11	4653.34	5816.1	702.133	879.173
PF3D7_0408000	657.422	-2.76507	0.367964	-7.5145	5.71283e-14	3.13026e-12	1213.16	1079.43	174.784	162.309
PF3D7_0408100	489.313	-0.975391	0.454536	-2.14591	0.0318805	0.0935447	706.904	590.447	232.713	427.188
PF3D7_0408200	397.238	0.305047	0.532823	0.572512	0.566975	0.720656	316.247	394.068	249.692	628.947
PF3D7_0408300	2027.83	-0.32969	0.383361	-0.859998	0.38979	0.565319	2458.22	2059.36	2066.45	1527.28
PF3D7_0408400	209.579	0.785739	0.414249	1.89678	0.057857	0.147253	127.562	179.36	276.658	254.735
PF3D7_0408500	1453.24	0.423572	0.407106	1.04045	0.298133	0.473711	1433.74	1049.97	1940.6	1388.64
PF3D7_0408600	1020.26	-0.236158	0.364584	-0.647748	0.517148	0.678987	1089.59	1117.4	835.967	1038.1
PF3D7_0408700	655.15	1.73959	0.35852	4.85214	1.22137e-06	1.72947e-05	314.918	289.332	991.775	1024.57
PF3D7_0408900	992.579	0.332305	0.584261	0.568761	0.569519	0.721832	955.384	802.537	1693.91	518.487
PF3D7_0409000	168.529	1.59004	0.536561	2.96339	0.00304274	0.0144023	90.3562	77.8971	150.814	355.051
PF3D7_0409100	3939.03	0.0167417	0.348486	0.0480413	0.961683	0.983535	3824.19	4008.1	4217.79	3706.05
PF3D7_0409200	3204.56	-0.00937342	0.351572	-0.0266614	0.97873	0.992956	3440.18	2990.2	3320.9	3066.96
PF3D7_0409300	548.991	0.791772	0.408379	1.93882	0.0525237	0.136904	422.548	381.63	554.315	837.469
PF3D7_0409400	1662.13	0.394404	0.357264	1.10396	0.269612	0.440984	1570.6	1302.65	1890.66	1884.59
PF3D7_0409500	974.998	0.363908	0.496088	0.733556	0.46322	0.634363	870.343	835.267	1527.11	667.27
PF3D7_0409600	2842.78	-0.0196467	0.367802	-0.0534165	0.9574	0.980946	2969.8	2754.55	2456.97	3189.82
PF3D7_0409700	560.939	0.715019	0.379569	1.88376	0.0595971	0.15029	386.671	462.146	626.226	768.713
PF3D7_0409800	2241.4	-0.699196	0.344522	-2.02947	0.0424109	0.116192	2697.4	2850.77	1701.9	1715.51
PF3D7_0409900	619.169	-0.153128	0.504513	-0.303516	0.761497	0.866525	635.151	668.999	821.985	350.542
PF3D7_0410000	3766.05	-0.421401	0.406522	-1.0366	0.299922	0.47509	4565.65	4059.16	3937.14	2502.26
PF3D7_0410300	1636.9	0.143509	0.349525	0.410583	0.681379	0.810293	1602.49	1508.85	1800.78	1635.49
PF3D7_0410400	797.546	-0.198795	0.359246	-0.553367	0.580012	0.730388	857.055	847.704	685.154	800.273
PF3D7_0410500	139.229	0.30669	0.44838	0.683996	0.493978	0.658419	98.3288	149.903	167.793	140.893
PF3D7_0410600	1735.55	-0.650795	0.385109	-1.6899	0.0910474	0.206001	2237.64	2003.72	1577.05	1123.76
PF3D7_0410700	3405.08	-0.661501	0.389201	-1.69964	0.0891984	0.203185	4436.75	3907.95	2161.33	3114.3
PF3D7_0410800	6258.25	-0.95714	0.411725	-2.32471	0.0200876	0.0659607	8788.47	7734.07	3257.98	5252.49
PF3D7_0410900	296.069	0.883685	0.404029	2.18718	0.0287293	0.0866979	204.63	211.435	319.605	448.604
PF3D7_0411000	2159.95	0.902203	0.520796	1.73235	0.0832106	0.193927	1215.82	1794.91	1682.92	3946.13
PF3D7_0411100	124.64	0.374226	0.518029	0.722404	0.470046	0.639715	83.7124	132.883	182.774	99.1887
PF3D7_0411200	439.418	0.677619	0.461907	1.467	0.142375	0.282231	361.425	314.862	373.539	707.847
PF3D7_0411300	503.362	0.550121	0.369917	1.48715	0.136976	0.274879	447.795	369.848	588.273	607.531
PF3D7_0411400	481.157	0.924416	0.472007	1.95848	0.0501736	0.132283	305.617	358.065	423.477	837.469
PF3D7_0411800	536.728	0.347355	0.467483	0.743032	0.457462	0.62887	519.548	425.489	409.494	792.383
PF3D7_0411900	1673.28	0.45098	0.40934	1.10173	0.270581	0.441996	1694.18	1134.42	1695.91	2168.63
PF3D7_0412000	2922.76	-0.146339	0.348579	-0.419815	0.674621	0.803773	3236.88	2905.1	2673.7	2875.35
PF3D7_0412100	453.183	0.132362	0.491296	0.269415	0.787611	0.883236	407.932	456.909	649.198	298.693
PF3D7_0412300	102.781	0.979275	0.425423	2.30188	0.0213418	0.0692304	71.7534	66.769	132.836	139.766
PF3D7_0412400	534.572	-0.81614	0.44581	-1.83069	0.0671466	0.164234	867.685	496.84	425.474	348.288
PF3D7_0412700	319.182	-0.490213	0.529714	-0.92543	0.354742	0.532239	461.082	285.405	364.55	165.69
PF3D7_0413400	265.181	-2.25597	0.40566	-5.56124	2.6787e-08	5.57989e-07	496.959	380.321	89.889	93.553
PF3D7_0413500	1855.13	-1.4112	0.408513	-3.45447	0.000551366	0.00340617	2512.7	2880.23	1237.47	790.128
PF3D7_0413600	8370.93	0.0185042	0.419109	0.0441512	0.964784	0.984908	8957.22	7677.78	10504	6344.7
PF3D7_0413700	1462.73	0.152505	0.545938	0.279345	0.77998	0.878799	1397.86	1373.35	2277.19	802.527
PF3D7_0413800	60.5142	1.3576	0.52234	2.59906	0.00934781	0.0363038	34.548	33.3845	65.9186	108.206
PF3D7_0413900	1593.25	-0.163894	0.359481	-0.455918	0.648449	0.783705	1704.81	1662.68	1652.96	1352.57
PF3D7_0414000	1992.18	0.111369	0.505509	0.22031	0.825629	0.906951	1890.84	1939.57	1214.5	2923.81
PF3D7_0414100	272.87	2.08786	0.402111	5.19226	2.0776e-07	3.53824e-06	115.603	92.9529	400.505	482.418
PF3D7_0414200	264.331	0.248512	0.436359	0.569514	0.569007	0.721783	231.206	252.02	356.56	217.539
PF3D7_0414300	302.802	0.291118	0.383957	0.758203	0.44833	0.620546	255.123	289.332	363.551	303.202
PF3D7_0414500	2044.03	1.46141	0.424603	3.44182	0.000577806	0.00355643	1229.11	949.821	3694.44	2302.76
PF3D7_0414600	1785.75	-0.465098	0.349383	-1.3312	0.183124	0.337647	2094.14	2048.24	1586.04	1414.57
PF3D7_0414700	1762.01	-0.767537	0.350339	-2.19084	0.0284633	0.0860729	2102.11	2337.57	1261.44	1346.94
PF3D7_0414800	965.743	-2.28559	0.477644	-4.78514	1.70869e-06	2.28476e-05	1621.1	1584.78	447.447	209.649
PF3D7_0414900	11711	-2.83389	0.596414	-4.75156	2.01858e-06	2.62259e-05	21365.3	19717.1	4493.45	1268.04
PF3D7_0415000	350.152	-0.866709	0.427762	-2.02615	0.0427498	0.11693	368.069	536.116	285.647	210.776
PF3D7_0415100	134.278	2.75883	0.516158	5.34495	9.04436e-08	1.68862e-06	42.5206	27.4931	171.788	295.312
PF3D7_0415200	435.301	0.378733	0.565206	0.67008	0.502807	0.667013	427.863	329.263	253.687	730.39
PF3D7_0415300	3993.01	-0.109188	0.403454	-0.270634	0.786673	0.882613	4613.48	3674.91	3096.18	4587.48
PF3D7_0415400	1057.33	0.092737	0.374221	0.247813	0.804279	0.89323	922.165	1123.94	982.786	1200.41
PF3D7_0415500	1769.93	-0.0813258	0.347447	-0.234066	0.814933	0.89912	1831.04	1808.65	1797.78	1642.25
PF3D7_0415600	120.353	0.633004	0.435932	1.45207	0.146483	0.287658	87.6987	100.808	167.793	125.113
PF3D7_0415700	126.122	0.130811	0.451433	0.289768	0.771994	0.873933	104.973	135.502	155.808	108.206
PF3D7_0415800	753.881	-2.01529	0.361785	-5.5704	2.54149e-08	5.33819e-07	1214.49	1203.15	320.604	277.278
PF3D7_0415900	11674	0.167586	0.505273	0.331673	0.740136	0.850279	11737	10256.9	17435.5	7266.7
PF3D7_0416000	5817.35	0.233928	0.509511	0.459122	0.646146	0.782798	6682.37	4012.03	8501.5	4073.5
PF3D7_0416100	2929.54	0.243891	0.346584	0.703699	0.48162	0.64933	2818.32	2547.04	3234.01	3118.81
PF3D7_0416200	621.026	-0.416905	0.363141	-1.14805	0.250947	0.419715	761.384	659.18	512.367	551.174
PF3D7_0416300	856.099	-0.570188	0.350748	-1.62563	0.104027	0.225162	1013.85	1032.3	677.164	701.084
PF3D7_0416400	5232.22	0.10924	0.427107	0.255767	0.79813	0.889144	4872.59	5195.54	3958.11	6902.63
PF3D7_0416500	919.325	0.600968	0.361716	1.66144	0.0966254	0.214671	685.644	775.044	1029.73	1186.88
PF3D7_0416600	444.985	1.22021	0.405119	3.01197	0.00259556	0.0125231	216.589	316.825	588.273	658.253
PF3D7_0416700	407.039	-1.69899	0.368513	-4.61039	4.01915e-06	4.9287e-05	595.288	649.361	190.764	192.742
PF3D7_0416800	6274.21	-0.0709852	0.609213	-0.116519	0.907241	0.953331	7282.97	5574.55	9596.15	2643.15
PF3D7_0416900	453.396	0.328164	0.442694	0.741288	0.458519	0.629643	415.904	388.176	371.541	637.964
PF3D7_0417000	222.953	1.67618	0.430608	3.89258	9.91858e-05	0.000797441	116.932	96.2259	402.503	276.15
PF3D7_0417100	183.93	1.08428	0.435279	2.49101	0.012738	0.0460635	107.63	127.647	201.751	298.693
PF3D7_0417200	948.599	-0.483742	0.373909	-1.29375	0.195753	0.353057	980.63	1231.3	850.949	731.517
PF3D7_0417300	1412.07	-0.142309	0.426952	-0.333314	0.738898	0.849244	1550.67	1412.62	989.777	1695.23
PF3D7_0417400	3526.04	0.335084	0.57433	0.583435	0.5596	0.714061	3220.93	3015.73	1867.69	5999.79
PF3D7_0417500	3335.37	-0.0235321	0.448028	-0.0525238	0.958111	0.981455	3380.38	3344.99	4333.65	2282.47
PF3D7_0417600	533.591	1.10296	0.474927	2.32239	0.0202122	0.0662052	325.548	352.174	479.408	977.235
PF3D7_0417700	587.935	1.7459	0.409608	4.26237	2.02268e-05	0.000199537	275.055	265.112	717.114	1094.46
PF3D7_0417800	1046.24	-0.143907	0.430688	-0.334133	0.738279	0.849244	1148.06	1048.67	728.101	1260.15
PF3D7_0417900	201.72	2.93857	0.593025	4.95522	7.22469e-07	1.0807e-05	45.1781	47.7856	180.777	533.139
PF3D7_0418000	1037.09	1.09637	0.554328	1.97783	0.047948	0.127819	749.425	572.773	742.083	2084.09
PF3D7_0418100	1526.81	1.14372	0.552727	2.06923	0.0385241	0.108192	854.397	1048.01	1091.65	3113.17
PF3D7_0418200	3752.38	-0.1774	0.406575	-0.436328	0.662599	0.795655	3905.25	4060.47	4329.65	2714.16
PF3D7_0418300	25072.7	-0.564606	0.394409	-1.43152	0.15228	0.295703	29066.8	30767.4	16081.1	24375.6
PF3D7_0418400	194.852	-0.0307739	0.500775	-0.0614525	0.950999	0.977168	171.411	221.909	126.843	259.243
PF3D7_0418500	378.209	0.0133349	0.462663	0.0288221	0.977006	0.992956	318.904	433.344	273.662	486.927
PF3D7_0418600	1257.66	-2.05952	0.433028	-4.75609	1.97375e-06	2.57763e-05	2459.55	1597.87	399.507	573.717
PF3D7_0418700	1446.5	-0.57517	0.362321	-1.58746	0.112409	0.237491	1618.44	1843.35	1060.69	1263.53
PF3D7_0418800	192.695	1.54833	0.416014	3.72183	0.000197788	0.00142435	85.0411	110.627	313.613	261.498
PF3D7_0418900	1178.17	0.942199	0.3665	2.5708	0.0101463	0.0385148	810.548	802.537	1368.31	1731.29
PF3D7_0419000	247.911	1.06426	0.388698	2.73801	0.00618131	0.0257521	174.069	147.284	353.563	316.728
PF3D7_0419100	264.425	-0.501003	0.386475	-1.29634	0.194858	0.35182	300.301	319.444	240.703	197.25
PF3D7_0419200	131.341	1.16986	0.414643	2.82136	0.00478202	0.0208892	78.3973	83.1339	194.759	169.072
PF3D7_0419300	425.399	0.398155	0.445686	0.893354	0.371668	0.549866	366.74	367.229	346.572	621.057
PF3D7_0419400	927.713	-0.69681	0.364964	-1.90926	0.0562291	0.144103	1108.19	1186.79	779.038	636.837
PF3D7_0419500	574.614	0.302535	0.374128	0.808641	0.418722	0.591751	453.11	575.391	625.228	644.727
PF3D7_0419600	7417.23	0.513724	0.346819	1.48125	0.138541	0.277247	6287.73	5933.27	8209.86	9238.08
PF3D7_0419700	1199.23	-0.378769	0.389238	-0.973104	0.330502	0.50779	1466.96	1245.04	1212.5	872.41
PF3D7_0419800	731.962	0.27279	0.372098	0.733113	0.463489	0.63456	613.891	711.548	722.108	880.3
PF3D7_0419900	3653.25	-0.432205	0.616288	-0.701304	0.483114	0.650474	4085.96	4306.6	1282.42	4938.02
PF3D7_0420000	3348.54	-0.216378	0.572496	-0.377955	0.705464	0.827034	3889.3	3308.99	1491.16	4704.7
PF3D7_0420100	2191.86	0.364813	0.343638	1.06162	0.288409	0.462426	1942.66	1889.82	2452.97	2481.97
PF3D7_0420200	240.89	1.1216	0.378936	2.95988	0.00307759	0.0145502	150.151	153.176	326.597	333.635
PF3D7_0420300	10169.1	-1.39022	0.375178	-3.7055	0.000210974	0.00149581	16746.5	12697.2	5151.64	6080.95
PF3D7_0420400	662.734	0.171745	0.44379	0.386995	0.69876	0.82347	603.26	643.47	904.882	499.325
PF3D7_0420500	173.009	0.762222	0.436743	1.74524	0.0809427	0.189342	126.233	130.265	171.788	263.752
PF3D7_0420600	1159.01	1.36911	0.356322	3.84232	0.000121875	0.000952513	633.822	659.835	1549.09	1793.29
PF3D7_0421300	505.662	1.5413	0.403061	3.82398	0.000131316	0.00101684	300.301	217.981	835.967	668.397
PF3D7_0421700	200.656	4.72778	0.657668	7.1887	6.54102e-13	3.02507e-11	9.30137	18.9833	201.751	572.59
PF3D7_0421900	148.707	3.52939	0.587122	6.01134	1.83995e-09	4.70823e-08	13.2877	32.7299	193.761	355.051
PF3D7_0422000	1431.27	-0.405996	0.373403	-1.08729	0.27691	0.449428	1619.77	1643.04	1407.26	1055.01
PF3D7_0422100	920.464	-0.0607948	0.494582	-0.122921	0.902169	0.950634	869.014	1010.7	1246.46	555.682
PF3D7_0422200	3158.94	1.02671	0.557303	1.84228	0.0654338	0.161061	2137.99	2022.05	2125.37	6350.33
PF3D7_0422300	26161.3	1.1803	0.701787	1.68185	0.092598	0.208201	20748.7	11290.5	60454.3	12151.7
PF3D7_0422400	5448.58	-0.730741	0.527397	-1.38556	0.16588	0.31531	6738.18	6861.49	5951.65	2243.02
PF3D7_0422500	2139.55	0.539402	0.416658	1.29459	0.195461	0.352766	1937.34	1551.4	1967.57	3101.9
PF3D7_0422600	67.2612	1.12498	0.467996	2.40383	0.0162242	0.0561332	39.863	44.5126	97.8791	86.7901
PF3D7_0422700	1248.39	0.265582	0.365038	0.727545	0.466892	0.637488	1185.26	1082.7	1507.14	1218.44
PF3D7_0422800	461.722	-0.3521	0.399201	-0.882013	0.37777	0.554716	481.014	554.444	474.414	337.016
PF3D7_0422900	319.286	-0.411834	0.39326	-1.04723	0.294994	0.4701	326.877	401.923	302.626	245.718
PF3D7_0423000	502.784	-0.156056	0.362023	-0.431067	0.666419	0.798168	560.74	499.458	476.412	474.528
PF3D7_0423100	1813.29	-0.371442	0.357101	-1.04016	0.298266	0.473711	1854.96	2235.45	1561.07	1601.67
PF3D7_0423200	390.054	0.0985398	0.406509	0.242405	0.808466	0.895489	313.589	439.235	444.451	362.941
PF3D7_0423300	1756.55	-1.55508	0.688212	-2.2596	0.0238461	0.075555	1983.85	3257.93	305.622	1478.81
PF3D7_0423400	2017.7	-1.6191	0.492028	-3.29068	0.00099947	0.00567092	3202.33	2886.78	1375.3	606.404
PF3D7_0423500	5124	-0.742422	0.546944	-1.3574	0.174654	0.326931	5058.62	7769.42	5542.15	2125.8
PF3D7_0423600	2073.91	0.94935	0.559638	1.69637	0.0898165	0.204409	1346.04	1483.97	1367.31	4098.3
PF3D7_0423700	7794.38	-1.16372	0.435688	-2.67099	0.00756282	0.0305727	12300.4	9256.01	6043.53	3577.56
PF3D7_0423800	2747.26	-2.06723	0.516773	-4.00026	6.32735e-05	0.000539698	3716.56	5155.61	1490.16	626.693
PF3D7_0423900	478.173	-2.48938	0.372425	-6.68425	2.32107e-11	8.7974e-10	802.576	820.866	134.833	154.419
PF3D7_0424000	395.788	-0.429586	0.425863	-1.00874	0.313098	0.488495	459.754	449.054	418.483	255.862
PF3D7_0424100	1655.12	-1.71607	0.360733	-4.75717	1.96328e-06	2.57062e-05	2628.3	2447.54	846.954	697.703
PF3D7_0424200	1403.13	-4.32603	0.379567	-11.3973	4.31489e-30	1.67318e-27	2444.93	2901.18	145.82	120.604
PF3D7_0424300	2752.52	-2.98172	0.406518	-7.33478	2.2208e-13	1.13082e-11	5521.03	4252.27	734.093	502.707
PF3D7_0424400	83.0829	-0.0858196	0.486826	-0.176284	0.860071	0.928626	106.301	65.4598	74.9075	85.663
PF3D7_0424500	1998.39	-2.63205	0.401683	-6.55256	5.65577e-11	1.96626e-09	2801.04	4082.07	612.244	498.198
PF3D7_0424600	16420.3	-4.20804	0.430881	-9.76613	1.57352e-22	2.93781e-20	30467.3	31842.9	2159.33	1211.68
PF3D7_0424700	1978.42	-1.43627	0.445647	-3.22289	0.00126906	0.00690857	3438.85	2340.19	1325.36	809.29
PF3D7_0424800	999.343	-4.68989	0.448347	-10.4604	1.31305e-25	3.67727e-23	1973.22	1875.42	96.8803	51.8487
PF3D7_0424900	2725.72	-3.60669	0.446288	-8.08153	6.39581e-16	5.20021e-14	4747.69	5328.43	539.334	287.422
PF3D7_0425100	50.9472	-2.4642	0.585312	-4.21006	2.55305e-05	0.000244675	70.4247	102.117	19.9753	11.2714
PF3D7_0425200	118.147	-3.93207	0.584521	-6.72701	1.73191e-11	6.7158e-10	224.562	219.29	21.9729	6.76287
PF3D7_0425500	101.698	-1.73029	0.442216	-3.91278	9.1239e-05	0.000738259	168.753	144.011	48.9395	45.0858
PF3D7_0425900	40.41	-0.352631	0.619901	-0.568851	0.569458	0.721832	55.8082	35.3483	47.9408	22.5429
PF3D7_0426000	99.9191	0.273253	0.488708	0.559134	0.57607	0.727812	112.945	68.7328	92.8853	125.113
PF3D7_0500100	2867.67	-0.191958	0.344586	-0.557069	0.57748	0.728898	2951.19	3164.98	2722.64	2631.88
PF3D7_0500300	61.3688	-1.2757	0.851172	-1.49876	0.133936	0.271043	66.4384	107.354	64.9198	6.76287
PF3D7_0500600	409.891	-1.8552	0.409137	-4.53441	5.77658e-06	6.72511e-05	655.082	629.723	212.737	142.02
PF3D7_0500800	12513.6	-1.47064	0.80247	-1.83264	0.0668564	0.163842	19307	17475.1	1289.41	11982.7
PF3D7_0500900	971.227	-1.90472	0.436603	-4.36258	1.2854e-05	0.000134433	1283.59	1782.47	504.377	314.473
PF3D7_0501000	2719.16	-1.21349	0.547176	-2.21774	0.0265728	0.0818785	3591.66	4008.1	2427	849.867
PF3D7_0501100	8175.9	-2.41608	0.465803	-5.18692	2.13798e-07	3.61663e-06	14259	13284.4	3471.71	1688.46
PF3D7_0501200	3273.52	-1.10263	0.639602	-1.72392	0.0847216	0.196269	4321.15	4612.95	3369.84	790.128
PF3D7_0501300	12715.1	-3.38025	0.867586	-3.89616	9.77317e-05	0.000789528	29526.5	16877.5	4116.91	339.271
PF3D7_0501400	9598.81	-5.89972	0.479508	-12.3037	8.65353e-35	5.4528e-32	25319.7	12443.2	359.556	272.769
PF3D7_0501500	2994.84	-1.09992	0.51024	-2.15569	0.0311077	0.0918113	3678.03	4490.54	2692.67	1118.13
PF3D7_0501600	4373.54	-2.19803	0.442715	-4.96488	6.87426e-07	1.03442e-05	5273.88	9089.74	1802.77	1327.78
PF3D7_0501700	124.936	1.30331	0.448439	2.90633	0.00365699	0.016759	79.726	64.8052	147.817	207.395
PF3D7_0501800	2251.37	-0.647636	0.396191	-1.63466	0.102121	0.22266	3090.71	2406.3	1467.19	2041.26
PF3D7_0501900	232.058	1.02634	0.402976	2.54689	0.0108687	0.0408876	140.849	164.304	273.662	349.415
PF3D7_0502000	455.828	0.256387	0.367598	0.697465	0.485512	0.65257	427.863	403.232	532.342	459.875
PF3D7_0502100	235.792	-0.396247	0.41986	-0.943761	0.345292	0.522551	252.466	283.441	242.7	164.563
PF3D7_0502200	366.53	0.170586	0.37303	0.457298	0.647457	0.783257	318.904	370.502	402.503	374.212
PF3D7_0502300	106.591	1.84504	0.561819	3.28404	0.0010233	0.00577069	50.4932	42.5489	98.8779	234.446
PF3D7_0502400	2045.01	-0.515418	0.344041	-1.49813	0.134099	0.271156	2373.18	2439.69	1671.93	1695.23
PF3D7_0502500	120.262	2.22815	0.452758	4.92128	8.59798e-07	1.2419e-05	46.5069	38.6213	225.721	170.199
PF3D7_0502600	272.853	1.40086	0.519096	2.69865	0.0069621	0.0284408	119.589	179.36	253.687	538.775
PF3D7_0502700	104.837	0.458434	0.459279	0.998161	0.318201	0.493876	87.6987	89.0253	146.819	95.8073
PF3D7_0502800	67.1962	-0.293035	0.504188	-0.581203	0.561104	0.715149	91.685	56.95	64.9198	55.2301
PF3D7_0502900	1165.25	-0.513546	0.357568	-1.43622	0.15094	0.29378	1344.71	1396.26	1039.72	880.3
PF3D7_0503000	2880.2	0.380078	0.39853	0.953701	0.340235	0.517383	2569.84	2436.41	3940.13	2574.4
PF3D7_0503100	302.149	0.0575592	0.389337	0.147839	0.88247	0.940514	257.781	333.845	303.625	313.346
PF3D7_0503200	482.648	0.48581	0.507788	0.956719	0.338709	0.516153	437.164	367.229	340.579	785.62
PF3D7_0503300	1843.05	-1.28668	0.414252	-3.10603	0.00189617	0.00961627	3151.84	2077.69	1210.5	932.149
PF3D7_0503400	13814.8	-1.4108	0.484936	-2.90926	0.00362286	0.016648	21277.6	18879.3	10401.2	4701.32
PF3D7_0503500	858.462	0.721839	0.390695	1.84758	0.0646638	0.159711	575.356	720.057	918.865	1219.57
PF3D7_0503600	3734.85	-1.97931	0.392808	-5.03888	4.68272e-07	7.39421e-06	6210.66	5706.78	1805.77	1216.19
PF3D7_0503800	3376.63	-0.68042	0.402732	-1.68951	0.0911219	0.206077	4260.03	4057.2	3166.09	2023.22
PF3D7_0503900	84.1666	0.845557	0.450939	1.8751	0.0607788	0.152659	65.1096	55.6408	117.854	98.0616
PF3D7_0504000	1030.51	-1.2276	0.420871	-2.9168	0.00353637	0.0162951	1474.93	1413.93	771.048	462.129
PF3D7_0504100	551.641	0.112493	0.379237	0.296631	0.766748	0.870144	531.507	528.915	650.197	495.944
PF3D7_0504200	1367.54	0.481468	0.428353	1.124	0.261013	0.431683	1202.53	1080.74	2013.51	1173.36
PF3D7_0504300	164.575	2.21496	0.457215	4.84447	1.26953e-06	1.78264e-05	50.4932	65.4598	217.731	324.618
PF3D7_0504400	1650.34	0.192874	0.36491	0.528553	0.597116	0.745988	1496.19	1584.13	1965.57	1555.46
PF3D7_0504500	880.221	1.4262	0.366501	3.8914	9.96694e-05	0.000800053	463.74	490.948	1414.25	1151.94
PF3D7_0504600	2311.61	-0.0887371	0.454484	-0.195248	0.845199	0.918846	2604.38	2161.48	2936.37	1544.19
PF3D7_0504700	2031.35	2.36199	0.842041	2.80508	0.00503045	0.0217297	629.836	693.219	552.318	6250.02
PF3D7_0504800	1853.16	0.541058	0.506371	1.0685	0.285294	0.458746	1577.25	1442.08	1291.4	3101.9
PF3D7_0504900	2106.75	0.959055	0.386407	2.48198	0.0130655	0.0469779	1538.71	1324.25	3241	2323.05
PF3D7_0505000	345.733	0.83252	0.46323	1.79721	0.072303	0.173727	273.726	223.872	311.615	573.717
PF3D7_0505100	1369.46	0.0942964	0.452454	0.208411	0.834908	0.913206	1506.82	1142.93	1007.76	1820.34
PF3D7_0505200	1017.26	0.0533376	0.372685	0.143117	0.886198	0.941752	1020.49	976.66	1173.55	898.334
PF3D7_0505300	91.8024	-1.10309	0.462004	-2.38762	0.0169578	0.0579949	106.301	144.011	63.921	52.9758
PF3D7_0505400	845.734	0.125758	0.369555	0.340297	0.733633	0.84725	737.466	879.779	810.998	954.692
PF3D7_0505500	3111.71	-0.436739	0.35457	-1.23174	0.218045	0.379415	3531.86	3626.47	2885.44	2403.07
PF3D7_0505600	236.179	0.00891974	0.386445	0.0230815	0.981585	0.994299	217.918	252.675	248.693	225.429
PF3D7_0505700	1027.23	0.447923	0.404921	1.1062	0.268641	0.439825	1057.7	681.436	1188.53	1181.25
PF3D7_0505800	3128.55	-0.316288	0.554493	-0.57041	0.5684	0.721671	3543.82	3396.71	4165.85	1407.8
PF3D7_0505900	1641.4	0.292835	0.365124	0.802014	0.422545	0.595818	1518.78	1432.26	2018.51	1596.04
PF3D7_0506000	206.279	1.45508	0.405527	3.58813	0.000333064	0.00220344	102.315	117.828	335.585	269.388
PF3D7_0506100	837.091	-0.0273833	0.384275	-0.0712596	0.943191	0.973625	817.192	872.579	697.139	961.455
PF3D7_0506200	353.613	0.216573	0.36916	0.586663	0.55743	0.71215	316.247	337.772	362.552	397.882
PF3D7_0506300	398.439	0.410588	0.438558	0.936223	0.349158	0.526821	292.329	391.449	558.31	351.669
PF3D7_0506400	304.337	-0.73379	0.40467	-1.8133	0.0697849	0.169086	386.671	373.775	268.668	188.233
PF3D7_0506500	2391.76	-0.226877	0.678098	-0.334579	0.737943	0.849244	2608.37	2550.31	727.102	3681.25
PF3D7_0506700	860.231	-0.410388	0.436961	-0.939188	0.347634	0.524945	1140.08	824.139	910.875	565.827
PF3D7_0506800	1945.72	0.129149	0.429904	0.300415	0.763861	0.868431	1743.34	1973.61	1488.16	2577.78
PF3D7_0506900	11650.7	-1.18841	0.45136	-2.63295	0.00846475	0.0336786	15452.2	16938.4	9364.43	4847.85
PF3D7_0507000	92.4652	2.11432	0.536396	3.94171	8.09016e-05	0.000665294	41.1918	28.8023	104.87	194.996
PF3D7_0507100	10686.1	-0.225736	0.461901	-0.488711	0.625046	0.765329	12317.7	10723.6	13139.8	6563.36
PF3D7_0507200	520.182	-1.45701	0.412868	-3.529	0.000417141	0.0026959	656.411	868.651	324.599	231.065
PF3D7_0507300	1075.96	-2.45844	0.495882	-4.95771	7.13286e-07	1.07014e-05	1554.66	2086.2	208.742	454.239
PF3D7_0507400	848.959	-3.7889	0.455669	-8.31503	9.1726e-17	8.72435e-15	1700.82	1466.3	149.815	78.9001
PF3D7_0507500	7650.14	-2.66143	0.466214	-5.7086	1.13906e-08	2.54071e-07	13477.7	12946.6	2813.52	1362.72
PF3D7_0507600	610.13	-0.306187	0.385161	-0.794957	0.426638	0.599577	659.069	689.946	461.43	630.074
PF3D7_0507700	1661.67	-0.454429	0.360958	-1.25895	0.208047	0.368894	1896.15	1946.12	1253.45	1550.95
PF3D7_0507800	6757.16	-0.830102	0.439234	-1.88989	0.0587731	0.149024	8787.14	8511.08	3421.77	6308.63
PF3D7_0507900	313.825	-0.972903	0.416136	-2.33794	0.0193903	0.0643068	358.767	472.62	244.698	179.216
PF3D7_0508000	4096.09	-2.27024	0.454014	-5.00036	5.72224e-07	8.82135e-06	6823.22	6748.25	1862.7	950.183
PF3D7_0508100	6890	-1.41252	0.342972	-4.11846	3.81409e-05	0.000347683	10276.7	9757.43	3648.49	3877.38
PF3D7_0508200	3014.13	0.651179	0.361096	1.80334	0.0713346	0.172056	2494.1	2196.83	4036.01	3329.59
PF3D7_0508300	629.159	-0.541793	0.495096	-1.09432	0.273815	0.445807	725.507	766.534	710.123	314.473
PF3D7_0508400	458.137	0.107854	0.41465	0.260108	0.794781	0.887766	411.918	470.001	575.289	375.339
PF3D7_0508500	5658.32	-1.51917	0.446596	-3.40167	0.000669747	0.0040145	8057.65	8721.21	2025.5	3828.91
PF3D7_0508600	816.492	0.197129	0.356982	0.552209	0.580805	0.730863	785.302	736.422	819.987	924.259
PF3D7_0508700	1772.61	0.42632	0.631407	0.675191	0.499555	0.663922	1470.95	1554.01	799.013	3266.47
PF3D7_0508800	3599.83	-1.77917	0.437389	-4.06771	4.74774e-05	0.000419884	5362.91	5787.95	2095.41	1153.07
PF3D7_0508900	5770.67	-0.876805	0.476849	-1.83875	0.0659526	0.162021	8393.82	6550.56	2654.72	5483.56
PF3D7_0509000	2689.93	0.0633952	0.395406	0.160329	0.872622	0.935742	2585.78	2676	3307.91	2190.04
PF3D7_0509100	1530.2	-1.28025	0.400376	-3.19762	0.00138567	0.00740738	2527.32	1808.65	776.041	1008.79
PF3D7_0509200	146.919	2.7941	0.485859	5.75084	8.88004e-09	2.01641e-07	29.2329	43.858	205.746	308.838
PF3D7_0509300	621.479	0.979992	0.426374	2.29843	0.0215372	0.0697639	419.891	416.324	617.238	1032.46
PF3D7_0509400	2626.62	-0.347564	0.382426	-0.908841	0.363434	0.542015	3376.4	2507.11	2100.41	2522.55
PF3D7_0509500	89.8975	0.254212	0.511647	0.496849	0.619295	0.760271	85.0411	79.2063	128.841	66.5015
PF3D7_0509600	2187.75	0.503594	0.345568	1.45729	0.145035	0.285706	1789.85	1829.6	2659.71	2471.83
PF3D7_0509700	494.052	1.69102	0.413461	4.08991	4.31549e-05	0.000385716	201.973	264.457	627.225	882.554
PF3D7_0509800	1188.07	-0.301625	0.447526	-0.673983	0.500322	0.664591	1319.47	1303.96	739.087	1389.77
PF3D7_0509900	137.773	0.000131459	0.417122	0.000315158	0.999749	0.999749	139.521	136.156	154.809	120.604
PF3D7_0510000	444.289	1.08857	0.604039	1.80216	0.0715205	0.17234	251.137	316.825	273.662	935.53
PF3D7_0510100	1726.75	-0.865824	0.386923	-2.23771	0.0252397	0.0786847	2107.43	2351.97	1012.75	1434.86
PF3D7_0510200	2171.45	-0.111313	0.40374	-0.275705	0.782775	0.880436	2347.93	2162.79	2541.86	1633.23
PF3D7_0510300	1021.03	1.73446	0.362711	4.78193	1.73621e-06	2.31541e-05	459.754	483.748	1426.24	1714.39
PF3D7_0510400	109.619	0.788391	0.495794	1.59016	0.111799	0.236499	65.1096	94.9167	104.87	173.58
PF3D7_0510500	1575.59	-0.391145	0.467837	-0.836072	0.403115	0.578946	1833.7	1741.88	892.897	1833.86
PF3D7_0510800	986.549	2.13407	0.388515	5.49289	3.95401e-08	7.83087e-07	338.836	392.759	1359.32	1855.28
PF3D7_0511000	3788.84	-0.727073	0.485614	-1.49722	0.134335	0.271525	4723.77	4724.23	3941.13	1766.24
PF3D7_0511100	176.055	1.77597	0.404135	4.39448	1.11036e-05	0.000118087	86.3699	73.3149	279.655	264.879
PF3D7_0511200	1901.35	-0.805821	0.443276	-1.81788	0.0690829	0.16783	2498.08	2340.19	1797.78	969.345
PF3D7_0511300	378.661	1.06962	0.536835	1.99246	0.0463203	0.124335	231.206	257.257	285.647	740.534
PF3D7_0511400	289.153	1.51248	0.397818	3.80195	0.000143562	0.00108907	147.493	152.521	368.545	488.054
PF3D7_0511500	3815.25	-0.369292	0.474329	-0.778556	0.436241	0.607884	5348.29	3254.01	2415.02	4243.7
PF3D7_0511600	165.817	0.37628	0.441931	0.851445	0.394522	0.569689	112.945	174.778	173.785	201.759
PF3D7_0511700	123.29	0.750266	0.556061	1.34925	0.177256	0.329479	53.1507	129.61	180.777	129.622
PF3D7_0511800	3710.85	-0.332092	0.455941	-0.728365	0.46639	0.637319	4055.4	4216.92	4359.61	2211.46
PF3D7_0511900	67.3641	1.24984	0.47022	2.65798	0.00786103	0.0315505	39.863	39.9305	102.873	86.7901
PF3D7_0512000	1270.55	0.415784	0.354198	1.17388	0.240444	0.407696	1073.64	1103.65	1348.33	1556.59
PF3D7_0512100	237.591	0.544197	0.401313	1.35604	0.175087	0.327136	172.74	213.399	310.616	253.608
PF3D7_0512200	217.33	0.262129	0.401675	0.652589	0.514021	0.676195	171.411	223.218	226.72	247.972
PF3D7_0512300	275.719	-0.115844	0.411532	-0.281496	0.77833	0.877951	260.438	312.898	308.619	220.92
PF3D7_0512500	611.009	1.47784	0.356701	4.14308	3.42678e-05	0.000315803	317.575	327.953	888.902	909.606
PF3D7_0512600	4613.16	-0.0688452	0.414732	-0.165999	0.868157	0.933529	4859.3	4587.42	5612.07	3393.83
PF3D7_0512700	475.889	-0.317249	0.379287	-0.836433	0.402911	0.578819	471.712	583.901	453.44	394.501
PF3D7_0512800	337.329	1.25646	0.524593	2.39512	0.0166147	0.0571706	276.384	123.064	379.531	570.335
PF3D7_0512900	105.624	3.20944	0.51285	6.25804	3.89836e-10	1.10402e-08	26.5753	15.7103	163.798	216.412
PF3D7_0513000	953.747	1.67051	0.429454	3.88984	0.000100312	0.000803931	393.315	517.787	1119.62	1784.27
PF3D7_0513100	774.206	-0.735872	0.412685	-1.78313	0.0745651	0.177806	940.767	994.334	713.119	448.604
PF3D7_0513200	2298.79	-0.0211748	0.453351	-0.0467074	0.962746	0.984154	2297.44	2333.64	1550.09	3013.99
PF3D7_0513300	9575.47	-0.862627	0.697888	-1.23605	0.216438	0.377924	13800.6	10911.5	11488.8	2101
PF3D7_0513400	312.61	1.4062	0.390009	3.60555	0.000311487	0.00208527	160.781	181.324	404.5	503.834
PF3D7_0513500	127.492	1.91241	0.583689	3.27641	0.00105134	0.00587562	50.4932	56.2954	107.867	295.312
PF3D7_0513600	8028.48	-0.166409	0.511658	-0.325235	0.745003	0.853925	8411.1	8570.65	4338.64	10793.5
PF3D7_0513700	836.146	1.05637	0.363947	2.90255	0.00370143	0.0169165	506.26	579.319	1208.51	1050.5
PF3D7_0513800	552.906	0.136866	0.44187	0.309743	0.756757	0.862884	496.959	556.408	740.086	418.171
PF3D7_0513900	468.775	0.175901	0.374628	0.469537	0.638686	0.776747	438.493	441.853	442.453	552.301
PF3D7_0514000	552.883	0.206787	0.360799	0.573138	0.566552	0.720299	492.973	533.497	619.235	565.827
PF3D7_0514100	537.992	0.770237	0.45874	1.67903	0.0931468	0.208969	384.014	411.087	466.424	890.444
PF3D7_0514200	1096.66	0.0157676	0.389643	0.0404668	0.967721	0.986673	1271.63	910.545	1185.54	1018.94
PF3D7_0514300	605.528	0.387608	0.370103	1.0473	0.294961	0.4701	540.808	508.622	615.24	757.441
PF3D7_0514500	398.247	1.75445	0.389998	4.49861	6.83992e-06	7.73543e-05	176.726	187.215	531.344	697.703
PF3D7_0514600	681.693	-0.128049	0.621242	-0.206117	0.836699	0.913933	842.439	581.937	1021.74	280.659
PF3D7_0514700	80.9976	1.20293	0.510808	2.35496	0.0185245	0.0620066	63.7808	35.3483	100.875	123.986
PF3D7_0514900	741.498	-0.058948	0.354429	-0.166318	0.867906	0.933458	741.452	771.771	755.067	697.703
PF3D7_0515000	4018.64	-0.465971	0.374931	-1.24282	0.213935	0.375711	5378.85	3945.92	3477.7	3272.1
PF3D7_0515100	678.804	0.847585	0.385459	2.1989	0.0278851	0.08468	458.425	511.241	1002.76	742.788
PF3D7_0515200	68.8043	0.866855	0.558632	1.55175	0.120723	0.249821	54.4795	43.2034	56.9297	120.604
PF3D7_0515300	5747.42	-1.96407	0.365973	-5.36671	8.01864e-08	1.51962e-06	9876.73	8422.71	2094.41	2595.81
PF3D7_0515400	1997.71	-1.07232	0.347231	-3.0882	0.00201371	0.0100606	2705.37	2710.03	1228.48	1346.94
PF3D7_0515500	609.094	1.10062	0.424571	2.5923	0.00953365	0.0368269	302.959	470.656	726.103	936.657
PF3D7_0515600	1354.32	1.86453	0.439451	4.24286	2.20689e-05	0.000215599	548.781	617.94	1525.12	2725.44
PF3D7_0515700	29505.2	-0.960664	0.464543	-2.06798	0.0386422	0.1084	44994.7	32968.2	26295.5	13762.4
PF3D7_0515800	325.516	-1.5249	0.383784	-3.97333	7.08756e-05	0.000592838	438.493	527.606	174.784	161.182
PF3D7_0515900	213.102	0.665914	0.428273	1.55488	0.119974	0.248713	130.219	198.343	247.694	276.15
PF3D7_0516000	1365.67	2.51144	0.654699	3.83603	0.000125041	0.000974241	401.288	413.706	846.954	3800.73
PF3D7_0516100	526.487	0.627369	0.444798	1.41046	0.158405	0.304778	370.726	456.255	467.423	811.544
PF3D7_0516200	5101.91	-0.16002	0.741209	-0.21589	0.829073	0.908951	6092.4	4677.1	8383.64	1254.51
PF3D7_0516300	864.027	-1.25418	0.385901	-3.25	0.00115404	0.00637188	1272.96	1162.57	592.268	428.315
PF3D7_0516400	769.253	0.498497	0.361829	1.37771	0.168291	0.318244	639.137	636.269	978.791	822.816
PF3D7_0516500	1280.41	0.165757	0.368441	0.449887	0.652792	0.787254	1359.33	1055.21	1335.35	1371.74
PF3D7_0516600	1168.74	0.161596	0.490139	0.329694	0.741631	0.851414	1210.51	996.298	774.044	1694.1
PF3D7_0516700	4402.16	-0.312992	0.345698	-0.905392	0.365258	0.543948	4614.81	5140.56	3960.11	3893.16
PF3D7_0516800	3708.5	0.674227	0.566696	1.18975	0.234144	0.400245	2743.9	2970.56	2220.26	6899.25
PF3D7_0516900	10075.2	0.150355	0.661821	0.227184	0.820281	0.903828	11022.1	8079.7	17382.5	3816.51
PF3D7_0517000	7266.99	-0.717116	0.435182	-1.64785	0.0993825	0.218309	9456.84	8617.12	7069.27	3924.72
PF3D7_0517100	291.498	0.393895	0.372624	1.05708	0.290474	0.464703	245.822	257.912	319.605	342.652
PF3D7_0517200	485.293	-1.2266	0.416033	-2.94833	0.00319492	0.0150099	661.726	698.456	355.561	225.429
PF3D7_0517300	9023.01	-0.632065	0.509915	-1.23955	0.215142	0.376573	12675.1	9262.56	9902.77	4251.59
PF3D7_0517400	4275.53	1.10854	0.532355	2.08234	0.0373114	0.105489	2483.47	2934.56	3191.06	8493.04
PF3D7_0517500	605.903	1.76951	0.367503	4.81497	1.47223e-06	2.01671e-05	252.466	296.533	901.886	972.726
PF3D7_0517600	361.775	1.15693	0.400762	2.88683	0.00389143	0.0176092	207.288	240.237	422.478	577.098
PF3D7_0517700	6097.71	-0.326073	0.342525	-0.951967	0.341114	0.51802	6984	6583.94	5524.18	5298.71
PF3D7_0517800	381.168	1.23706	0.386699	3.19903	0.00137891	0.0073869	237.849	216.672	601.257	468.892
PF3D7_0517900	2372.98	-1.55824	0.350095	-4.4509	8.55112e-06	9.43243e-05	3349.82	3735.79	1158.57	1247.75
PF3D7_0518000	1402.41	0.291944	0.348083	0.838719	0.401627	0.577139	1282.26	1239.81	1488.16	1599.42
PF3D7_0518100	558.799	0.363786	0.374962	0.970196	0.331949	0.509238	495.63	481.784	553.317	704.465
PF3D7_0518200	1051.96	-1.54187	0.408313	-3.77619	0.000159247	0.00118402	1245.06	1886.55	492.392	583.861
PF3D7_0518300	4580.37	-0.30188	0.434326	-0.695054	0.487022	0.653481	5097.15	5018.8	5279.48	2926.07
PF3D7_0518400	78.0126	0.394889	0.528766	0.746813	0.455176	0.626753	77.0685	58.2592	115.857	60.8658
PF3D7_0518500	4057.01	0.604165	0.434466	1.39059	0.164349	0.313344	3493.33	2946.34	3549.62	6238.75
PF3D7_0518600	2431.23	-0.0166391	0.517462	-0.0321552	0.974348	0.991059	2813	2077.69	1421.24	3412.99
PF3D7_0518700	438.035	1.67645	0.523615	3.20168	0.0013663	0.00733494	208.616	208.817	384.525	950.183
PF3D7_0518800	480.73	3.31009	0.386056	8.57412	9.98449e-18	1.17051e-15	78.3973	96.8805	854.944	892.699
PF3D7_0518900	217.177	0.26005	0.426613	0.60957	0.542146	0.699261	160.781	233.691	212.737	261.498
PF3D7_0519000	350.059	0.86285	0.376914	2.28925	0.0220647	0.0709078	232.534	263.803	421.479	482.418
PF3D7_0519100	723.227	-0.265152	0.428284	-0.619102	0.535849	0.693402	772.014	807.119	827.977	485.799
PF3D7_0519200	5361.49	0.590717	0.639911	0.923122	0.355944	0.533454	5126.38	3432.06	10314.3	2573.27
PF3D7_0519300	889.098	-0.22348	0.383102	-0.583344	0.559662	0.714061	815.863	1099.07	769.05	872.41
PF3D7_0519400	7642.22	-0.396849	0.455911	-0.870453	0.384053	0.560027	8849.59	8524.17	8763.18	4431.93
PF3D7_0519500	1660.07	0.773373	0.570876	1.35471	0.175509	0.327682	1246.38	1204.46	1009.75	3179.68
PF3D7_0519600	1235.98	-0.56857	0.371517	-1.5304	0.125918	0.257969	1633.06	1320.32	1078.67	911.86
PF3D7_0519700	2804.35	-1.46613	0.350917	-4.178	2.94077e-05	0.000276483	3816.22	4419.84	1499.15	1482.2
PF3D7_0519800	1484.19	0.0548269	0.37211	0.14734	0.882863	0.940514	1315.48	1595.91	1358.32	1667.05
PF3D7_0519900	285.374	0.561994	0.382047	1.47101	0.141288	0.280407	236.521	224.527	309.618	370.831
PF3D7_0520000	5601.8	-0.793411	0.490914	-1.61619	0.106053	0.227591	7465.02	6744.32	5689.97	2507.9
PF3D7_0520100	1796.04	1.0902	0.350401	3.1113	0.00186263	0.00946522	1201.21	1095.14	2547.85	2339.95
PF3D7_0520200	699.845	-0.351902	0.352559	-0.998137	0.318213	0.493876	790.617	778.971	613.243	616.548
PF3D7_0520300	444.186	-0.84239	0.454303	-1.85425	0.0637038	0.158037	506.26	634.305	408.495	227.683
PF3D7_0520400	284.927	0.235833	0.473401	0.498168	0.618366	0.760103	232.534	290.641	403.502	213.03
PF3D7_0520500	438.097	-0.424096	0.450054	-0.942324	0.346027	0.523349	494.301	509.932	484.402	263.752
PF3D7_0520600	1896.91	-0.748969	0.351498	-2.13079	0.0331061	0.0964467	2366.53	2390.59	1515.13	1315.38
PF3D7_0520700	114.536	2.0976	0.443029	4.73468	2.19401e-06	2.82864e-05	39.863	46.4764	167.793	204.013
PF3D7_0520800	721.46	-0.195622	0.424602	-0.460719	0.645	0.782161	761.384	778.971	502.379	843.104
PF3D7_0520900	15865.9	-0.687667	0.799654	-0.859955	0.389814	0.565319	21989.8	17164.9	21881	2427.87
PF3D7_0521000	769.8	0.75633	0.668389	1.13157	0.257815	0.427655	520.877	623.832	339.581	1594.91
PF3D7_0521100	69.2412	0.991355	0.519212	1.90935	0.0562173	0.144103	53.1507	39.9305	68.9149	114.969
PF3D7_0521200	222.569	0.772045	0.388174	1.98891	0.0467107	0.125249	176.726	152.521	291.64	269.388
PF3D7_0521300	819.303	0.236813	0.511054	0.463381	0.643091	0.780034	633.822	869.96	540.333	1233.1
PF3D7_0521400	316.104	1.05593	0.437595	2.41304	0.0158203	0.0548865	213.932	197.034	533.341	320.109
PF3D7_0521500	500.848	1.02967	0.367415	2.80247	0.00507128	0.0218873	341.493	317.48	721.109	623.311
PF3D7_0521600	44.0572	0.733368	0.535909	1.36846	0.17117	0.321965	30.5617	35.3483	44.9445	65.3744
PF3D7_0521700	219.666	0.121233	0.403954	0.300117	0.764088	0.868455	180.712	239.583	239.704	218.666
PF3D7_0521800	461.367	-0.197704	0.369985	-0.534358	0.593094	0.742251	471.712	513.859	395.511	464.384
PF3D7_0521900	689.336	3.14336	0.745111	4.21864	2.45777e-05	0.000236896	110.288	169.541	341.578	2135.94
PF3D7_0522000	634.269	1.00698	0.59401	1.69523	0.0900324	0.204528	275.055	566.882	465.425	1229.71
PF3D7_0522100	1136.87	-0.0235394	0.422051	-0.0557739	0.955522	0.979818	1074.97	1216.9	848.951	1406.68
PF3D7_0522200	605.991	-0.657627	0.406837	-1.61644	0.106	0.227591	639.137	843.776	395.511	545.538
PF3D7_0522300	2130.21	0.357811	0.453301	0.789345	0.42991	0.602328	2110.08	1625.37	3099.17	1686.21
PF3D7_0522400	2628.41	0.0594667	0.51881	0.114621	0.908745	0.953509	2472.84	2675.34	1515.13	3850.33
PF3D7_0522500	693.434	0.577265	0.457774	1.26103	0.207299	0.367955	563.397	549.862	1094.65	565.827
PF3D7_0522600	769.028	-0.961862	0.435613	-2.20807	0.0272397	0.0832718	772.014	1260.1	594.266	449.731
PF3D7_0522700	171.718	0.467551	0.403396	1.15903	0.246442	0.414992	143.507	144.666	177.78	220.92
PF3D7_0522800	742.669	-0.237898	0.363006	-0.655356	0.512238	0.675436	789.288	818.247	742.083	621.057
PF3D7_0522900	926.833	1.6662	0.570026	2.92302	0.00346653	0.0159894	425.206	462.801	690.148	2129.18
PF3D7_0523000	11017.8	-1.50209	0.356698	-4.21111	2.54118e-05	0.000244001	15590.4	16981.6	6313.2	5185.99
PF3D7_0523100	2034.13	-0.0793116	0.405546	-0.195568	0.844949	0.918846	2189.81	1990.63	2413.02	1543.06
PF3D7_0523200	207.454	2.08842	0.433437	4.81828	1.44801e-06	1.99332e-05	95.6713	63.496	359.556	311.092
PF3D7_0523300	1786.89	1.35391	0.355914	3.80403	0.000142359	0.00108568	1093.58	917.091	2556.84	2580.03
PF3D7_0523400	3037.74	0.398142	0.37227	1.0695	0.284845	0.45817	2507.38	2734.91	3943.13	2965.52
PF3D7_0523500	159.151	1.41581	0.402619	3.5165	0.000437269	0.00279376	85.0411	88.3707	219.729	243.463
PF3D7_0523600	604.042	-0.535407	0.400331	-1.33741	0.181088	0.334751	736.137	693.874	588.273	397.882
PF3D7_0523700	219.122	1.80016	0.411958	4.36977	1.2438e-05	0.000130353	91.685	103.426	293.637	387.738
PF3D7_0523800	919.654	-0.660222	0.393975	-1.6758	0.0937778	0.210197	920.836	1331.45	680.16	746.17
PF3D7_0523900	289.345	0.175644	0.421431	0.41678	0.676839	0.806035	223.233	319.444	268.668	346.033
PF3D7_0524000	12288.1	-1.612	0.399043	-4.03966	5.35294e-05	0.000468475	20148.1	16888.6	7260.03	4855.74
PF3D7_0524100	2058.55	0.910272	0.541312	1.6816	0.0926461	0.208216	1284.92	1574.31	1441.22	3933.74
PF3D7_0524200	721.933	-0.811016	0.396301	-2.04646	0.0407108	0.112822	890.274	949.167	622.231	426.061
PF3D7_0524300	392.319	-0.139169	0.375092	-0.371026	0.710618	0.829875	415.904	406.505	336.584	410.281
PF3D7_0524400	2611.36	0.346755	0.409697	0.846369	0.397347	0.572946	2494.1	2104.53	3566.59	2280.21
PF3D7_0524500	109.988	0.433784	0.419596	1.03381	0.301223	0.47639	98.3288	89.0253	121.849	130.749
PF3D7_0524600	1007.5	-0.702094	0.354634	-1.97977	0.0477292	0.127371	1171.97	1323.6	751.072	783.366
PF3D7_0524700	615.087	-0.563959	0.427432	-1.31941	0.187031	0.342347	783.973	684.055	619.235	373.085
PF3D7_0524800	940.018	0.830488	0.363921	2.28205	0.0224861	0.071833	698.932	654.598	1086.66	1319.89
PF3D7_0524900	1945.81	0.527982	0.350709	1.50547	0.132202	0.268506	1679.56	1508.19	2393.04	2202.44
PF3D7_0525000	2074.27	-0.210325	0.423772	-0.496316	0.619671	0.760271	1699.49	2749.97	1695.91	2151.72
PF3D7_0525100	9219.1	-1.26787	0.446803	-2.83765	0.0045447	0.0200787	14150	11906.5	7038.31	3781.57
PF3D7_0525200	1977.32	-0.433883	0.446637	-0.971445	0.331327	0.508593	2297.44	2247.23	1165.56	2199.06
PF3D7_0525300	197.644	-0.767647	0.531057	-1.44551	0.148315	0.290397	160.781	336.463	111.862	181.47
PF3D7_0525400	248.664	-0.67151	0.456211	-1.47193	0.14104	0.280245	236.521	373.775	157.805	226.556
PF3D7_0525500	199.565	0.549579	0.418423	1.31345	0.18903	0.344629	191.343	133.538	245.697	227.683
PF3D7_0525600	960.897	-0.413849	0.436475	-0.948162	0.343047	0.519934	1245.06	951.13	1029.73	617.675
PF3D7_0525700	3203.34	-1.76523	0.390461	-4.52089	6.158e-06	7.05511e-05	4948.33	4952.69	1737.85	1174.48
PF3D7_0525800	11912.7	-2.53	0.388912	-6.50534	7.75178e-11	2.56112e-09	17666	22952.2	4023.03	3009.48
PF3D7_0525900	595.142	1.6294	0.372187	4.37791	1.19823e-05	0.000126631	298.973	282.786	991.775	807.036
PF3D7_0526000	398.642	1.21466	0.524501	2.31584	0.0205671	0.0671494	167.425	311.589	379.531	736.026
PF3D7_0526100	113.808	2.91805	0.454272	6.42358	1.33102e-10	4.09127e-09	23.9178	28.8023	200.752	201.759
PF3D7_0526200	2953.18	0.450535	0.461686	0.975845	0.329141	0.506626	2766.49	2225.63	4505.43	2315.16
PF3D7_0526300	984.921	-0.350258	0.354275	-0.988661	0.322829	0.499503	1035.11	1172.38	869.925	862.266
PF3D7_0526400	418.314	1.12312	0.388674	2.88963	0.00385696	0.0174846	231.206	294.569	622.231	525.249
PF3D7_0526500	388.33	0.786826	0.479822	1.63983	0.101041	0.220496	336.178	234.346	342.577	640.218
PF3D7_0526600	1361.88	1.20481	0.49685	2.42491	0.0153123	0.0534552	1036.44	612.703	1307.39	2490.99
PF3D7_0526700	417.601	-0.393846	0.388031	-1.01499	0.310112	0.48585	405.274	542.662	368.545	353.923
PF3D7_0526800	3225.01	0.802803	0.396323	2.02563	0.042803	0.116948	2499.41	2201.41	4907.94	3291.26
PF3D7_0526900	2132.6	-0.599638	0.436345	-1.37423	0.16937	0.319414	2677.47	2461.94	2179.31	1211.68
PF3D7_0527000	15262.7	0.627268	0.427896	1.46594	0.142666	0.282585	13029.9	10962.5	23405.1	13653.1
PF3D7_0527100	5827.06	-0.124166	0.513624	-0.241745	0.808978	0.895489	6477.74	5677.98	7949.18	3203.35
PF3D7_0527200	4255.52	-0.8073	0.381862	-2.11411	0.0345057	0.099738	4861.96	5969.93	3534.63	2655.55
PF3D7_0527300	1637.26	-0.218797	0.482761	-0.45322	0.65039	0.785674	1744.67	1777.89	2077.43	949.056
PF3D7_0527400	358.66	-1.36764	0.435294	-3.14187	0.00167874	0.00870628	397.301	636.269	220.727	180.343
PF3D7_0527500	11517.7	0.290888	0.421959	0.689375	0.490588	0.65612	11254.7	9466.79	15847.4	9501.83
PF3D7_0527600	2023.71	-0.473199	0.364145	-1.29948	0.19378	0.350751	2111.41	2593.52	1801.77	1588.15
PF3D7_0527900	1837.95	0.458962	0.365387	1.2561	0.20908	0.369945	1552	1544.2	2389.05	1866.55
PF3D7_0528000	432.308	0.969754	0.372493	2.60341	0.00923006	0.0359573	267.082	316.825	551.319	594.005
PF3D7_0528100	6429.7	0.0261101	0.37402	0.0698092	0.944346	0.973905	6972.04	5771.59	7299.98	5675.17
PF3D7_0528200	2779.54	-0.820154	0.462291	-1.77411	0.0760452	0.180312	3634.18	3464.13	2688.68	1331.16
PF3D7_0528300	1165.23	-1.4427	0.378267	-3.81397	0.000136751	0.00105568	1817.75	1590.02	712.12	541.029
PF3D7_0528400	4501.29	-1.44847	0.390283	-3.71134	0.000206163	0.00147157	5470.54	7705.92	2183.3	2645.41
PF3D7_0528500	1016.47	0.496442	0.36188	1.37184	0.170113	0.320576	811.877	874.543	1297.4	1082.06
PF3D7_0528600	189.555	-0.394863	0.391743	-1.00796	0.313472	0.488776	220.575	210.126	152.811	174.707
PF3D7_0528700	1405.94	0.491119	0.353599	1.38892	0.164858	0.313841	1110.85	1226.72	1731.86	1554.33
PF3D7_0528800	354.975	0.502646	0.37084	1.35542	0.175283	0.327381	310.932	276.895	401.504	430.569
PF3D7_0528900	293.615	2.26938	0.447012	5.07676	3.83916e-07	6.14388e-06	86.3699	114.555	379.531	594.005
PF3D7_0529000	2347.05	-0.79643	0.412973	-1.92853	0.0537897	0.139339	2539.27	3418.31	2046.47	1384.13
PF3D7_0529100	189.469	1.76782	0.437947	4.0366	5.42315e-05	0.000472978	86.3699	85.7523	353.563	232.192
PF3D7_0529200	504.344	0.832957	0.462997	1.79905	0.0720103	0.173436	384.014	341.7	850.949	440.714
PF3D7_0529300	247.569	-0.767827	0.420292	-1.82689	0.067716	0.165306	348.137	276.24	213.736	152.165
PF3D7_0529400	6646.67	-0.586634	0.396327	-1.48018	0.138826	0.277707	7868.96	8090.17	4202.81	6424.73
PF3D7_0529500	682.614	0.411425	0.504181	0.816026	0.414485	0.588237	607.247	564.918	1091.65	466.638
PF3D7_0529700	264.491	0.862028	0.413327	2.08558	0.0370163	0.10489	175.397	199.652	281.652	401.264
PF3D7_0529800	801.299	0.232911	0.434298	0.536293	0.591756	0.741312	821.178	652.634	648.199	1083.19
PF3D7_0529900	4396.09	0.0358521	0.40314	0.0889321	0.929136	0.96673	4347.73	4335.4	5444.28	3456.95
PF3D7_0530000	973.623	-0.361438	0.365259	-0.98954	0.322399	0.498991	1199.88	990.406	807.003	897.207
PF3D7_0530100	1767.54	-1.20657	0.367406	-3.28401	0.00102341	0.00577069	2237.64	2694.98	1162.56	974.98
PF3D7_0530200	711.229	-0.551528	0.425395	-1.29651	0.1948	0.35182	631.165	1059.14	584.278	570.335
PF3D7_0530300	1002.44	-0.0435826	0.360758	-0.120808	0.903843	0.951602	1015.18	1019.86	894.895	1079.8
PF3D7_0530400	185.629	1.44866	0.441275	3.28289	0.00102748	0.00578066	120.918	79.2063	243.699	298.693
PF3D7_0530500	90.0782	1.07521	0.437371	2.45836	0.0139573	0.0495485	59.7945	56.2954	116.856	127.367
PF3D7_0530600	415.078	0.471271	0.362966	1.29839	0.194153	0.351176	345.48	350.21	466.424	498.198
PF3D7_0530700	426.693	1.76284	0.402231	4.38265	1.17246e-05	0.000124168	228.548	161.031	617.238	699.957
PF3D7_0530750	154.655	0.73109	0.432944	1.68865	0.091287	0.206265	100.986	130.92	165.795	220.92
PF3D7_0530800	1912.88	1.59479	0.394632	4.0412	5.31787e-05	0.000466215	1039.1	864.724	3381.82	2365.88
PF3D7_0530900	759.134	-0.502398	0.463277	-1.08444	0.278168	0.450737	879.644	900.072	420.481	836.341
PF3D7_0531000	760.007	1.09485	0.362688	3.01872	0.00253848	0.0123637	446.466	522.369	994.771	1076.42
PF3D7_0531100	418.544	-1.24339	0.532478	-2.3351	0.0195384	0.0646703	609.904	566.882	137.83	359.559
PF3D7_0531200	166.533	1.33776	0.413693	3.23371	0.00122194	0.00667368	104.973	84.4431	219.729	256.989
PF3D7_0531300	390.142	0.00295002	0.535865	0.00550516	0.995608	0.99927	366.74	412.397	216.732	564.7
PF3D7_0531400	195.297	2.09297	0.520051	4.02455	5.70845e-05	0.00049359	59.7945	87.7161	208.742	424.934
PF3D7_0531600	42766	0.212325	0.581016	0.365437	0.714785	0.833429	41303.4	37946.4	70542.9	21271.5
PF3D7_0532000	240497	0.863832	0.526578	1.64046	0.100909	0.2204	187094	154053	448265	172575
PF3D7_0532100	16027.2	-1.76061	0.883148	-1.99357	0.0461994	0.124209	30431.4	19069.1	13606.2	1002.03
PF3D7_0532200	254.222	-0.977181	0.484604	-2.01645	0.0437527	0.119049	334.849	339.736	230.715	111.587
PF3D7_0532300	3870.66	-2.56437	0.534428	-4.79834	1.59982e-06	2.16793e-05	6723.56	6520.45	1638.98	599.641
PF3D7_0532400	637.964	-0.994974	0.523816	-1.89947	0.0575024	0.146717	962.028	737.732	605.252	246.845
PF3D7_0532500	55.169	-0.752616	0.544406	-1.38245	0.166833	0.316524	57.137	81.1701	51.9358	30.4329
PF3D7_0532600	27.6704	-1.31667	0.893242	-1.47403	0.140473	0.279828	53.1507	26.1839	27.9655	3.38143
PF3D7_0533100	403.593	-0.736823	0.469174	-1.57047	0.116306	0.243987	589.973	419.597	389.519	215.285
PF3D7_0600200	179.102	-0.372098	0.395959	-0.939739	0.347352	0.524723	208.616	195.725	167.793	144.275
PF3D7_0600300	207.969	-0.183084	0.819553	-0.223395	0.823228	0.905893	281.699	161.031	348.569	40.5772
PF3D7_0601200	217.215	-2.17383	0.411979	-5.27657	1.31627e-07	2.35295e-06	341.493	369.848	89.889	67.6287
PF3D7_0601500	73.7083	-0.256054	0.562951	-0.454842	0.649223	0.784451	77.0685	83.1339	39.9507	94.6802
PF3D7_0601600	64.796	1.06849	0.467375	2.28616	0.022245	0.0713795	42.5206	41.2397	90.8877	84.5359
PF3D7_0601700	975.936	0.324919	0.380022	0.855	0.392551	0.567982	846.425	886.325	919.864	1251.13
PF3D7_0601900	2126.23	-1.12601	0.689778	-1.63242	0.10259	0.223202	3139.88	2693.02	2248.22	423.806
PF3D7_0602000	886.577	2.02758	0.528858	3.83387	0.000126141	0.000979782	358.767	339.736	793.02	2054.78
PF3D7_0602100	2102.81	0.0165486	0.411009	0.0402633	0.967883	0.986673	2326.67	1855.13	1671.93	2557.49
PF3D7_0602200	943.185	0.797033	0.414806	1.92146	0.0546739	0.141122	693.617	684.709	1479.17	915.242
PF3D7_0602400	644.349	0.417236	0.481469	0.866589	0.386167	0.561824	615.219	488.984	990.776	482.418
PF3D7_0602500	330.322	-0.281487	0.578886	-0.486256	0.626785	0.766796	401.288	324.026	449.445	146.529
PF3D7_0602600	1289.12	0.56149	0.403942	1.39003	0.164521	0.313554	981.959	1100.38	1215.5	1858.66
PF3D7_0602700	86.6531	1.11625	0.540994	2.06334	0.0390807	0.109205	58.4658	51.0586	75.9062	161.182
PF3D7_0602800	105.133	1.01029	0.570338	1.77139	0.0764954	0.181039	59.7945	79.2063	80.9001	200.632
PF3D7_0602900	1087.15	0.463064	0.354871	1.30488	0.191934	0.348463	875.658	952.44	1331.36	1189.14
PF3D7_0603000	1126.24	0.775077	0.426641	1.8167	0.0692635	0.168123	714.877	945.894	1101.64	1742.57
PF3D7_0603100	423.441	0.907119	0.400063	2.26744	0.0233634	0.0742592	275.055	313.552	460.431	644.727
PF3D7_0603200	889.906	0.0196436	0.444071	0.0442354	0.964717	0.984908	874.329	893.526	1160.57	631.201
PF3D7_0603300	705.392	-0.674505	0.522331	-1.29134	0.196587	0.354434	862.37	872.579	780.036	306.583
PF3D7_0603400	438.265	0.571083	0.446454	1.27915	0.200843	0.360303	422.548	283.441	412.49	634.583
PF3D7_0603500	921.342	-1.1242	0.369026	-3.04641	0.00231593	0.0114121	1276.95	1249.63	648.199	510.597
PF3D7_0603600	1138.58	1.20702	0.593304	2.0344	0.0419111	0.115136	758.726	617.94	726.103	2451.54
PF3D7_0603700	295.063	0.329475	0.381709	0.863157	0.388051	0.563574	260.438	262.494	296.634	360.686
PF3D7_0603800	2682.64	-0.482296	0.354516	-1.36044	0.173692	0.325737	3393.67	2860.59	2303.16	2173.14
PF3D7_0603900	274.65	1.19909	0.514629	2.33	0.019806	0.0653843	140.849	191.797	240.703	525.249
PF3D7_0604000	182.834	1.44068	0.537055	2.68255	0.00730633	0.0296309	85.0411	111.282	160.801	374.212
PF3D7_0604100	2168.45	-2.03562	0.391739	-5.19637	2.0322e-07	3.47265e-06	3010.99	3961.63	734.093	967.09
PF3D7_0604200	96.499	-0.116069	0.526634	-0.220399	0.825561	0.906951	126.233	75.2787	116.856	67.6287
PF3D7_0604300	920.167	-0.0690507	0.351132	-0.196651	0.8441	0.918846	976.644	907.927	898.89	897.207
PF3D7_0604500	10467.4	-1.29792	0.614321	-2.11277	0.0346206	0.0999555	16042.2	13721.7	2524.88	9580.73
PF3D7_0604600	230.464	0.908888	0.455512	1.99531	0.0460088	0.123878	180.712	140.084	225.721	375.339
PF3D7_0604700	1550.2	0.369731	0.411692	0.898077	0.369145	0.548118	1384.58	1320.98	2157.34	1337.92
PF3D7_0604800	182.995	2.27595	0.452673	5.02781	4.96103e-07	7.76663e-06	63.7808	61.5322	234.71	371.958
PF3D7_0604900	502.27	0.755923	0.389083	1.94283	0.0520364	0.136056	316.247	430.071	602.256	660.507
PF3D7_0605000	423.273	0.170629	0.391453	0.435887	0.662919	0.79585	415.904	380.976	516.362	379.848
PF3D7_0605100	5064.19	-0.44167	0.476647	-0.926619	0.354125	0.531822	6561.45	5105.86	5782.86	2806.59
PF3D7_0605200	1612.1	0.836491	0.396408	2.11018	0.034843	0.100139	1183.93	1131.14	2480.94	1652.39
PF3D7_0605300	2923.92	0.986772	0.395543	2.49473	0.0126053	0.0457477	1970.56	1952.01	4680.22	3092.89
PF3D7_0605400	158.904	1.42964	0.402483	3.55204	0.000382251	0.00249279	86.3699	85.7523	243.699	219.793
PF3D7_0605500	379.781	-0.166606	0.378886	-0.439726	0.660136	0.793982	446.466	357.41	354.562	360.686
PF3D7_0605600	1040.86	1.6895	0.573453	2.94619	0.00321715	0.0150862	572.699	413.051	796.017	2381.66
PF3D7_0605700	1072.01	0.00792381	0.365012	0.0217084	0.982681	0.994299	1031.12	1106.92	1188.53	961.455
PF3D7_0605800	1542.44	-1.13987	0.471851	-2.41574	0.0157034	0.054556	2074.21	2169.34	623.23	1302.98
PF3D7_0605900	3873.99	-2.35822	0.425892	-5.53712	3.07486e-08	6.32669e-07	6965.4	6002.01	1593.03	935.53
PF3D7_0606000	7480.54	-1.29269	0.355626	-3.63498	0.000278004	0.0018811	10979.6	10269.3	4754.13	3919.08
PF3D7_0606100	3027.8	0.591822	0.453586	1.30476	0.191974	0.348463	2464.86	2365.72	2469.95	4810.65
PF3D7_0606200	3040.89	-0.698965	0.374333	-1.86723	0.0618698	0.154705	3910.56	3616.65	2662.71	1973.63
PF3D7_0606400	170.752	3.51645	0.472666	7.43962	1.00972e-13	5.34e-12	26.5753	28.1477	250.69	377.594
PF3D7_0606500	2834.89	-1.08329	0.432114	-2.50696	0.0121774	0.0444829	4196.25	3507.99	2304.15	1331.16
PF3D7_0606600	2003.07	0.119987	0.446529	0.268709	0.788153	0.883496	2030.36	1809.31	1456.2	2716.42
PF3D7_0606700	3827.8	-0.226232	0.346607	-0.652705	0.513947	0.676195	4002.25	4252.27	3703.43	3353.26
PF3D7_0606800	1508.01	-0.917274	0.461727	-1.98662	0.046965	0.125864	1864.26	2079.66	1389.28	698.83
PF3D7_0606900	434.503	0.0356382	0.418353	0.085187	0.932113	0.967624	348.137	509.277	383.526	497.071
PF3D7_0607000	12748.3	-0.32035	0.621286	-0.515623	0.606118	0.751461	13564.1	14751.4	4590.33	18087.3
PF3D7_0607100	263.988	2.20542	0.52269	4.21937	2.4499e-05	0.000236589	89.0274	98.8443	261.677	606.404
PF3D7_0607200	802.258	0.852231	0.408854	2.08444	0.03712	0.105007	508.918	634.305	834.969	1230.84
PF3D7_0607300	395.337	1.15388	0.43353	2.6616	0.00777708	0.031278	199.315	289.987	448.446	643.6
PF3D7_0607400	985.78	0.473239	0.372808	1.26939	0.204302	0.364845	716.206	934.111	1173.55	1119.25
PF3D7_0607500	890.517	-0.48154	0.356745	-1.34982	0.177075	0.329386	1004.55	1070.92	790.024	696.575
PF3D7_0607600	2584.62	-0.734611	0.403626	-1.82003	0.0687546	0.167193	3686	2772.22	2275.19	1605.05
PF3D7_0607700	1205.12	-0.886479	0.385606	-2.29892	0.0215093	0.0697289	1692.85	1435.53	717.114	974.98
PF3D7_0607800	668.726	1.0564	0.3564	2.96408	0.00303587	0.0143833	417.233	451.018	886.904	919.75
PF3D7_0607900	435.172	1.38426	0.415569	3.33099	0.000865377	0.00501421	243.164	238.928	494.389	764.204
PF3D7_0608000	1066.43	0.154456	0.424111	0.364187	0.715718	0.834012	1045.74	973.387	1410.26	836.341
PF3D7_0608100	843.8	0.057952	0.427067	0.135698	0.89206	0.944891	920.836	733.149	657.188	1064.02
PF3D7_0608200	148.026	0.699436	0.400079	1.74824	0.0804219	0.188474	108.959	116.518	181.775	184.852
PF3D7_0608300	325.738	1.97175	0.482879	4.08332	4.4396e-05	0.000394709	123.575	140.739	346.572	692.067
PF3D7_0608310	308.071	1.58523	0.489745	3.23684	0.00120861	0.00660804	100.986	205.544	400.505	525.249
PF3D7_0608400	618.083	0.319304	0.358237	0.89132	0.372757	0.550775	551.438	548.553	723.107	649.235
PF3D7_0608500	4423.2	-0.443685	0.494609	-0.897041	0.369697	0.548614	5317.73	4878.72	5228.54	2267.82
PF3D7_0608600	716.731	1.65442	0.467522	3.53869	0.000402114	0.00260882	304.288	386.213	746.078	1430.35
PF3D7_0608700	6990.34	-0.0514255	0.48151	-0.1068	0.914947	0.958617	7413.19	6816.98	9424.36	4306.82
PF3D7_0608800	8654.41	0.426541	0.397236	1.07377	0.282925	0.456283	7867.63	6901.42	11929.3	7919.32
PF3D7_0608900	417.254	0.647845	0.369435	1.75361	0.0794976	0.186744	312.26	337.772	543.329	475.655
PF3D7_0609000	1642.26	1.13144	0.449534	2.51692	0.0118385	0.043624	1344.71	715.475	2102.4	2406.45
PF3D7_0609100	1730.82	-0.62308	0.467008	-1.3342	0.18214	0.336324	1947.97	2249.85	1823.75	901.716
PF3D7_0609200	360.982	0.89087	0.366448	2.4311	0.0150532	0.05266	247.151	258.566	461.43	476.782
PF3D7_0609300	189.079	1.2153	0.694015	1.75112	0.0799259	0.187573	94.3425	132.883	92.8853	436.205
PF3D7_0609400	689.277	1.08863	0.392241	2.77541	0.00551325	0.0233942	442.48	439.235	773.045	1102.35
PF3D7_0609500	268.553	1.37456	0.40978	3.35439	0.000795415	0.00465161	142.178	156.449	323.6	451.985
PF3D7_0609600	104.785	2.05383	0.458608	4.47839	7.5207e-06	8.36906e-05	45.1781	36.6575	146.819	190.487
PF3D7_0609700	7281.52	-0.052921	0.447996	-0.118128	0.905966	0.952742	7192.62	7637.19	4913.93	9382.35
PF3D7_0609800	1044.31	-0.220541	0.397535	-0.554771	0.579051	0.729841	1068.33	1179.59	1151.58	777.73
PF3D7_0609900	1167.17	-0.534894	0.3629	-1.47394	0.140497	0.279828	1526.75	1235.88	946.83	959.2
PF3D7_0610000	783.187	0.276901	0.460748	0.600982	0.547852	0.703444	728.165	688.637	1136.6	579.352
PF3D7_0610100	1587.48	-0.644021	0.346324	-1.85959	0.062943	0.156689	1913.43	1958.56	1206.51	1271.42
PF3D7_0610200	1469.8	0.924242	0.757017	1.2209	0.222124	0.385051	890.274	1138.35	471.418	3379.18
PF3D7_0610400	23042.6	-0.294936	0.535254	-0.551021	0.581619	0.73134	18536.3	32242.9	28866.3	12524.8
PF3D7_0610500	193.808	0.395408	0.572504	0.690664	0.489777	0.655732	162.11	172.814	327.595	112.714
PF3D7_0610600	1389.31	-0.18751	0.362719	-0.516956	0.605187	0.750931	1409.82	1548.78	1170.55	1428.09
PF3D7_0610700	253.973	0.886891	0.553006	1.60376	0.108766	0.231639	244.493	113.245	430.468	227.683
PF3D7_0610800	10499.4	-0.727954	0.435875	-1.6701	0.0949004	0.211772	13926.8	12260.6	10156.5	5653.76
PF3D7_0610900	2071.9	0.32146	0.46446	0.692115	0.488865	0.655068	2007.77	1676.42	1542.1	3061.33
PF3D7_0611000	174.618	0.954235	0.427328	2.23303	0.0255472	0.0795451	102.315	134.847	260.678	200.632
PF3D7_0611100	170.046	-1.11593	0.40669	-2.74394	0.00607059	0.0253934	220.575	244.82	117.854	96.9345
PF3D7_0611200	1009.72	1.14292	0.366984	3.11436	0.00184347	0.00941532	649.767	609.43	1542.1	1237.6
PF3D7_0611300	1119.34	0.189612	0.383053	0.495002	0.620599	0.760622	966.014	1125.25	1017.74	1368.35
PF3D7_0611400	594.958	0.336975	0.404506	0.833053	0.404815	0.580246	574.028	477.856	542.33	785.62
PF3D7_0611500	368.507	1.12997	0.42587	2.65331	0.00797058	0.0319648	243.164	219.29	390.518	621.057
PF3D7_0611600	1070.56	-1.38576	0.364507	-3.80173	0.000143691	0.00108907	1555.99	1540.92	529.346	655.998
PF3D7_0611700	2384.84	-0.052228	0.449143	-0.116284	0.907428	0.953331	2329.33	2526.75	3069.21	1614.07
PF3D7_0611800	4721.96	0.570009	0.539189	1.05716	0.290439	0.464703	3647.47	3954.42	2991.31	8294.66
PF3D7_0611900	2209.18	1.38829	0.352244	3.94127	8.10518e-05	0.000665443	1148.06	1294.14	3347.86	3046.67
PF3D7_0612000	351.41	-1.08475	0.383553	-2.82817	0.00468152	0.0205585	528.849	426.798	234.71	215.285
PF3D7_0612100	1810.41	-0.152721	0.430034	-0.355136	0.722487	0.839607	1819.08	1993.25	2179.31	1250
PF3D7_0612200	2377.1	-0.0294392	0.421525	-0.0698397	0.944321	0.973905	2781.11	2022.05	1863.7	2841.53
PF3D7_0612400	397.897	0.294291	0.384816	0.764757	0.444416	0.615975	320.233	394.068	400.505	476.782
PF3D7_0612500	412.529	1.9517	0.41326	4.72269	2.32741e-06	2.98536e-05	142.178	195.725	568.298	743.916
PF3D7_0612600	1659.71	-1.7907	0.490238	-3.65272	0.000259475	0.00176758	2638.93	2511.69	1031.73	456.494
PF3D7_0612700	4303.55	-2.77455	0.470555	-5.89633	3.7168e-09	9.00788e-08	6739.51	8280.01	1472.18	722.5
PF3D7_0612800	319.757	-0.471369	0.376141	-1.25317	0.210143	0.371053	350.795	392.104	283.65	252.48
PF3D7_0612900	3376.98	-0.0333907	0.408455	-0.0817488	0.934846	0.968865	3683.34	3149.27	4074.97	2600.32
PF3D7_0613000	833.057	-0.922732	0.367685	-2.50957	0.0120877	0.0443158	981.959	1199.22	603.255	547.792
PF3D7_0613100	602.964	-0.698432	0.370576	-1.88472	0.0594679	0.150114	724.178	767.843	411.492	508.342
PF3D7_0613200	329.067	0.103188	0.528584	0.195216	0.845224	0.918846	279.041	355.447	483.403	198.377
PF3D7_0613300	1391.24	-1.71948	0.529915	-3.24481	0.00117528	0.00645392	2301.43	1967.07	357.558	938.912
PF3D7_0613400	2688.62	-0.391979	0.489244	-0.801193	0.42302	0.596321	3024.27	3079.23	3224.02	1426.97
PF3D7_0613500	1756.42	0.715258	0.430739	1.66054	0.0968062	0.214789	1421.78	1237.84	1600.02	2766.01
PF3D7_0613600	1652.58	-1.25444	0.416063	-3.01503	0.00256957	0.012491	2467.52	2190.28	743.082	1209.43
PF3D7_0613700	1935.66	-0.833231	0.400744	-2.07921	0.0375978	0.10618	2110.08	2848.81	1607.01	1176.74
PF3D7_0613800	3667.73	-0.813351	0.354482	-2.29448	0.021763	0.0703702	4932.38	4417.88	2459.96	2860.69
PF3D7_0613900	8905.15	-1.55729	0.412174	-3.77823	0.000157949	0.0011761	14633.7	11953	3508.67	5525.26
PF3D7_0614000	2476.61	-0.914052	0.396699	-2.30415	0.0212143	0.0688611	3155.82	3316.19	2069.44	1364.97
PF3D7_0614100	216.882	-0.466888	0.436194	-1.07037	0.284454	0.457833	308.274	195.725	170.789	192.742
PF3D7_0614200	206.637	0.325266	0.453147	0.717793	0.472885	0.641797	135.534	230.418	248.693	211.903
PF3D7_0614300	6564.44	-0.987875	0.480349	-2.05658	0.0397269	0.110582	9807.63	7648.97	5959.64	2841.53
PF3D7_0614400	601.293	0.243723	0.370607	0.657631	0.510775	0.674405	562.069	539.389	722.108	581.607
PF3D7_0614500	9765.13	-0.426942	0.482701	-0.884485	0.376435	0.553524	11228.1	11171.4	11472.8	5188.25
PF3D7_0614600	255.603	0.695015	0.47133	1.47458	0.140325	0.279706	221.904	168.886	224.722	406.899
PF3D7_0614700	952.566	0.0307987	0.407654	0.075551	0.939776	0.972375	932.795	951.785	750.073	1175.61
PF3D7_0614800	1324.05	0.36287	0.389457	0.931733	0.351475	0.529681	1249.04	1068.3	1737.85	1240.99
PF3D7_0614900	917.078	0.104721	0.411441	0.254524	0.799091	0.889821	894.261	873.233	733.094	1167.72
PF3D7_0615000	372.558	-0.0466285	0.432999	-0.107687	0.914244	0.95815	362.754	394.068	274.661	458.748
PF3D7_0615100	795.752	1.42936	0.384717	3.71535	0.00020292	0.00145508	500.945	361.993	1145.58	1174.48
PF3D7_0615200	275.064	1.06991	0.481103	2.22387	0.0261571	0.0811432	166.096	188.524	249.692	495.944
PF3D7_0615300	635.112	0.973389	0.464869	2.0939	0.036269	0.103237	394.644	462.146	572.293	1111.36
PF3D7_0615400	6063.14	-0.934314	0.59335	-1.57464	0.115339	0.242564	7938.06	7982.82	1851.71	6479.96
PF3D7_0615500	2994.01	-0.920426	0.362704	-2.53768	0.011159	0.0415453	3662.08	4173.72	2278.19	1862.04
PF3D7_0615600	1353.93	-0.136195	0.385068	-0.35369	0.723572	0.84025	1453.67	1381.86	1068.68	1511.5
PF3D7_0615700	1794.47	-0.0576921	0.353553	-0.163178	0.870378	0.934798	1719.43	1940.88	1667.94	1849.64
PF3D7_0615800	902.303	-0.0238143	0.355994	-0.0668953	0.946665	0.975299	908.877	910.545	833.97	955.819
PF3D7_0615900	1798.21	0.472288	0.45306	1.04244	0.297208	0.472925	1538.71	1474.15	1425.24	2754.74
PF3D7_0616000	1712.78	1.34283	0.374245	3.58812	0.000333074	0.00220344	1039.1	898.763	2770.58	2142.7
PF3D7_0616100	252.668	1.24986	0.43884	2.84809	0.0043983	0.0195864	130.219	168.232	281.652	430.569
PF3D7_0616200	2567.51	0.709428	0.344315	2.0604	0.03936	0.109803	2002.45	1895.06	3133.13	3239.41
PF3D7_0616300	163.032	1.54147	0.417607	3.69119	0.000223203	0.0015544	73.0822	92.9529	225.721	260.37
PF3D7_0616400	216.415	0.589545	0.439794	1.3405	0.180082	0.333381	180.712	164.959	198.754	321.236
PF3D7_0616500	173.958	0.715297	0.506412	1.41248	0.157808	0.303862	119.589	143.357	139.827	293.058
PF3D7_0616600	758.8	0.069321	0.356849	0.194259	0.845973	0.918886	733.48	747.551	729.099	825.07
PF3D7_0616700	406.606	0.662576	0.502277	1.31915	0.18712	0.342386	256.452	372.466	324.599	672.905
PF3D7_0616800	1564.23	0.486674	0.352164	1.38195	0.166986	0.316576	1393.88	1212.31	1824.75	1825.97
PF3D7_0616900	662.113	0.424239	0.507914	0.835259	0.403572	0.579108	540.808	589.793	450.444	1067.41
PF3D7_0617000	415.474	-0.423203	0.444606	-0.951861	0.341168	0.51802	381.356	570.155	427.472	282.913
PF3D7_0617100	1585.71	-0.201852	0.386607	-0.52211	0.601594	0.749294	1577.25	1815.2	1231.48	1718.9
PF3D7_0617200	4444.77	-0.790756	0.38888	-2.03342	0.0420105	0.115283	5879.8	5386.68	2648.73	3863.85
PF3D7_0617300	1239.02	-1.24354	0.349336	-3.55972	0.000371255	0.00242736	1686.21	1798.18	748.076	723.627
PF3D7_0617400	815.088	0.597031	0.417876	1.42873	0.153083	0.29691	601.932	695.183	756.066	1207.17
PF3D7_0617800	14260.5	0.737908	0.41268	1.78809	0.0737617	0.17618	11238.7	10143.6	22115.7	13543.8
PF3D7_0617900	19371.7	-0.58683	0.602223	-0.97444	0.329838	0.507118	25216	21300.6	24231.1	6739.2
PF3D7_0618000	2852.04	-1.72691	0.36252	-4.76362	1.90149e-06	2.50927e-05	4521.8	4239.83	1473.18	1173.36
PF3D7_0618100	433.216	1.09132	0.424457	2.5711	0.0101377	0.0385111	245.822	307.006	465.425	714.61
PF3D7_0618200	1890.29	-0.727859	0.344728	-2.1114	0.0347378	0.100045	2313.38	2401.06	1415.25	1431.47
PF3D7_0618300	5563.91	-0.453357	0.675206	-0.671435	0.501943	0.666393	6356.82	6505.39	7832.33	1561.1
PF3D7_0618400	103.899	1.59532	0.439157	3.63269	0.000280482	0.00189532	54.4795	49.0948	141.825	170.199
PF3D7_0618500	2211.01	0.800621	0.371161	2.15707	0.0310003	0.0917521	1578.58	1646.97	3203.04	2415.47
PF3D7_0618600	548.37	0.878206	0.374364	2.34586	0.0189831	0.0632476	357.438	415.015	774.044	646.981
PF3D7_0618700	470.099	1.44451	0.362007	3.99028	6.59945e-05	0.000559123	245.822	259.221	682.157	693.194
PF3D7_0618800	175.942	2.44576	0.449418	5.44206	5.26692e-08	1.02909e-06	66.4384	43.858	328.594	264.879
PF3D7_0618900	723.319	0.332062	0.382822	0.867405	0.38572	0.561807	589.973	690.601	913.871	698.83
PF3D7_0619000	1459.15	-0.356681	0.428171	-0.833035	0.404825	0.580246	1808.45	1468.92	959.814	1599.42
PF3D7_0619100	366.228	0.82042	0.366557	2.23818	0.0252096	0.0786691	257.781	271.658	456.436	479.037
PF3D7_0619200	1500.1	-0.0303418	0.425007	-0.0713913	0.943086	0.973625	1573.26	1458.44	1097.64	1871.06
PF3D7_0619300	614.562	0.453828	0.507273	0.894643	0.370978	0.549383	504.932	532.188	422.478	998.65
PF3D7_0619400	11822.3	-0.0543699	0.459912	-0.118218	0.905895	0.952742	12886.4	11204.1	15426.9	7771.66
PF3D7_0619500	349.507	-0.303822	0.484032	-0.627691	0.530207	0.690104	345.48	426.798	419.482	206.267
PF3D7_0619600	139.923	1.57335	0.479884	3.27861	0.0010432	0.0058496	79.726	61.5322	155.808	262.625
PF3D7_0619700	952.063	0.304873	0.376956	0.808776	0.418644	0.591751	874.329	829.375	901.886	1202.66
PF3D7_0619800	680.8	0.0968319	0.411521	0.235302	0.813974	0.898967	675.014	640.851	547.324	860.011
PF3D7_0619900	1150.91	-0.748596	0.406641	-1.84092	0.0656326	0.161392	1371.29	1514.74	1044.71	672.905
PF3D7_0620000	273.84	0.637838	0.39458	1.6165	0.105987	0.227591	231.206	197.689	295.635	370.831
PF3D7_0620100	548.062	0.871327	0.419726	2.07594	0.0378991	0.106791	316.247	457.564	601.257	817.18
PF3D7_0620300	216.257	0.405779	0.386981	1.04858	0.294373	0.469599	178.055	193.761	231.714	261.498
PF3D7_0620400	899.983	-1.63235	0.41275	-3.95482	7.65919e-05	0.000636079	1599.84	1122.64	504.377	373.085
PF3D7_0620500	1127.15	-0.726858	0.371043	-1.95896	0.0501173	0.132283	1407.16	1403.46	960.813	737.153
PF3D7_0620600	61.9183	0.135758	0.492471	0.275666	0.782804	0.880436	62.4521	55.6408	52.9346	76.6458
PF3D7_0620700	415.833	0.0464009	0.376388	0.123279	0.901886	0.950535	413.247	405.196	468.421	376.466
PF3D7_0621000	220.334	1.71801	0.454188	3.78261	0.000155195	0.00115902	94.3425	110.627	253.687	422.679
PF3D7_0621100	3830.75	-0.372238	0.382658	-0.97277	0.330667	0.50789	4618.8	4025.78	2796.55	3881.89
PF3D7_0621200	3308.33	0.875313	0.416789	2.10013	0.0357171	0.102127	2335.97	2332.99	5355.38	3208.98
PF3D7_0621300	610.721	0.239143	0.408671	0.585174	0.558431	0.713212	540.808	579.319	521.356	801.4
PF3D7_0621350	55.3141	-0.0436285	0.50171	-0.0869595	0.930704	0.96734	53.1507	58.9138	44.9445	64.2473
PF3D7_0621400	1834.93	-0.531556	0.353731	-1.50271	0.132913	0.269514	2216.38	2122.21	1617	1384.13
PF3D7_0621500	139.706	1.05166	0.427483	2.46013	0.0138886	0.0494439	93.0137	89.0253	216.732	160.055
PF3D7_0621700	699.644	1.16613	0.401891	2.90161	0.0037125	0.0169517	431.849	430.725	775.043	1160.96
PF3D7_0621800	6707.77	-0.461189	0.475779	-0.969335	0.332378	0.509741	7815.81	7726.22	7702.49	3586.57
PF3D7_0621900	2179.78	-0.0704893	0.45059	-0.156438	0.875688	0.937029	2265.55	2200.76	2796.55	1456.27
PF3D7_0622000	395.638	-0.308889	0.365495	-0.845125	0.398041	0.573457	417.233	458.218	356.56	350.542
PF3D7_0622100	430.829	0.720125	0.512513	1.40509	0.159995	0.306551	309.603	341.045	318.606	754.06
PF3D7_0622200	668.164	-0.0577041	0.391347	-0.14745	0.882777	0.940514	657.74	705.002	542.33	767.586
PF3D7_0622300	483.251	2.12704	0.380289	5.59321	2.22904e-08	4.78152e-07	180.712	179.36	697.139	875.792
PF3D7_0622400	170.985	-1.28842	0.400674	-3.21563	0.0013016	0.00704766	227.219	257.912	101.874	96.9345
PF3D7_0622500	322.085	0.940292	0.374561	2.51039	0.0120599	0.0442461	208.616	232.382	405.499	441.841
PF3D7_0622600	1012.72	-0.754296	0.365405	-2.06427	0.0389918	0.109076	1132.11	1410.66	754.069	754.06
PF3D7_0622700	60.9493	1.31775	0.507938	2.59431	0.00947815	0.0366601	27.9041	41.2397	96.8803	77.773
PF3D7_0622800	2503.83	-0.518171	0.362201	-1.43062	0.15254	0.296094	2981.75	2915.58	1819.75	2298.25
PF3D7_0622900	1984.91	-1.11514	0.519574	-2.14625	0.0318527	0.0935175	2560.53	2871.07	709.124	1798.92
PF3D7_0623000	904.924	0.0693174	0.463757	0.149469	0.881183	0.940134	874.329	892.217	1235.47	617.675
PF3D7_0623100	10086.8	0.205786	0.412563	0.498799	0.617921	0.759742	10679.3	8058.75	12998.9	8610.26
PF3D7_0623200	617.04	0.0289532	0.402281	0.0719725	0.942624	0.973625	596.617	625.141	747.077	499.325
PF3D7_0623300	1395.04	-0.0537074	0.611366	-0.0878482	0.929997	0.967089	1516.12	1326.21	2157.34	580.48
PF3D7_0623400	244.257	1.87612	0.433707	4.32579	1.51988e-05	0.000154471	85.0411	123.064	331.59	437.332
PF3D7_0623500	1161.99	0.618491	0.349118	1.77158	0.0764645	0.181039	926.151	907.272	1455.2	1359.34
PF3D7_0623600	2700.1	0.292503	0.512391	0.570858	0.568096	0.721535	2904.69	1950.7	4117.91	1827.1
PF3D7_0623700	501.393	0.217699	0.367213	0.592841	0.553287	0.708055	463.74	463.455	493.391	584.988
PF3D7_0623800	5673.61	-2.49641	0.423839	-5.88999	3.86212e-09	9.27093e-08	10348.4	8929.37	1269.43	2147.21
PF3D7_0623900	1037.23	0.458658	0.366127	1.25273	0.210305	0.3712	874.329	873.233	1337.35	1064.02
PF3D7_0624000	10813.5	-0.559111	0.534352	-1.04633	0.295407	0.470504	14063.7	11702.9	12742.3	4745.28
PF3D7_0624100	709.223	0.480341	0.360495	1.33245	0.182713	0.337013	624.521	560.336	870.924	781.111
PF3D7_0624200	1491.71	0.645177	0.39158	1.64762	0.0994298	0.218309	1086.93	1239.81	1495.15	2144.96
PF3D7_0624300	869.274	1.88572	0.382124	4.93483	8.0219e-07	1.17554e-05	386.671	354.137	1169.56	1566.73
PF3D7_0624400	1167.48	0.595483	0.423613	1.40572	0.159806	0.306539	959.37	900.726	1763.82	1045.99
PF3D7_0624500	2224.58	-0.73277	0.347752	-2.10716	0.0351036	0.100716	2693.41	2861.9	1745.84	1597.16
PF3D7_0624600	8574.64	-0.401894	0.437576	-0.918454	0.358381	0.535929	11803.4	7719.67	5824.81	8950.66
PF3D7_0624700	315.34	-0.897781	0.379087	-2.36827	0.0178715	0.0601805	393.315	427.452	237.706	202.886
PF3D7_0624800	273.497	1.75397	0.514044	3.4121	0.000644641	0.00388712	154.137	96.8805	281.652	561.318
PF3D7_0624900	594.812	2.24092	0.403394	5.55515	2.77372e-08	5.75404e-07	211.274	204.234	796.017	1167.72
PF3D7_0625000	994.312	-1.03955	0.37005	-2.80922	0.00496613	0.0215256	1237.08	1438.15	586.276	715.737
PF3D7_0625100	107.296	1.53479	0.440795	3.48187	0.000497916	0.00312577	55.8082	54.3316	139.827	179.216
PF3D7_0625200	559.166	1.2454	0.478717	2.60155	0.00928044	0.0360978	330.863	332.536	510.37	1062.9
PF3D7_0625300	451.102	-0.305039	0.382872	-0.796712	0.425618	0.598979	498.288	498.803	348.569	458.748
PF3D7_0625400	674.024	-2.33456	0.46445	-5.0265	4.99505e-07	7.77161e-06	853.069	1396.91	273.662	172.453
PF3D7_0625500	193.035	0.467232	0.401469	1.16381	0.244503	0.412634	142.178	181.324	227.719	220.92
PF3D7_0625600	150.458	-0.215532	0.426038	-0.505899	0.612928	0.756607	147.493	175.432	118.853	160.055
PF3D7_0625700	214.34	1.19145	0.433672	2.74735	0.00600793	0.0251544	107.63	152.521	255.684	341.525
PF3D7_0625800	237.751	0.913637	0.384963	2.37331	0.0176293	0.0597241	164.767	164.959	287.645	333.635
PF3D7_0626000	499.741	0.171383	0.372737	0.459797	0.645662	0.782588	421.219	518.441	545.326	513.978
PF3D7_0626100	1485.55	0.774339	0.430599	1.79828	0.0721324	0.173565	1080.29	1112.16	2387.05	1362.72
PF3D7_0626200	75.8642	2.07646	0.476377	4.35885	1.3075e-05	0.00013618	33.2192	25.5293	121.849	122.859
PF3D7_0626300	612.236	0.36951	0.457624	0.807455	0.419405	0.59255	582	487.021	900.887	479.037
PF3D7_0626400	573.16	0.251562	0.491203	0.512135	0.608556	0.753187	510.247	536.116	388.52	857.757
PF3D7_0626500	135.975	1.2815	0.502596	2.54976	0.0107796	0.0406129	74.411	83.7885	129.84	255.862
PF3D7_0626600	164.528	0.158045	0.404271	0.390939	0.695842	0.821574	166.096	145.321	187.768	158.927
PF3D7_0626700	3044.39	-2.17214	0.363475	-5.97605	2.28619e-09	5.64936e-08	4762.3	5204.05	1229.48	981.743
PF3D7_0626800	24223.4	-1.00026	0.637116	-1.56999	0.116418	0.244119	36440.1	28160.1	25993.9	6299.61
PF3D7_0626900	396.61	0.552738	0.403645	1.36937	0.170885	0.321695	313.589	329.263	384.525	559.064
PF3D7_0627000	147.893	0.284084	0.417388	0.680622	0.496111	0.660389	116.932	149.248	151.812	173.58
PF3D7_0627100	2316.42	-0.281205	0.42016	-0.66928	0.503317	0.667338	2464.86	2617.74	1559.07	2623.99
PF3D7_0627200	224.403	0.4589	0.409092	1.12175	0.261967	0.432575	184.699	193.106	217.731	302.075
PF3D7_0627300	6530.58	0.00777318	0.372048	0.0208929	0.983331	0.994299	6413.96	6612.09	7532.7	5563.59
PF3D7_0627400	187.387	-0.365092	0.397553	-0.918349	0.358436	0.535929	215.26	206.853	179.778	147.656
PF3D7_0627500	4044.91	-0.0320407	0.562478	-0.0569634	0.954574	0.979444	4412.84	3767.21	6013.57	1986.03
PF3D7_0627600	647.267	2.57762	0.487691	5.28535	1.25462e-07	2.26685e-06	172.74	198.343	712.12	1505.87
PF3D7_0627700	5690.76	-0.615211	0.351577	-1.74986	0.0801421	0.187993	7314.86	6457.61	4758.12	4232.43
PF3D7_0627800	3764.48	-0.277047	0.388543	-0.71304	0.475821	0.64411	4081.97	4167.82	4050	2758.12
PF3D7_0627900	938.663	-0.467335	0.425229	-1.09902	0.271759	0.443489	1101.55	1077.47	991.775	583.861
PF3D7_0628000	152.755	-0.88871	0.458728	-1.93733	0.0527045	0.137233	166.096	230.418	128.841	85.663
PF3D7_0628100	6070.42	-1.2714	0.371534	-3.42204	0.000621524	0.00377074	9323.96	7845.35	3121.14	3991.22
PF3D7_0628200	5844.51	0.024681	0.449498	0.0549078	0.956212	0.980127	5857.21	5731.66	4031.02	7758.14
PF3D7_0628300	17707.9	-2.50634	0.51633	-4.85415	1.20904e-06	1.72168e-05	29793.6	30437.5	7606.6	2993.7
PF3D7_0628400	439.409	1.00112	0.381532	2.62394	0.00869198	0.0342271	284.356	301.115	658.187	513.978
PF3D7_0628500	128.288	0.881459	0.445643	1.97795	0.0479348	0.127819	77.0685	102.772	142.824	190.487
PF3D7_0628600	878.605	0.35221	0.37717	0.933824	0.350395	0.528212	676.343	866.687	911.874	1059.52
PF3D7_0628700	449.38	1.3177	0.460109	2.86389	0.00418474	0.018768	175.397	337.772	627.225	657.125
PF3D7_0628800	418.585	0.398131	0.425595	0.935471	0.349546	0.527247	435.836	287.368	413.489	537.648
PF3D7_0628900	452.108	1.05437	0.515594	2.04495	0.0408597	0.113022	313.589	274.276	360.555	860.011
PF3D7_0629100	791.59	0.476266	0.431152	1.10464	0.269317	0.440695	684.315	640.197	1165.56	676.287
PF3D7_0629200	1668.16	-1.00002	0.422759	-2.36546	0.0180078	0.0605587	2080.85	2367.68	1392.28	831.833
PF3D7_0629300	1448.6	-2.05707	0.464801	-4.4257	9.61318e-06	0.000104892	2140.64	2531.33	747.077	375.339
PF3D7_0629400	2084.73	0.456556	0.376101	1.21392	0.224778	0.388258	1945.32	1570.38	2138.36	2684.86
PF3D7_0629500	1807.43	-1.48753	0.386625	-3.84748	0.000119338	0.000937041	2406.4	2922.78	1094.65	805.909
PF3D7_0629600	397.929	0.229706	0.367732	0.624655	0.532198	0.691691	345.48	386.867	443.452	415.916
PF3D7_0629700	4416.99	0.595628	0.562782	1.05836	0.289889	0.464357	3703.27	3332.56	2623.76	8008.36
PF3D7_0629800	1108.7	-0.366841	0.423315	-0.866593	0.386165	0.561824	1213.16	1284.32	721.109	1216.19
PF3D7_0629900	1342.46	-0.605522	0.407703	-1.4852	0.13749	0.275691	1508.15	1732.07	1294.4	835.214
PF3D7_0630000	226.863	3.79755	0.44711	8.49355	2.00426e-17	2.19641e-15	33.2192	28.1477	485.4	360.686
PF3D7_0630100	73.6327	-0.120856	0.505682	-0.238997	0.811108	0.896666	57.137	95.5713	62.9223	78.9001
PF3D7_0630200	403.601	3.02097	0.427152	7.07236	1.5232e-12	6.73548e-11	70.4247	105.39	804.007	634.583
PF3D7_0630300	792.752	-0.0698588	0.508719	-0.137323	0.890776	0.944751	876.987	746.896	459.433	1087.69
PF3D7_0630400	200.619	0.6998	0.429189	1.63052	0.102992	0.22369	127.562	177.396	215.734	281.786
PF3D7_0630500	291.962	0.724816	0.416379	1.74076	0.0817257	0.190819	240.507	200.307	429.47	297.566
PF3D7_0630600	1797.48	0.0686063	0.359817	0.19067	0.848784	0.920947	1577.25	1931.72	1887.67	1793.29
PF3D7_0630700	173.286	-0.877297	0.450583	-1.94703	0.0515315	0.135016	203.301	245.474	150.814	93.553
PF3D7_0630800	339.975	1.63559	0.76802	2.12962	0.0332029	0.0965814	159.452	171.505	123.847	905.097
PF3D7_0630900	1459.59	-0.194969	0.348944	-0.558739	0.57634	0.72797	1571.93	1544.2	1296.4	1425.84
PF3D7_0631000	218.523	0.110835	0.453034	0.244651	0.806727	0.894176	196.658	223.218	166.794	287.422
PF3D7_0631100	83.7292	-0.616378	0.507772	-1.21389	0.224791	0.388258	91.685	110.627	46.942	85.663
PF3D7_0631400	96.6139	-2.19759	0.455846	-4.8209	1.42911e-06	1.97916e-05	156.795	160.376	30.9618	38.3229
PF3D7_0632500	358.307	0.174181	0.384803	0.452649	0.650801	0.785982	346.808	326.644	332.589	427.188
PF3D7_0632700	181.204	-0.338916	0.6155	-0.550635	0.581884	0.731488	216.589	188.524	248.693	71.0101
PF3D7_0632800	530.717	-0.785748	0.441765	-1.77866	0.075296	0.17921	773.343	570.809	483.403	295.312
PF3D7_0700100	161.821	1.08064	0.42021	2.57167	0.0101209	0.0384761	120.918	87.7161	217.731	220.92
PF3D7_0700200	130.317	-0.822965	0.582074	-1.41385	0.157406	0.303435	204.63	128.956	135.832	51.8487
PF3D7_0700800	39.7414	-1.03067	0.545181	-1.89051	0.0586899	0.148971	61.1233	45.8218	24.9692	27.0515
PF3D7_0701100	184.02	-0.409788	0.577223	-0.70993	0.477748	0.645365	228.548	191.797	235.709	80.0273
PF3D7_0701600	147.738	-2.14348	0.511773	-4.18833	2.8101e-05	0.000265276	252.466	229.764	74.9075	33.8143
PF3D7_0701900	2223.26	-3.51495	0.390519	-9.00071	2.24256e-19	2.89865e-17	4462	3715.5	299.63	415.916
PF3D7_0702000	5412.3	-4.95096	0.35301	-14.025	1.096e-44	2.76248e-41	10038.8	10932.4	355.561	322.363
PF3D7_0702100	2067.58	-2.98986	0.390341	-7.65962	1.86483e-14	1.14642e-12	4051.41	3294.59	534.34	389.992
PF3D7_0702200	3677.43	-3.22076	0.377888	-8.52306	1.55396e-17	1.74078e-15	6392.7	6892.26	823.982	600.768
PF3D7_0702300	1237.1	-5.11415	0.393831	-12.9856	1.47589e-38	2.47998e-35	2518.01	2291.75	78.9025	59.7387
PF3D7_0702400	1455.5	-1.24321	0.63933	-1.94455	0.0518295	0.135655	2187.15	1906.19	1397.27	331.381
PF3D7_0702500	2840.88	-1.05859	0.671906	-1.5755	0.115141	0.242348	4095.26	3582.61	3061.22	624.438
PF3D7_0702600	180.808	-0.818082	0.438353	-1.86626	0.0620049	0.154889	247.151	214.708	158.804	102.57
PF3D7_0702900	662.696	0.240445	0.371655	0.646957	0.51766	0.679387	595.288	619.904	801.011	634.583
PF3D7_0703000	185.362	1.08799	0.453739	2.39784	0.0164922	0.0568265	131.548	106.045	192.762	311.092
PF3D7_0703100	66.746	2.26377	0.488086	4.63804	3.51725e-06	4.38873e-05	23.9178	22.2563	114.858	105.952
PF3D7_0703200	1771.29	0.192593	0.37835	0.509034	0.610729	0.754953	1695.51	1610.96	1592.03	2186.66
PF3D7_0703300	309.301	0.534465	0.383505	1.39363	0.163428	0.311943	225.89	278.859	378.532	353.923
PF3D7_0703400	544.636	0.984829	0.359814	2.73705	0.00619934	0.0257845	370.726	360.683	755.067	692.067
PF3D7_0703500	7857.27	-0.575794	0.357107	-1.61239	0.106878	0.228681	10404.2	8405.69	6211.33	6407.82
PF3D7_0703600	2999.95	-0.974146	0.361819	-2.69236	0.00709488	0.0288896	4238.77	3713.53	2219.26	1828.23
PF3D7_0703700	1015.7	-0.923121	0.425173	-2.17116	0.0299188	0.0894034	1279.6	1380.55	881.911	520.741
PF3D7_0703800	263.905	1.34524	0.557876	2.41136	0.0158933	0.055064	156.795	141.393	201.751	555.682
PF3D7_0703900	740.624	0.548917	0.475615	1.15412	0.248451	0.416231	653.754	549.207	578.286	1181.25
PF3D7_0704000	459.906	0.472609	0.41186	1.1475	0.251176	0.41996	446.466	324.68	456.436	612.04
PF3D7_0704100	1046.29	-0.795897	0.534567	-1.48886	0.136523	0.274517	1699.49	956.367	475.413	1053.88
PF3D7_0704200	456.401	0.22962	0.415532	0.552592	0.580543	0.730716	422.548	417.633	383.526	601.895
PF3D7_0704300	1719.52	-0.989397	0.526808	-1.8781	0.0603681	0.151778	2419.69	2154.28	638.212	1665.92
PF3D7_0704400	1320.31	0.131843	0.374802	0.351768	0.725013	0.841535	1335.41	1184.82	1196.52	1564.48
PF3D7_0704500	1191.07	-1.91335	0.40255	-4.75308	2.00346e-06	2.60967e-05	1957.27	1807.34	395.511	604.15
PF3D7_0704600	8988.3	0.211918	0.476219	0.445001	0.656319	0.790374	9654.82	7004.2	6430.06	12864.1
PF3D7_0704700	495.64	0.241064	0.398612	0.604757	0.54534	0.701647	409.26	498.803	453.44	621.057
PF3D7_0704800	581.579	-0.314528	0.443077	-0.709873	0.477783	0.645365	462.411	826.102	493.391	544.411
PF3D7_0704900	414.266	0.891145	0.370907	2.40261	0.0162784	0.0562552	275.055	305.043	504.377	572.59
PF3D7_0705000	2335.22	-0.144471	0.536592	-0.269239	0.787746	0.883236	2369.19	2534.6	1187.53	3249.56
PF3D7_0705100	383.729	0.366567	0.489825	0.748364	0.454241	0.626343	398.63	272.313	293.637	570.335
PF3D7_0705200	89.5984	1.12134	0.453238	2.47406	0.0133588	0.0477941	55.8082	56.95	105.869	139.766
PF3D7_0705300	1178.12	0.0200273	0.559297	0.0358079	0.971436	0.989112	1061.69	1277.77	602.256	1770.74
PF3D7_0705400	6051.45	0.0562852	0.390576	0.144108	0.885415	0.941752	6036.59	5830.5	7375.89	4962.82
PF3D7_0705500	6818.22	-0.524902	0.379556	-1.38294	0.166684	0.31648	8408.44	7681.7	4671.23	6511.52
PF3D7_0705600	130.595	0.19533	0.476949	0.409542	0.682142	0.810818	118.26	125.028	99.8766	179.216
PF3D7_0705700	4820.48	-0.400774	0.495347	-0.809076	0.418471	0.591751	5332.34	5639.36	5806.83	2503.39
PF3D7_0705800	380.516	1.60238	0.43284	3.70202	0.000213886	0.0015122	191.343	185.906	713.119	431.696
PF3D7_0705900	2204.07	0.388549	0.621466	0.625215	0.53183	0.691681	2007.77	1810.62	3980.08	1017.81
PF3D7_0706000	4704.79	-0.128908	0.341686	-0.377271	0.705972	0.827437	4808.81	5020.76	4502.44	4487.16
PF3D7_0706100	698.893	-0.912631	0.366797	-2.48811	0.0128424	0.0464074	827.822	997.607	502.379	467.765
PF3D7_0706200	85.1491	0.958789	0.446109	2.14923	0.0316164	0.0930405	63.7808	52.3678	112.861	111.587
PF3D7_0706300	422.638	-1.2471	0.395285	-3.15494	0.00160531	0.00838589	503.603	685.364	236.708	264.879
PF3D7_0706400	2696.16	-0.274702	0.463508	-0.592658	0.55341	0.708055	3305.97	2598.75	3223.02	1656.9
PF3D7_0706500	3790.26	-0.573988	0.530557	-1.08186	0.279315	0.452015	4249.4	4819.15	1663.94	4428.55
PF3D7_0706700	514.273	-1.44707	0.364208	-3.9732	7.09147e-05	0.000592838	709.562	795.336	272.663	279.532
PF3D7_0707200	986.1	-1.19455	0.41775	-2.85948	0.00424338	0.0189972	1381.92	1362.87	453.44	746.17
PF3D7_0707300	12037.2	-1.7087	0.399837	-4.27349	1.9244e-05	0.000190962	20380.6	16488.7	4557.37	6722.29
PF3D7_0707400	1398.52	-0.0447475	0.346468	-0.129153	0.897236	0.947814	1436.4	1404.11	1403.27	1350.32
PF3D7_0707500	301.289	-0.519749	0.413276	-1.25763	0.208525	0.369358	423.877	286.714	238.705	255.862
PF3D7_0707600	301.67	-0.707819	0.370523	-1.91032	0.0560914	0.144037	369.397	379.012	231.714	226.556
PF3D7_0707700	4321.79	-0.361697	0.347922	-1.03959	0.298529	0.47383	4839.37	4881.99	3530.64	4035.18
PF3D7_0707800	656.762	-0.441121	0.356609	-1.23699	0.216092	0.377711	762.713	750.169	583.28	530.885
PF3D7_0707900	2231.58	-0.789309	0.346437	-2.27836	0.0227051	0.0723691	2702.71	2951.58	1623	1649.01
PF3D7_0708000	1208.92	1.61252	0.354817	4.54465	5.50264e-06	6.42102e-05	608.575	583.247	1702.9	1940.94
PF3D7_0708100	491.719	-1.07615	0.37234	-2.89023	0.00384954	0.0174825	657.74	676.199	284.648	348.288
PF3D7_0708200	292.374	1.53694	0.481297	3.19334	0.00140639	0.00750226	132.877	166.268	296.634	573.717
PF3D7_0708300	583.002	0.432748	0.38603	1.12102	0.262279	0.432575	457.096	534.806	579.284	760.823
PF3D7_0708400	88693	0.574436	0.421973	1.36131	0.173416	0.32534	71527.6	71002.9	78016.6	134225
PF3D7_0708500	1068.14	0.81851	0.539216	1.51796	0.129024	0.263005	721.521	824.139	734.093	1992.79
PF3D7_0708600	154.679	0.614155	0.4937	1.24398	0.213506	0.375534	93.0137	150.557	141.825	233.319
PF3D7_0708700	4307.83	0.954823	0.394164	2.4224	0.0154183	0.0537508	2975.11	2889.39	6834.56	4532.25
PF3D7_0708800	9513.22	0.224448	0.531132	0.422585	0.672598	0.802881	9032.96	8516.32	5553.14	14950.4
PF3D7_0708900	379.32	0.735493	0.40164	1.83122	0.0670673	0.164119	235.192	333.19	448.446	500.452
PF3D7_0709000	2695.51	-2.16579	0.412356	-5.25223	1.5027e-07	2.6673e-06	3569.07	5247.91	1127.61	837.469
PF3D7_0709100	3870.28	-0.834798	0.384113	-2.17332	0.0297566	0.0890753	5673.84	4246.38	3081.19	2479.72
PF3D7_0709200	357.663	0.7585	0.373449	2.03107	0.0422482	0.115872	261.767	269.694	484.402	414.789
PF3D7_0709300	742.748	0.300238	0.430789	0.696949	0.485835	0.65257	813.206	519.096	694.143	944.547
PF3D7_0709400	300.23	-0.194502	0.467898	-0.415693	0.677635	0.806601	393.315	248.093	215.734	343.779
PF3D7_0709500	317.868	0.039322	0.382682	0.102754	0.918158	0.960655	293.658	333.19	351.566	293.058
PF3D7_0709600	468.438	-0.839091	0.466778	-1.79762	0.0722369	0.173651	611.233	590.447	225.721	446.349
PF3D7_0709700	1624.51	0.145695	0.415264	0.350848	0.725702	0.842142	1462.97	1622.09	2113.39	1299.6
PF3D7_0709800	231.016	0.276657	0.65778	0.420592	0.674053	0.803293	147.493	269.694	107.867	399.009
PF3D7_0709900	1158.06	0.630413	0.508819	1.23897	0.215355	0.376763	882.302	935.42	823.982	1990.54
PF3D7_0710000	773.45	0.177172	0.366535	0.483371	0.628833	0.768658	728.165	723.985	907.879	733.771
PF3D7_0710100	584.769	-0.0473134	0.41303	-0.114552	0.9088	0.953509	469.055	718.748	531.344	619.93
PF3D7_0710200	2471.12	0.460457	0.745431	0.617706	0.536769	0.694165	1999.8	2160.17	721.109	5003.4
PF3D7_0710300	367.561	0.142186	0.379184	0.374979	0.707676	0.828663	338.836	360.029	426.473	344.906
PF3D7_0710400	122.076	0.48252	0.411709	1.17199	0.2412	0.408702	104.973	98.8443	136.831	147.656
PF3D7_0710500	404.649	0.369474	0.376572	0.981149	0.326519	0.503667	328.206	377.703	493.391	419.298
PF3D7_0710600	5239.12	0.460629	0.427666	1.07708	0.281446	0.454587	4326.47	4493.16	7727.45	4409.39
PF3D7_0710700	759.166	1.45373	0.995919	1.45969	0.144376	0.284854	267.082	544.625	87.8914	2137.07
PF3D7_0710800	329.474	-0.32991	0.368387	-0.895555	0.370491	0.548865	356.11	377.703	287.645	296.439
PF3D7_0710900	385.488	-0.315677	0.407076	-0.775474	0.43806	0.609511	401.288	453.636	407.497	279.532
PF3D7_0711000	761.239	-0.377172	0.385125	-0.97935	0.327407	0.504673	829.151	890.907	557.312	767.586
PF3D7_0711100	209.142	-1.54931	0.490442	-3.15901	0.00158304	0.00830393	208.616	414.36	100.875	112.714
PF3D7_0711200	243.385	0.497708	0.377983	1.31675	0.187924	0.343102	200.644	202.925	274.661	295.312
PF3D7_0711300	257.722	0.0611073	0.387865	0.157548	0.874813	0.936649	228.548	275.586	277.657	249.099
PF3D7_0711400	1416.83	0.997816	0.782309	1.27548	0.202141	0.362373	814.534	1076.16	415.487	3361.15
PF3D7_0711500	3191.33	0.194277	0.348907	0.556817	0.577653	0.728898	3033.58	2920.16	3628.52	3183.06
PF3D7_0711700	286.699	-0.30246	0.439114	-0.688797	0.490951	0.65612	386.671	247.438	290.641	222.048
PF3D7_0712000	612.024	-0.109978	0.393294	-0.279633	0.779759	0.878776	689.63	581.283	496.387	680.795
PF3D7_0712300	267.779	0.826402	0.378916	2.18096	0.0291863	0.0877328	205.959	180.669	339.581	344.906
PF3D7_0712400	78.491	0.221791	0.446817	0.49638	0.619627	0.760271	77.0685	68.0782	80.9001	87.9173
PF3D7_0712600	457.877	0.734137	0.490578	1.49647	0.134531	0.271811	470.384	218.636	617.238	525.249
PF3D7_0712800	101.89	0.0689809	0.508828	0.135568	0.892163	0.944891	126.233	73.3149	82.8976	125.113
PF3D7_0712900	127.462	-0.114452	0.466939	-0.245111	0.806371	0.894174	155.466	109.972	97.8791	146.529
PF3D7_0713100	219.843	-2.31707	0.398708	-5.81147	6.19283e-09	1.42548e-07	344.151	388.176	74.9075	72.1373
PF3D7_0713400	893.878	0.329796	0.41994	0.78534	0.432254	0.604772	910.206	674.89	1193.53	796.891
PF3D7_0713500	362.707	0.326232	0.381676	0.854737	0.392697	0.56803	300.301	343.009	364.55	442.968
PF3D7_0713600	505.795	0.053422	0.374453	0.142667	0.886553	0.941858	449.123	543.316	548.323	482.418
PF3D7_0713700	1112.71	0.0291739	0.356275	0.081886	0.934737	0.968865	1144.07	1059.14	1200.52	1047.12
PF3D7_0713800	1206.39	-0.798487	0.427697	-1.86694	0.0619095	0.154728	1272.96	1790.32	697.139	1065.15
PF3D7_0713900	1330.79	-0.027775	0.44093	-0.0629919	0.949773	0.976705	1722.08	966.186	1432.23	1202.66
PF3D7_0714000	21855.7	-1.04883	0.533371	-1.96641	0.0492511	0.130602	29763.1	29172.8	20840.3	7646.55
PF3D7_0714200	1355.95	-0.00553231	0.385275	-0.0143594	0.988543	0.997447	1474.93	1242.43	1147.58	1558.84
PF3D7_0714300	984.339	-0.0477498	0.473565	-0.10083	0.919685	0.961539	1078.96	922.328	634.217	1301.85
PF3D7_0714400	239.198	0.974354	0.446116	2.18408	0.028956	0.0871967	151.479	170.85	237.706	396.755
PF3D7_0714500	649.816	-0.434057	0.394171	-1.10119	0.270814	0.442234	766.699	727.258	652.194	453.112
PF3D7_0714600	1320.53	-0.383296	0.600747	-0.638033	0.523452	0.684588	1276.95	1712.43	516.362	1776.38
PF3D7_0715000	715.153	-0.611333	0.483852	-1.26347	0.20642	0.366906	814.534	914.473	772.046	359.559
PF3D7_0715100	296.768	1.39316	0.410176	3.3965	0.000682535	0.00407179	148.822	178.051	498.384	361.813
PF3D7_0715200	2013.47	0.0929698	0.535792	0.173518	0.862244	0.929337	1825.73	2071.15	1121.61	3035.4
PF3D7_0715300	959.765	-0.275302	0.375704	-0.732763	0.463703	0.63468	1044.41	1057.83	991.775	745.043
PF3D7_0715400	491.723	0.0314434	0.358264	0.0877659	0.930063	0.967089	492.973	479.82	491.393	502.707
PF3D7_0715500	810.454	0.529441	0.354843	1.49204	0.135688	0.273164	664.384	662.453	1008.75	906.224
PF3D7_0715600	1730.83	-0.299507	0.476843	-0.628104	0.529936	0.690104	1987.84	1832.22	2111.39	991.887
PF3D7_0715700	134.87	-0.492796	0.439256	-1.12189	0.261911	0.432575	127.562	187.215	110.863	113.842
PF3D7_0715800	564.841	-0.297882	0.385002	-0.773716	0.439099	0.610451	580.671	665.071	576.288	437.332
PF3D7_0715900	1772.92	-0.885174	0.374614	-2.3629	0.0181327	0.060938	1987.84	2612.5	1321.37	1169.98
PF3D7_0716000	1820.23	1.12723	0.561202	2.0086	0.0445795	0.120625	1195.89	1090.56	1244.46	3750.01
PF3D7_0716100	1471.56	-0.396569	0.534411	-0.742067	0.458046	0.629502	1630.4	1714.39	686.152	1855.28
PF3D7_0716200	2907.93	-1.37551	0.396838	-3.46618	0.000527906	0.00327731	3820.21	4575.64	1921.63	1314.25
PF3D7_0716300	5851.8	-0.357198	0.560335	-0.637473	0.523817	0.684793	7010.58	6134.89	7706.48	2555.24
PF3D7_0716400	1811.5	0.471708	0.351646	1.34143	0.179781	0.332945	1625.08	1411.31	2124.38	2085.22
PF3D7_0716500	709.475	-0.217515	0.410047	-0.530463	0.595791	0.744831	685.644	839.849	786.029	526.377
PF3D7_0716600	320.073	0.790442	0.374395	2.11125	0.0347507	0.100045	223.233	245.474	385.524	426.061
PF3D7_0716700	419.403	1.09179	0.394224	2.76946	0.00561497	0.023726	243.164	291.951	494.389	648.108
PF3D7_0716800	4977.15	-0.0692058	0.435168	-0.159032	0.873643	0.936387	5285.84	4907.52	6249.28	3465.97
PF3D7_0716900	753.881	-0.0104244	0.451855	-0.0230703	0.981594	0.994299	688.302	824.793	973.797	528.631
PF3D7_0717000	850.733	0.627156	0.397869	1.57629	0.114959	0.242132	685.644	651.979	1233.48	831.833
PF3D7_0717100	1189.96	0.38238	0.516787	0.739919	0.459349	0.630605	1017.84	1048.67	1924.62	768.713
PF3D7_0717200	3595.19	0.032164	0.371736	0.0865237	0.93105	0.96734	3565.08	3545.3	4171.85	3098.52
PF3D7_0717300	1664.7	0.266553	0.378417	0.70439	0.48119	0.648924	1674.25	1349.13	2031.49	1603.93
PF3D7_0717400	1324.18	-1.09572	0.403618	-2.71474	0.00663273	0.0273257	1957.27	1651.55	1012.75	675.16
PF3D7_0717500	11872	-0.618978	0.388271	-1.59419	0.110893	0.235175	15629	13132.5	10976.4	7750.25
PF3D7_0717600	1252.51	-0.386998	0.437626	-0.884312	0.376528	0.553524	1249.04	1589.36	801.011	1370.61
PF3D7_0717700	4668.61	-0.457005	0.450264	-1.01497	0.310119	0.48585	5742.93	5061.35	5161.62	2708.53
PF3D7_0717800	284.526	1.12647	0.614876	1.83204	0.0669459	0.163902	152.808	204.234	175.783	605.277
PF3D7_0717900	926.212	0.815997	0.352808	2.31286	0.0207302	0.0674734	698.932	643.47	1210.5	1151.94
PF3D7_0718000	268.789	1.55203	0.407205	3.81142	0.00013817	0.00106398	147.493	126.337	342.577	458.748
PF3D7_0718100	904.691	0.751879	0.528338	1.4231	0.154707	0.299376	825.165	523.678	685.154	1584.77
PF3D7_0718300	148.226	-0.879946	0.549433	-1.60155	0.109254	0.232384	209.945	174.123	58.9272	149.91
PF3D7_0718400	3859.26	-0.310178	0.634264	-0.489036	0.624816	0.765329	4415.49	4129.86	5557.14	1334.54
PF3D7_0718500	2847.01	0.371185	0.35685	1.04017	0.298261	0.473711	2463.53	2501.87	2892.43	3530.22
PF3D7_0718600	555.588	-1.35324	0.388286	-3.48517	0.000491816	0.00309905	903.562	693.874	285.647	339.271
PF3D7_0718700	206.275	-0.6232	0.439677	-1.41741	0.156364	0.301889	239.178	261.184	200.752	123.986
PF3D7_0718800	93.9948	0.741224	0.43471	1.7051	0.0881761	0.201721	65.1096	75.2787	113.859	121.732
PF3D7_0719000	367.922	-0.00326913	0.388052	-0.00842445	0.993278	0.99916	346.808	389.486	320.604	414.789
PF3D7_0719100	1813.63	1.32759	0.354984	3.73987	0.000184118	0.00134318	1052.38	1014.63	2382.06	2805.46
PF3D7_0719200	1067.71	1.93558	0.376579	5.13991	2.74866e-07	4.55789e-06	425.206	459.528	1463.19	1922.91
PF3D7_0719300	1896.11	-0.20425	0.412023	-0.495724	0.620089	0.760367	2062.25	1997.83	1343.34	2181.03
PF3D7_0719400	2310.15	0.761136	0.546719	1.39219	0.163865	0.312541	1742.01	1686.9	1507.14	4304.57
PF3D7_0719500	1586.65	-0.185486	0.346855	-0.534765	0.592812	0.742083	1680.89	1696.06	1432.23	1537.43
PF3D7_0719600	5107.12	-0.621961	0.588981	-1.056	0.29097	0.46535	6475.08	5907.74	6225.31	1820.34
PF3D7_0719700	8566.83	-0.00439904	0.533917	-0.00823918	0.993426	0.99916	8694.13	8465.91	12517.5	4589.73
PF3D7_0719800	401.891	1.04441	0.376992	2.77039	0.005599	0.0236783	269.74	255.293	487.398	595.132
PF3D7_0719900	1421.13	0.215065	0.490097	0.438822	0.66079	0.79441	1585.22	1046.05	1018.74	2034.5
PF3D7_0720000	632.807	0.19749	0.517172	0.381865	0.702561	0.825936	611.233	568.191	961.812	389.992
PF3D7_0720100	509.415	-0.873046	0.436761	-1.99891	0.0456179	0.123237	616.548	701.074	264.673	455.366
PF3D7_0720200	719.065	0.158673	0.385057	0.412076	0.680283	0.809181	696.274	663.107	878.914	637.964
PF3D7_0720300	158.805	-1.03747	0.44479	-2.33249	0.019675	0.0649947	215.26	212.09	127.842	80.0273
PF3D7_0720400	1236.19	-0.0439254	0.378308	-0.11611	0.907565	0.953331	1219.81	1290.21	1402.27	1032.46
PF3D7_0720500	321.028	1.29008	0.403013	3.20109	0.00136907	0.00734198	184.699	187.87	379.531	532.012
PF3D7_0720600	1675.3	-0.39676	0.502356	-0.789798	0.429645	0.602164	2220.37	1588.71	1991.54	900.589
PF3D7_0720700	4932.18	0.335291	0.470523	0.712592	0.476099	0.644299	4580.26	4142.95	3568.59	7436.9
PF3D7_0720800	829.622	1.05448	0.400021	2.63606	0.00838747	0.0334504	628.507	451.018	1250.46	988.506
PF3D7_0720900	867.03	0.84742	0.42412	1.99807	0.0457095	0.123286	612.562	626.45	1397.27	831.833
PF3D7_0721000	4033.43	0.826682	0.579953	1.42543	0.154034	0.298303	2933.92	2882.85	2401.03	7915.94
PF3D7_0721100	2642.49	-0.769278	0.659368	-1.16669	0.243336	0.411354	3149.18	3512.57	3215.03	693.194
PF3D7_0721200	1026.32	-0.359148	0.374443	-0.959153	0.337482	0.515061	1110.85	1195.95	1020.74	777.73
PF3D7_0721300	1402.25	0.206577	0.410848	0.502807	0.6151	0.758201	1392.55	1211.66	1167.56	1837.25
PF3D7_0721400	1115.64	-1.2493	0.526913	-2.37098	0.0177412	0.0598376	1607.81	1533.72	955.819	365.195
PF3D7_0721500	233.79	1.98042	0.420076	4.71442	2.42394e-06	3.10129e-05	99.6576	89.6799	309.618	436.205
PF3D7_0721600	13194.7	-0.240887	0.512941	-0.469619	0.638627	0.776747	14813.1	13774.7	17272.7	6918.41
PF3D7_0721700	1538.87	0.549859	0.350056	1.57077	0.116235	0.243987	1206.52	1291.52	1912.64	1744.82
PF3D7_0721800	1754.11	0.280807	0.647603	0.433609	0.664572	0.796946	1779.22	1389.06	3121.14	727.008
PF3D7_0721900	1055.37	-0.289369	0.394316	-0.73385	0.46304	0.634363	975.315	1345.85	1052.7	847.613
PF3D7_0722000	655.732	0.240683	0.402126	0.598527	0.549488	0.70411	511.575	689.946	613.243	808.163
PF3D7_0722100	683.414	-1.33832	0.40269	-3.32344	0.000889157	0.00514019	919.507	1039.5	462.429	312.219
PF3D7_0722200	3882.63	-1.61759	0.372196	-4.34607	1.38601e-05	0.00014288	6081.77	5631.5	1633.98	2183.28
PF3D7_0722300	1493.22	-0.0865662	0.359514	-0.240787	0.80972	0.895917	1557.32	1518.67	1305.39	1591.53
PF3D7_0722400	3211.04	-0.476687	0.612151	-0.778707	0.436152	0.607884	3793.63	3680.15	4247.75	1122.64
PF3D7_0722500	853.442	-0.103954	0.421894	-0.246398	0.805374	0.893658	837.124	930.838	621.233	1024.57
PF3D7_0722600	3150.77	-0.0863623	0.421212	-0.205033	0.837547	0.914281	3018.96	3470.68	2290.17	3823.28
PF3D7_0722700	1449.97	0.409192	0.535245	0.764494	0.444573	0.616023	1364.64	1127.22	2404.03	903.97
PF3D7_0722800	879.513	1.17188	0.355703	3.29454	0.000985835	0.00560902	538.151	543.316	1291.4	1145.18
PF3D7_0722900	250.681	0.0992396	0.377891	0.262614	0.792848	0.886786	232.534	251.366	251.689	267.133
PF3D7_0723000	103.917	0.58725	0.471014	1.24678	0.212479	0.37412	62.4521	102.772	129.84	120.604
PF3D7_0723100	68.0099	1.8243	0.491584	3.71107	0.000206387	0.00147157	30.5617	29.4569	121.849	90.1716
PF3D7_0723200	491.974	-0.00333128	0.420744	-0.0079176	0.993683	0.99916	498.288	487.021	607.25	375.339
PF3D7_0723300	3607.92	-0.196392	0.422387	-0.464957	0.641962	0.779228	3713.91	3992.39	4237.77	2487.61
PF3D7_0723400	2680.65	0.383257	0.617071	0.62109	0.53454	0.69254	2613.69	2039.73	1275.42	4793.75
PF3D7_0723500	175.811	0.634069	0.436914	1.45124	0.146712	0.287884	135.534	140.084	259.679	167.945
PF3D7_0723600	522.147	0.705082	0.373844	1.88603	0.0592904	0.149741	370.726	422.87	588.273	706.72
PF3D7_0723700	796.848	1.11731	0.35445	3.15222	0.00162032	0.00844675	524.863	481.129	1075.67	1105.73
PF3D7_0723800	1677.74	-0.520126	0.437731	-1.18823	0.234742	0.40113	1993.15	1960.52	979.79	1777.51
PF3D7_0723900	1541.93	-0.052868	0.347492	-0.152141	0.879075	0.93923	1633.06	1507.54	1511.13	1516.01
PF3D7_0724000	378.432	0.927138	0.46085	2.0118	0.0442412	0.11986	291	231.073	352.565	639.091
PF3D7_0724100	2707.83	0.829867	0.754672	1.09964	0.271489	0.443192	1820.41	2079	841.96	6089.96
PF3D7_0724200	555.098	1.21052	0.357674	3.38442	0.000713297	0.00424525	341.493	328.608	768.051	782.238
PF3D7_0724300	279.85	1.85591	0.384598	4.82559	1.39587e-06	1.9438e-05	130.219	112.591	423.477	453.112
PF3D7_0724400	703.65	0.472952	0.364376	1.29798	0.194295	0.351306	627.178	551.826	762.059	873.537
PF3D7_0724500	209.38	0.122912	0.403584	0.304551	0.760708	0.865997	215.26	185.906	191.763	244.59
PF3D7_0724600	866.534	-0.578148	0.360655	-1.60305	0.108923	0.231778	952.726	1122.64	676.165	714.61
PF3D7_0724700	2390.69	0.715931	0.519952	1.37692	0.168538	0.31856	1722.08	1896.37	1676.93	4267.37
PF3D7_0724800	3313.14	-0.626593	0.461192	-1.35864	0.174261	0.326441	4342.41	3701.1	3459.73	1749.33
PF3D7_0724900	789.697	-0.269903	0.523948	-0.515133	0.60646	0.7517	810.548	915.782	404.5	1027.96
PF3D7_0725000	1418.03	-0.697716	0.427283	-1.63291	0.102487	0.22317	1723.41	1785.09	793.02	1370.61
PF3D7_0725100	1255.31	0.266804	0.383166	0.696316	0.486231	0.652928	1195.89	1083.36	1151.58	1590.4
PF3D7_0725200	1528.44	-0.450645	0.354704	-1.27048	0.203912	0.364512	1639.7	1890.48	1340.34	1243.24
PF3D7_0725300	1198.21	0.398342	0.464768	0.857079	0.391401	0.566807	1074.97	993.025	1819.75	905.097
PF3D7_0725400	7607.66	-2.54515	0.550853	-4.62039	3.83022e-06	4.7557e-05	13174.7	12805.2	3317.9	1132.78
PF3D7_0725600	51127.8	0.134203	0.604589	0.221974	0.824334	0.906121	50683.2	46820.1	84095.1	22912.6
PF3D7_0725800	34.6542	1.29349	1.0346	1.25023	0.211216	0.372548	19.9315	20.2925	93.884	4.50858
PF3D7_0726000	397806	1.03703	0.531549	1.95096	0.0510613	0.134034	286276	235095	776782	293072
PF3D7_0726100	1486.33	-2.73795	0.430287	-6.36308	1.97752e-10	5.86394e-09	2619	2550.97	281.652	493.689
PF3D7_0726200	1076.99	1.5577	0.394947	3.94407	8.01107e-05	0.000659866	631.165	462.146	1420.25	1794.41
PF3D7_0726300	477.767	-0.888339	0.364072	-2.44001	0.0146869	0.0516654	655.082	585.865	328.594	341.525
PF3D7_0726400	1095.24	0.489405	0.423097	1.15672	0.247386	0.415553	1003.22	819.556	976.793	1581.38
PF3D7_0726500	7633.82	0.590341	0.484524	1.2184	0.223074	0.386407	6550.82	5636.09	5746.9	12601.5
PF3D7_0726600	635.64	0.316663	0.360874	0.877489	0.380221	0.556945	559.411	572.773	655.191	755.187
PF3D7_0726700	996.399	-0.137085	0.38737	-0.353887	0.723424	0.84025	954.055	1133.11	1093.65	804.781
PF3D7_0726800	70.9074	0.781333	0.48683	1.60494	0.108507	0.231185	61.1233	43.858	100.875	77.773
PF3D7_0726900	713.966	-0.029951	0.416763	-0.0718658	0.942709	0.973625	575.356	866.687	795.018	618.802
PF3D7_0727000	724.759	-0.676277	0.384504	-1.75883	0.0786064	0.185252	1021.82	761.952	592.268	522.995
PF3D7_0727100	340.584	0.0439361	0.415879	0.105646	0.915863	0.95905	324.219	346.282	273.662	418.171
PF3D7_0727200	1367.82	0.0521701	0.373013	0.139861	0.88877	0.943619	1435.07	1251.59	1565.07	1219.57
PF3D7_0727300	502.331	-0.432259	0.430544	-1.00398	0.315386	0.49085	487.658	665.726	338.582	517.359
PF3D7_0727400	3993.25	-0.0548138	0.695555	-0.0788059	0.937187	0.970801	4347.73	3790.78	6622.82	1211.68
PF3D7_0727500	231.757	0.717937	0.399614	1.79658	0.0724031	0.173802	197.986	153.176	272.663	303.202
PF3D7_0727600	97.044	2.26893	0.497023	4.56504	4.994e-06	5.93744e-05	26.5753	39.2759	131.837	190.487
PF3D7_0727700	280.646	0.544835	0.465804	1.16966	0.242136	0.409875	186.027	269.694	248.693	418.171
PF3D7_0727800	1217.62	-0.158969	0.424619	-0.37438	0.708122	0.828943	1413.81	1156.02	1428.24	872.41
PF3D7_0727900	111.51	0.316113	0.428631	0.737493	0.460823	0.632283	90.3562	108.009	133.835	113.842
PF3D7_0728000	4063.56	-0.63936	0.504057	-1.26843	0.204645	0.365303	5013.44	4885.92	4489.45	1865.42
PF3D7_0728100	908.779	1.56957	0.617466	2.54195	0.0110236	0.0412547	531.507	384.903	587.275	2131.43
PF3D7_0728200	535.136	0.403457	0.397992	1.01373	0.310711	0.486427	519.548	402.578	526.35	692.067
PF3D7_0728300	456.98	0.825698	0.422491	1.95436	0.050659	0.133233	321.562	337.772	721.109	447.476
PF3D7_0728400	280.701	1.97532	0.39239	5.03409	4.80127e-07	7.53994e-06	111.616	115.864	400.505	494.817
PF3D7_0728500	159.541	3.91487	0.615353	6.36199	1.99157e-10	5.87106e-09	29.2329	11.7828	194.759	402.391
PF3D7_0728600	2954.23	0.327628	0.595225	0.550427	0.582027	0.731488	2589.77	2650.47	1457.2	5119.49
PF3D7_0728700	618.258	0.731733	0.576463	1.26935	0.204316	0.364845	410.589	518.441	378.532	1165.47
PF3D7_0728800	881.65	0.393292	0.355106	1.10753	0.268063	0.439592	722.85	801.228	967.805	1034.72
PF3D7_0728900	807.199	0.713559	0.401548	1.77702	0.0755646	0.17968	560.74	661.798	815.992	1190.26
PF3D7_0729000	365.34	1.04941	0.368382	2.8487	0.00438978	0.0195658	244.493	231.728	473.415	511.724
PF3D7_0729100	815.439	0.909959	0.476343	1.9103	0.0560943	0.144037	635.151	498.149	707.127	1421.33
PF3D7_0729200	162.056	-0.135466	0.607198	-0.223101	0.823457	0.905947	144.836	194.416	235.709	73.2644
PF3D7_0729300	1065.96	-0.636384	0.392474	-1.62147	0.104918	0.226505	1201.21	1392.98	690.148	979.489
PF3D7_0729400	1793.44	0.119817	0.437351	0.273961	0.784115	0.881321	1861.6	1576.93	2386.05	1349.19
PF3D7_0729500	2356.71	0.495475	0.34801	1.42374	0.154522	0.299134	2019.73	1892.44	2888.43	2626.25
PF3D7_0729600	799.027	-0.117822	0.377463	-0.312143	0.754932	0.861778	830.48	832.648	657.188	875.792
PF3D7_0729700	327.356	0.929084	0.419282	2.21589	0.0266989	0.0821668	257.781	193.761	358.557	499.325
PF3D7_0729900	1394.36	1.4083	0.497218	2.83236	0.00462057	0.0203604	854.397	672.272	1255.45	2795.32
PF3D7_0730000	150.876	0.209389	0.443861	0.471745	0.637109	0.775765	111.616	167.577	177.78	146.529
PF3D7_0730100	348.644	1.86161	0.402632	4.6236	3.77135e-06	4.69417e-05	167.425	134.193	476.412	616.548
PF3D7_0730200	416.068	0.203259	0.36946	0.550151	0.582216	0.731543	391.986	381.63	410.493	480.164
PF3D7_0730300	10635.9	-3.13454	0.44041	-7.11732	1.1005e-12	4.90938e-11	14592.5	23601.5	1762.82	2586.8
PF3D7_0730400	4960.76	-1.98644	0.408973	-4.85715	1.19085e-06	1.70058e-05	7884.91	7959.91	2470.95	1527.28
PF3D7_0730500	1677.68	-0.411865	0.551866	-0.746313	0.455478	0.626901	1872.23	1958.56	736.091	2143.83
PF3D7_0730800	16790.2	-2.81896	0.346279	-8.14072	3.92932e-16	3.30128e-14	31065.3	27759.5	4035.02	4301.18
PF3D7_0730900	1645.35	-2.19711	0.485925	-4.5215	6.14034e-06	7.05091e-05	3195.69	2207.3	390.518	787.874
PF3D7_0731000	174.121	-1.54857	0.409338	-3.78309	0.000154892	0.00115847	281.699	237.619	94.8828	82.2816
PF3D7_0731100	14744.1	-2.64264	0.340875	-7.75252	9.00864e-15	5.74843e-13	25184.1	25651.7	4162.86	3977.69
PF3D7_0731200	546.022	-3.51281	0.485059	-7.24203	4.42026e-13	2.16335e-11	803.904	1204.46	114.858	60.8658
PF3D7_0731300	632.559	-1.91942	0.460675	-4.16653	3.09275e-05	0.000287689	956.713	1044.74	349.568	179.216
PF3D7_0731400	2428.67	-3.44818	0.507718	-6.79151	1.10963e-11	4.40444e-10	4295.91	4603.79	578.286	236.7
PF3D7_0731500	24561.9	-4.8454	0.429522	-11.2809	1.6306e-29	5.4799e-27	54914	40031.3	2036.48	1265.78
PF3D7_0731600	2122.97	-1.89934	0.493974	-3.84501	0.000120547	0.000943599	3231.56	3465.44	1250.46	544.411
PF3D7_0731700	123.764	-3.4627	0.62866	-5.50807	3.62788e-08	7.31526e-07	216.589	237.619	32.9593	7.89001
PF3D7_0731800	1083.86	0.857878	0.414166	2.07134	0.0383271	0.107937	645.781	894.835	1152.58	1642.25
PF3D7_0732900	244.178	-0.667097	0.549547	-1.2139	0.224785	0.388258	310.932	288.678	275.66	101.443
PF3D7_0733000	1306.36	0.580569	0.38268	1.51712	0.129238	0.263333	1152.04	942.621	1774.81	1355.96
PF3D7_0800100	1715.97	0.0889413	0.344743	0.257993	0.796412	0.888408	1652.99	1673.15	1747.84	1789.91
PF3D7_0800200	658.621	-0.476131	0.395161	-1.2049	0.228241	0.392345	756.069	776.353	449.445	652.617
PF3D7_0800300	790.912	1.32593	0.353911	3.74651	0.000179315	0.00131384	451.781	450.363	1171.55	1089.95
PF3D7_0800400	158.871	-0.221814	0.658708	-0.336741	0.736312	0.848403	182.041	160.376	236.708	56.3572
PF3D7_0800500	15.195	-0.21696	0.843388	-0.257248	0.796987	0.888482	21.2603	11.7828	20.9741	6.76287
PF3D7_0800600	148.674	1.68342	0.486708	3.45878	0.000542625	0.00336041	55.8082	84.4431	173.785	280.659
PF3D7_0800700	291.976	0.106932	0.540235	0.197936	0.843095	0.918531	328.206	234.346	174.784	430.569
PF3D7_0800750	201.176	-0.805842	0.497542	-1.61965	0.105308	0.226668	212.603	299.151	193.761	99.1887
PF3D7_0800800	102.719	-0.78349	0.530598	-1.47662	0.139778	0.278947	85.0411	174.123	64.9198	86.7901
PF3D7_0800900	92.1909	-2.47571	0.569069	-4.35046	1.35851e-05	0.000140621	107.63	204.889	35.9556	20.2886
PF3D7_0801000	5493.06	-1.70713	0.380753	-4.48356	7.34071e-06	8.22322e-05	8873.51	7947.47	2997.3	2153.97
PF3D7_0801100	4470.14	2.98028	0.53084	5.61428	1.97382e-08	4.2704e-07	1031.12	979.933	4319.66	11549.9
PF3D7_0801200	82.4945	-0.105581	0.492679	-0.2143	0.830313	0.910113	81.0548	89.6799	58.9272	100.316
PF3D7_0801300	320.322	0.984001	0.37989	2.59022	0.00959132	0.0369842	196.658	233.037	407.497	444.095
PF3D7_0801400	504.095	1.14545	0.360944	3.1735	0.00150615	0.00795024	318.904	308.97	720.111	668.397
PF3D7_0801500	1114.85	-0.325575	0.361186	-0.901405	0.367373	0.546291	1190.58	1289.56	1078.67	900.589
PF3D7_0801600	81.3301	2.04427	0.482213	4.23935	2.2417e-05	0.000218577	30.5617	32.7299	109.864	152.165
PF3D7_0801700	1552.26	1.17264	0.591783	1.98153	0.0475314	0.126977	1013.85	894.18	974.796	3326.2
PF3D7_0801800	3513.49	-0.584162	0.345254	-1.69198	0.0906501	0.205378	4408.85	4021.85	2771.58	2851.68
PF3D7_0801900	4671.25	1.12597	0.786438	1.43173	0.152221	0.295701	3118.62	2752.58	1347.34	11466.4
PF3D7_0802000	9620.79	-0.743569	0.368429	-2.01822	0.0435689	0.118655	11380.9	12712.3	8139.95	6250.02
PF3D7_0802100	2935.71	-0.502291	0.404173	-1.24276	0.213955	0.375711	2947.21	3935.44	2008.52	2851.68
PF3D7_0802200	3055.61	-0.692476	0.515321	-1.34378	0.179021	0.33178	3858.74	3691.93	3342.87	1328.9
PF3D7_0802300	1825.67	0.565967	0.387641	1.46003	0.144282	0.284779	1692.85	1252.25	2411.02	1946.58
PF3D7_0802400	1404.23	0.0891416	0.347029	0.256871	0.797278	0.888587	1379.26	1342.58	1486.16	1408.93
PF3D7_0802500	1238.95	-0.843806	0.4004	-2.10741	0.0350823	0.100712	1680.89	1501.65	708.125	1065.15
PF3D7_0802600	4715.44	-1.4319	0.376112	-3.80711	0.000140598	0.00107877	7815.81	5945.71	2333.12	2767.14
PF3D7_0802700	217.124	1.15602	0.417243	2.77063	0.00559486	0.0236783	139.521	129.61	247.694	351.669
PF3D7_0802800	4880.37	-0.319573	0.3845	-0.831139	0.405895	0.581283	6080.44	4757.62	4928.91	3754.52
PF3D7_0802900	199.769	2.74183	0.457052	5.99894	1.98609e-09	5.00593e-08	47.8356	55.6408	270.666	424.934
PF3D7_0803000	1377.3	0.945398	0.370398	2.55238	0.0106989	0.040369	1059.03	824.793	1723.87	1901.49
PF3D7_0803100	2082.41	-0.053489	0.534904	-0.0999974	0.920346	0.961641	2135.33	2106.5	1098.64	2989.19
PF3D7_0803200	2720.97	-0.595927	0.442213	-1.3476	0.177787	0.330083	3243.52	3306.37	1516.13	2817.86
PF3D7_0803300	1114.41	-1.64769	0.372596	-4.42218	9.77115e-06	0.000106156	1614.45	1764.8	607.25	471.147
PF3D7_0803400	5923.4	-0.697922	0.352049	-1.98246	0.0474283	0.126913	7935.4	6722.72	4645.26	4390.23
PF3D7_0803500	1262.45	-1.87952	0.350099	-5.36855	7.93744e-08	1.50991e-06	1997.14	1973.61	558.31	520.741
PF3D7_0803600	3091.65	-0.641609	0.433736	-1.47926	0.13907	0.277975	3828.18	3707.64	1728.86	3101.9
PF3D7_0803700	895.836	0.227255	0.356042	0.638282	0.52329	0.684588	769.356	881.089	965.807	967.09
PF3D7_0803800	4861.08	-0.153255	0.385267	-0.397789	0.690786	0.817622	4992.18	5245.95	5439.28	3766.92
PF3D7_0804000	3058.84	0.671156	0.41926	1.60081	0.109419	0.232636	2200.44	2518.89	2830.5	4685.54
PF3D7_0804300	629.125	0.0590764	0.38486	0.153501	0.878003	0.93851	710.891	522.369	662.182	621.057
PF3D7_0804400	664.658	0.0555721	0.353155	0.157359	0.874962	0.936649	647.11	656.562	674.167	680.795
PF3D7_0804500	3421.26	0.463793	0.472551	0.981466	0.326363	0.503667	3126.59	2625.59	2586.8	5346.05
PF3D7_0804600	655.499	-0.00464701	0.386898	-0.012011	0.990417	0.998538	692.288	621.213	755.067	553.428
PF3D7_0804700	681.504	1.20225	0.688304	1.74668	0.0806931	0.189021	419.891	405.851	307.62	1592.66
PF3D7_0804800	527.996	-1.25597	0.381892	-3.28881	0.00100612	0.00569872	645.781	842.467	303.625	320.109
PF3D7_0804900	2023.57	-0.81469	0.377916	-2.15575	0.0311035	0.0918113	2208.41	2951.58	1567.06	1367.23
PF3D7_0805000	604.237	-0.16841	0.395203	-0.426135	0.67001	0.80036	608.575	670.308	669.173	468.892
PF3D7_0805100	1415.36	-0.261996	0.400702	-0.653843	0.513213	0.675848	1538.71	1548.12	1015.75	1558.84
PF3D7_0805200	4319.05	-2.86874	0.386899	-7.41471	1.21887e-13	6.33434e-12	7708.18	7487.94	1232.48	847.613
PF3D7_0805300	269.763	-2.39596	0.465081	-5.1517	2.58134e-07	4.32311e-06	430.521	475.893	59.926	112.714
PF3D7_0805400	427.619	-0.884112	0.380344	-2.32451	0.0200983	0.0659607	512.904	596.339	329.593	271.642
PF3D7_0805500	512.095	-0.223813	0.36682	-0.610144	0.541767	0.699013	572.699	530.879	436.461	508.342
PF3D7_0805600	1692.7	-1.76104	0.424428	-4.14921	3.33632e-05	0.000308594	2363.88	2864.52	960.813	581.607
PF3D7_0805700	1885.93	-0.905413	0.490593	-1.84555	0.064958	0.160359	1637.04	3280.19	1041.71	1584.77
PF3D7_0805900	656.872	2.01551	0.683091	2.95057	0.00317184	0.0149234	251.137	269.694	350.567	1756.09
PF3D7_0806000	801.4	0.41091	0.426191	0.964146	0.334973	0.512239	722.85	653.289	683.156	1146.31
PF3D7_0806100	459.1	1.53128	0.641224	2.38806	0.0169377	0.0579741	179.384	291.951	288.643	1076.42
PF3D7_0806200	923.945	-0.221373	0.358527	-0.61745	0.536938	0.694204	984.617	1004.81	921.861	784.493
PF3D7_0806300	2495	-0.544511	0.348654	-1.56175	0.118347	0.246706	2860.84	3059.59	1923.62	2135.94
PF3D7_0806400	117.944	-0.0710966	0.443034	-0.160477	0.872506	0.935742	99.6576	141.393	107.867	122.859
PF3D7_0806500	2987.59	-0.370128	0.34905	-1.06039	0.288968	0.463176	3558.44	3179.38	2704.66	2507.9
PF3D7_0806600	309.787	0.440336	0.461076	0.955017	0.339569	0.516743	297.644	228.455	257.682	455.366
PF3D7_0806700	1630.23	0.0849284	0.494734	0.171665	0.863701	0.930523	1601.16	1563.18	1017.74	2338.83
PF3D7_0806800	11492	-0.294377	0.383411	-0.767785	0.442615	0.614154	12740.2	12580.7	12189.9	8456.97
PF3D7_0806900	130.527	0.0101198	0.482954	0.020954	0.983282	0.994299	110.288	149.248	96.8803	165.69
PF3D7_0807000	963.868	-0.146123	0.35774	-0.408463	0.682934	0.811568	1031.12	994.334	985.782	844.231
PF3D7_0807100	1009.68	0.35776	0.454707	0.786792	0.431404	0.603917	831.808	938.039	781.035	1487.83
PF3D7_0807200	1031.02	-0.433837	0.387324	-1.12009	0.262677	0.432832	1114.84	1254.86	1021.74	732.644
PF3D7_0807300	1116.34	-1.05327	0.377321	-2.79146	0.00524714	0.0224731	1542.7	1470.88	832.971	618.802
PF3D7_0807400	535.565	0.994061	0.384873	2.58283	0.00979945	0.0375944	370.726	345.628	814.993	610.912
PF3D7_0807500	4361.69	-0.147761	0.439666	-0.336076	0.736814	0.84859	4881.89	4288.27	5340.4	2936.21
PF3D7_0807600	4458.73	-0.855219	0.362561	-2.35883	0.0183328	0.0614875	6157.51	5328.43	2860.47	3488.51
PF3D7_0807700	1898.03	-0.61945	0.383562	-1.61499	0.106312	0.227953	2565.85	2033.18	1302.39	1690.72
PF3D7_0807800	2379.85	-0.390629	0.350429	-1.11472	0.264971	0.43594	2634.95	2765.02	1922.63	2196.81
PF3D7_0807900	2726.93	-0.661228	0.453339	-1.45857	0.144683	0.285347	3642.15	3040.61	2767.58	1457.4
PF3D7_0808000	111.204	1.6549	0.442232	3.74216	0.000182449	0.00133293	49.1644	57.6046	149.815	188.233
PF3D7_0808100	578.309	0.53672	0.384441	1.3961	0.162683	0.310874	536.822	407.814	638.212	730.39
PF3D7_0808200	16942.1	-2.53533	0.422696	-5.99799	1.99776e-09	5.01031e-08	30112.5	27686.2	6294.23	3675.62
PF3D7_0808300	6015.74	-0.303918	0.368436	-0.824888	0.409435	0.584029	7225.84	6068.78	5983.61	4784.73
PF3D7_0808400	350.583	0.291835	0.368632	0.791671	0.428553	0.600983	298.973	331.226	385.524	386.611
PF3D7_0808600	1667.04	2.12001	0.360144	5.88656	3.94324e-09	9.4208e-08	680.329	567.536	2596.79	2823.5
PF3D7_0808700	1868.86	-0.822978	0.408431	-2.01497	0.0439076	0.11932	2867.48	1908.81	1195.52	1503.61
PF3D7_0808800	132.379	-1.94871	0.527446	-3.69462	0.000220213	0.00154396	223.233	197.689	75.9062	32.6872
PF3D7_0808900	230.652	-0.573634	0.486403	-1.17934	0.238263	0.405418	291	261.184	248.693	121.732
PF3D7_0809100	2306.29	-1.7448	0.379452	-4.59823	4.26106e-06	5.15107e-05	3736.49	3368.56	894.895	1225.21
PF3D7_0809200	404.906	1.26178	0.454315	2.77733	0.00548077	0.023276	283.027	194.416	435.462	706.72
PF3D7_0809300	549.289	0.257653	0.454681	0.566667	0.57094	0.723143	435.836	564.263	429.47	767.586
PF3D7_0809400	1021.21	0.647078	0.353145	1.83233	0.0669021	0.163874	787.959	803.846	1176.55	1316.51
PF3D7_0809500	280.432	-0.783269	0.480926	-1.62867	0.103383	0.224328	316.247	392.759	138.829	273.896
PF3D7_0809600	592.482	0.426172	0.407007	1.04709	0.295059	0.4701	528.849	482.439	540.333	818.307
PF3D7_0809700	1264.37	2.02942	0.358653	5.65844	1.52758e-08	3.33357e-07	516.891	478.511	1877.68	2184.41
PF3D7_0809800	208.943	2.17547	0.461633	4.71256	2.44628e-06	3.12194e-05	67.7671	83.1339	257.682	427.188
PF3D7_0809900	950.351	0.0907421	0.453885	0.199923	0.841541	0.917432	762.713	1077.47	719.112	1242.11
PF3D7_0810000	471.416	0.185699	0.37156	0.499781	0.617229	0.759742	397.301	484.402	502.379	501.579
PF3D7_0810100	241.152	0.946292	0.399675	2.36765	0.0179014	0.060241	176.726	153.176	279.655	355.051
PF3D7_0810200	633.745	0.159601	0.448884	0.35555	0.722177	0.839607	491.644	705.002	505.376	832.96
PF3D7_0810300	11041.9	-0.650634	0.421365	-1.54411	0.122562	0.252693	12431.9	14548.4	6432.06	10755.2
PF3D7_0810400	197.403	-0.642961	0.389213	-1.65195	0.0985446	0.217212	232.534	248.747	161.8	146.529
PF3D7_0810500	1250.72	-0.124454	0.35048	-0.355095	0.722519	0.839607	1291.56	1317.71	1257.45	1136.16
PF3D7_0810600	8747.65	-0.621063	0.347706	-1.78617	0.0740713	0.176796	11184.2	10019.9	6582.87	7203.58
PF3D7_0810700	167.652	0.692367	0.418803	1.65321	0.098289	0.217123	107.63	147.939	199.753	215.285
PF3D7_0810800	791.753	0.155644	0.535095	0.290872	0.771149	0.873368	757.397	741.005	1215.5	453.112
PF3D7_0810900	1558.87	-0.088626	0.409692	-0.216324	0.828735	0.908831	1563.96	1649.59	1858.7	1163.21
PF3D7_0811000	1796.16	-0.673212	0.347658	-1.93642	0.0528159	0.137311	2298.77	2116.97	1354.33	1414.57
PF3D7_0811100	278.017	-0.0743131	0.391815	-0.189664	0.849573	0.921392	263.096	307.006	299.63	242.336
PF3D7_0811200	820.394	1.74927	0.365039	4.79202	1.65107e-06	2.22541e-05	386.671	365.92	1379.3	1149.69
PF3D7_0811300	15787.3	-1.50399	0.381818	-3.93903	8.18113e-05	0.000670586	27291.6	19397	8674.29	7786.32
PF3D7_0811400	5564.59	-0.0366309	0.506478	-0.0723248	0.942343	0.973625	6091.07	5179.83	7751.43	3236.03
PF3D7_0811500	287.599	0.0200227	0.390706	0.0512474	0.959128	0.982118	261.767	308.97	260.678	318.982
PF3D7_0811600	1599.85	0.0818738	0.39572	0.206899	0.836089	0.913555	1242.4	1865.6	1629.99	1661.41
PF3D7_0811700	210.334	-0.981107	0.392172	-2.50173	0.0123589	0.0449664	259.11	299.151	147.817	135.257
PF3D7_0811800	128.955	2.16992	0.432567	5.01637	5.26561e-07	8.16737e-06	45.1781	48.4402	231.714	190.487
PF3D7_0811900	770.232	-0.529565	0.401759	-1.31812	0.187464	0.342642	1012.52	807.774	522.355	738.28
PF3D7_0812000	273.302	1.31372	0.380285	3.45457	0.000551164	0.00340617	167.425	146.63	383.526	395.628
PF3D7_0812100	1318.04	0.0556766	0.413517	0.134642	0.892895	0.945017	1524.1	1061.76	1128.61	1557.71
PF3D7_0812200	157.666	1.35463	0.401385	3.3749	0.000738433	0.00436394	90.3562	87.0615	235.709	217.539
PF3D7_0812220	430.657	0.427404	0.369365	1.15713	0.247218	0.415553	337.507	396.686	500.382	488.054
PF3D7_0812300	238.378	0.429336	0.387959	1.10665	0.268444	0.439782	188.685	217.326	291.64	255.862
PF3D7_0812400	6226.01	-0.273525	0.413508	-0.661475	0.508307	0.672364	7150.1	6479.21	6998.36	4276.39
PF3D7_0812500	1763.09	-0.800288	0.472012	-1.69548	0.089984	0.204528	2522	1957.9	856.941	1715.51
PF3D7_0812600	1301.5	0.489203	0.456472	1.0717	0.283853	0.457157	1117.49	1048.67	2008.52	1031.34
PF3D7_0812700	990.037	0.281964	0.352814	0.799186	0.424183	0.597626	908.877	878.47	1142.59	1030.21
PF3D7_0812800	91.4027	-0.582404	0.49323	-1.1808	0.237684	0.405258	89.0274	129.61	57.9284	89.0444
PF3D7_0812900	283.979	1.13734	0.541975	2.09851	0.0358605	0.10238	150.151	204.234	224.722	556.81
PF3D7_0813000	2056.75	-0.118398	0.571205	-0.207277	0.835793	0.913537	1913.43	2368.33	962.811	2982.43
PF3D7_0813100	1189.75	-1.04577	0.379794	-2.75352	0.00589582	0.024788	1674.25	1531.76	659.186	893.826
PF3D7_0813200	2129.56	0.286097	0.360774	0.79301	0.427772	0.600668	1942.66	1895.71	2595.79	2084.09
PF3D7_0813300	6178.89	-0.300314	0.344937	-0.870635	0.383953	0.560027	7184.65	6454.99	5511.19	5564.71
PF3D7_0813400	7061.56	-1.30427	0.352912	-3.69574	0.000219247	0.00154146	10899.9	9205.61	4213.8	3926.97
PF3D7_0813500	273.254	0.76083	0.410133	1.85508	0.0635847	0.157819	204.63	200.962	281.652	405.772
PF3D7_0813600	1995.93	0.4575	0.359801	1.27154	0.203538	0.3641	1641.03	1722.9	2072.44	2547.35
PF3D7_0813700	785.362	0.895472	0.497806	1.79884	0.0720444	0.173436	655.082	443.817	665.178	1377.37
PF3D7_0813800	1331.75	0.346065	0.35516	0.97439	0.329863	0.507118	1088.26	1256.83	1442.22	1539.68
PF3D7_0813900	7766.81	-0.279915	0.475737	-0.588382	0.556276	0.711181	8999.74	8036.5	9547.21	4483.78
PF3D7_0814000	10394.3	-0.0875468	0.404817	-0.216263	0.828783	0.908831	10826.8	10592.7	12381.7	7776.17
PF3D7_0814100	307.093	1.10068	0.413567	2.66144	0.00778071	0.031278	171.411	218.636	484.402	353.923
PF3D7_0814200	38639.8	-0.693482	0.546068	-1.26996	0.2041	0.364718	56105.9	39398.3	43052.8	16002.1
PF3D7_0814300	848.095	-0.304411	0.389437	-0.781668	0.43441	0.606778	887.617	986.479	631.22	887.063
PF3D7_0814400	717.823	0.134552	0.362422	0.371257	0.710446	0.829875	635.151	733.149	715.117	787.874
PF3D7_0814500	732.62	-4.01089	0.401977	-9.97792	1.90416e-23	3.83955e-21	1453.67	1305.92	99.8766	71.0101
PF3D7_0814600	634.609	-1.96376	0.442317	-4.43972	9.00767e-06	9.89274e-05	1074.97	945.894	331.59	185.979
PF3D7_0814700	262.736	-0.332515	0.532532	-0.624404	0.532362	0.691691	284.356	301.115	131.837	333.635
PF3D7_0814900	3966.4	-0.148066	0.46213	-0.320398	0.748666	0.857149	4283.95	4055.89	5034.78	2490.99
PF3D7_0815000	274.683	0.198062	0.381018	0.519822	0.603188	0.749672	247.151	264.457	316.609	270.515
PF3D7_0815100	264.703	0.724518	0.495529	1.46211	0.143711	0.283874	167.425	231.073	220.727	439.586
PF3D7_0815200	3865.02	-0.686535	0.389519	-1.76252	0.0779812	0.183951	4990.85	4544.87	3515.66	2408.71
PF3D7_0815300	433.58	0.453198	0.379477	1.19427	0.232373	0.397939	388	344.318	447.447	554.555
PF3D7_0815400	709.739	-0.15703	0.359243	-0.437113	0.662029	0.795183	717.534	778.971	710.123	632.328
PF3D7_0815500	1292.83	-1.19097	0.419508	-2.83897	0.00452597	0.0200487	1682.22	1914.04	978.791	596.26
PF3D7_0815600	4037.11	0.447408	0.513466	0.871348	0.383564	0.560027	3776.36	3056.32	6603.84	2711.91
PF3D7_0815800	3241.43	-0.432547	0.44949	-0.962307	0.335896	0.513262	4008.89	3438.6	1913.64	3604.61
PF3D7_0815900	370.624	-0.151355	0.425651	-0.355586	0.722151	0.839607	415.904	364.611	431.467	270.515
PF3D7_0816000	1315.63	-0.449019	0.370775	-1.21103	0.225884	0.389293	1420.45	1616.86	1243.46	981.743
PF3D7_0816100	971.419	-0.492561	0.371709	-1.32513	0.185129	0.340225	1102.88	1168.46	909.876	704.465
PF3D7_0816200	1359.83	0.0550961	0.347362	0.158613	0.873974	0.936387	1295.55	1372.04	1402.27	1369.48
PF3D7_0816300	159.2	1.24812	0.598311	2.08607	0.0369727	0.104825	98.3288	90.3345	108.866	339.271
PF3D7_0816400	1945.29	-0.258218	0.355373	-0.726609	0.467465	0.637999	1979.86	2257.71	1877.68	1665.92
PF3D7_0816500	267.044	1.88562	0.425308	4.43354	9.26982e-06	0.000101365	94.3425	132.229	476.412	365.195
PF3D7_0816600	2737.71	0.165818	0.382564	0.433439	0.664696	0.796946	2863.49	2298.29	3287.94	2501.13
PF3D7_0816700	245.392	0.903613	0.387371	2.33268	0.0196648	0.0649947	187.356	155.14	324.599	314.473
PF3D7_0816800	2124.38	3.18035	0.529243	6.00924	1.86395e-09	4.74554e-08	465.069	379.667	5511.19	2141.58
PF3D7_0817000	88.8723	1.93651	0.522119	3.70894	0.000208127	0.0014777	23.9178	48.4402	129.84	153.292
PF3D7_0817100	166.047	0.647289	0.460633	1.40522	0.159956	0.306551	156.795	102.772	166.794	237.828
PF3D7_0817200	605.261	0.638247	0.37464	1.70363	0.088451	0.201939	459.754	487.021	649.198	825.07
PF3D7_0817300	1666.45	0.0559649	0.484148	0.115595	0.907974	0.953509	1416.47	1851.2	1097.64	2300.5
PF3D7_0817400	320.261	1.77151	0.389445	4.5488	5.39528e-06	6.32503e-05	144.836	145.321	437.46	553.428
PF3D7_0817500	12203	0.473765	0.527533	0.898076	0.369145	0.548118	11436.7	8998.1	20439.8	7937.35
PF3D7_0817600	8828.56	-1.51202	0.348868	-4.33406	1.46385e-05	0.000149681	14063.7	12083.2	4575.35	4591.99
PF3D7_0817700	6902.68	-0.926894	0.47861	-1.93664	0.0527894	0.137311	9937.85	8156.29	6462.02	3054.56
PF3D7_0817800	1557.16	0.304414	0.377995	0.805339	0.420624	0.593774	1355.34	1431.61	1986.55	1455.14
PF3D7_0817900	5453.84	0.750213	0.478798	1.56687	0.117146	0.245237	4137.78	3996.32	9365.43	4315.84
PF3D7_0818000	899.54	-0.395433	0.45686	-0.865545	0.386739	0.562155	740.123	1303.3	908.877	645.854
PF3D7_0818100	4102.7	-4.15005	0.40383	-10.2767	8.97184e-25	2.05578e-22	7632.44	7903.61	534.34	340.398
PF3D7_0818200	36455.9	0.210379	0.646621	0.325352	0.744915	0.853925	38752.2	28853.4	63375.7	14842.2
PF3D7_0818300	104.145	0.286117	0.453738	0.630577	0.528317	0.689246	79.726	107.354	99.8766	129.622
PF3D7_0818400	1020.8	-0.674526	0.409006	-1.64918	0.09911	0.218077	1015.18	1494.45	692.145	881.427
PF3D7_0818500	6407.98	-1.30624	0.371298	-3.51803	0.000434756	0.00278123	8441.66	9809.8	4165.85	3214.62
PF3D7_0818600	1607.22	-1.05127	0.408153	-2.57567	0.0100045	0.0382442	1975.88	2360.48	1267.43	825.07
PF3D7_0818700	2072.89	0.561121	0.452936	1.23885	0.2154	0.376763	1837.69	1512.12	1715.88	3225.89
PF3D7_0818800	625.437	0.818336	0.395344	2.06993	0.0384586	0.10813	380.027	524.333	726.103	871.283
PF3D7_0818900	182730	0.246286	0.521644	0.472135	0.636831	0.775613	196414	137928	280515	116063
PF3D7_0819000	1336.82	0.0454066	0.486959	0.0932453	0.925709	0.965233	1274.29	1356.98	844.956	1871.06
PF3D7_0819100	309.447	-0.241697	0.387329	-0.62401	0.532621	0.691691	294.986	375.084	274.661	293.058
PF3D7_0819200	126.544	-0.606348	0.440767	-1.37567	0.168925	0.318906	127.562	177.396	91.8865	109.333
PF3D7_0819400	112.63	0.378176	0.416191	0.90866	0.36353	0.542015	95.6713	100.153	131.837	122.859
PF3D7_0819500	2443.95	1.23972	0.35906	3.45269	0.000555035	0.00342464	1373.95	1533.72	3127.14	3740.99
PF3D7_0819600	3151.96	-0.461453	0.407256	-1.13308	0.257181	0.427167	3391.01	3912.53	3236	2068.31
PF3D7_0819700	493.103	-0.866277	0.369403	-2.34507	0.0190233	0.063298	589.973	683.4	331.59	367.449
PF3D7_0819800	624.71	0.692341	0.533659	1.29735	0.194512	0.351446	500.945	454.291	425.474	1118.13
PF3D7_0819900	551.044	-0.468411	0.379952	-1.23281	0.217645	0.379178	564.726	714.166	430.468	494.817
PF3D7_0820000	2099.83	-0.00151052	0.452824	-0.00333578	0.997338	0.99927	2221.7	1980.16	1438.22	2759.25
PF3D7_0820100	403.226	0.619692	0.394184	1.57209	0.11593	0.243602	293.658	341.7	418.483	559.064
PF3D7_0820200	1030.13	-0.259152	0.352691	-0.734786	0.46247	0.634363	1060.36	1184.17	943.834	932.149
PF3D7_0820300	2034.6	0.000906867	0.376499	0.00240868	0.998078	0.99927	2183.16	1885.24	2316.14	1753.84
PF3D7_0820400	123.067	0.737411	0.448421	1.64446	0.10008	0.219405	91.685	92.9529	184.772	122.859
PF3D7_0820500	1271.02	-0.128805	0.351766	-0.366166	0.714241	0.833254	1249.04	1406.08	1201.52	1227.46
PF3D7_0820600	468.521	1.5397	0.396703	3.88123	0.000103929	0.000831597	228.548	250.711	583.28	811.544
PF3D7_0820700	4471.66	0.0323967	0.376385	0.0860733	0.931408	0.96749	4931.06	3912.53	5033.78	4009.25
PF3D7_0820800	401.178	0.0160655	0.376304	0.0426929	0.965946	0.985297	415.904	382.285	442.453	364.068
PF3D7_0820900	1302.37	1.00175	0.691927	1.44777	0.147682	0.289338	862.37	872.579	547.324	2927.2
PF3D7_0821000	1833.85	-0.499756	0.480625	-1.0398	0.298431	0.473824	1753.97	2542.46	2015.51	1023.45
PF3D7_0821100	2784.57	-1.22698	0.396311	-3.09599	0.00196158	0.00986861	3935.81	3868.67	2010.52	1323.27
PF3D7_0821200	627.94	0.00418202	0.405793	0.0103058	0.991777	0.99916	579.343	674.236	506.375	751.806
PF3D7_0821300	1278.61	-0.164238	0.357988	-0.458781	0.646392	0.782907	1359.33	1343.23	1097.64	1314.25
PF3D7_0821400	1370.4	-1.16883	0.356371	-3.27982	0.00103873	0.005831	1767.26	2026.63	882.909	804.781
PF3D7_0821500	224.955	-0.224769	0.441564	-0.509029	0.610732	0.754953	247.151	237.619	155.808	259.243
PF3D7_0821600	667.282	-0.320012	0.36146	-0.885331	0.375978	0.553491	686.973	794.682	609.247	578.225
PF3D7_0821700	1798.16	-1.34046	0.357547	-3.74905	0.000177509	0.00130251	2347.93	2808.22	1045.71	990.76
PF3D7_0821800	2467.31	0.197486	0.635848	0.310587	0.756115	0.862738	2619	1978.85	4228.78	1042.61
PF3D7_0821900	543.456	0.0964604	0.458126	0.210554	0.833235	0.912324	558.082	492.912	735.092	387.738
PF3D7_0822000	837.547	0.291045	0.414178	0.702704	0.48224	0.649645	754.74	752.133	1136.6	706.72
PF3D7_0822100	497.151	1.98413	0.367566	5.39802	6.73796e-08	1.30231e-06	188.685	212.09	817.99	769.84
PF3D7_0822200	231.282	1.60255	0.484552	3.30729	0.000942039	0.00539638	103.644	125.028	237.706	458.748
PF3D7_0822300	259.16	-0.558145	0.411265	-1.35714	0.174735	0.326931	292.329	324.68	172.787	246.845
PF3D7_0822400	387.101	0.962535	0.43638	2.20573	0.0274031	0.08367	244.493	280.168	383.526	640.218
PF3D7_0822500	400.099	1.03698	0.367167	2.82428	0.00473864	0.0207537	249.808	274.276	553.317	522.995
PF3D7_0822600	7234.75	-1.0117	0.423015	-2.39164	0.0167731	0.0575974	9713.29	9631.75	6070.5	3523.45
PF3D7_0822700	311.854	0.863165	0.384255	2.24633	0.0246829	0.0774759	215.26	227.145	445.45	359.559
PF3D7_0822800	815.484	-0.377883	0.35488	-1.06482	0.286959	0.460541	871.671	971.423	712.12	706.72
PF3D7_0822900	6114.17	-1.59182	0.564125	-2.82175	0.00477629	0.0208823	9727.91	8636.11	1496.15	4596.5
PF3D7_0823000	429.104	1.09215	0.458075	2.38421	0.017116	0.0584469	318.904	229.764	429.47	738.28
PF3D7_0823100	492.281	-0.749142	0.4262	-1.75773	0.078794	0.185521	485	748.86	321.603	413.662
PF3D7_0823200	7264.57	-0.842538	0.67771	-1.24321	0.213789	0.375711	11031.4	7624.1	8617.36	1785.4
PF3D7_0823300	4273.06	-0.619171	0.348483	-1.77676	0.0756079	0.179698	5475.85	4876.75	3241	3498.66
PF3D7_0823400	117.183	1.2904	0.477426	2.70282	0.00687533	0.0281548	50.4932	84.4431	147.817	185.979
PF3D7_0823500	665.968	-0.167041	0.418483	-0.399159	0.689776	0.817002	653.754	754.751	484.402	770.967
PF3D7_0823600	131.632	-0.1195	0.597589	-0.199971	0.841503	0.917432	158.123	116.518	188.767	63.1201
PF3D7_0823700	123.993	0.727311	0.423576	1.71708	0.0859655	0.198603	87.6987	98.8443	170.789	138.639
PF3D7_0823800	692.364	0.758422	0.408217	1.85789	0.0631849	0.157094	574.028	455.6	1029.73	710.101
PF3D7_0823900	1829.16	-0.329004	0.450402	-0.730467	0.465105	0.636081	2119.38	1954.63	2123.38	1119.25
PF3D7_0824000	130.098	0.0898706	0.621047	0.144708	0.884941	0.941752	136.863	115.209	60.9247	207.395
PF3D7_0824100	358.366	0.646984	0.396651	1.63112	0.102866	0.223608	280.37	278.204	366.547	508.342
PF3D7_0824200	585.748	0.789865	0.357708	2.20812	0.0272356	0.0832718	427.863	430.725	772.046	712.356
PF3D7_0824300	512.105	0.539222	0.417917	1.29026	0.196961	0.35498	414.575	420.252	467.423	746.17
PF3D7_0824400	1331.61	-0.121777	0.444184	-0.274158	0.783963	0.881321	1397.86	1377.93	1657.95	892.699
PF3D7_0824500	662.407	-0.824152	0.387443	-2.12715	0.0334072	0.0968964	779.987	913.164	547.324	409.154
PF3D7_0824600	893.569	-0.0800639	0.359272	-0.222851	0.823652	0.905963	867.685	968.805	922.86	814.926
PF3D7_0824700	541.568	0.202241	0.403309	0.501454	0.616051	0.758924	475.699	531.533	690.148	468.892
PF3D7_0824800	734.265	0.999179	0.454147	2.20012	0.0277983	0.0845181	483.671	495.53	675.166	1282.69
PF3D7_0824900	767.924	0.0749263	0.482424	0.155312	0.876575	0.937381	637.808	857.523	521.356	1055.01
PF3D7_0825000	681.71	0.404874	0.494007	0.819572	0.41246	0.586734	447.795	724.64	534.34	1020.07
PF3D7_0825200	444.389	-0.071321	0.384075	-0.185696	0.852683	0.92361	487.658	423.525	485.4	380.975
PF3D7_0825300	200.706	1.65586	0.494321	3.34977	0.000808786	0.0047134	69.0959	123.064	238.705	371.958
PF3D7_0825400	550.251	1.16371	0.359907	3.23336	0.00122343	0.00667458	341.493	337.772	727.102	794.637
PF3D7_0825500	1347.41	0.608214	0.564018	1.07836	0.280874	0.4541	924.822	1209.7	824.981	2430.12
PF3D7_0825600	235.502	0.606327	0.392092	1.54639	0.12201	0.251865	176.726	196.379	256.683	312.219
PF3D7_0825700	206.545	3.43218	0.425569	8.06492	7.32821e-16	5.68331e-14	38.5343	32.0753	356.56	399.009
PF3D7_0825800	511.902	3.13186	0.38763	8.0795	6.50309e-16	5.2035e-14	94.3425	114.555	847.953	990.76
PF3D7_0825900	566.937	3.68681	0.598517	6.15991	7.2785e-10	1.98329e-08	63.7808	98.8443	520.357	1584.77
PF3D7_0826000	199.546	1.81214	0.711613	2.54653	0.01088	0.0408933	77.0685	99.4989	100.875	520.741
PF3D7_0826100	4688.7	0.322878	0.449915	0.717644	0.472977	0.641797	4976.23	3356.78	3883.2	6538.57
PF3D7_0826200	217.195	1.46068	0.384875	3.79519	0.000147529	0.00110999	114.274	117.173	320.604	316.728
PF3D7_0826300	1158.12	-0.0788402	0.359012	-0.219603	0.82618	0.907334	1085.6	1293.49	1155.57	1097.84
PF3D7_0826400	743.211	-1.16246	0.421893	-2.75534	0.00586304	0.0246708	939.439	1115.43	566.3	351.669
PF3D7_0826500	3368.69	0.257619	0.365514	0.704813	0.480927	0.648743	3153.17	2984.31	3204.04	4133.24
PF3D7_0826600	419.161	0.765152	0.378151	2.0234	0.0430316	0.117382	320.233	301.115	585.277	470.019
PF3D7_0826700	11311.1	-0.813962	0.578036	-1.40815	0.159086	0.305623	16180.4	12659.9	12489.6	3914.57
PF3D7_0826900	1116.62	0.0898663	0.470019	0.191197	0.848371	0.920896	1068.33	1095.14	752.071	1550.95
PF3D7_0827000	1163.62	-0.961946	0.394588	-2.43785	0.0147749	0.0518663	1668.93	1406.73	651.196	927.64
PF3D7_0827100	865.497	0.692493	0.51179	1.35308	0.17603	0.328411	762.713	560.99	648.199	1490.09
PF3D7_0827200	201.656	1.40506	0.633304	2.21862	0.0265127	0.0817433	100.986	119.791	124.846	461.002
PF3D7_0827300	420.218	0.585485	0.44471	1.31655	0.187988	0.343102	370.726	301.77	371.541	636.837
PF3D7_0827400	158.812	0.562596	0.399452	1.40842	0.159007	0.305586	128.89	127.647	201.751	176.962
PF3D7_0827500	548.328	0.0279166	0.358363	0.0779003	0.937907	0.971239	535.493	550.517	575.289	532.012
PF3D7_0827600	883.457	-0.0111682	0.402676	-0.0277348	0.977874	0.992956	1061.69	712.857	816.991	942.293
PF3D7_0827800	4469.5	0.0431054	0.505667	0.0852446	0.932067	0.967624	4278.63	4526.54	2653.72	6419.09
PF3D7_0827900	19973.1	-0.178749	0.512684	-0.348654	0.727349	0.842889	22494.7	19923.3	26710	10764.2
PF3D7_0828000	149.88	1.73322	0.468524	3.69931	0.000216188	0.00152634	65.1096	73.3149	288.643	172.453
PF3D7_0828100	268.994	1.1632	0.424699	2.73889	0.00616478	0.0257044	184.699	147.939	302.626	440.714
PF3D7_0828200	1348.12	0.276662	0.432015	0.6404	0.521913	0.683722	1304.85	1133.76	1081.66	1872.19
PF3D7_0828300	1205.69	0.422487	0.351681	1.20134	0.22962	0.393981	1024.48	1036.23	1302.39	1459.65
PF3D7_0828400	390.575	0.691974	0.444738	1.55591	0.119729	0.248461	310.932	286.714	615.24	349.415
PF3D7_0828500	929.136	0.0961763	0.355134	0.270817	0.786532	0.882613	906.219	890.253	1021.74	898.334
PF3D7_0828600	1479.62	-0.0990736	0.348599	-0.284205	0.776254	0.876393	1559.97	1500.99	1489.16	1368.35
PF3D7_0828700	276.216	0.759933	0.486642	1.56159	0.118385	0.246706	237.849	172.814	237.706	456.494
PF3D7_0828800	5124.66	-2.61069	0.354624	-7.36186	1.81362e-13	9.32906e-12	8004.5	9610.15	1467.19	1416.82
PF3D7_0828900	2866.79	-3.08622	0.443797	-6.95412	3.54759e-12	1.49028e-10	4572.29	5687.14	776.041	431.696
PF3D7_0829000	1141.84	-0.456983	0.403588	-1.1323	0.257507	0.427404	1138.75	1502.96	803.008	1122.64
PF3D7_0829100	1286.81	-0.288963	0.34746	-0.831643	0.40561	0.581041	1424.44	1406.08	1127.61	1189.14
PF3D7_0829200	1149.51	0.676472	0.355089	1.90508	0.0567697	0.145415	931.466	838.54	1341.34	1486.7
PF3D7_0829300	1247.87	-0.152408	0.356585	-0.427411	0.66908	0.799628	1322.12	1305.27	1083.66	1280.44
PF3D7_0829400	816.057	-0.821817	0.395501	-2.07791	0.0377173	0.106457	1047.07	1037.54	477.41	702.211
PF3D7_0829500	258.777	0.98862	0.7821	1.26406	0.206209	0.366711	151.479	195.07	79.9013	608.658
PF3D7_0829600	490.542	0.316742	0.360545	0.878509	0.379667	0.556529	453.11	420.906	531.344	556.81
PF3D7_0829700	58.2234	1.53731	0.67293	2.2845	0.0223419	0.0715084	46.5069	14.4011	108.866	63.1201
PF3D7_0829800	50402.3	2.40749	0.453503	5.30866	1.10436e-07	2.02439e-06	19936.8	12038.1	66294.1	103340
PF3D7_0829900	56994.2	2.85625	0.486023	5.87678	4.18321e-09	9.81548e-08	14734.7	12928.3	62218.1	138096
PF3D7_0830100	394.767	1.03059	0.364294	2.82901	0.00466922	0.02054	264.425	254.639	522.355	537.648
PF3D7_0830200	709.409	2.23133	0.447934	4.98139	6.31285e-07	9.58527e-06	284.356	214.708	1475.18	863.393
PF3D7_0830300	72.4399	-0.280852	0.454079	-0.618509	0.53624	0.693658	81.0548	77.8971	60.9247	69.883
PF3D7_0830400	4193.25	-1.25309	0.615295	-2.03657	0.0416935	0.114663	6441.86	5374.25	3922.16	1034.72
PF3D7_0830500	6338.19	-3.69358	0.382	-9.66905	4.08157e-22	7.09489e-20	13201.3	10332.8	1021.74	796.891
PF3D7_0830600	6735.18	-2.40833	0.3477	-6.92646	4.31494e-12	1.79766e-10	10848.1	11822	2026.5	2244.15
PF3D7_0830700	502.594	-1.3322	0.407825	-3.2666	0.00108848	0.00604965	679	759.988	342.577	228.81
PF3D7_0830800	472.737	0.180336	0.552026	0.32668	0.74391	0.853642	510.247	376.394	271.664	732.644
PF3D7_0830900	1061.91	-0.637791	0.431852	-1.47687	0.139709	0.278921	1226.45	1358.94	607.25	1055.01
PF3D7_0831100	238.156	0.376899	0.599807	0.628368	0.529763	0.690061	240.507	174.123	128.841	409.154
PF3D7_0831200	2005.94	-0.52395	0.366826	-1.42833	0.153196	0.29691	2322.69	2409.57	1436.23	1855.28
PF3D7_0831300	2161.37	1.36504	0.502612	2.7159	0.00660964	0.0272884	1330.1	1087.94	1876.68	4350.78
PF3D7_0831400	847.094	-0.906741	0.619223	-1.46432	0.143106	0.283124	1165.33	1044.74	934.845	243.463
PF3D7_0831500	3292.32	-3.03753	0.386743	-7.85414	4.02532e-15	2.79048e-13	5022.74	6716.83	794.019	635.71
PF3D7_0831600	2831	-1.67262	0.399251	-4.18939	2.79707e-05	0.000264541	3416.26	5203.4	1409.26	1295.09
PF3D7_0831700	23560.1	-2.90101	0.565973	-5.1257	2.96437e-07	4.85176e-06	45734.8	37378.8	8387.64	2738.96
PF3D7_0831750	137.369	-1.61293	0.453555	-3.55619	0.000376266	0.00245694	229.877	184.597	80.9001	54.1029
PF3D7_0831800	3502.04	-4.31956	0.804008	-5.37254	7.7636e-08	1.48244e-06	8112.13	5228.27	601.257	66.5015
PF3D7_0831900	811.591	-0.561207	0.360733	-1.55574	0.11977	0.248461	970	964.877	600.259	711.228
PF3D7_0832000	281.974	-0.449586	0.86331	-0.52077	0.602527	0.749356	358.767	292.605	440.456	36.0686
PF3D7_0832100	1209.28	-3.3233	0.532559	-6.24025	4.36871e-10	1.23032e-08	2260.23	2137.92	320.604	118.35
PF3D7_0832200	583.277	-0.554079	0.483685	-1.14554	0.251987	0.421036	689.63	698.456	645.203	299.821
PF3D7_0833400	65.3993	0.271703	0.815143	0.333319	0.738893	0.849244	69.0959	49.7494	125.845	16.9072
PF3D7_0833500	961.802	-0.513304	0.393924	-1.30306	0.192556	0.349163	1284.92	977.969	897.891	686.431
PF3D7_0900100	756.308	0.489178	0.379316	1.28963	0.197179	0.355119	675.014	583.901	771.048	995.269
PF3D7_0900200	192.346	-0.347743	0.670564	-0.518583	0.604052	0.750376	264.425	166.922	272.663	65.3744
PF3D7_0900300	28.9883	-0.939412	0.731031	-1.28505	0.198775	0.357227	53.1507	23.5655	27.9655	11.2714
PF3D7_0900400	435.276	-1.40626	0.446044	-3.15274	0.00161747	0.00844065	708.233	556.408	300.629	175.835
PF3D7_0900500	898.767	-3.40438	0.51269	-6.64023	3.13196e-11	1.13584e-09	1493.53	1791.63	219.729	90.1716
PF3D7_0901500	63.7786	-0.800277	0.506749	-1.57924	0.114282	0.240942	82.3836	79.8609	57.9284	34.9415
PF3D7_0901700	522.806	-0.83513	0.542903	-1.53827	0.123983	0.255206	643.123	697.147	550.32	200.632
PF3D7_0901800	277.164	-1.23873	0.492481	-2.51528	0.0118937	0.0437635	338.836	439.89	221.726	108.206
PF3D7_0901900	63.1231	1.43871	0.492121	2.92348	0.00346145	0.0159894	39.863	28.8023	86.8927	96.9345
PF3D7_0902000	331.613	-1.15104	0.44694	-2.57537	0.0100132	0.0382442	409.26	505.349	259.679	152.165
PF3D7_0902100	1558.83	-2.27606	0.349688	-6.50883	7.57377e-11	2.52844e-09	2503.4	2664.87	546.325	520.741
PF3D7_0902200	789.971	-0.756234	0.359551	-2.10327	0.0354421	0.101571	916.85	1067.65	589.272	586.115
PF3D7_0902300	1885.05	-2.49073	0.389561	-6.39367	1.61952e-10	4.88863e-09	3080.08	3321.43	673.168	465.511
PF3D7_0902400	231.05	-1.22322	0.43878	-2.78777	0.00530722	0.0226726	280.37	366.575	166.794	110.46
PF3D7_0902500	2172.94	-3.40166	0.467624	-7.27436	3.48058e-13	1.72016e-11	3946.44	3994.36	506.375	244.59
PF3D7_0902600	312.159	-0.467773	0.375968	-1.24418	0.213433	0.375534	334.849	389.486	261.677	262.625
PF3D7_0902700	692.503	-0.368346	0.474865	-0.775686	0.437934	0.609508	696.274	864.069	401.504	808.163
PF3D7_0902800	2112.82	-0.483887	0.600849	-0.805338	0.420624	0.593774	2779.78	2148.39	2738.62	784.493
PF3D7_0902900	42.5862	-0.562123	0.556345	-1.01039	0.312311	0.487905	45.1781	56.2954	42.947	25.9243
PF3D7_0903000	696.115	0.836143	0.415593	2.01193	0.0442276	0.11986	466.397	532.843	694.143	1091.08
PF3D7_0903100	317.174	0.121009	0.492501	0.245703	0.805912	0.893862	223.233	383.594	243.699	418.171
PF3D7_0903200	5413.65	-0.399711	0.469754	-0.850894	0.394828	0.569936	6111	6206.9	6318.2	3018.49
PF3D7_0903300	2075.49	-0.245716	0.413367	-0.594426	0.552227	0.707342	2402.41	2101.26	1457.2	2341.08
PF3D7_0903400	2237.73	-0.513629	0.347908	-1.47634	0.139854	0.278988	2734.6	2529.37	1770.81	1916.15
PF3D7_0903500	1745.18	0.455548	0.665259	0.684768	0.493491	0.658118	1655.64	1288.25	715.117	3321.7
PF3D7_0903600	3703.76	-2.56786	0.485089	-5.29358	1.19945e-07	2.18282e-06	6649.15	6027.54	665.178	1473.18
PF3D7_0903700	6299.99	0.503803	0.591615	0.851571	0.394452	0.569689	6188.07	4234.59	11300	3477.24
PF3D7_0903800	184.441	1.36129	0.493084	2.76076	0.00576668	0.0243059	122.247	85.0977	187.768	342.652
[truncated: 3,073 more rows]

## Sheet: Tab3_NF54_BTZ
NF54 RNAseq analysis, DEseq2 output-BTZ_treated
[truncated: 5,042 more rows]
