# Supplementary material for: Chemogenomic Profiling of a Plasmodium falciparum Transposon Mutant Library Reveals Shared Effects of Dihydroartemisinin and Bortezomib on Lipid Metabolism and Exported Proteins
Source: Microbiol Spectr. 2023 Apr 17;11(3):e05014-22. doi: 10.1128/spectrum.05014-22 (PMC10269874; doi:10.1128/spectrum.05014-22)
Supplement: Supplemental file 7 — Data Set S5. Download spectrum.05014-22-s0007.xlsx, XLSX file, 2.2 MB [file spectrum.05014-22-s0007.xlsx]

## Sheet: Tab1_pB104_growth_Control
pB104 RNAseq analysis, DEseq2 output-No-Drug_Ctrl_treated
Gene	baseMean	log2FoldChange	lfcSE	stat	pvalue	padj	pb104.rep1.T0	pb104.rep2.T0	pb104.rep1.nodrug.ctrl.T1	pb104.rep2.nodrug.ctrl.T1
PF3D7_0100100	3098.01	-0.947639	0.373086	-2.54	0.0110851	0.0375791	4807.86	3353.05	2603.89	1627.25
PF3D7_0100200	194.59	-1.03086	0.455549	-2.26291	0.0236414	0.0670284	297.127	225.415	154.263	101.556
PF3D7_0100400	900.321	-1.57747	0.353504	-4.46238	8.10545e-06	9.30742e-05	1535.16	1162.6	476.519	427.006
PF3D7_0100600	323.56	-2.53611	0.417909	-6.06855	1.29067e-09	3.17378e-08	665.306	438.579	105.803	84.5509
PF3D7_0101300	50.5858	0.540748	0.692989	0.780312	0.435207	0.585972	53.8273	29.402	46.8443	72.2697
PF3D7_0102200	253860	-2.157	0.30971	-6.96457	3.29412e-12	1.45663e-10	415454	414002	91413.3	94569
PF3D7_0102300	1142.55	1.53062	0.465112	3.29086	0.000998819	0.00549078	288.515	883.284	1738.08	1660.31
PF3D7_0102400	276.988	1.05733	0.517962	2.04133	0.0412179	0.102405	83.9707	273.193	357.793	392.996
PF3D7_0102500	38588.6	-2.95181	0.331551	-8.90304	5.43397e-19	1.01454e-16	75265.7	61421.9	10015.8	7651.15
PF3D7_0102600	1465.38	-1.76514	0.347248	-5.08322	3.71095e-07	6.09346e-06	2329.65	2200.25	556.477	775.128
PF3D7_0102700	3038.64	-1.36913	0.355155	-3.85502	0.000115719	0.000911468	3759.3	5003.24	1385.94	2006.08
PF3D7_0102800	242.357	0.236795	0.413658	0.572442	0.567022	0.700922	243.3	202.139	280.258	243.733
PF3D7_0102900	2630.24	0.7846	0.32146	2.44074	0.0146571	0.046905	1855.97	2007.91	3255.68	3401.4
PF3D7_0103000	568.696	0.789905	0.373922	2.11249	0.0346446	0.0897909	484.446	350.373	769.7	670.266
PF3D7_0103100	417.701	0.862773	0.372123	2.31851	0.0204214	0.0601662	294.974	297.695	563.746	514.39
PF3D7_0103200	3029.73	0.798936	0.321848	2.48234	0.0130521	0.0426138	2213.38	2210.05	3599.74	4095.76
PF3D7_0103300	2505.34	-1.11807	0.338303	-3.30494	0.000949969	0.00527982	3755	3105.58	1780.08	1380.68
PF3D7_0103400	7357.71	-1.14452	0.320512	-3.57092	0.000355728	0.00231254	9236.77	11027	4767.61	4399.48
PF3D7_0103500	425.902	-0.820981	0.387724	-2.11744	0.0342229	0.0888808	456.456	630.917	279.45	336.786
PF3D7_0103600	575.3	0.298354	0.387936	0.76908	0.441846	0.592537	452.15	579.464	507.21	762.375
PF3D7_0103700	252.78	0.651067	0.448968	1.45014	0.147019	0.267457	142.104	249.917	268.143	350.957
PF3D7_0103800	2411.68	-1.05611	0.419	-2.52055	0.0117172	0.0391948	4476.28	2038.54	1852.77	1279.13
PF3D7_0103900	925.984	1.5639	0.376747	4.15106	3.30941e-05	0.000315961	353.107	580.689	1331.83	1438.31
PF3D7_0104000	168.83	-0.804832	0.46532	-1.72963	0.083696	0.175851	264.831	165.386	122.764	122.339
PF3D7_0104100	1151.88	0.443091	0.360094	1.23049	0.218515	0.360317	811.716	1139.33	1481.25	1175.21
PF3D7_0104200	7071.9	-2.01962	0.327434	-6.168	6.91586e-10	1.82528e-08	12746.3	9945.22	2952.8	2643.28
PF3D7_0104300	39794.8	-2.10818	0.333984	-6.31221	2.75082e-10	7.92394e-09	57821.3	71389.2	12826.4	17142.1
PF3D7_0104400	3931.04	-0.773512	0.327508	-2.36181	0.018186	0.0550935	5178.19	4742.29	3229.83	2573.84
PF3D7_0104500	824.59	0.956405	0.347209	2.75456	0.00587719	0.0224074	609.326	513.309	1068.53	1107.19
PF3D7_0104600	57.2924	0.539028	0.660301	0.816337	0.414307	0.56661	30.1433	62.4792	63.8051	72.7421
PF3D7_0104700	367.092	-1.83257	0.418313	-4.38085	1.18217e-05	0.000132724	445.69	700.747	134.879	187.051
PF3D7_0104800	2036.28	-1.18654	0.379744	-3.12457	0.00178065	0.00864763	2006.68	3650.74	1331.83	1155.84
PF3D7_0104900	734.485	1.08226	0.550658	1.96539	0.0493691	0.117502	404.782	536.586	1642.78	353.791
PF3D7_0105000	369.86	-1.72967	0.521209	-3.31857	0.000904783	0.00506156	727.746	410.402	84.8043	256.487
PF3D7_0105100	305.934	1.16141	0.433032	2.68204	0.00731737	0.026749	133.492	242.566	440.982	406.694
PF3D7_0105200	920.957	0.716024	0.376405	1.90227	0.0571358	0.131157	529.661	862.458	1072.57	1219.14
PF3D7_0105300	8002.92	-1.15254	0.362771	-3.17704	0.00148785	0.00746295	14020.9	8059.81	5037.37	4893.56
PF3D7_0105400	3521.87	-1.20459	0.332229	-3.62579	0.00028808	0.00194406	5600.2	4225.31	2079.72	2182.26
PF3D7_0105500	145.609	0.0466635	0.46485	0.100384	0.920039	0.949032	157.176	129.859	138.11	157.293
PF3D7_0105600	432.693	-0.303224	0.414545	-0.731461	0.464497	0.614785	615.785	341.798	359.409	413.78
PF3D7_0105700	883.624	0.501339	0.396915	1.26309	0.206557	0.345357	510.283	950.664	1125.07	948.481
PF3D7_0105800	4802.83	0.505417	0.379267	1.33262	0.182657	0.31501	2777.49	5160.05	6201.21	5072.58
PF3D7_0105900	426.148	0.829733	0.433378	1.91457	0.0555469	0.128505	322.964	291.57	362.639	727.421
PF3D7_0106000	2431.93	0.248167	0.359516	0.690282	0.490017	0.638618	1705.25	2739.28	2795.31	2487.87
PF3D7_0106100	885.592	0.853958	0.400751	2.13089	0.0330978	0.0867183	426.313	833.056	1101.65	1181.35
PF3D7_0106200	427.294	0.173024	0.390733	0.44282	0.657896	0.774148	480.14	324.647	429.675	474.713
PF3D7_0106300	18510.3	0.182302	0.340088	0.536044	0.591928	0.720834	17069.7	17614.2	23574	15783.1
PF3D7_0106400	989.898	0.165596	0.370449	0.447014	0.654865	0.771482	775.114	1090.32	881.157	1213
PF3D7_0106500	384.1	2.17928	0.411259	5.29905	1.16405e-07	2.11841e-06	105.502	170.286	663.089	597.524
PF3D7_0106600	167.285	-1.47024	0.51592	-2.84974	0.00437545	0.0177876	174.401	317.296	62.1898	115.254
PF3D7_0106700	2556.04	-0.081389	0.350624	-0.232126	0.81644	0.880797	2340.41	2914.47	2927.77	2041.5
PF3D7_0106800	1590.75	0.128946	0.411238	0.313556	0.753858	0.839058	2038.98	1002.12	1957.77	1364.15
PF3D7_0106900	452.546	1.1435	0.467997	2.4434	0.0145496	0.0466569	277.749	286.669	349.717	896.05
PF3D7_0107000	3877.09	0.093565	0.417289	0.224221	0.822585	0.885374	5029.63	2474.67	5007.49	2996.6
PF3D7_0107100	158.203	0.136198	0.45028	0.302474	0.762291	0.844213	150.717	150.685	173.647	157.765
PF3D7_0107200	261.774	0.697559	0.40575	1.71919	0.0855807	0.178935	217.462	182.537	323.064	324.033
PF3D7_0107300	260.699	-0.194605	0.411959	-0.472388	0.63665	0.756744	320.811	236.441	247.951	237.593
PF3D7_0107400	650.347	0.430194	0.350342	1.22793	0.219475	0.361323	570.57	537.811	768.892	724.114
PF3D7_0107500	32452.5	-1.63943	0.328287	-4.99388	5.91791e-07	9.12299e-06	42105.9	56161.4	14918.3	16624.4
PF3D7_0107600	155.396	-1.48913	0.49594	-3.00264	0.00267646	0.0120792	208.85	249.917	56.5362	106.279
PF3D7_0107700	65.8059	0.339277	0.792206	0.428269	0.668455	0.779117	60.2866	56.3538	18.5762	128.007
PF3D7_0107800	607.263	1.72038	0.421663	4.08	4.50366e-05	0.000408703	183.013	379.775	860.157	1006.11
PF3D7_0107900	236.768	1.009	0.436339	2.31243	0.0207542	0.0608975	120.573	192.338	315.795	318.365
PF3D7_0108000	7548.98	0.116697	0.382902	0.304769	0.760542	0.843874	9172.18	5316.86	9438.31	6268.57
PF3D7_0108100	269.92	0.901523	0.401373	2.2461	0.0246978	0.0691795	185.166	191.113	364.254	339.148
PF3D7_0108300	20079.8	-1.0609	0.319784	-3.31756	0.000908069	0.00506929	24734.7	29558.8	13778.7	12247.1
PF3D7_0108400	1884.25	-1.23616	0.374942	-3.29693	0.000977481	0.00540852	2002.38	3288.12	960.307	1286.21
PF3D7_0108500	45249.5	-2.7009	0.456033	-5.9226	3.16897e-09	7.46486e-08	108393	48477.7	16607.1	7519.83
PF3D7_0108600	1029.89	-0.715146	0.337423	-2.11943	0.0340539	0.0885597	1358.6	1201.81	793.929	765.209
PF3D7_0108700	2423.26	0.448943	0.33471	1.34129	0.179826	0.312259	1980.85	2116.94	3169.26	2426
PF3D7_0108800	1156.15	0.2843	0.337415	0.842582	0.399462	0.551998	1130.37	955.564	1287.41	1251.26
PF3D7_0108900	710.161	-2.19535	1.70325	-1.28892	0.197426	0.333005	1248.79	1082.97	18.5762	490.301
PF3D7_0109000	43059.7	-2.68406	0.31741	-8.45613	2.76406e-17	3.31753e-15	80661.3	68385.3	12156.1	11036
PF3D7_0109100	14905.2	-2.71385	0.312487	-8.68467	3.79834e-18	5.63159e-16	24978	26757	3882.42	4003.18
PF3D7_0109200	610.882	0.408233	0.373597	1.09271	0.274521	0.424262	620.091	431.229	736.586	655.624
PF3D7_0109300	291.21	1.04199	0.529604	1.96748	0.0491277	0.116983	238.993	143.335	198.684	583.826
PF3D7_0109400	1523.28	-0.632068	0.355183	-1.77956	0.0751486	0.162029	2200.46	1504.4	1099.22	1289.05
PF3D7_0109500	1005.9	-0.999251	0.458008	-2.18173	0.0291293	0.078693	1961.47	721.573	768.084	572.49
PF3D7_0109600	377.479	-1.60717	0.49772	-3.22906	0.00124197	0.00653527	854.778	282.994	184.146	187.996
PF3D7_0109700	446.774	-0.0422478	0.560703	-0.075348	0.939938	0.962077	178.707	726.474	300.449	581.464
PF3D7_0109800	1119.86	-0.138877	0.350879	-0.395798	0.692254	0.79491	1309.08	1038.87	1187.26	944.23
PF3D7_0109850	718.525	0.350162	0.363847	0.962388	0.335855	0.487768	544.733	717.898	727.701	883.769
PF3D7_0109950	675.905	0.641536	0.35876	1.7882	0.0737434	0.159655	460.762	594.165	842.389	806.304
PF3D7_0110000	1739.98	-0.0867735	0.381303	-0.227571	0.81998	0.88323	2297.35	1288.79	1860.85	1512.94
PF3D7_0110100	403.888	1.41317	0.384995	3.67062	0.000241965	0.00170118	193.778	246.241	554.862	620.67
PF3D7_0110200	317.808	0.733451	0.388146	1.88963	0.0588075	0.134079	234.687	242.566	409.483	384.494
PF3D7_0110300	38.7293	0.870164	0.754119	1.15388	0.248549	0.393429	27.9902	26.9518	37.1523	62.8227
PF3D7_0110400	1178.79	-0.555738	0.334417	-1.66181	0.0965512	0.195519	1492.09	1314.51	944.962	963.597
PF3D7_0110500	706.968	-0.235044	0.353642	-0.664639	0.506282	0.652186	680.378	847.757	641.282	658.458
PF3D7_0110600	6613.3	-1.52794	0.32615	-4.68477	2.80274e-06	3.6508e-05	10539.4	9102.36	3762.89	3048.55
PF3D7_0110700	5541.66	-0.367336	0.331268	-1.10888	0.267482	0.416037	6960.95	5526.35	5306.32	4373.03
PF3D7_0110800	7128.98	-1.60727	0.324594	-4.95163	7.35958e-07	1.11077e-05	11880.8	9588.72	3722.5	3323.94
PF3D7_0110900	113.247	1.6519	0.534528	3.0904	0.00199889	0.00948815	51.6742	57.5789	131.649	212.086
PF3D7_0111000	4232.58	-0.0828065	0.357221	-0.231808	0.816687	0.880797	3854.04	4852.55	5001.84	3221.91
PF3D7_0111200	106.006	1.62083	0.550111	2.94637	0.00321531	0.0140332	58.1335	46.5531	119.534	199.805
PF3D7_0111300	1155.92	1.54516	0.390347	3.95843	7.54429e-05	0.000632791	426.313	750.975	1961.81	1484.6
PF3D7_0111400	277.298	1.73758	0.457531	3.79773	0.000146025	0.00112213	105.502	149.46	307.718	546.51
PF3D7_0111500	4549.23	-0.880124	0.404484	-2.17592	0.0295614	0.0796893	8127.93	3664.22	3414.78	2989.98
PF3D7_0111600	54.1837	-0.852851	0.656156	-1.29977	0.19368	0.328403	86.1237	53.9036	32.3064	44.401
PF3D7_0111800	776.249	1.38973	0.372033	3.7355	0.000187343	0.0013807	348.801	507.184	1015.23	1233.78
PF3D7_0111900	1120.9	-0.238906	0.403833	-0.591596	0.554121	0.691052	1621.28	807.329	1120.22	934.783
PF3D7_0112000	380.855	1.04337	0.377139	2.76654	0.00566542	0.0217513	254.065	243.791	514.479	511.084
PF3D7_0112200	2040.22	1.93545	0.382025	5.06629	4.0565e-07	6.53317e-06	585.641	1102.57	3254.06	3218.6
PF3D7_0112300	95.568	0.355619	0.723451	0.491559	0.623031	0.747075	114.114	53.9036	179.3	34.954
PF3D7_0112700	1461.17	0.290494	1.33473	0.217642	0.827708	0.888517	1677.26	951.889	2888.19	327.339
PF3D7_0112800	553.996	-0.491995	0.367633	-1.33828	0.180806	0.313211	555.498	738.724	469.25	452.512
PF3D7_0112900	1683.88	-3.17853	0.451456	-7.04061	1.91395e-12	8.85157e-11	3841.12	2225.97	194.646	473.768
PF3D7_0113000	4171.09	0.131305	0.324653	0.404449	0.685883	0.790836	4398.77	3564.99	4445.36	4275.25
PF3D7_0113100	75.2485	0.0147851	0.583775	0.0253267	0.979794	0.987631	55.9804	93.1062	73.497	78.4103
PF3D7_0113200	1895.49	0.511998	0.358866	1.42671	0.153663	0.276489	1769.84	1356.17	2640.24	1815.72
PF3D7_0113300	2423.01	0.0496802	0.327002	0.151926	0.879245	0.923344	2176.78	2584.92	2553.01	2377.34
PF3D7_0113400	107.782	-0.723425	0.499914	-1.4471	0.147869	0.268755	139.951	128.634	83.1889	79.355
PF3D7_0113600	1163.44	-1.88301	0.344261	-5.46972	4.50747e-08	8.63961e-07	1688.03	1972.38	548.401	444.955
PF3D7_0113700	4771.73	-1.46431	0.342173	-4.27945	1.87353e-05	0.000197583	8351.85	5658.65	2563.51	2512.91
PF3D7_0113800	254.424	-0.836024	0.425978	-1.9626	0.0496928	0.11805	260.524	390.801	198.684	167.685
PF3D7_0113900	405.59	-0.188331	0.371806	-0.506529	0.612485	0.737058	456.456	407.952	379.6	378.353
PF3D7_0114000	916.626	-0.0238688	0.34892	-0.0684079	0.945461	0.965964	977.505	871.033	1011.19	806.776
PF3D7_0114100	37.8828	1.68573	0.93608	1.80084	0.0717285	0.156201	4.30619	30.6271	28.2681	88.3297
PF3D7_0114300	9.01997	0.607882	1.40224	0.433507	0.664646	0.777735	4.30619	9.80066	9.69191	12.2811
PF3D7_0115100	30.8573	1.40293	0.863288	1.62511	0.10414	0.207171	8.61237	24.5016	41.1906	49.1245
PF3D7_0115600	209.648	-0.710503	0.465061	-1.52776	0.126572	0.2403	333.73	187.438	180.916	136.51
PF3D7_0115700	154.022	-0.203219	0.496308	-0.40946	0.682202	0.788215	200.238	129.859	176.877	109.113
PF3D7_0200100	684.034	-0.340042	0.381254	-0.891905	0.372444	0.525466	887.075	641.943	708.317	498.803
PF3D7_0200200	263.715	-1.07839	0.443502	-2.43154	0.0150347	0.0477268	406.935	308.721	214.03	125.173
PF3D7_0201500	1596.78	-0.748605	0.332142	-2.25387	0.0242041	0.0682781	1883.96	2119.39	1276.1	1107.66
PF3D7_0201600	1521.55	-0.522706	0.346703	-1.50765	0.131644	0.247268	2054.05	1535.03	1356.87	1140.26
PF3D7_0201700	4032.32	-1.37783	0.332992	-4.13773	3.50765e-05	0.000331125	4956.42	6690.17	2276.79	2205.88
PF3D7_0201800	5434.47	-1.02718	0.35384	-2.90294	0.00369672	0.0156335	8562.85	6020.05	4160.25	2994.71
PF3D7_0201900	1344.42	0.328009	0.342374	0.958044	0.338041	0.490378	1339.22	1046.22	1584.63	1407.61
PF3D7_0202000	37201.3	-0.264238	0.413481	-0.639057	0.522786	0.666337	50651.5	30546.2	45477.7	22129.7
PF3D7_0202100	28152.9	-2.00349	0.360775	-5.55329	2.80337e-08	5.49876e-07	37050.4	53082.8	8915.75	13562.6
PF3D7_0202200	12271.1	-1.21887	0.356173	-3.42213	0.000621317	0.00368912	19453.2	14882.3	5779.61	8969.48
PF3D7_0202300	194.595	0.297264	0.488352	0.608709	0.542717	0.680968	129.186	219.29	158.301	271.602
PF3D7_0202400	1334.28	0.741628	0.367296	2.01916	0.0434709	0.106636	757.889	1237.33	1695.28	1646.62
PF3D7_0202500	262878	-3.48731	0.396419	-8.79703	1.40487e-18	2.36065e-16	661361	304065	40666.5	45418.9
PF3D7_0202600	1184.16	0.896996	0.381665	2.35022	0.0187623	0.0564325	605.019	1047.45	1683.16	1400.99
PF3D7_0202700	762.135	0.0535599	0.36616	0.146275	0.883705	0.926105	876.309	621.117	713.163	837.951
PF3D7_0202800	491.465	0.938236	0.374432	2.50576	0.0122189	0.0404436	297.127	376.1	596.86	695.773
PF3D7_0202900	473.383	1.11344	0.419527	2.65405	0.0079533	0.0288436	249.759	347.923	474.904	820.946
PF3D7_0203000	3465.57	-1.14178	0.36642	-3.11604	0.00183297	0.00883363	3701.17	5837.52	1825.31	2498.27
PF3D7_0203100	2502.14	-1.56191	0.349112	-4.47396	7.67853e-06	8.91877e-05	2999.26	4476.45	1213.1	1319.75
PF3D7_0203200	423.545	0.819654	0.424064	1.93286	0.0532538	0.124746	230.381	381.001	430.483	652.317
PF3D7_0203300	466.631	0.95963	0.422854	2.26941	0.0232432	0.0664599	383.251	252.367	459.558	771.35
PF3D7_0203400	2271.36	-0.298093	0.444614	-0.670454	0.502569	0.649269	3647.34	1364.74	2328.48	1744.87
PF3D7_0203600	146.409	1.21612	0.473038	2.57087	0.0101444	0.0349781	77.5114	98.0066	216.453	193.664
PF3D7_0203700	1377.53	-0.899437	0.353023	-2.54781	0.0108401	0.0368723	1772	1814.35	1142.03	781.741
PF3D7_0203800	508.49	-0.148252	0.381103	-0.389006	0.697271	0.798802	626.55	443.48	524.171	439.759
PF3D7_0203900	346.194	0.478945	0.411471	1.16398	0.244431	0.388945	353.107	226.64	441.79	363.238
PF3D7_0204000	138.153	0.440318	0.476245	0.924561	0.355195	0.509109	133.492	101.682	150.225	167.212
PF3D7_0204100	6273.77	0.126323	0.346792	0.364262	0.715662	0.811073	6295.65	5702.76	7912.64	5184.05
PF3D7_0204200	12310.6	-1.95916	0.313889	-6.24158	4.33175e-10	1.18676e-08	20404.9	18764.6	4873.42	5199.64
PF3D7_0204300	631.353	1.72199	0.39965	4.30875	1.64183e-05	0.000177606	208.85	376.1	923.963	1016.5
PF3D7_0204400	63.8007	1.35764	0.652475	2.08076	0.0374562	0.0952658	21.5309	49.0033	86.4196	98.2491
PF3D7_0204500	529.219	1.48849	0.382889	3.88752	0.000101273	0.000809059	226.075	328.322	832.697	729.783
PF3D7_0204600	352.58	1.04673	0.3962	2.64192	0.00824364	0.0296195	191.625	267.068	479.75	471.879
PF3D7_0204700	4243.78	-0.250842	0.320178	-0.783446	0.433365	0.58396	4338.48	4884.4	4056.07	3696.15
PF3D7_0204800	464.164	1.54113	0.382352	4.03067	5.5618e-05	0.00048702	200.238	273.193	661.473	721.753
PF3D7_0204900	726.283	1.15143	0.398208	2.89152	0.00383379	0.0160383	318.658	580.689	1079.03	926.753
PF3D7_0205000	75.6187	1.80565	0.681901	2.64797	0.00809767	0.0292829	34.4495	33.0772	57.3438	177.604
PF3D7_0205100	207.392	0.61019	0.427711	1.42664	0.153684	0.276489	152.87	175.187	231.798	269.713
PF3D7_0205200	132.053	-0.155594	0.470912	-0.330409	0.741091	0.831295	139.951	138.434	122.764	127.062
PF3D7_0205300	72.2945	-0.835373	0.569253	-1.46749	0.142243	0.261563	94.7361	90.6561	50.8826	52.9033
PF3D7_0205400	726.457	0.0362538	0.416301	0.0870856	0.930604	0.95581	943.055	493.708	606.552	862.513
PF3D7_0205500	1175.63	-0.110818	0.350117	-0.316519	0.751609	0.837515	1322	1119.73	1288.22	972.571
PF3D7_0205600	579.597	0.282987	0.355143	0.796826	0.425552	0.576322	542.58	503.509	658.243	614.057
PF3D7_0205700	1090.34	0.204306	0.358962	0.569156	0.56925	0.70247	865.544	1160.15	1016.84	1318.8
PF3D7_0205800	1341.8	0.941454	0.345212	2.72718	0.00638789	0.0239974	1005.49	833.056	1964.23	1564.43
PF3D7_0205900	15665.9	0.430722	0.340267	1.26583	0.205573	0.344397	11850.6	14837	20952.3	15023.6
PF3D7_0206000	1832.81	-1.20767	0.351715	-3.43366	0.000595483	0.00356089	2047.59	3067.61	1106.49	1109.55
PF3D7_0206100	2649.93	-1.2588	0.347546	-3.62195	0.000292387	0.00196261	4467.67	3008.8	1616.93	1506.33
PF3D7_0206200	18724	-2.80881	0.318485	-8.81927	1.15213e-18	2.00272e-16	35097.6	30444.5	4985.68	4368.3
PF3D7_0206300	5000.31	-1.04347	0.323469	-3.22586	0.00125596	0.00659509	6024.36	7442.37	3290.41	3244.11
PF3D7_0206500	1539.82	-0.454617	0.340288	-1.33597	0.181557	0.31368	1595.44	1965.03	1180.8	1418
PF3D7_0206600	131.936	-0.0594589	0.519603	-0.114431	0.908896	0.941802	109.808	159.261	92.8809	165.795
PF3D7_0206700	13712.1	-1.25557	0.358918	-3.49822	0.000468377	0.00291133	14918.8	23738.4	7028.25	9163.14
PF3D7_0206800	198773	-2.57785	0.496749	-5.18944	2.10929e-07	3.6313e-06	518738	162288	77054.8	37010.6
PF3D7_0206900	34998.1	-3.31787	0.375068	-8.84605	9.06717e-19	1.63242e-16	83240.8	43992.7	6743.15	6015.87
PF3D7_0207000	47627.1	-1.90367	0.385058	-4.94385	7.6596e-07	1.14252e-05	96251.9	54078.8	24185.4	15992.4
PF3D7_0207100	14865.1	-2.07289	0.313243	-6.61752	3.65278e-11	1.28767e-09	24435.5	23606.1	5975.07	5443.85
PF3D7_0207200	656.938	-1.81788	0.396842	-4.58088	4.63026e-06	5.70688e-05	1225.11	823.255	229.375	350.012
PF3D7_0207300	406.909	-1.55771	0.375241	-4.15124	3.30677e-05	0.000315961	570.57	644.393	193.031	219.643
PF3D7_0207400	6836.99	0.55836	0.347594	1.60635	0.108196	0.213053	5585.12	5474.89	9914.02	6373.91
PF3D7_0207500	7800.52	0.301424	0.356557	0.845374	0.397902	0.550597	6709.04	7267.19	10741.9	6483.97
PF3D7_0207600	60568.9	0.319616	0.365999	0.873269	0.382517	0.535841	57397.2	50376.6	86115.9	48385.8
PF3D7_0207700	13497.2	0.367812	0.362593	1.01439	0.310395	0.462519	12856.1	10715.8	19140.7	11276
PF3D7_0207800	7425.35	0.309399	0.362758	0.852908	0.39371	0.545995	6696.12	6567.67	10429.3	6008.31
PF3D7_0207900	1409.01	-0.215227	0.348592	-0.617418	0.536959	0.676533	1679.41	1348.82	1475.59	1132.23
PF3D7_0208000	2794.68	-0.0634743	0.35854	-0.177035	0.859481	0.910614	2428.69	3281.99	3250.83	2217.22
PF3D7_0208100	3259.85	0.716194	0.333683	2.14633	0.0318464	0.0843602	2303.81	2629.03	4576.2	3530.35
PF3D7_0208200	1764.96	0.110656	0.338501	0.326901	0.743742	0.832047	1481.33	1912.35	1730.01	1936.17
PF3D7_0208300	425.154	0.290035	0.377003	0.769318	0.441704	0.592505	338.036	426.329	450.674	485.577
PF3D7_0208400	1892.91	0.245963	0.355502	0.691874	0.489016	0.637809	1358.6	2103.47	2092.65	2016.94
PF3D7_0208500	883.043	0.310161	0.339024	0.914862	0.360264	0.513455	788.032	788.953	970.807	984.38
PF3D7_0208600	1317.02	0.850375	0.345246	2.4631	0.0137741	0.0446243	1039.94	840.406	1864.89	1522.86
PF3D7_0208700	1147.1	1.19766	0.36384	3.29172	0.000995765	0.00547997	561.957	829.381	1440.86	1756.2
PF3D7_0208800	222.622	0.621716	0.473198	1.31386	0.188893	0.322846	232.534	120.058	226.145	311.752
PF3D7_0208900	117.189	1.18166	0.515101	2.29404	0.021788	0.0632317	58.1335	84.5307	143.763	182.328
PF3D7_0209000	79.2674	0.850428	0.561445	1.51471	0.129845	0.244783	58.1335	55.1287	96.1115	107.696
PF3D7_0209100	2694.11	0.191392	0.35602	0.537587	0.590862	0.719975	2794.72	2237	3451.94	2292.79
PF3D7_0209200	1567.02	0.0397227	0.331769	0.11973	0.904697	0.940611	1606.21	1484.8	1709.01	1468.07
PF3D7_0209300	497.095	1.55393	0.386721	4.01823	5.86381e-05	0.000507894	211.003	292.795	659.858	824.725
PF3D7_0209400	1233.55	0.0500805	0.341418	0.146684	0.883382	0.925998	1337.07	1087.87	1338.29	1170.96
PF3D7_0209500	1558.94	-0.658828	0.411391	-1.60146	0.109274	0.214757	1386.59	2430.56	878.734	1539.87
PF3D7_0209600	5732.91	0.207887	0.335621	0.61941	0.535646	0.675837	4609.77	6029.85	6792.42	5499.59
PF3D7_0209700	7932.95	-1.54475	0.322247	-4.79368	1.63751e-06	2.26777e-05	10543.7	13087.6	4127.14	3973.42
PF3D7_0209800	19710	-0.269512	0.338295	-0.796676	0.425639	0.576322	24525.9	18566.1	20282.8	15465.3
PF3D7_0210000	2922.83	0.270912	0.32388	0.836458	0.402897	0.555895	2786.1	2512.64	3400.25	2992.35
PF3D7_0210100	13754	-1.41603	0.4529	-3.12659	0.00176847	0.0086203	29495.2	10524.7	9044.98	5951.15
PF3D7_0210200	2415.53	1.17176	0.332667	3.52234	0.000427757	0.00269541	1403.82	1565.65	3716.85	2975.81
PF3D7_0210300	1899.27	0.764486	0.327801	2.33216	0.0196922	0.0585999	1496.4	1319.41	2304.25	2477.01
PF3D7_0210400	535.599	0.826904	0.373911	2.2115	0.0270013	0.0742111	411.241	361.399	782.622	587.133
PF3D7_0210500	373.918	-0.789369	0.415889	-1.89803	0.0576925	0.13211	372.485	574.563	226.952	321.671
PF3D7_0210600	23321.2	-2.71114	0.361791	-7.49366	6.6979e-14	3.79372e-12	50931.4	29996.1	5627.77	6729.59
PF3D7_0210700	1201.64	-1.05609	0.452998	-2.33134	0.0197355	0.0586942	1509.32	1737.17	412.714	1147.34
PF3D7_0210800	625.351	0.0810682	0.492766	0.164516	0.869325	0.916409	503.824	711.773	314.18	971.626
PF3D7_0210900	5831.01	0.0161472	0.335789	0.0480873	0.961647	0.975384	4831.54	6763.68	6083.29	5645.54
PF3D7_0211000	505.441	-0.135519	0.446857	-0.303272	0.761683	0.843995	663.153	396.927	323.064	638.619
PF3D7_0211100	80.0099	0.101593	0.618804	0.164177	0.869592	0.916498	99.0423	56.3538	54.1132	110.53
PF3D7_0211200	1056.05	-0.0686428	0.390501	-0.175781	0.860466	0.911262	1405.97	758.326	977.268	1082.63
PF3D7_0211300	392.27	0.531111	0.3825	1.38852	0.164977	0.292012	359.567	282.994	482.98	443.538
PF3D7_0211400	255.823	-0.197865	0.410156	-0.482414	0.629512	0.752161	241.146	305.045	225.337	251.763
PF3D7_0211500	527.745	0.649777	0.372051	1.74647	0.0807288	0.170931	348.801	471.657	656.627	633.895
PF3D7_0211600	832.39	-1.11335	0.456289	-2.44001	0.0146868	0.0469474	1670.8	607.641	522.556	528.561
PF3D7_0211700	1087.36	0.520237	0.338273	1.53792	0.124068	0.236724	826.788	959.239	1314.06	1249.37
PF3D7_0211800	5406.9	0.201866	0.339997	0.593729	0.552693	0.690148	5873.64	4186.11	6260.98	5306.87
PF3D7_0211900	962.373	1.37116	0.385987	3.55236	0.000381797	0.00245484	389.71	681.146	1281.76	1496.88
PF3D7_0212000	543.064	0.962666	0.418948	2.29782	0.0215722	0.0626414	266.984	467.981	576.669	860.624
PF3D7_0212100	1460.97	0.519444	0.361032	1.43877	0.150215	0.272169	1309.08	1092.77	2068.42	1373.6
PF3D7_0212200	346.256	0.172762	0.435455	0.396738	0.691561	0.794475	297.127	354.049	254.413	479.437
PF3D7_0212300	6473.18	-0.741243	0.349082	-2.12341	0.0337195	0.0879358	8885.82	7314.97	5822.42	3869.5
PF3D7_0212400	1267.65	0.549453	0.346736	1.58464	0.113047	0.221309	878.462	1178.53	1439.25	1574.35
PF3D7_0212500	2104.98	0.0579224	0.322406	0.179656	0.857422	0.909759	2038.98	2086.31	2187.95	2106.69
PF3D7_0212600	40682.5	-3.35088	0.344388	-9.72998	2.24644e-22	9.4369e-20	89032.6	59171.5	7851.26	6674.8
PF3D7_0212700	203.017	0.865484	0.450454	1.92136	0.0546866	0.127089	148.563	139.659	205.953	317.892
PF3D7_0212800	1548.54	-0.704127	0.334362	-2.10588	0.0352148	0.0906628	2116.49	1722.47	1154.95	1200.24
PF3D7_0212900	8426.41	-0.178433	0.32475	-0.549449	0.582697	0.714516	8422.9	9469.88	8777.64	7035.2
PF3D7_0213000	1160.3	-0.222265	0.337721	-0.658132	0.510454	0.656093	1250.95	1248.36	975.653	1166.24
PF3D7_0213100	2264.58	-0.224625	0.364963	-0.615473	0.538242	0.677812	2973.42	1908.68	2373.71	1802.49
PF3D7_0213200	354.684	0.842575	0.462194	1.82299	0.0683051	0.15069	264.831	243.791	276.22	633.895
PF3D7_0213300	229.394	-0.711795	0.421034	-1.69059	0.0909154	0.187329	314.352	256.042	155.878	191.302
PF3D7_0213400	1206.42	-0.56861	0.410101	-1.38651	0.165591	0.29279	1970.08	913.911	953.038	988.631
PF3D7_0213500	802.706	-0.165803	0.343987	-0.482003	0.629804	0.752167	796.645	900.435	760.815	752.928
PF3D7_0213600	182.122	0.319602	0.482421	0.662497	0.507653	0.653159	146.41	177.637	141.34	263.1
PF3D7_0213700	329.524	-0.0793744	0.411329	-0.192971	0.846982	0.902481	404.782	273.193	358.601	281.521
PF3D7_0213800	47.0435	1.73196	0.712428	2.43106	0.0150547	0.0477601	21.5309	22.0515	58.1515	86.4403
PF3D7_0213900	596.41	-1.00928	0.357238	-2.82524	0.00472446	0.0188866	848.319	746.075	369.908	421.337
PF3D7_0214000	4022.03	-0.128182	0.334249	-0.383493	0.701355	0.801162	3767.91	4632.04	4294.33	3393.84
PF3D7_0214100	22785.2	-0.369428	0.326433	-1.13171	0.257756	0.404026	24543.1	26829.3	22581.4	17187
PF3D7_0214200	2154.66	-0.157342	0.344039	-0.457337	0.647429	0.765046	2482.52	2061.81	2342.21	1732.11
PF3D7_0214300	1374.01	-0.348555	0.344297	-1.01237	0.311362	0.463549	1322	1755.54	1149.3	1269.21
PF3D7_0214400	1503.03	-0.557867	0.343827	-1.62253	0.104691	0.207856	1513.62	2065.49	1211.49	1221.5
PF3D7_0214600	17536.5	-2.47174	0.345055	-7.16334	7.87343e-13	3.81634e-11	24446.2	34985.9	4682.81	6030.98
PF3D7_0214700	6461.8	-2.22205	0.323065	-6.87802	6.06892e-12	2.44747e-10	9516.67	11768.1	2221.87	2340.5
PF3D7_0214800	2512.62	-2.06166	0.324442	-6.3545	2.09112e-10	6.20078e-09	3787.29	4320.86	940.923	1001.38
PF3D7_0214900	9619.28	-0.957778	0.358451	-2.672	0.00754018	0.0274838	9953.75	15444.6	7483.77	5595
PF3D7_0215000	2662.34	0.11037	0.322207	0.342545	0.731941	0.82402	2435.15	2685.38	2859.11	2669.73
PF3D7_0215100	2697.92	-0.508084	0.346255	-1.46737	0.142275	0.261563	3531.07	2805.44	2578.05	1877.12
PF3D7_0215200	485.466	-0.908592	0.364827	-2.49047	0.0127573	0.0418953	594.254	672.57	319.833	355.208
PF3D7_0215300	3089.65	-2.00996	0.364963	-5.5073	3.64383e-08	7.03776e-07	3718.39	6181.76	1122.65	1335.81
PF3D7_0215400	6803.91	-0.758211	0.333131	-2.27601	0.0228452	0.0655449	7421.71	9680.6	5532.47	4580.86
PF3D7_0215500	1456.48	-0.030226	0.357325	-0.0845897	0.932588	0.956495	1175.59	1766.57	1355.25	1528.53
PF3D7_0215600	778.165	0.141086	0.350561	0.402458	0.687347	0.791257	678.224	801.204	872.272	760.958
PF3D7_0215700	7093.86	-0.103596	0.343667	-0.301443	0.763076	0.844269	7843.72	6853.11	8160.59	5518.01
PF3D7_0215800	578.369	0.951675	0.360057	2.64313	0.00821447	0.0295677	387.557	400.602	826.236	699.08
PF3D7_0215900	388.955	1.04895	0.386754	2.71219	0.00668404	0.0249528	249.759	257.267	455.52	593.273
PF3D7_0216000	438.513	0.258881	0.380251	0.680815	0.495989	0.643358	338.036	459.406	483.788	472.824
PF3D7_0216100	367.064	0.106281	0.388132	0.273827	0.784218	0.857722	305.739	400.602	361.831	400.081
PF3D7_0216200	394.59	0.00907664	0.410884	0.0220905	0.982376	0.989047	493.058	295.245	360.216	429.84
PF3D7_0216300	214.542	0.685331	0.432707	1.58382	0.113234	0.221416	148.563	180.087	230.991	298.526
PF3D7_0216400	466.994	1.31328	0.408249	3.21686	0.00129604	0.00673539	217.462	317.296	533.055	800.163
PF3D7_0216500	373.64	1.34307	0.411964	3.26016	0.00111349	0.00599692	157.176	263.393	549.209	524.782
PF3D7_0216600	6065.45	-1.77466	0.336014	-5.2815	1.2813e-07	2.31506e-06	10881.7	7893.2	2922.92	2563.92
PF3D7_0216700	12410.3	-2.09666	0.331333	-6.32797	2.4841e-10	7.19675e-09	17409.9	22824.5	4287.86	5118.87
PF3D7_0216800	1673.32	0.274843	0.34513	0.796346	0.425831	0.576427	1552.38	1476.22	2131.41	1533.25
PF3D7_0216900	224.193	0.940344	0.440337	2.13551	0.0327192	0.0860843	118.42	187.438	286.719	304.194
PF3D7_0217000	437.497	1.06005	0.410043	2.58521	0.00973202	0.0336482	251.912	314.846	448.251	734.979
PF3D7_0217100	4038.44	0.23436	0.342125	0.685012	0.493336	0.641451	4067.19	3355.5	5076.95	3654.11
PF3D7_0217200	204.579	-0.0291687	0.47684	-0.0611709	0.951223	0.96976	183.013	230.315	138.11	266.878
PF3D7_0217300	982.176	-0.289154	0.398031	-0.726461	0.467556	0.617224	1218.65	943.313	622.706	1144.03
PF3D7_0217400	711.952	0.457868	0.374599	1.22229	0.221598	0.363159	613.632	586.814	652.589	994.772
PF3D7_0217500	24031.6	-2.44243	0.383067	-6.37597	1.81811e-10	5.42313e-09	51547.2	29642.1	9011.87	5925.17
PF3D7_0217600	1097.43	0.642701	0.349439	1.83924	0.0658804	0.146301	729.899	982.516	1383.52	1293.77
PF3D7_0217700	829.5	0.176818	0.438859	0.402904	0.687019	0.791061	447.843	1107.47	835.928	926.753
PF3D7_0217800	6934.76	-0.0395809	0.355304	-0.1114	0.911299	0.943279	8588.69	5472.44	7571.81	6106.08
PF3D7_0217900	3476.99	0.754394	0.326043	2.31379	0.0206795	0.0607627	2351.18	2823.81	4603.66	4129.29
PF3D7_0218000	2565.47	0.0913333	0.364943	0.250267	0.802381	0.871339	3106.91	1863.35	2829.23	2462.37
PF3D7_0218100	479.864	0.45925	0.475023	0.966796	0.333646	0.48568	521.049	289.119	338.409	770.877
PF3D7_0218200	417.258	-0.187421	0.423621	-0.442426	0.658181	0.774303	387.557	501.059	277.835	502.582
PF3D7_0218300	1417.9	0.222307	0.33261	0.668372	0.503896	0.650484	1356.45	1261.83	1422.29	1631.03
PF3D7_0218400	1100.76	-0.669482	0.336893	-1.98723	0.0468975	0.112953	1371.52	1331.66	911.04	788.827
PF3D7_0218500	1216.74	-0.732933	0.433729	-1.68984	0.0910584	0.187357	2161.71	878.384	989.383	837.479
PF3D7_0218600	1701.88	-0.186207	0.326655	-0.570041	0.56865	0.70209	1765.54	1857.22	1658.13	1526.64
PF3D7_0218700	1521.61	0.0387407	0.406542	0.0952932	0.924082	0.95144	1042.1	1958.91	1216.34	1869.09
PF3D7_0218800	342.508	-0.773082	0.555182	-1.39248	0.163776	0.290395	579.182	286.669	113.072	391.107
PF3D7_0219100	302.453	-1.07644	0.393887	-2.73286	0.00627878	0.0236911	432.772	388.351	178.493	210.196
PF3D7_0219200	8596.92	-0.592528	0.354186	-1.67293	0.0943408	0.191995	12819.5	7857.68	7154.25	6556.24
PF3D7_0219300	222.529	1.30252	0.526855	2.47225	0.0134266	0.0436949	111.961	144.56	168.801	464.794
PF3D7_0219400	8786.11	-1.10022	0.450804	-2.44057	0.0146642	0.046905	17851.3	6115.61	6273.09	4904.42
PF3D7_0219500	1162.58	-0.119796	0.351455	-0.340858	0.73321	0.824812	1369.37	1053.57	995.037	1232.36
PF3D7_0219600	2178.59	0.697842	0.340974	2.04662	0.0406958	0.101307	1799.99	1524	3068.3	2322.08
PF3D7_0219700	3784.63	-0.898492	0.370995	-2.42185	0.0154419	0.0486516	3912.17	5940.42	2105.57	3180.34
PF3D7_0219800	4166.66	-2.17572	0.333215	-6.5295	6.59911e-11	2.18856e-09	7406.64	6240.57	1321.33	1698.1
PF3D7_0219900	1203.04	-1.9269	0.478296	-4.02869	5.60895e-05	0.000490029	2252.14	1559.53	244.721	755.762
PF3D7_0220000	50748.7	-2.41165	0.317033	-7.60694	2.80653e-14	1.72533e-12	89146.7	81732.6	17391.3	14724.1
PF3D7_0220100	2738.73	-1.51303	0.321752	-4.70248	2.57021e-06	3.40064e-05	4252.36	3860.23	1465.9	1376.43
PF3D7_0220200	9885.07	-0.968664	0.318475	-3.04157	0.00235348	0.0108247	12124.1	14044.3	6346.59	7025.28
PF3D7_0220300	336.382	-0.481317	0.409286	-1.17599	0.239599	0.384656	331.576	452.055	235.029	326.867
PF3D7_0220400	522.907	-3.21987	0.385784	-8.34629	7.04401e-17	7.71932e-15	1016.26	873.484	82.3813	119.505
PF3D7_0220500	3159.39	-1.1135	0.31798	-3.50179	0.000462136	0.00287608	4332.02	4311.06	1966.65	2027.8
PF3D7_0220600	3064.19	-0.642725	0.361077	-1.78002	0.0750723	0.161959	3121.99	4349.04	1932.73	2853
PF3D7_0220700	885.474	-1.7036	0.361667	-4.71042	2.47211e-06	3.27945e-05	1231.57	1478.67	348.909	482.743
PF3D7_0220800	14044.1	0.0480505	0.408945	0.117499	0.906465	0.941192	8952.56	18665.4	17271	11287.3
PF3D7_0221200	380.292	2.86748	0.427963	6.7003	2.07995e-11	7.88349e-10	64.5928	116.383	628.359	711.833
PF3D7_0221700	613.547	-0.727096	0.353195	-2.05863	0.03953	0.0988736	738.511	791.403	437.751	486.522
PF3D7_0223400	210.388	-1.63326	0.456835	-3.57517	0.000350001	0.00228463	394.016	242.566	117.111	87.8573
PF3D7_0223500	373.544	0.0247339	0.451487	0.0547831	0.956311	0.972745	484.446	257.267	467.635	284.828
PF3D7_0300100	2873.1	-0.397528	0.390714	-1.01744	0.308943	0.461447	4073.65	2459.96	3073.14	1885.63
PF3D7_0300200	531.991	0.0759054	0.428794	0.177021	0.859492	0.910614	669.612	367.525	667.127	423.699
PF3D7_0301200	1430.19	-0.650674	0.359698	-1.80894	0.07046	0.154095	1386.59	2107.14	1036.23	1190.8
PF3D7_0301300	1749.69	-0.944519	0.41364	-2.28343	0.022405	0.0646499	1588.98	3016.15	900.54	1493.1
PF3D7_0301400	207.979	1.39473	0.437023	3.19143	0.00141568	0.00720128	107.655	121.283	265.72	337.259
PF3D7_0301500	412.313	0.489116	0.407014	1.20172	0.229472	0.372911	342.342	344.248	361.831	600.831
PF3D7_0301600	3807.47	-0.306086	0.345407	-0.88616	0.375531	0.528933	3378.2	5039.99	3530.28	3281.42
PF3D7_0301700	2573.87	0.0966252	0.346775	0.27864	0.780521	0.856277	2915.29	2061.81	2412.48	2905.9
PF3D7_0301800	19000.1	-1.86903	0.33176	-5.63369	1.76399e-08	3.55691e-07	32445	27222.5	7014.52	9318.55
PF3D7_0301900	67.6567	-0.440548	0.809048	-0.544527	0.586079	0.716746	99.0423	57.5789	12.9226	101.083
PF3D7_0302000	3248.8	-0.38768	0.357314	-1.08498	0.277928	0.427783	4213.6	3152.14	3357.44	2272.01
PF3D7_0302100	2010.9	0.235723	0.335916	0.701731	0.482847	0.630414	1769.84	1923.38	2449.63	1900.74
PF3D7_0302200	7247.95	-0.558666	0.334601	-1.66965	0.0949887	0.192924	8384.15	8883.07	6837.65	4886.95
PF3D7_0302300	271.267	-1.09437	0.404873	-2.70299	0.0068719	0.0254528	389.71	349.148	192.223	153.987
PF3D7_0302500	73067.8	-0.643847	0.342858	-1.87788	0.0603974	0.136469	81892.9	96319.6	68261	45797.8
PF3D7_0302600	426.522	0.772327	0.38942	1.98327	0.0473368	0.113793	256.218	372.425	517.71	559.736
PF3D7_0302700	570.494	-0.246724	0.406566	-0.606849	0.543951	0.6818	807.41	432.454	533.863	508.25
PF3D7_0302800	962.173	-0.7475	0.377077	-1.98236	0.0474394	0.113986	1298.32	1114.82	545.17	890.382
PF3D7_0302900	4977.01	0.767997	0.332163	2.31211	0.0207717	0.0609134	3180.12	4183.66	6680.96	5863.3
PF3D7_0303000	307.684	0.460626	0.392691	1.173	0.240795	0.38586	236.84	280.544	352.947	360.404
PF3D7_0303100	675.275	-0.590895	0.377992	-1.56325	0.117995	0.22851	639.469	982.516	577.477	501.637
PF3D7_0303200	9464.52	-0.687814	0.352287	-1.95242	0.0508878	0.120127	9589.88	13766.2	8405.31	6096.64
PF3D7_0303300	3086.07	-0.340257	0.329408	-1.03294	0.301634	0.453215	3860.5	3036.98	2796.93	2649.89
PF3D7_0303400	2827.82	0.976863	0.326819	2.989	0.00279894	0.0125195	1716.02	2093.67	3720.89	3780.7
PF3D7_0303500	498.963	0.430595	0.374576	1.14955	0.250328	0.395104	409.088	441.03	491.057	654.679
PF3D7_0303600	42.3649	1.31145	0.774711	1.69283	0.0904875	0.18664	32.2964	17.1511	38.7677	81.2444
PF3D7_0303700	3133.89	-0.507745	0.351543	-1.44433	0.148645	0.269803	4185.61	3174.19	3030.34	2145.42
PF3D7_0303800	608.963	1.02656	0.42692	2.40458	0.0161912	0.0504039	251.912	547.612	770.507	865.82
PF3D7_0303900	351.967	-0.829081	0.379318	-2.18572	0.0288363	0.0781107	467.221	433.679	260.874	246.095
PF3D7_0304000	713.327	-1.47273	0.364773	-4.03738	5.4051e-05	0.000475943	1227.26	871.033	369.1	385.911
PF3D7_0304100	6225.23	-1.48766	0.34656	-4.29265	1.76551e-05	0.000189764	7243.01	11111.5	3381.67	3164.75
PF3D7_0304200	3259.61	-1.04112	0.320519	-3.24823	0.00116127	0.00620781	4226.52	4547.5	2238.02	2026.39
PF3D7_0304300	169.95	0.888443	0.447732	1.98432	0.0472203	0.113568	118.42	120.058	205.146	236.176
PF3D7_0304400	10269	-0.469144	0.36663	-1.27961	0.200682	0.3371	15254.7	8595.18	9085.36	8140.97
PF3D7_0304500	672.099	-0.996306	0.4836	-2.06018	0.0393809	0.0986408	1358.6	433.679	419.983	476.13
PF3D7_0304600	2689.91	-2.48998	0.393041	-6.33518	2.37059e-10	6.94777e-09	5750.91	3382.45	1002.31	623.976
PF3D7_0304700	90.7078	0.851058	0.563773	1.50958	0.131151	0.2466	51.6742	77.1802	93.6885	140.288
PF3D7_0304800	192.738	1.02053	0.456003	2.23799	0.0252217	0.0703222	111.961	142.11	210.799	306.084
PF3D7_0304900	942.669	-0.259402	0.357758	-0.725078	0.468404	0.617798	1207.89	847.757	838.351	876.684
PF3D7_0305000	2731.16	-0.25692	0.349616	-0.734864	0.462422	0.613553	2402.85	3542.94	2690.31	2288.54
PF3D7_0305100	1104.17	0.639935	0.33663	1.90101	0.0573009	0.131417	844.013	882.059	1424.71	1265.9
PF3D7_0305200	1692.27	0.890724	0.402866	2.21097	0.0270381	0.0742111	848.319	1521.55	1696.89	2702.32
PF3D7_0305300	3880.68	-0.392614	0.361733	-1.08537	0.277758	0.427783	3914.32	4896.65	2571.59	4140.16
PF3D7_0305400	1329.99	-2.1471	0.487372	-4.40547	1.05556e-05	0.000119844	3363.13	977.615	531.44	447.789
PF3D7_0305500	6716.04	-1.13648	0.321287	-3.53726	0.000404297	0.0025636	8354	10110.6	4071.41	4328.15
PF3D7_0305600	2908.18	0.707113	0.377096	1.87515	0.0607715	0.137069	1634.2	2782.16	4165.91	3050.44
PF3D7_0305700	4757.73	-0.925152	0.387544	-2.38722	0.0169764	0.0522772	8024.58	4442.15	3892.11	2672.09
PF3D7_0305800	167.608	-0.749846	0.487225	-1.53902	0.1238	0.236341	191.625	229.09	87.2272	162.489
PF3D7_0305900	125.558	0.868319	0.584997	1.48431	0.137726	0.255174	86.1237	91.8812	82.3813	241.844
PF3D7_0306000	1416.57	-0.950583	0.431677	-2.20207	0.0276603	0.0755198	2577.25	1157.7	1172.72	758.596
PF3D7_0306100	1216.42	1.13215	0.372444	3.03979	0.00236742	0.010869	572.723	949.439	1585.44	1758.09
PF3D7_0306200	537.113	0.649255	0.377194	1.72127	0.085201	0.178363	355.26	480.232	591.207	721.753
PF3D7_0306300	3988.08	-0.48979	0.438765	-1.11629	0.264298	0.411974	6681.05	2637.6	3955.92	2677.76
PF3D7_0306400	4255.53	0.722	0.328583	2.19731	0.0279981	0.0762911	3048.78	3375.1	5923.38	4674.86
PF3D7_0306500	3765.86	0.0657541	0.371016	0.177227	0.85933	0.910614	4581.78	2779.71	4441.32	3260.64
PF3D7_0306600	733.345	-0.14499	0.419782	-0.345392	0.729799	0.823024	1042.1	499.833	768.892	622.559
PF3D7_0306700	633.132	0.118488	0.373966	0.316841	0.751365	0.837515	710.521	504.734	724.471	592.801
PF3D7_0306800	3636.75	0.148171	0.356312	0.415848	0.677521	0.785869	3785.14	3115.38	4656.97	2989.51
PF3D7_0306900	20225.6	-0.914893	0.417091	-2.19351	0.0282705	0.07695	35657.4	17207.5	17625.6	10412
PF3D7_0307100	9210.28	-0.422131	0.339209	-1.24446	0.213332	0.354303	11997	9099.91	8920.6	6823.59
PF3D7_0307200	16447.2	-0.61775	0.336877	-1.83375	0.0666906	0.14784	22725.9	17105.8	14562.9	11394.1
PF3D7_0307300	298.975	-1.26455	0.392297	-3.22345	0.00126655	0.00663	447.843	396.927	168.801	182.328
PF3D7_0307400	1804.61	0.675078	0.32761	2.06062	0.0393397	0.0986408	1326.31	1452.95	2318.79	2120.38
PF3D7_0307500	683.368	0.228743	0.35737	0.640075	0.522124	0.665911	708.368	551.287	726.086	747.732
PF3D7_0307600	1197.35	0.315789	0.352758	0.8952	0.37068	0.523417	1046.4	1086.65	1557.17	1099.16
PF3D7_0307700	14738	-0.128089	0.346537	-0.369624	0.711662	0.808904	15889.8	14893.3	17162	11006.7
PF3D7_0307800	2632.82	0.958981	0.326505	2.93711	0.0033129	0.0143412	1709.56	1867.03	3756.42	3198.29
PF3D7_0307900	160.149	0.900753	0.453469	1.98636	0.0469934	0.11313	118.42	105.357	207.569	209.252
PF3D7_0308000	542.892	1.3128	0.378494	3.46848	0.000523413	0.00320989	254.065	367.525	761.623	788.354
PF3D7_0308100	2537.35	0.801425	0.37234	2.1524	0.0313659	0.0834822	1337.07	2360.73	3417.21	3034.38
PF3D7_0308200	12981.5	-1.23484	0.331499	-3.72501	0.000195304	0.00142273	20618	15824.4	8479.62	7004.02
PF3D7_0308300	4886.49	-2.08867	0.339177	-6.15805	7.36483e-10	1.93089e-08	8295.87	7530.58	1535.36	2184.15
PF3D7_0308400	1101.9	-1.88776	0.564985	-3.34126	0.000833994	0.00473442	2766.73	703.197	681.665	256.014
PF3D7_0308500	5089.94	-1.82023	0.430657	-4.22664	2.37212e-05	0.000244537	11504	4363.74	2254.99	2237.06
PF3D7_0308600	4349.2	0.0704101	0.330265	0.213193	0.831176	0.891481	3711.93	4772.92	4726.42	4185.5
PF3D7_0308700	3907.87	-1.06	0.336642	-3.14876	0.00163966	0.0081114	4416	6147.46	2593.39	2474.65
PF3D7_0308800	2044.03	-1.72153	0.372688	-4.61923	3.8517e-06	4.82996e-05	3860.5	2413.41	1099.22	802.997
PF3D7_0308900	2305.15	0.0458671	0.357291	0.128375	0.897852	0.934986	2316.73	2219.85	2874.46	1809.58
PF3D7_0309000	819.834	1.41558	0.350529	4.03843	5.38111e-05	0.000475355	400.475	492.483	1205.03	1181.35
PF3D7_0309100	214.468	-0.939588	0.474664	-1.97948	0.0477622	0.114489	381.098	183.762	149.417	143.595
PF3D7_0309200	2080.84	0.425738	0.330305	1.28893	0.197424	0.333005	1765.54	1786.17	2628.12	2143.53
PF3D7_0309300	2320.66	-0.191581	0.339362	-0.564532	0.572392	0.705139	2439.46	2508.97	2508.59	1825.64
PF3D7_0309500	21472	-0.777948	0.335292	-2.32021	0.0203295	0.0600007	28773.9	25475.6	18518	13120.5
PF3D7_0309600	9338.98	-0.918234	0.352992	-2.60129	0.00928741	0.0324673	15000.6	9429.46	6959.6	5966.27
PF3D7_0309700	375.44	-0.611017	0.415897	-1.46916	0.141791	0.260959	551.192	357.724	244.721	348.123
PF3D7_0309800	2611.68	-1.89996	0.343473	-5.53161	3.17296e-08	6.15188e-07	4816.47	3422.88	1174.34	1033.03
PF3D7_0309900	299.886	1.18597	0.410788	2.88707	0.00388847	0.016182	191.625	175.187	348.101	484.632
PF3D7_0310000	399.714	1.19378	0.374925	3.18405	0.0014523	0.00731599	247.606	238.891	559.708	552.651
PF3D7_0310100	484.963	-0.357631	0.413837	-0.864183	0.387488	0.538997	617.938	472.882	307.718	541.315
PF3D7_0310200	6165.59	-1.1384	0.315236	-3.61126	0.000304717	0.0020353	8638.21	8320.76	3700.7	4002.7
PF3D7_0310300	924.304	0.197462	0.343497	0.574856	0.565389	0.699932	822.482	899.21	1065.3	910.221
PF3D7_0310400	2887.36	0.768101	0.334218	2.2982	0.0215502	0.0626136	2092.81	2179.42	4149.75	3127.44
PF3D7_0310500	1177.55	1.22304	0.356585	3.42987	0.00060386	0.00359818	572.723	837.956	1619.36	1680.15
PF3D7_0310600	1517.02	0.278566	0.367249	0.758521	0.448139	0.598587	1446.88	1296.14	1265.6	2059.45
PF3D7_0310700	1003.84	0.519205	0.466557	1.11285	0.265775	0.413765	432.772	1215.28	961.115	1406.19
PF3D7_0310800	1105.35	-0.426184	0.343548	-1.24054	0.214777	0.356031	1115.3	1418.65	969.191	918.251
PF3D7_0310900	795.851	0.424158	0.380335	1.11522	0.264755	0.412433	540.427	817.13	1042.69	783.158
PF3D7_0311100	673.131	0.523041	0.360198	1.45209	0.146475	0.266773	529.661	574.563	894.887	693.412
PF3D7_0311200	322.89	1.37147	0.480004	2.85721	0.00427379	0.0174872	99.0423	258.492	424.829	509.195
PF3D7_0311300	6810.7	-0.459467	0.335298	-1.37032	0.170586	0.300043	8545.63	7226.76	6592.93	4877.5
PF3D7_0311400	893.835	-1.24186	0.383602	-3.23735	0.00120645	0.00638836	921.524	1590.16	551.631	512.029
PF3D7_0311500	1188.07	-0.189228	0.393986	-0.48029	0.631021	0.753118	1156.21	1375.77	769.7	1450.59
PF3D7_0311600	1304.91	-0.986313	0.375863	-2.62413	0.00868716	0.0307429	1948.55	1521.55	665.511	1084.05
PF3D7_0311700	551.702	-0.656082	0.382377	-1.7158	0.086199	0.179929	818.176	532.911	435.329	420.393
PF3D7_0311800	3210.62	0.634457	0.333646	1.90159	0.0572251	0.131303	2848.54	2184.32	4140.87	3668.75
PF3D7_0311900	279.177	1.41127	0.475462	2.9682	0.00299549	0.0133042	107.655	196.013	291.565	521.476
PF3D7_0312000	320.649	-1.4264	0.516999	-2.75901	0.00579775	0.022158	712.674	222.965	190.608	156.348
PF3D7_0312100	1290.4	1.05642	0.331144	3.19021	0.00142167	0.00722445	850.472	825.705	1717.89	1767.54
PF3D7_0312200	62.9357	0.79202	0.614624	1.28863	0.197528	0.333005	43.0619	49.0033	69.4587	90.2191
PF3D7_0312300	1094.23	0.681448	0.355865	1.91491	0.0555045	0.128466	880.615	801.204	1116.99	1578.13
PF3D7_0312400	13002.6	-0.527768	0.372751	-1.41587	0.156813	0.281014	19037.7	11672.6	12694.8	8605.29
PF3D7_0312500	464.444	0.228382	0.372529	0.613059	0.539838	0.679142	383.251	471.657	470.058	532.812
PF3D7_0312800	10499.6	-0.721372	0.373318	-1.93233	0.0533192	0.124837	16972.8	9170.96	8415.01	7439.53
PF3D7_0312900	394.054	0.201119	0.375894	0.53504	0.592622	0.721422	391.863	341.798	437.751	404.805
PF3D7_0313000	859.264	-0.165478	0.353312	-0.468362	0.639526	0.759625	1011.95	806.104	739.009	879.99
PF3D7_0313100	2261.15	0.446422	0.331974	1.34475	0.178706	0.310956	2023.91	1804.55	2878.5	2337.67
PF3D7_0313200	388.648	1.31669	0.38173	3.44927	0.000562112	0.00339354	204.544	240.116	532.248	577.686
PF3D7_0313300	232.344	1.10195	0.452187	2.43694	0.0148122	0.0472284	114.114	180.087	262.489	372.685
PF3D7_0313400	181.32	0.818595	0.461474	1.77387	0.0760849	0.163558	116.267	145.785	187.377	275.853
PF3D7_0313500	198.725	1.4451	0.43997	3.28454	0.00102149	0.00558497	92.583	120.058	293.18	289.079
PF3D7_0313600	451.939	1.11298	0.383654	2.90099	0.00371982	0.0157049	236.84	333.222	628.359	609.333
PF3D7_0313700	792.098	1.34891	0.388396	3.47301	0.000514652	0.00317547	335.883	554.962	1278.53	999.023
PF3D7_0313800	640.406	1.00119	0.357838	2.7979	0.00514368	0.0200877	383.251	469.206	836.735	872.433
PF3D7_0313900	187.779	0.337714	0.443644	0.761228	0.446521	0.596743	191.625	140.884	222.106	196.498
PF3D7_0314000	3079.3	-0.142255	0.364542	-0.39023	0.696367	0.798177	3832.51	2630.25	3476.17	2378.29
PF3D7_0314100	17159	-3.58224	0.481077	-7.44628	9.60078e-14	5.31841e-12	49348.9	13999	2295.37	2992.82
PF3D7_0314200	226.869	0.752682	0.420426	1.79028	0.0734082	0.159093	155.023	182.537	265.72	304.194
PF3D7_0314400	809.684	-0.0870635	0.396378	-0.219648	0.826145	0.887406	1050.71	618.666	911.848	657.513
PF3D7_0314500	470.098	1.21927	0.46482	2.6231	0.00871347	0.0307811	195.932	367.525	436.944	879.99
PF3D7_0314600	362.38	0.291768	0.532108	0.548325	0.583469	0.714914	193.778	456.956	219.683	579.103
PF3D7_0314700	1147.12	-0.181823	0.354681	-0.512639	0.608204	0.733307	1384.44	1054.8	1205.03	944.23
PF3D7_0314800	135.285	0.364534	0.535755	0.680412	0.496244	0.643358	105.502	131.084	95.3038	209.252
PF3D7_0314900	1338.46	0.396973	0.335257	1.18408	0.23638	0.380699	1111	1199.36	1644.39	1399.1
PF3D7_0315000	224.213	0.886638	0.41656	2.12848	0.0332975	0.0871058	159.329	155.585	286.719	295.22
PF3D7_0315100	2944.31	-0.774684	0.332615	-2.32907	0.0198554	0.0589466	4211.45	3221.97	2246.1	2097.71
PF3D7_0315200	570.203	-1.35303	0.374683	-3.61113	0.000304864	0.0020353	915.065	724.024	365.87	275.853
PF3D7_0315300	268.708	0.679516	0.422712	1.60752	0.107941	0.212718	165.788	246.241	302.872	359.932
PF3D7_0315400	543.106	1.41074	0.430349	3.27813	0.00104498	0.00569487	331.576	263.393	521.748	1055.71
PF3D7_0315500	556.28	0.685564	0.374495	1.83064	0.0671545	0.148672	437.078	416.528	571.823	799.691
PF3D7_0315600	964.698	-0.991547	0.362959	-2.73184	0.00629814	0.0237093	1524.39	1043.77	692.164	598.469
PF3D7_0315700	332.309	-0.547695	0.406154	-1.34849	0.1775	0.309076	353.107	436.129	222.106	317.892
PF3D7_0315800	1385.95	-1.15197	0.331013	-3.48013	0.000501166	0.00309605	1797.83	2025.06	870.657	850.232
PF3D7_0315900	1089.62	-1.67182	0.466652	-3.58259	0.000340202	0.00223302	1074.39	2243.13	320.641	720.336
PF3D7_0316000	4057.73	-2.34347	0.401533	-5.83631	5.33711e-09	1.18521e-07	7757.6	5803.21	869.042	1801.08
PF3D7_0316100	3278.75	-2.80029	0.337861	-8.28829	1.14893e-16	1.15835e-14	6160	5309.51	702.664	942.813
PF3D7_0316200	1475.11	0.599917	0.329882	1.81858	0.0689751	0.151769	1108.84	1236.11	1767.16	1788.32
PF3D7_0316300	10147.8	0.336386	0.332687	1.01112	0.311959	0.464027	9807.34	8133.32	12867.6	9782.87
PF3D7_0316400	851.251	0.405821	0.355094	1.14286	0.253098	0.398086	626.55	836.731	1011.19	930.532
PF3D7_0316500	1547.5	0.444232	0.351848	1.26257	0.206744	0.345515	1485.63	1138.1	1539.4	2026.86
PF3D7_0316600	8642.2	0.72421	0.322222	2.24755	0.0246051	0.0690998	6351.63	6682.82	11921.1	9613.29
PF3D7_0316700	2729.88	-0.0948358	0.389092	-0.243736	0.807435	0.874013	3673.18	1967.48	3029.53	2249.34
PF3D7_0316800	17316.1	-0.99462	0.391916	-2.53784	0.0111539	0.0377082	30612.7	15507.1	13362.7	9781.92
PF3D7_0316900	4530.79	-0.626691	0.437675	-1.43186	0.152183	0.274278	3350.21	7648.19	2578.86	4545.91
PF3D7_0317000	6032.04	0.547827	0.318747	1.71869	0.0856712	0.178976	4631.3	5168.62	7555.66	6772.57
PF3D7_0317100	468.236	-0.312483	0.387839	-0.805704	0.420414	0.571413	622.244	416.528	392.523	441.648
PF3D7_0317200	10003	0.253854	0.36144	0.70234	0.482467	0.63013	7628.41	10620.2	13206.8	8556.64
PF3D7_0317300	3322.09	0.376917	0.337034	1.11833	0.263424	0.410994	2689.21	3090.88	4302.4	3205.85
PF3D7_0317400	447.115	-0.287982	0.367715	-0.783167	0.433529	0.584025	501.671	481.457	428.867	376.464
PF3D7_0317500	1047.55	0.556178	0.357829	1.55431	0.12011	0.231362	691.143	1003.34	1281.76	1213.94
PF3D7_0317600	13977.7	-1.1104	0.444981	-2.4954	0.0125817	0.0414266	28054.8	10158.4	10281.5	7415.91
PF3D7_0317700	3002.4	0.324125	0.324801	0.997919	0.318319	0.471261	2428.69	2903.44	3402.67	3274.81
PF3D7_0317800	1299.08	1.13195	0.331353	3.41615	0.000635125	0.00374464	792.338	835.506	1776.85	1791.63
PF3D7_0317900	295.822	1.41314	0.4181	3.3799	0.00072513	0.00419676	195.932	128.634	448.251	410.473
PF3D7_0318100	474.38	0.138302	0.375644	0.368172	0.712745	0.809091	514.589	389.576	523.363	469.989
PF3D7_0318200	13203.7	0.287705	0.348832	0.824767	0.409504	0.562943	11015.2	12766.6	17657.9	11375.2
PF3D7_0318300	929.068	0.255438	0.376044	0.679277	0.496962	0.64383	981.811	712.998	1200.99	820.474
PF3D7_0318400	215.942	-0.883312	0.419208	-2.1071	0.0351091	0.0905758	264.831	295.245	142.148	161.544
PF3D7_0318500	3289.87	-1.13037	0.342118	-3.30403	0.000953041	0.00529106	3696.86	5335.23	2124.14	2003.24
PF3D7_0318600	6845.36	-2.03077	0.347544	-5.84321	5.12058e-09	1.15236e-07	8605.92	13391.4	2709.7	2674.45
PF3D7_0318700	3921.54	-2.54253	0.432348	-5.88074	4.08436e-09	9.4283e-08	3789.44	9598.52	992.614	1305.58
PF3D7_0318800	1706.09	-2.70782	0.335113	-8.08032	6.45984e-16	5.08813e-14	2732.28	3186.44	416.752	488.884
PF3D7_0318900	1731.96	0.542023	0.327372	1.65568	0.0977866	0.197257	1347.84	1472.55	1982.8	2124.64
PF3D7_0319000	2265.13	0.833959	0.338186	2.46598	0.0136641	0.0443246	1483.48	1771.47	3254.87	2550.7
PF3D7_0319100	2090.61	-0.898725	0.441841	-2.03404	0.0419471	0.103553	3907.86	1536.25	1719.51	1198.83
PF3D7_0319200	450.739	0.829076	0.372542	2.22546	0.0260504	0.0722333	297.127	351.599	546.786	607.444
PF3D7_0319300	877.642	0.135321	0.385516	0.351014	0.725578	0.818997	1057.17	617.441	994.229	841.73
PF3D7_0319400	1403.16	1.27708	0.360544	3.54209	0.000396964	0.0025237	678.224	959.239	2250.14	1725.03
PF3D7_0319500	1587.94	-0.124613	0.398996	-0.312315	0.754801	0.83939	2000.22	1313.29	1948.07	1090.19
PF3D7_0319600	4969.86	-0.172261	0.381384	-0.451673	0.651504	0.768242	6831.77	3702.2	5272.4	4073.08
PF3D7_0319700	2217.57	-1.07303	0.350379	-3.06248	0.00219514	0.0102605	2439.46	3572.34	1320.52	1537.98
PF3D7_0319800	74.4216	-1.53212	0.646824	-2.36867	0.017852	0.0543429	139.951	82.0805	21.8068	53.848
PF3D7_0319900	180.112	-0.110531	0.455498	-0.242661	0.808268	0.874674	146.41	226.64	176.877	170.519
PF3D7_0320000	2351.45	-0.501923	0.433668	-1.15739	0.247113	0.391851	3974.61	1539.93	2101.53	1789.74
PF3D7_0320100	2315.02	-0.092311	0.390688	-0.236278	0.813217	0.878386	3188.73	1591.38	2281.64	2198.32
PF3D7_0320200	94.2252	1.53745	0.593851	2.58894	0.00962719	0.0334233	34.4495	61.2541	99.3421	181.855
PF3D7_0320300	7906.24	0.391079	0.334066	1.17066	0.241734	0.386894	7064.3	6617.89	10444.7	7498.1
PF3D7_0320400	271.351	-0.410346	0.425845	-0.963604	0.335244	0.487307	243.3	374.875	258.451	208.779
PF3D7_0320500	3958.04	-0.116956	0.421486	-0.277485	0.781408	0.85688	2572.95	5662.33	2975.42	4621.48
PF3D7_0320600	227.688	-0.242064	0.52672	-0.45957	0.645825	0.764406	335.883	159.261	128.418	287.19
PF3D7_0320700	6858.29	-0.344145	0.313806	-1.09668	0.272781	0.422196	7667.17	7677.59	6199.59	5888.8
PF3D7_0320800	3278.74	-0.637564	0.344571	-1.85032	0.0642681	0.143606	4021.98	3960.69	3061.03	2071.26
PF3D7_0320900	43873.4	-1.85754	0.493149	-3.76669	0.000165426	0.00124279	105667	31873	24762	13191.4
PF3D7_0321000	860.966	0.6283	0.436795	1.43843	0.150311	0.272169	389.71	960.464	1087.11	1006.58
PF3D7_0321100	808.081	-0.0200642	0.380002	-0.0528004	0.957891	0.973504	611.479	1014.37	779.391	827.087
PF3D7_0321200	754.061	0.44673	0.422718	1.0568	0.290602	0.440844	398.322	875.934	827.043	914.944
PF3D7_0321300	131.25	0.141268	0.631836	0.223583	0.823082	0.885436	68.899	180.087	68.6511	207.362
PF3D7_0321400	3398.16	-1.41476	0.334673	-4.2273	2.36508e-05	0.000244311	5496.85	4388.24	2045.8	1661.73
PF3D7_0321500	2203.28	1.4218	0.434318	3.27363	0.00106176	0.0057709	661	1731.04	3388.13	3032.97
PF3D7_0321600	3107.27	0.611667	0.344451	1.77578	0.0757697	0.16302	2170.32	2745.41	3189.45	4323.9
PF3D7_0321700	1049.93	0.880261	0.412873	2.13204	0.0330037	0.0865167	465.068	1010.69	1336.68	1387.3
PF3D7_0321800	1954.1	-0.64178	0.332897	-1.92786	0.053872	0.125726	2267.21	2495.49	1687.2	1366.51
PF3D7_0321900	3212.22	0.612667	0.340426	1.79971	0.0719071	0.156513	2230.61	2848.32	4377.51	3392.43
PF3D7_0322000	22264.3	-0.366649	0.357731	-1.02493	0.305397	0.457505	31125.1	19032.9	21403	17496.4
PF3D7_0322100	1195.24	0.869681	0.3501	2.48409	0.0129882	0.0424325	710.521	978.841	1597.55	1494.05
PF3D7_0322200	196.089	0.753844	0.436257	1.72798	0.0839917	0.176344	127.033	164.161	250.374	242.789
PF3D7_0322300	2351.2	1.37049	0.356685	3.84229	0.000121892	0.000954125	1011.95	1608.53	3393.79	3390.54
PF3D7_0322400	1084.18	1.07108	0.382352	2.80129	0.00508994	0.0199366	540.427	856.332	1230.07	1709.91
PF3D7_0322500	443.519	0.829839	0.432722	1.91772	0.0551465	0.127813	391.863	248.692	412.714	720.808
PF3D7_0322600	95.2789	-0.0120174	0.523291	-0.0229651	0.981678	0.988542	103.348	88.2059	99.3421	90.2191
PF3D7_0322700	887.375	0.67631	0.34335	1.96974	0.0488681	0.116585	658.847	706.872	1163.03	1020.75
PF3D7_0322800	26.2815	-0.45324	0.872119	-0.5197	0.603273	0.730156	36.6026	24.5016	16.1532	27.8687
PF3D7_0322900	14123.7	-0.413502	0.378252	-1.09319	0.274309	0.424262	20816.1	11453.3	13823.9	10401.6
PF3D7_0323000	916.748	-0.66935	0.4702	-1.42354	0.154579	0.277801	1694.48	558.637	684.088	729.783
PF3D7_0323100	784.148	0.679852	0.361752	1.87933	0.0601993	0.136144	499.518	704.422	969.999	962.652
PF3D7_0323200	182.042	2.24506	0.488786	4.59313	4.36645e-06	5.43488e-05	53.8273	72.2798	229.375	372.685
PF3D7_0323300	151.35	1.05373	0.494706	2.13001	0.0331712	0.0868654	73.2052	122.508	174.454	235.231
PF3D7_0323400	32773.3	-1.87712	0.405959	-4.62392	3.76561e-06	4.7456e-05	31689.2	71352.5	12544.6	15506.8
PF3D7_0323500	7029.78	-2.07787	0.340179	-6.10816	1.00788e-09	2.52772e-08	9228.16	13505.3	2775.93	2609.74
PF3D7_0323600	559.224	0.520273	0.420798	1.2364	0.216312	0.357829	299.28	617.441	671.165	649.011
PF3D7_0323700	1998.36	0.45591	0.390946	1.16617	0.243545	0.38827	1126.07	2241.9	2370.48	2255
PF3D7_0323800	1200.59	0.963995	0.351956	2.73896	0.00616329	0.0233077	673.918	951.889	1575.74	1600.8
PF3D7_0324800	130.98	-1.37943	0.491723	-2.80529	0.00502706	0.019798	221.769	156.811	81.5736	63.7674
PF3D7_0324900	3117.91	-0.931838	0.353457	-2.63635	0.00838024	0.0298972	4502.12	3680.15	2578.05	1711.33
PF3D7_0400100	4277.5	-1.32054	0.372853	-3.54171	0.000397538	0.00252392	7120.28	5097.57	3048.11	1844.06
PF3D7_0400200	9326.39	-0.643749	0.362045	-1.77809	0.0753885	0.162477	12968.1	9778.61	8969.06	5589.8
PF3D7_0400300	416.946	-2.08448	0.414308	-5.03123	4.87352e-07	7.67732e-06	727.746	621.117	202.723	116.198
PF3D7_0400400	33.2062	-0.385684	0.783315	-0.492375	0.622454	0.746738	47.3681	28.1769	29.8834	27.3964
PF3D7_0401600	3916.19	-1.74301	0.320512	-5.43822	5.38166e-08	1.01607e-06	5673.4	6387.58	1877.81	1725.97
PF3D7_0401700	396.755	-1.8695	0.412497	-4.53216	5.83848e-06	7.05798e-05	785.879	460.631	178.493	162.016
PF3D7_0401800	3183.25	-0.0407637	0.33771	-0.120706	0.903924	0.940103	3460.02	2996.55	3600.55	2675.87
PF3D7_0401900	61.2173	0.0759728	0.684747	0.11095	0.911656	0.943279	30.1433	88.2059	53.3055	73.2144
PF3D7_0402000	1164.15	1.27466	0.346099	3.68292	0.000230573	0.00163477	766.501	596.615	1735.66	1557.81
PF3D7_0402100	20206	-2.33055	0.334771	-6.96163	3.3636e-12	1.47443e-10	29217.5	38203	5901.57	7501.88
PF3D7_0402200	16122.2	-1.6577	0.354274	-4.67915	2.88069e-06	3.70448e-05	18486.5	30481.3	7457.93	8063.04
PF3D7_0402300	6465.01	-1.40855	0.428076	-3.29042	0.00100038	0.00549335	5694.93	13088.8	2730.7	4345.63
PF3D7_0402400	13850.8	0.55623	0.379779	1.46461	0.143026	0.262753	7774.82	14649.5	14647.7	18331
PF3D7_0402800	78.2451	-1.85311	0.578332	-3.20423	0.00135423	0.00697822	129.186	116.383	25.8451	41.5669
PF3D7_0402900	758.459	-2.89179	0.383772	-7.53518	4.87674e-14	2.89219e-12	1642.81	1031.52	163.955	195.553
PF3D7_0403100	606.086	1.58579	0.361351	4.38852	1.14125e-05	0.000128992	290.668	314.846	833.505	985.325
PF3D7_0403200	1118.2	-0.0282179	0.42066	-0.06708	0.946518	0.966528	710.521	1546.05	952.231	1264.01
PF3D7_0403300	95.1139	0.0681111	0.733146	0.0929026	0.925981	0.952432	120.573	66.1544	27.4604	166.268
PF3D7_0403400	1211.11	0.419858	0.339668	1.23608	0.216428	0.357829	925.83	1145.45	1358.48	1414.69
PF3D7_0403500	436.953	1.25714	0.421654	2.98146	0.00286882	0.012798	234.687	280.544	438.559	794.022
PF3D7_0403600	1262.79	-0.349526	0.343953	-1.01621	0.309532	0.462052	1337.07	1492.15	1252.68	969.265
PF3D7_0403700	2921.88	-0.492216	0.351691	-1.39957	0.161643	0.287625	3877.72	2953.67	2842.96	2013.16
PF3D7_0403800	5829.7	-2.71468	0.315468	-8.60524	7.6159e-18	1.04621e-15	10287.5	9948.89	1490.13	1592.3
PF3D7_0403900	2026.57	-1.15866	0.358567	-3.23137	0.00123198	0.00648944	2157.4	3440.03	1265.6	1243.23
PF3D7_0404000	2476.23	-1.77562	0.447442	-3.96838	7.23632e-05	0.000608987	2112.18	5553.3	904.579	1334.86
PF3D7_0404100	147.916	0.801959	0.475561	1.68634	0.0917297	0.188277	92.583	122.508	166.378	210.196
PF3D7_0404200	175.121	0.0304446	0.463256	0.0657189	0.947602	0.967367	215.309	132.309	175.262	177.604
PF3D7_0404300	1772.79	0.387641	0.368285	1.05256	0.292544	0.44339	1319.85	1750.64	2443.98	1576.71
PF3D7_0404400	715.024	0.451101	0.383319	1.17683	0.239263	0.384239	454.303	752.2	799.583	854.011
PF3D7_0404500	310.695	-1.48327	0.405385	-3.65892	0.000253281	0.00175383	525.355	390.801	146.186	180.438
PF3D7_0404600	832.891	0.554249	0.392795	1.41104	0.158233	0.282754	486.599	861.233	891.656	1092.08
PF3D7_0404700	14267.5	-1.5379	0.330823	-4.64871	3.34018e-06	4.25198e-05	21455.6	20994.2	8474.77	6145.29
PF3D7_0404800	2815.81	-1.21018	0.319188	-3.79143	0.00014978	0.00114574	3860.5	4003.57	1719.51	1679.68
PF3D7_0404900	15492.9	-1.18909	0.314979	-3.77514	0.000159919	0.00121044	21528.8	21549.2	10096.6	8797.07
PF3D7_0405000	1402.51	-0.557782	0.336275	-1.65871	0.0971746	0.196493	1767.69	1573.01	1234.91	1034.45
PF3D7_0405100	7314.63	0.152237	0.350436	0.434422	0.663982	0.777318	6093.26	7763.35	9208.93	6193
PF3D7_0405200	5367.2	-0.458083	0.349518	-1.31061	0.189989	0.323893	5544.22	6878.84	5404.86	3640.88
PF3D7_0405300	273.173	-0.999568	0.409531	-2.44076	0.0146564	0.046905	406.935	322.197	162.34	201.222
PF3D7_0405400	10732	0.220325	0.353754	0.62282	0.533403	0.674075	9346.58	10480.6	14285.9	8815.02
PF3D7_0405500	457.337	0.316495	0.388343	0.814988	0.415079	0.566925	469.374	346.698	439.367	573.907
PF3D7_0405600	938.401	1.65484	0.346749	4.77244	1.82007e-06	2.4837e-05	411.241	492.483	1365.75	1484.13
PF3D7_0405700	870.488	-0.0932001	0.377723	-0.246742	0.805108	0.872519	678.224	1117.27	878.734	807.721
PF3D7_0405800	237.042	1.83386	0.436226	4.20392	2.62334e-05	0.000260978	107.655	100.457	306.911	433.146
PF3D7_0405900	15387.4	-0.87181	0.340401	-2.56113	0.0104333	0.0357542	17963.3	21835.9	12770.7	8979.87
PF3D7_0406000	5818.73	-0.311056	0.318374	-0.977013	0.328563	0.480683	6549.71	6337.35	5568.01	4819.87
PF3D7_0406100	10938.4	-0.037947	0.376154	-0.100882	0.919644	0.948819	13276	8889.2	13459.6	8128.69
PF3D7_0406200	72579.7	-1.03696	0.411871	-2.51769	0.0118126	0.0394614	129235	65957.2	60421	34705.5
PF3D7_0406400	2456.88	-1.73734	0.404869	-4.29112	1.77771e-05	0.00019038	5049	2511.42	1331.83	935.255
PF3D7_0406500	11656.2	-1.32842	0.313023	-4.24385	2.19718e-05	0.000227901	17343.2	16003.2	6677.73	6600.64
PF3D7_0406700	1012.5	0.78329	0.447095	1.75196	0.0797814	0.169552	402.629	1082.97	1308.41	1255.98
PF3D7_0406800	1464.28	-0.626835	0.341546	-1.83529	0.0664632	0.147465	2028.21	1527.68	1144.45	1156.79
PF3D7_0406900	238.045	0.062664	0.41451	0.151176	0.879837	0.923344	206.697	258.492	236.644	250.346
PF3D7_0407000	217.396	0.611621	0.456263	1.3405	0.180082	0.312494	161.482	182.537	193.031	332.535
PF3D7_0407100	254.889	1.19875	0.432843	2.76948	0.00561457	0.0216219	133.492	175.187	292.373	418.503
PF3D7_0407200	1574.24	-2.26154	0.47349	-4.77631	1.78544e-06	2.45242e-05	3981.07	1229.98	559.708	526.199
PF3D7_0407300	320.542	-0.91174	0.442572	-2.06009	0.0393898	0.0986408	409.088	428.779	148.609	295.692
PF3D7_0407400	185.936	0.537733	0.486972	1.10424	0.26949	0.418384	180.86	123.733	156.686	282.466
PF3D7_0407500	109.646	1.57651	0.586786	2.68669	0.00721649	0.0264762	30.1433	78.4053	131.649	198.388
PF3D7_0407600	39.7084	0.179566	0.750184	0.239362	0.810825	0.876633	23.684	50.2284	39.5753	45.3457
PF3D7_0407700	5194.7	-0.355861	0.364233	-0.977015	0.328562	0.480683	4291.12	7371.32	4835.46	4280.92
PF3D7_0407800	12000.9	-0.686392	0.361589	-1.89827	0.0576609	0.13211	11878.6	17725.7	10920.4	7478.74
PF3D7_0407900	15904.3	-2.59064	0.33203	-7.80243	6.0726e-15	4.13676e-13	22835.7	31723.5	4655.35	4402.79
PF3D7_0408000	6374.35	-2.91196	0.34574	-8.42241	3.68808e-17	4.32363e-15	13340.6	9167.29	1347.18	1642.37
PF3D7_0408100	1966.36	-1.81186	0.331879	-5.4594	4.77736e-08	9.12223e-07	2736.58	3384.9	854.504	889.437
PF3D7_0408200	728.904	-1.4308	0.384441	-3.72177	0.000197834	0.001437	811.716	1314.51	358.601	430.784
PF3D7_0408300	2493.91	-0.73513	0.344562	-2.13352	0.0328819	0.0863986	3610.74	2621.68	2049.84	1693.38
PF3D7_0408400	198.071	2.57406	0.45712	5.63104	1.79129e-08	3.59758e-07	64.5928	50.2284	322.256	355.208
PF3D7_0408500	1634.81	0.15557	0.356719	0.436114	0.662754	0.776685	1726.78	1367.19	2029.65	1415.64
PF3D7_0408600	1372.82	-1.78025	0.329954	-5.39544	6.83545e-08	1.2762e-06	2185.39	2067.94	601.706	636.257
PF3D7_0408700	110.275	-0.295024	0.53418	-0.552293	0.580748	0.712299	159.329	84.5307	104.188	93.0532
PF3D7_0408900	1422.25	0.446197	0.332616	1.34148	0.179765	0.312259	1186.35	1221.41	1763.12	1518.14
PF3D7_0409000	156.958	0.998499	0.480943	2.07613	0.0378819	0.0959613	118.42	91.8812	167.186	250.346
PF3D7_0409100	5092.33	-0.800452	0.315877	-2.53406	0.0112749	0.038018	6336.55	6603.19	3588.43	3841.16
PF3D7_0409200	4192.12	-0.88418	0.329352	-2.68461	0.00726152	0.0265987	6020.05	4856.23	3181.37	2710.82
PF3D7_0409300	561.917	0.0142242	0.37562	0.0378688	0.969792	0.98049	469.374	648.068	512.864	617.363
PF3D7_0409400	1889.78	-0.327181	0.329603	-0.99265	0.32088	0.473663	1980.85	2224.75	1793.81	1559.7
PF3D7_0409500	1378.53	0.485958	0.332984	1.4594	0.144455	0.264482	1229.42	1068.27	1652.47	1563.95
PF3D7_0409600	3678.11	0.408536	0.361311	1.1307	0.25818	0.404439	2473.9	3845.53	4778.11	3614.9
PF3D7_0409700	619.436	-0.247658	0.384887	-0.643457	0.519928	0.664871	816.022	530.461	503.98	627.282
PF3D7_0409800	4196.13	0.25262	0.423931	0.5959	0.551242	0.688677	2277.97	5379.34	3805.69	5321.51
PF3D7_0409900	1030.81	-0.603137	0.342317	-1.76192	0.0780821	0.166855	1347.84	1139.33	766.469	869.599
PF3D7_0410000	9327.61	-2.32107	0.316882	-7.32472	2.39401e-13	1.24414e-11	16699.4	14389.8	3104.64	3116.57
PF3D7_0410300	1885.84	0.20507	0.356072	0.575924	0.564666	0.699382	1836.59	1667.34	2444.79	1594.66
PF3D7_0410400	871.636	0.835921	0.342375	2.44153	0.014625	0.0468689	598.56	652.969	1078.23	1156.79
PF3D7_0410500	253.569	-0.776915	0.457615	-1.69775	0.0895558	0.185173	213.156	426.329	176.877	197.915
PF3D7_0410600	4533.79	-1.37102	0.316335	-4.33409	1.46364e-05	0.000161097	6739.18	6339.8	2479.51	2576.68
PF3D7_0410700	4366.99	-0.331854	0.346902	-0.956621	0.338759	0.491024	3849.73	5882.84	3907.46	3827.93
PF3D7_0410800	9933.45	-0.901628	0.32452	-2.77834	0.00546374	0.0211055	11598.7	14280.8	7425.62	6428.7
PF3D7_0410900	239.65	0.900943	0.416406	2.16362	0.0304938	0.0816665	148.563	184.987	316.603	308.445
PF3D7_0411000	1103.21	-0.646139	0.341	-1.89483	0.0581144	0.132799	1371.52	1320.64	949.808	770.877
PF3D7_0411100	195.625	0.743803	0.524817	1.41726	0.156406	0.280485	163.635	129.859	135.687	353.319
PF3D7_0411200	223.89	0.917969	0.427371	2.14794	0.0317182	0.0841696	131.339	177.637	289.95	296.637
PF3D7_0411300	347.016	1.15367	0.406222	2.84	0.00451134	0.0182487	219.616	210.714	571.823	385.911
PF3D7_0411400	239.852	1.33526	0.427242	3.12531	0.00177618	0.00863696	124.879	147.01	296.411	391.107
PF3D7_0411800	570.643	1.53973	0.39134	3.93451	8.33674e-05	0.000688943	221.769	360.174	903.771	796.857
PF3D7_0411900	1424.11	0.948315	0.341957	2.7732	0.00555078	0.0213926	960.28	983.741	2126.57	1625.83
PF3D7_0412000	2676.85	0.568444	0.350215	1.62313	0.104561	0.207698	2374.86	1938.08	3779.04	2615.41
PF3D7_0412100	714.097	0.200451	0.428624	0.467661	0.640027	0.760041	910.759	420.203	861.773	663.653
PF3D7_0412300	138.017	1.50973	0.581758	2.59512	0.00945589	0.0329193	81.8176	62.4792	104.996	302.777
PF3D7_0412400	3375.03	-0.859521	0.414107	-2.0756	0.0379307	0.0959883	5219.1	3484.13	3258.91	1537.98
PF3D7_0412700	1289.89	-0.526272	0.374313	-1.40597	0.159733	0.284931	1517.93	1526.45	1333.45	781.741
PF3D7_0413400	114.071	-0.860672	0.552236	-1.55852	0.119109	0.229874	191.625	102.907	101.765	59.9886
PF3D7_0413500	3704.98	1.34446	0.410714	3.27347	0.00106237	0.0057709	1276.78	2907.12	5792.53	4843.49
PF3D7_0413600	15189.3	-0.442204	0.370506	-1.19351	0.232669	0.377133	21020.7	13978.2	15763.1	9995.42
PF3D7_0413700	3453.71	0.692812	0.346403	2.00001	0.0454987	0.110588	3173.66	2108.37	4285.44	4247.38
PF3D7_0413800	119.222	1.93441	0.571215	3.38649	0.00070794	0.00410805	58.1335	41.6528	118.726	258.376
PF3D7_0413900	2100.36	1.06938	0.40318	2.65237	0.00799283	0.0289661	906.452	1802.1	3325.94	2366.95
PF3D7_0414000	1929.28	0.952654	0.365009	2.60995	0.00905563	0.0317893	1011.95	1614.66	2797.73	2292.79
PF3D7_0414100	180.484	-0.138517	0.485303	-0.285423	0.77532	0.853174	232.534	147.01	128.418	213.975
PF3D7_0414200	492.116	1.05755	0.413763	2.55592	0.0105906	0.0361947	359.567	280.544	483.788	844.564
PF3D7_0414300	626.417	0.83356	0.443951	1.8776	0.0604365	0.136497	594.254	308.721	573.438	1029.25
PF3D7_0414500	623.314	-0.195769	0.366212	-0.534578	0.592942	0.721637	762.195	569.663	618.667	542.732
PF3D7_0414600	3556.03	-0.889476	0.356231	-2.49691	0.012528	0.0413039	5068.38	4168.95	3035.99	1950.81
PF3D7_0414700	5002.99	-0.805149	0.352642	-2.28319	0.0224191	0.0646537	4889.68	7836.85	3602.97	3682.45
PF3D7_0414800	9071	-2.37569	0.366238	-6.48675	8.77072e-11	2.83418e-09	17883.6	12539.9	2274.37	3586.09
PF3D7_0414900	61858	-2.91686	0.338002	-8.62973	6.14995e-18	8.85768e-16	126654	91845.6	16091	12841.8
PF3D7_0415000	564.284	0.426779	0.380791	1.12077	0.262386	0.409881	422.006	540.261	541.94	752.928
PF3D7_0415100	70.9861	0.0529506	0.714898	0.0740674	0.940957	0.962728	92.583	47.7782	30.6911	112.892
PF3D7_0415200	527.313	1.62897	0.392559	4.14963	3.3302e-05	0.000317345	195.932	317.296	776.969	819.057
PF3D7_0415300	4438.4	-0.278817	0.339623	-0.820959	0.411669	0.564361	5449.48	4282.89	4558.43	3462.81
PF3D7_0415400	2143.89	0.123317	0.349121	0.353221	0.723923	0.817311	2138.02	1967.48	1808.35	2661.7
PF3D7_0415500	2595.59	-0.748644	0.392953	-1.90517	0.0567575	0.130408	4308.34	2201.47	2170.18	1702.35
PF3D7_0415600	204.259	-0.805887	0.454379	-1.7736	0.0761292	0.163584	318.658	202.139	127.61	168.629
PF3D7_0415700	571.02	-1.79781	0.495833	-3.62584	0.000288027	0.00194406	1143.29	632.142	134.071	374.575
PF3D7_0415800	2513.53	-1.90965	0.356652	-5.35438	8.58483e-08	1.59103e-06	3199.5	4741.07	925.578	1187.96
PF3D7_0415900	20442.5	-0.842017	0.383143	-2.19766	0.0279737	0.0762911	33885.4	18604.1	17181.3	12099.3
PF3D7_0416000	5812.41	-0.364596	0.340363	-1.0712	0.284081	0.434086	7307.6	5778.71	5841.8	4321.54
PF3D7_0416100	2584.22	-0.27236	0.339624	-0.801945	0.422585	0.573418	2906.68	2747.86	2720.2	1962.15
PF3D7_0416200	1157.58	-1.17075	0.33727	-3.47125	0.000518038	0.00318856	1711.71	1494.6	749.508	674.518
PF3D7_0416300	1081.29	0.602294	0.342023	1.76097	0.0782427	0.167128	788.032	928.612	1390.79	1217.72
PF3D7_0416400	6137.39	0.125331	0.348652	0.359472	0.719242	0.813849	6043.73	5697.86	7801.99	5005.98
PF3D7_0416500	993.5	0.795874	0.377147	2.11025	0.034837	0.0900845	542.58	907.786	1203.41	1320.22
PF3D7_0416600	349.249	0.598571	0.480839	1.24485	0.213188	0.354303	275.596	280.544	233.414	607.444
PF3D7_0416700	935.661	0.0896399	0.342597	0.261648	0.793593	0.864973	964.586	848.982	1021.69	907.387
PF3D7_0416800	9234.46	0.0705861	0.364242	0.193789	0.846341	0.902123	10632	7386.02	11470.4	7449.45
PF3D7_0416900	453.622	1.53338	0.373853	4.10156	4.10374e-05	0.000377499	215.309	249.917	644.512	704.748
PF3D7_0417000	101.46	-1.39248	0.536463	-2.59568	0.00944053	0.0328885	183.013	111.482	50.8826	60.461
PF3D7_0417100	105.494	-1.02933	0.53908	-1.90942	0.0562084	0.129619	114.114	169.061	53.3055	85.4956
PF3D7_0417200	1243.48	0.721613	0.347137	2.07875	0.03764	0.0956367	912.912	964.14	1775.24	1321.64
PF3D7_0417300	1457.74	0.72233	0.340616	2.12066	0.0339503	0.0883549	992.576	1206.71	1977.96	1653.7
PF3D7_0417400	3403.05	0.598065	0.358761	1.66703	0.0955088	0.193902	2079.89	3333.45	3762.08	4436.8
PF3D7_0417500	4376.1	0.27075	0.347473	0.779197	0.435864	0.586386	4663.6	3270.97	5353.17	4216.68
PF3D7_0417600	319.517	0.896309	0.397312	2.25593	0.0240748	0.0679895	204.544	241.341	457.135	375.047
PF3D7_0417700	245.662	0.577122	0.418533	1.37892	0.16792	0.296182	180.86	213.164	258.451	330.174
PF3D7_0417800	1185.47	1.04043	0.355629	2.9256	0.00343796	0.0147747	650.234	899.21	1743.74	1448.7
PF3D7_0417900	41.4912	0.00176381	0.71113	0.00248029	0.998021	0.999064	45.215	37.9775	35.537	47.2351
PF3D7_0418000	538.947	0.593574	0.364489	1.62851	0.103416	0.205975	385.404	472.882	671.165	626.338
PF3D7_0418100	769.731	0.0400722	0.36515	0.109742	0.912614	0.943831	620.091	896.76	754.354	807.721
PF3D7_0418200	4002.7	-0.0471603	0.323169	-0.145931	0.883976	0.926105	4413.84	3723.02	4106.95	3767
PF3D7_0418300	55412.8	-1.78732	0.360167	-4.96247	6.96006e-07	1.05362e-05	98209.1	73651.9	30645	19145.3
PF3D7_0418400	272.102	0.67948	0.414017	1.64119	0.100758	0.202037	221.769	197.238	283.489	385.911
PF3D7_0418500	1036.34	-1.51553	0.389366	-3.8923	9.92969e-05	0.00079606	1991.61	1080.52	537.094	536.119
PF3D7_0418600	5011.18	-2.24832	0.346847	-6.48215	9.04245e-11	2.90338e-09	6538.95	10019.9	1740.51	1745.34
PF3D7_0418700	3488.69	-1.74971	0.328417	-5.3277	9.94629e-08	1.8299e-06	4853.07	5902.45	1714.66	1484.6
PF3D7_0418800	107.873	-0.890825	0.513348	-1.73532	0.0826839	0.174245	133.492	147.01	62.1898	88.802
PF3D7_0418900	681.999	0.419229	0.360883	1.16168	0.245367	0.389942	499.518	666.445	796.352	765.681
PF3D7_0419000	165.955	0.0271703	0.518992	0.0523521	0.958248	0.973504	234.687	95.5564	172.031	161.544
PF3D7_0419100	291.9	0.112998	0.394751	0.28625	0.774687	0.853035	299.28	262.168	291.565	314.586
PF3D7_0419200	120.755	1.04947	0.552247	1.90036	0.0573857	0.131551	88.2768	69.8297	103.38	221.533
PF3D7_0419300	752.032	0.254882	0.370972	0.687064	0.492042	0.640099	546.886	823.255	780.199	857.79
PF3D7_0419400	2093.22	-0.117276	0.344245	-0.340675	0.733348	0.824812	2316.73	2039.76	2335.75	1680.63
PF3D7_0419500	800.777	0.601755	0.395075	1.52314	0.127723	0.241868	445.69	824.48	937.693	995.244
PF3D7_0419600	9619.94	-0.799488	0.34334	-2.32856	0.0198822	0.0589572	13881	10557.8	8121.02	5919.98
PF3D7_0419700	2950.93	-0.816826	0.345024	-2.36745	0.0179113	0.0544907	3864.8	3665.45	1730.81	2542.67
PF3D7_0419800	1273.67	0.185041	0.357369	0.517788	0.604606	0.730914	1244.49	1140.55	1092.76	1616.86
PF3D7_0419900	4047.49	0.754195	0.420863	1.79202	0.0731298	0.158558	1744.01	4279.21	4755.5	5411.26
PF3D7_0420000	4048.65	0.000495496	0.355178	0.00139506	0.998887	0.999283	3089.69	5004.46	3985.8	4114.65
PF3D7_0420100	1816.68	-0.135028	0.326061	-0.414119	0.678787	0.786612	1827.98	1974.83	1794.62	1669.29
PF3D7_0420200	244.838	-0.780515	0.422674	-1.84661	0.0648033	0.144674	251.912	366.3	184.954	176.187
PF3D7_0420300	38374.6	-3.00068	0.324774	-9.23929	2.48131e-20	5.95633e-18	74352.8	62097	9403.58	7645
PF3D7_0420400	1055.57	-0.636286	0.344756	-1.84561	0.0649483	0.144805	1440.42	1129.53	848.85	803.469
PF3D7_0420500	172.483	0.149275	0.593305	0.251599	0.801351	0.870489	195.932	132.309	75.92	285.772
PF3D7_0420600	894.475	0.959796	0.378804	2.53375	0.0112848	0.0380259	620.091	595.39	892.464	1469.96
PF3D7_0421300	173.061	-0.621949	0.481459	-1.2918	0.196426	0.331832	228.228	191.113	176.07	96.832
PF3D7_0421700	97.4487	-3.3324	0.711318	-4.68483	2.80197e-06	3.6508e-05	202.391	153.135	4.0383	30.2305
PF3D7_0421900	42.8174	-0.620458	0.71588	-0.866706	0.386103	0.53811	53.8273	50.2284	24.2298	42.984
PF3D7_0422000	1703.25	-0.234323	0.331611	-0.706619	0.479803	0.628068	1666.49	2015.26	1578.17	1553.09
PF3D7_0422100	1687.13	1.19839	0.337378	3.55207	0.000382219	0.00245484	1119.61	929.837	2154.03	2545.03
PF3D7_0422200	1622.66	0.528205	0.408817	1.29203	0.196345	0.331806	872.003	1783.72	1609.67	2225.25
PF3D7_0422300	10802.4	-0.898384	0.400934	-2.24073	0.0250438	0.0698837	17698.4	10424.2	9725.84	5361.19
PF3D7_0422400	18547.2	-1.40783	0.422004	-3.33605	0.000849777	0.00481859	38482.2	15400.5	11065.7	9240.13
PF3D7_0422500	2010.96	0.503592	0.338134	1.48933	0.136402	0.253727	1494.25	1831.5	2601.47	2116.61
PF3D7_0422600	93.929	0.212171	0.56143	0.377911	0.705497	0.804616	107.655	67.3795	78.343	122.339
PF3D7_0422700	1129.46	-0.356561	0.376717	-0.946494	0.343897	0.496586	1466.26	1070.72	1200.99	779.852
PF3D7_0422800	891.692	0.232494	0.373068	0.623195	0.533156	0.674075	667.459	971.49	828.659	1099.16
PF3D7_0422900	901.521	-1.8946	0.367132	-5.16056	2.46213e-07	4.1931e-06	1126.07	1715.11	380.408	384.494
PF3D7_0423000	1040.31	-0.429209	0.341327	-1.25747	0.208583	0.347707	1186.35	1201.81	799.583	973.516
PF3D7_0423100	2547.92	0.381434	0.326007	1.17002	0.241994	0.386978	2409.31	2017.71	2863.96	2900.71
PF3D7_0423200	762.637	1.20801	0.386538	3.12522	0.00177674	0.00863696	387.557	532.911	844.812	1285.27
PF3D7_0423300	3526.9	-0.828218	0.4433	-1.8683	0.0617202	0.138898	2359.79	6663.22	2532.01	2552.59
PF3D7_0423400	3997.96	-0.657603	0.318077	-2.06743	0.0386936	0.0974298	5094.22	4693.29	3195.91	3008.41
PF3D7_0423500	7324.16	-1.0467	0.439598	-2.38103	0.0172643	0.0529055	13504.2	6236.89	6314.28	3241.27
PF3D7_0423600	1406.43	0.106273	0.328314	0.323694	0.746169	0.833675	1337.07	1372.09	1468.33	1448.23
PF3D7_0423700	9592.58	-0.917789	0.334714	-2.74201	0.00610636	0.0231097	14415	10675.4	7227.75	6052.24
PF3D7_0423800	9354.25	-1.95114	0.319593	-6.10507	1.02757e-09	2.55171e-08	14507.5	15221.6	3489.09	4198.73
PF3D7_0423900	2036.41	-2.41083	0.364398	-6.61594	3.69204e-11	1.29247e-09	3449.26	3408.18	483.788	804.414
PF3D7_0424000	1061.72	-1.81147	0.344687	-5.25542	1.47689e-07	2.64008e-06	1797.83	1508.08	431.29	509.667
PF3D7_0424100	10428.4	-2.80684	0.339177	-8.27545	1.27967e-16	1.24054e-14	20058.2	16440.6	2179.87	3034.86
PF3D7_0424200	9868.61	-2.41878	0.328282	-7.368	1.73208e-13	9.19097e-12	14408.5	18846.7	2940.69	3278.59
PF3D7_0424300	22812.2	-3.2973	0.328665	-10.0324	1.0982e-23	9.22667e-21	45128.8	37694.6	4733.69	3691.9
PF3D7_0424400	515.259	-1.88925	0.398929	-4.7358	2.18198e-06	2.92536e-05	602.866	1019.27	227.76	211.141
PF3D7_0424500	8201.81	-1.60088	0.354385	-4.51733	6.26232e-06	7.51628e-05	10087.2	14585.8	3400.25	4733.9
PF3D7_0424600	106510	-2.47711	0.343912	-7.20275	5.9011e-13	2.94529e-11	212870	148305	28412.7	36454.2
PF3D7_0424700	3844.42	-1.37957	0.338148	-4.07978	4.50781e-05	0.000408703	6017.9	5090.22	2455.29	1814.3
PF3D7_0424800	4777.93	-1.07385	0.374141	-2.87017	0.00410256	0.0169239	8039.65	4918.7	2513.44	3639.94
PF3D7_0424900	10503.9	-0.0961769	0.334986	-0.287107	0.77403	0.852973	8965.48	12740.9	9960.87	10348.3
PF3D7_0425100	75.6031	-1.0192	0.777379	-1.31107	0.189833	0.32384	116.267	86.9808	11.3072	87.8573
PF3D7_0425200	174.552	-1.74668	0.541983	-3.22275	0.00126967	0.00663942	372.485	166.611	53.3055	105.807
PF3D7_0425500	29.2722	0.116792	0.812147	0.143806	0.885653	0.927416	27.9902	28.1769	30.6911	30.2305
PF3D7_0425900	99.3631	-0.940589	0.528183	-1.7808	0.0749449	0.161797	155.023	106.582	73.497	62.3504
PF3D7_0426000	159.273	-0.82926	0.485205	-1.70909	0.0874335	0.181979	241.146	166.611	140.533	88.802
PF3D7_0500100	2932.41	-1.217	0.379162	-3.2097	0.00132872	0.0068698	5201.87	3000.23	2032.07	1495.46
PF3D7_0500300	134.138	-2.10934	0.4864	-4.33664	1.44675e-05	0.000159585	251.912	183.762	54.1132	46.7628
PF3D7_0500600	329.298	-0.114867	0.40477	-0.283783	0.776577	0.854184	348.801	335.672	377.177	255.542
PF3D7_0500800	13700.5	1.58847	0.316048	5.02604	5.00715e-07	7.86326e-06	6355.93	7318.64	20072	21055.5
PF3D7_0500900	1725.7	-0.252052	0.352139	-0.715774	0.474131	0.622986	1513.62	2237	1652.47	1499.72
PF3D7_0501000	4260.68	-0.00337063	0.317192	-0.0106265	0.991521	0.994481	4351.4	4179.98	4420.32	4091.03
PF3D7_0501100	47052.7	-2.46444	0.384575	-6.40824	1.47212e-10	4.44368e-09	106748	52592.8	14083.2	14786.5
PF3D7_0501200	3666.75	0.54089	0.346053	1.56303	0.118046	0.228521	3591.36	2385.23	4308.86	4381.53
PF3D7_0501300	34494.4	-1.54651	0.417758	-3.70192	0.000213977	0.00153655	67553.3	35235.8	22944.8	12243.8
PF3D7_0501400	31986.7	-1.44978	0.378911	-3.82619	0.000130141	0.00101241	59726.8	33933.5	20198	14088.3
PF3D7_0501500	10297.8	-0.238088	0.316847	-0.751427	0.452396	0.603155	11400.6	10891	8750.99	10148.5
PF3D7_0501600	13285.7	-0.746102	0.312182	-2.38996	0.0168502	0.0520042	16240.8	17051.9	10120	9729.96
PF3D7_0501700	125.675	-1.90892	0.586702	-3.25365	0.00113932	0.00612949	294.974	102.907	41.9983	62.8227
PF3D7_0501800	3623.24	0.967183	0.36139	2.67628	0.00744434	0.0271737	1965.77	2936.52	5578.5	4012.15
PF3D7_0501900	304.313	1.56557	0.441661	3.54474	0.000393006	0.00251414	150.717	156.811	323.064	586.66
PF3D7_0502000	581.323	0.797319	0.399752	1.99453	0.0460939	0.111812	389.71	459.406	545.17	931.004
PF3D7_0502100	478.767	-0.240427	0.383812	-0.626418	0.531041	0.673284	458.609	578.239	372.331	505.888
PF3D7_0502200	873.381	-0.585766	0.362469	-1.61604	0.106085	0.20988	1100.23	997.217	571.823	824.253
PF3D7_0502300	51.7373	-0.615632	0.683902	-0.900176	0.368026	0.520719	83.9707	41.6528	46.8443	34.4816
PF3D7_0502400	4989.12	-1.63202	0.31795	-5.13294	2.85253e-07	4.77727e-06	7977.21	7111.6	2371.29	2496.38
PF3D7_0502500	154.21	-1.84031	0.490923	-3.74868	0.00017777	0.00132174	230.381	252.367	47.6519	86.4403
PF3D7_0502600	116.854	1.17565	0.52996	2.21839	0.0265286	0.0733574	51.6742	90.6561	141.34	183.745
PF3D7_0502700	113.966	0.0814198	0.49425	0.164734	0.869153	0.916409	116.267	105.357	122.764	111.475
PF3D7_0502800	89.1458	1.12119	0.58422	1.91913	0.0549679	0.127458	43.0619	68.6046	90.4579	154.459
PF3D7_0502900	3312.57	-1.55492	0.410912	-3.78406	0.000154288	0.00117487	6801.62	3084.76	1905.27	1458.62
PF3D7_0503000	6466.14	-1.94173	0.392651	-4.94519	7.60702e-07	1.14128e-05	13592.5	6930.29	3076.38	2265.4
PF3D7_0503100	524.543	1.90095	0.394343	4.82054	1.4317e-06	2.0273e-05	208.85	233.991	650.166	1005.16
PF3D7_0503200	477.096	1.51112	0.418499	3.61082	0.000305234	0.0020353	185.166	308.721	571.823	842.675
PF3D7_0503300	4697.34	-0.861115	0.364718	-2.36104	0.0182235	0.055141	6330.1	5787.29	4225.67	2446.31
PF3D7_0503400	57318.8	-2.31944	0.360651	-6.43124	1.26568e-10	3.93845e-09	119908	71100.1	20924	17343.3
PF3D7_0503500	871.525	-0.320472	0.357864	-0.895514	0.370512	0.523327	805.257	1129.53	764.854	786.465
PF3D7_0503600	18067.7	-2.48103	0.318206	-7.79691	6.3439e-15	4.26394e-13	28487.6	32804	5839.38	5139.65
PF3D7_0503800	7848.92	-0.556539	0.410932	-1.35433	0.17563	0.306668	12978.8	5711.33	7130.83	5574.69
PF3D7_0503900	86.4426	1.90828	0.570255	3.34637	0.000818763	0.00466371	38.7557	34.3023	118.726	153.987
PF3D7_0504000	2154.04	1.02431	0.394295	2.59783	0.00938138	0.0327504	934.443	1902.55	3020.65	2758.53
PF3D7_0504100	1365.64	-1.34123	0.330765	-4.05492	5.01507e-05	0.000449839	1890.42	2026.29	741.431	804.414
PF3D7_0504200	3380.12	-1.82246	0.372663	-4.89037	1.00646e-06	1.46635e-05	6732.72	3808.78	1364.94	1614.02
PF3D7_0504300	90.0111	-0.365171	0.654335	-0.558079	0.57679	0.708479	99.0423	104.132	33.114	123.756
PF3D7_0504400	1566.49	1.49379	0.366341	4.0776	4.55038e-05	0.000411084	637.316	1002.12	2548.17	2078.35
PF3D7_0504500	294.81	-0.098404	0.398328	-0.247042	0.804875	0.872519	279.902	329.547	260.874	308.918
PF3D7_0504600	3117.23	-0.376094	0.388086	-0.969099	0.332496	0.484574	4340.64	2702.53	3377.63	2048.11
PF3D7_0504700	436.999	0.621388	0.43286	1.43554	0.151133	0.273246	226.075	460.631	476.519	584.771
PF3D7_0504800	1734.54	0.688428	0.334452	2.05838	0.0395539	0.0988736	1184.2	1471.32	2211.37	2071.26
PF3D7_0504900	1612.42	-0.478874	0.445064	-1.07597	0.281942	0.431734	2704.29	1052.35	1577.36	1115.69
PF3D7_0505000	238.781	0.217315	0.414788	0.523918	0.600336	0.728174	195.932	245.016	265.72	248.457
PF3D7_0505100	1826.84	1.37106	0.375972	3.64671	0.000265623	0.00181683	729.899	1304.71	2712.12	2560.62
PF3D7_0505200	2858.86	-1.54643	0.326015	-4.74344	2.10124e-06	2.83977e-05	4067.19	4451.95	1333.45	1582.85
PF3D7_0505300	906.954	-2.50359	0.380491	-6.5799	4.70772e-11	1.60349e-09	1315.54	1769.02	214.03	329.229
PF3D7_0505400	1081.62	0.574098	0.3832	1.49817	0.134089	0.250442	688.99	1047.45	1544.25	1045.79
PF3D7_0505500	3984.54	0.774944	0.331122	2.34036	0.0192652	0.0575332	2814.09	3063.93	5695.62	4364.53
PF3D7_0505600	343.451	0.708379	0.419833	1.68729	0.0915478	0.188057	191.625	328.322	398.984	454.874
PF3D7_0505700	1263.65	0.200026	0.358361	0.558168	0.57673	0.708479	1309.08	1043.77	1578.97	1122.78
PF3D7_0505800	5512.02	-0.374972	0.409606	-0.915445	0.359958	0.513164	8183.91	4265.74	6036.45	3562
PF3D7_0505900	2020.56	-0.3949	0.432469	-0.913129	0.361175	0.514172	3287.77	1304.71	1920.61	1569.15
PF3D7_0506000	203.074	-0.150962	0.501084	-0.30127	0.763209	0.844269	258.371	170.286	121.957	261.683
PF3D7_0506100	1337.84	0.888215	0.376188	2.36109	0.0182212	0.055141	721.286	1154.03	1489.32	1986.71
PF3D7_0506200	440.174	-0.0831689	0.391746	-0.212303	0.83187	0.892036	383.251	521.885	366.677	488.884
PF3D7_0506300	653.975	0.24238	0.355191	0.682394	0.49499	0.642607	544.733	652.969	680.857	737.34
PF3D7_0506400	564.286	-1.38199	0.385798	-3.58216	0.000340764	0.0022338	910.759	721.573	251.182	373.63
PF3D7_0506500	2628.46	-0.537428	0.340703	-1.57741	0.114702	0.223634	2581.56	3642.17	2158.87	2131.25
PF3D7_0506700	1268.58	0.202173	0.348524	0.580083	0.561859	0.696589	1089.47	1269.19	1549.9	1165.76
PF3D7_0506800	2026.29	0.23821	0.322993	0.73751	0.460812	0.611787	1817.21	1901.33	2202.49	2184.15
PF3D7_0506900	20930.5	-0.45807	0.345073	-1.32746	0.184358	0.317292	26224.7	22226.7	21193.8	14077
PF3D7_0507000	53.3905	-0.448317	0.703579	-0.637196	0.523997	0.667207	86.1237	37.9775	32.3064	57.1545
PF3D7_0507100	18823.4	-0.300925	0.355668	-0.846086	0.397505	0.550349	23524.7	18034.4	20533.1	13201.3
PF3D7_0507200	1413.6	-1.60182	0.336665	-4.75792	1.95602e-06	2.65061e-05	2075.58	2176.97	774.546	627.282
PF3D7_0507300	7486.65	-3.00057	0.313828	-9.56121	1.16391e-21	4.22999e-19	13278.1	13342.4	1624.2	1701.88
PF3D7_0507400	4822.8	-2.79512	0.40117	-6.96744	3.22767e-12	1.45663e-10	11082	5781.16	953.846	1474.21
PF3D7_0507500	39208.9	-2.26736	0.32548	-6.96621	3.25589e-12	1.45663e-10	55872.8	73988.8	13668.8	13305.2
PF3D7_0507600	782.393	-0.392896	0.366532	-1.07193	0.283751	0.433788	736.358	1038.87	739.816	614.529
PF3D7_0507700	2056.95	0.547341	0.37106	1.47507	0.140192	0.258963	1349.99	1990.76	2919.69	1967.34
PF3D7_0507800	9575.06	-0.769394	0.347139	-2.21639	0.0266651	0.0736137	9779.35	14358	7886.8	6276.13
PF3D7_0507900	462.17	0.148584	0.368215	0.403525	0.686562	0.791001	406.935	469.206	509.633	462.904
PF3D7_0508000	10339.6	0.144992	0.33653	0.430845	0.666581	0.77851	9520.98	10119.2	12794.1	8924.13
PF3D7_0508100	11679.5	0.197935	0.34061	0.581118	0.561161	0.696066	11318.8	10440.1	14895.7	10063.4
PF3D7_0508200	2489.75	-0.0318455	0.336929	-0.094517	0.924698	0.951696	2831.32	2203.92	2672.55	2251.23
PF3D7_0508300	1001.48	1.83203	0.368525	4.97125	6.65211e-07	1.01309e-05	344.495	531.686	1481.25	1648.51
PF3D7_0508400	563.822	0.160212	0.382342	0.419028	0.675196	0.784796	508.13	556.187	717.202	473.768
PF3D7_0508500	7100.44	-0.418536	0.346389	-1.20828	0.226939	0.370106	8160.22	8085.54	7379.59	4776.42
PF3D7_0508600	1411.74	-1.17993	0.419721	-2.81122	0.00493546	0.0194829	2590.17	1327.99	1077.42	651.372
PF3D7_0508700	1338.14	0.934869	0.366087	2.55368	0.010659	0.0363792	704.062	1131.98	1826.93	1689.6
PF3D7_0508800	7983.46	-0.134148	0.312751	-0.428927	0.667976	0.778919	8347.54	8361.19	7575.85	7649.26
PF3D7_0508900	8771.99	-0.306273	0.320175	-0.956582	0.338778	0.491024	9671.7	9727.15	8616.11	7072.99
PF3D7_0509000	3646.85	-0.041434	0.381235	-0.108684	0.913453	0.944043	4850.92	2549.4	3817.81	3369.28
PF3D7_0509100	2678.28	1.38952	0.346024	4.01569	5.92714e-05	0.000511622	1233.72	1723.69	4249.9	3505.79
PF3D7_0509200	46.4948	-0.0542062	0.740698	-0.0731826	0.941661	0.962863	40.9088	53.9036	25.0374	66.1292
PF3D7_0509300	939.093	-2.19026	0.364163	-6.0145	1.80447e-09	4.33159e-08	1767.69	1314.51	291.565	382.604
PF3D7_0509400	3253.74	-0.546254	0.321879	-1.69708	0.0896818	0.185357	3576.29	4148.13	2632.16	2658.39
PF3D7_0509500	131.964	0.759455	0.493265	1.53965	0.123646	0.236188	77.5114	117.608	157.494	175.242
PF3D7_0509600	1898.21	0.738374	0.338281	2.18272	0.0290563	0.0785798	1229.42	1614.66	2470.63	2278.15
PF3D7_0509700	471.65	-1.78538	0.367833	-4.8538	1.21121e-06	1.73457e-05	790.185	672.57	205.146	218.699
PF3D7_0509800	1717.34	-0.752405	0.356225	-2.11216	0.0346728	0.089818	1709.56	2599.62	1352.83	1207.33
PF3D7_0509900	249.539	-0.680616	0.405469	-1.67859	0.0932323	0.190277	305.739	308.721	205.146	178.549
PF3D7_0510000	319.68	1.09958	0.411855	2.66982	0.00758916	0.0276423	180.86	225.415	361.831	510.612
PF3D7_0510100	2098.08	0.744053	0.382206	1.94673	0.0515669	0.121399	1091.62	2043.44	2491.63	2765.62
PF3D7_0510200	1977.2	0.134524	0.356169	0.377698	0.705655	0.804616	2284.43	1487.25	2197.64	1939.47
PF3D7_0510300	289.966	-1.0112	0.402787	-2.51049	0.0120562	0.0400893	434.925	340.573	206.761	177.604
PF3D7_0510400	176.514	1.38831	0.48001	2.89225	0.00382491	0.0160144	88.2768	106.582	191.415	319.782
PF3D7_0510500	2098.65	0.833021	0.367702	2.26548	0.0234834	0.0666997	1113.15	1902.55	2732.31	2646.58
PF3D7_0510800	332.645	-0.981485	0.384226	-2.55445	0.0106357	0.0363242	426.313	456.956	211.607	235.703
PF3D7_0511000	7572.61	0.163748	0.391058	0.418731	0.675413	0.784868	9620.02	4668.79	8547.46	7454.17
PF3D7_0511100	115.294	0.445457	0.565125	0.788244	0.430554	0.581571	114.114	82.0805	80.766	184.217
PF3D7_0511200	4070.61	1.02552	0.325161	3.15388	0.00161117	0.00799401	2405.01	2957.35	5618.89	5301.2
PF3D7_0511300	193.62	0.620052	0.440087	1.40893	0.158855	0.283666	129.186	175.187	241.49	228.618
PF3D7_0511400	179.568	-1.25135	0.457252	-2.73667	0.00620642	0.0234532	279.902	226.64	85.6119	126.118
PF3D7_0511500	7215.32	0.1481	0.349325	0.423959	0.671595	0.781493	5346.13	8342.81	7176.86	7995.49
PF3D7_0511600	632.073	-1.84675	0.428017	-4.31466	1.5985e-05	0.000173291	1278.94	700.747	207.569	341.038
PF3D7_0511700	395.748	-1.20401	0.616286	-1.95366	0.0507415	0.119972	656.694	448.38	64.6128	413.307
PF3D7_0511800	6401.57	0.351558	0.336809	1.04379	0.296583	0.447761	5748.76	5501.84	8429.54	5926.12
PF3D7_0511900	62.2285	0.402141	0.694128	0.579346	0.562356	0.697033	27.9902	78.4053	50.8826	91.6361
PF3D7_0512000	1318.62	-0.112842	0.377146	-0.299199	0.764788	0.845831	1722.47	1019.27	1389.17	1143.56
PF3D7_0512100	259.142	1.01244	0.410481	2.46648	0.0136448	0.0442908	165.788	177.637	313.372	379.77
PF3D7_0512200	205.383	0.987122	0.446968	2.20848	0.0272107	0.0745889	120.573	154.36	227.76	318.837
PF3D7_0512300	432.985	0.780314	0.372612	2.09417	0.0362445	0.0927456	294.974	341.798	527.402	567.766
PF3D7_0512500	508.501	0.917987	0.391687	2.34367	0.0190949	0.0572278	325.117	378.55	524.979	805.359
PF3D7_0512600	5092.81	-0.15361	0.376217	-0.4083	0.683053	0.788656	6700.43	4028.07	5708.54	3934.21
PF3D7_0512700	740.646	0.742039	0.369135	2.01021	0.044409	0.108509	462.915	644.393	830.274	1025
PF3D7_0512800	184.678	0.942545	0.441305	2.13581	0.0326949	0.0860652	116.267	135.984	259.259	227.201
PF3D7_0512900	26.6396	-0.0626266	0.901508	-0.0694686	0.944617	0.965493	36.6026	18.3762	16.1532	35.4263
PF3D7_0513000	518.128	1.55782	0.399222	3.90213	9.53506e-05	0.000776744	202.391	320.972	872.272	676.879
PF3D7_0513100	1873.14	-0.0829602	0.35452	-0.234007	0.814979	0.880036	2249.98	1604.86	2056.3	1581.43
PF3D7_0513200	2276.59	0.50177	0.331805	1.51225	0.130471	0.245779	1662.19	2105.92	2632.16	2706.1
PF3D7_0513300	15546.7	0.15406	0.387124	0.397961	0.690659	0.79393	19194.8	10241.7	19186.8	13563.6
PF3D7_0513400	189.725	1.00813	0.46604	2.16319	0.0305265	0.0816665	118.42	133.534	191.415	315.531
PF3D7_0513500	95.4917	1.45956	0.755103	1.93292	0.0532456	0.124746	17.2247	83.3056	58.9591	222.477
PF3D7_0513600	5912.9	0.583282	0.321857	1.81224	0.0699491	0.15331	4508.58	4957.91	7711.53	6473.57
PF3D7_0513700	534.479	-0.352344	0.359895	-0.979018	0.327571	0.480304	572.723	626.017	441.79	497.386
PF3D7_0513800	660.515	0.401156	0.371145	1.08086	0.279759	0.429272	648.081	491.258	848.043	654.679
PF3D7_0513900	397.838	0.348709	0.37325	0.934251	0.350174	0.503201	335.883	363.849	435.329	456.291
PF3D7_0514000	751.534	-0.788778	0.369689	-2.13363	0.0328735	0.0863986	760.042	1143	541.94	561.153
PF3D7_0514100	473.559	0.637721	0.371874	1.71488	0.0863664	0.180184	327.27	412.853	592.014	562.098
PF3D7_0514200	1167.11	-0.184124	0.34351	-0.536007	0.591954	0.720834	1382.29	1101.35	1159.8	1025
PF3D7_0514300	631.667	0.687524	0.357934	1.92081	0.0547553	0.127089	432.772	534.136	787.468	772.294
PF3D7_0514500	109.7	0.297003	0.542236	0.547738	0.583872	0.714914	127.033	71.0548	98.5345	142.178
PF3D7_0514600	825.147	0.434853	0.366636	1.18606	0.235599	0.379927	828.941	575.789	1028.15	867.709
PF3D7_0514700	27.7846	0.918107	0.849432	1.08085	0.279765	0.429272	21.5309	17.1511	32.3064	40.1499
PF3D7_0514900	1087.82	0.249428	0.334942	0.74469	0.456459	0.606327	1037.79	950.664	1176.76	1186.07
PF3D7_0515000	5791.96	0.102039	0.346053	0.294864	0.768097	0.848038	4732.5	6440.26	6874.8	5120.29
PF3D7_0515100	636.197	-0.189933	0.372218	-0.510274	0.60986	0.734425	785.879	570.888	656.627	531.395
PF3D7_0515200	39.3563	1.43426	0.751256	1.90915	0.0562433	0.12964	25.8371	17.1511	54.9209	59.5163
PF3D7_0515300	6654.44	-0.928664	0.315791	-2.94075	0.00327415	0.014218	8754.48	8695.63	4833.84	4333.82
PF3D7_0515400	6107.31	-1.86819	0.31445	-5.94114	2.83055e-09	6.69896e-08	9826.72	9349.83	2654.78	2597.93
PF3D7_0515500	337.725	-0.0845198	0.4091	-0.206599	0.836323	0.894716	307.892	387.126	265.72	390.162
PF3D7_0515600	325.195	0.356419	0.387133	0.920662	0.357227	0.511005	271.29	298.92	348.909	381.66
PF3D7_0515700	69986.4	-1.05588	0.370472	-2.8501	0.00437058	0.0177822	106141	82882.9	58036	32885.6
PF3D7_0515800	391.506	0.642373	0.400962	1.60208	0.109138	0.214573	241.146	368.75	514.479	441.648
PF3D7_0515900	253.98	0.279744	0.434619	0.643654	0.5198	0.664871	208.85	249.917	215.645	341.51
PF3D7_0516000	663.56	-1.13706	0.358362	-3.17293	0.00150911	0.00753959	1003.34	822.03	382.023	446.844
PF3D7_0516100	466.624	0.672868	0.390998	1.7209	0.0852693	0.178432	335.883	383.451	460.366	686.799
PF3D7_0516200	8517.47	-0.916247	0.478933	-1.9131	0.0557349	0.128821	16606.8	5663.55	7751.92	4047.58
PF3D7_0516300	1219.36	0.24691	0.337203	0.732231	0.464028	0.614626	1063.63	1166.28	1427.94	1219.61
PF3D7_0516400	1337.44	-0.712696	0.329357	-2.1639	0.030472	0.0816665	1703.1	1619.56	1006.34	1020.75
PF3D7_0516500	3232.8	-2.04101	0.322109	-6.3364	2.35192e-10	6.93335e-09	5100.68	5302.16	1353.64	1174.74
PF3D7_0516600	1565.74	-0.258623	0.336496	-0.768576	0.442145	0.59278	1528.7	1881.73	1508.71	1343.84
PF3D7_0516700	5634.34	-0.504857	0.345166	-1.46265	0.143563	0.263425	5307.38	7911.58	4961.45	4356.97
PF3D7_0516800	3132.34	0.667161	0.336651	1.98176	0.0475061	0.113994	2168.17	2671.9	4301.59	3387.7
PF3D7_0516900	14170.6	-0.579159	0.43641	-1.3271	0.184476	0.317351	23210.3	10745.2	14944.9	7781.99
PF3D7_0517000	14769.4	-0.80676	0.438288	-1.84071	0.0656643	0.14595	27451.9	10138.8	12118.9	9368.14
PF3D7_0517100	385.989	-0.229218	0.421823	-0.543399	0.586855	0.717002	307.892	524.335	301.257	410.473
PF3D7_0517200	1561.82	-1.33962	0.343352	-3.9016	9.55606e-05	0.000776744	1894.72	2582.47	892.464	877.629
PF3D7_0517300	15990.9	-1.39829	0.384217	-3.63933	0.000273346	0.00185706	29773	16598.6	10464	7127.78
PF3D7_0517400	2210.51	0.215258	0.347336	0.619738	0.53543	0.675837	1967.93	2123.07	2816.31	1934.75
PF3D7_0517500	316.7	-0.634956	0.385331	-1.64782	0.0993898	0.19989	389.71	381.001	241.49	254.597
PF3D7_0517600	256.836	-1.09996	0.405977	-2.70941	0.00674033	0.0250945	338.036	362.624	148.609	178.076
PF3D7_0517700	6754.63	-0.122634	0.340878	-0.35976	0.719027	0.813789	6590.62	7491.38	7648.54	5287.97
PF3D7_0517800	122.695	-0.426499	0.536533	-0.794918	0.426661	0.577241	180.86	101.682	78.343	129.897
PF3D7_0517900	4718.56	0.353342	0.381485	0.926229	0.354327	0.508299	3066.01	5218.85	6326.4	4262.97
PF3D7_0518000	1660.25	-0.649039	0.338136	-1.91946	0.0549261	0.127419	2200.46	1854.77	1424.71	1161.04
PF3D7_0518100	519.391	0.765832	0.379404	2.01851	0.0435377	0.106748	353.107	415.303	758.392	550.762
PF3D7_0518200	2531.01	1.53829	0.4264	3.60762	0.000309015	0.0020567	738.511	1851.1	3544.01	3990.42
PF3D7_0518300	7338.16	0.199469	0.328065	0.608017	0.543176	0.681301	7436.79	6227.09	8690.42	6998.36
PF3D7_0518400	73.9516	-0.0555603	0.577965	-0.0961308	0.923417	0.951297	77.5114	73.5049	59.7668	85.0232
PF3D7_0518500	2569.57	0.1711	0.369389	0.463196	0.643224	0.76258	2753.81	2081.41	3364.71	2078.35
PF3D7_0518600	2215.44	0.666656	0.344448	1.93543	0.0529372	0.124119	1513.62	1909.9	3086.87	2351.36
PF3D7_0518700	159.384	0.395834	0.492853	0.803149	0.421889	0.572628	92.583	181.312	184.146	179.493
PF3D7_0518800	56.657	-1.05808	0.660141	-1.60281	0.108976	0.214337	103.348	50.2284	37.1523	35.8987
PF3D7_0518900	960.916	-2.56315	0.36388	-7.04395	1.86871e-12	8.72239e-11	1963.62	1324.31	271.374	284.355
PF3D7_0519000	357.401	-0.464664	0.401306	-1.15788	0.246913	0.391658	441.384	388.351	242.298	357.57
PF3D7_0519100	1037.91	-0.483458	0.353061	-1.36934	0.170895	0.300481	1332.76	1087.87	978.076	752.928
PF3D7_0519200	11029.8	-1.80954	0.447202	-4.04635	5.20231e-05	0.000462519	24551.7	9774.93	6209.29	3583.26
PF3D7_0519300	1025.1	0.744484	0.384454	1.93647	0.0528099	0.123994	549.039	981.291	1308.41	1261.65
PF3D7_0519400	16398.4	-0.762339	0.396863	-1.92091	0.0547427	0.127089	28011.7	13255.4	13487.9	10838.6
PF3D7_0519500	921.731	0.0843792	0.353645	0.238598	0.811417	0.877005	837.553	951.889	818.159	1079.32
PF3D7_0519600	1211.52	0.717186	0.346989	2.06689	0.038745	0.097436	824.635	1007.02	1671.05	1343.37
PF3D7_0519700	6911.18	-0.267104	0.371346	-0.719286	0.471965	0.621509	5328.91	9767.58	6084.1	6464.13
PF3D7_0519800	1347.25	-0.404719	0.367635	-1.10087	0.270952	0.419751	1627.74	1441.92	1430.37	888.965
PF3D7_0519900	370.163	0.944637	0.41494	2.27656	0.0228123	0.0655449	245.453	260.942	365.87	608.388
PF3D7_0520000	14604.2	-0.760353	0.394808	-1.92588	0.0541195	0.126129	23974.7	12758	13135.8	8548.14
PF3D7_0520100	880.286	0.210006	0.356461	0.589142	0.555766	0.692103	936.596	697.072	1007.96	879.518
PF3D7_0520200	767.792	1.46717	0.356063	4.12052	3.78021e-05	0.00035289	363.873	450.83	1054.8	1201.66
PF3D7_0520300	658.976	0.42148	0.353723	1.19155	0.233436	0.37777	600.713	526.785	711.548	796.857
PF3D7_0520400	667.826	2.153	0.413459	5.2073	1.91612e-07	3.36557e-06	202.391	286.669	790.699	1391.55
PF3D7_0520500	1445.87	-1.26888	0.391064	-3.24469	0.00117579	0.00626552	2667.68	1421.1	763.238	931.477
PF3D7_0520600	3355.48	-0.760248	0.352589	-2.15619	0.0310692	0.0828676	5135.13	3305.27	2632.97	2348.53
PF3D7_0520700	67.0845	0.763923	0.606346	1.25988	0.207713	0.346486	38.7557	60.029	86.4196	83.1338
PF3D7_0520800	916.987	1.34601	0.436688	3.08231	0.00205398	0.00970395	294.974	737.499	1323.75	1311.72
PF3D7_0520900	47066.5	0.192553	0.350931	0.54869	0.583218	0.714807	48593.2	39267.6	61044.5	39360.6
PF3D7_0521000	469.324	1.50495	0.465127	3.23556	0.00121403	0.00641499	133.492	352.824	638.051	752.928
PF3D7_0521100	53.878	0.94626	0.748758	1.26377	0.206311	0.345062	60.2866	14.701	65.4204	75.1038
PF3D7_0521200	120.217	0.369605	0.492679	0.750194	0.453138	0.603665	118.42	91.8812	139.725	130.841
PF3D7_0521300	920.067	0.405718	0.397867	1.01973	0.307856	0.460505	626.55	955.564	796.352	1301.8
PF3D7_0521400	377.646	1.8447	0.394746	4.67313	2.9665e-06	3.79547e-05	150.717	177.637	520.94	661.292
PF3D7_0521500	384.308	0.533951	0.392301	1.36108	0.173489	0.303666	368.179	260.942	477.327	430.784
PF3D7_0521600	61.4722	0.764346	0.685165	1.11557	0.264608	0.412331	47.3681	44.103	41.9983	112.42
PF3D7_0521700	203.64	-0.00286659	0.428618	-0.00668798	0.994664	0.996839	228.228	180.087	200.3	205.945
PF3D7_0521800	457.107	0.867376	0.375983	2.30696	0.0210572	0.0613579	355.26	292.795	640.474	539.897
PF3D7_0521900	78.7522	2.28037	0.649734	3.50971	0.000448603	0.0028092	17.2247	35.5274	91.2655	170.991
PF3D7_0522000	481.507	0.418574	0.44908	0.93207	0.351301	0.504646	301.433	521.885	377.177	725.531
PF3D7_0522100	1113.94	-0.351364	0.392753	-0.894618	0.370991	0.523709	856.931	1639.16	991.806	967.848
PF3D7_0522200	979.417	0.154426	0.369381	0.418066	0.675899	0.785071	725.593	1127.08	961.115	1103.88
PF3D7_0522300	2642.51	-1.38895	0.393254	-3.53193	0.000412544	0.00260882	5092.07	2557.97	1604.01	1315.97
PF3D7_0522400	2653.86	-0.333678	0.327066	-1.02022	0.307625	0.460296	2691.37	3226.87	2248.52	2448.67
PF3D7_0522500	1105.81	-0.6767	0.449117	-1.50673	0.131879	0.247414	1944.24	777.927	1015.23	685.854
PF3D7_0522600	721.828	-0.409164	0.361994	-1.13031	0.258347	0.404575	723.439	922.487	687.318	554.068
PF3D7_0522700	178.665	1.10723	0.461616	2.39859	0.0164585	0.0510884	114.114	112.708	195.454	292.385
PF3D7_0522800	1116.32	-0.546876	0.389144	-1.40533	0.159923	0.28509	1690.18	961.689	1024.11	789.299
PF3D7_0522900	389.202	-0.587036	0.383241	-1.53177	0.12558	0.238886	404.782	529.235	302.065	320.726
PF3D7_0523000	24859.4	-1.04054	0.324969	-3.20196	0.00136498	0.0070213	32330.9	34579.2	14119.5	18408
PF3D7_0523100	2277.9	0.638688	0.339744	1.87991	0.0601204	0.136087	1933.48	1630.58	3144.22	2403.32
PF3D7_0523200	148.458	0.766721	0.505833	1.51576	0.12958	0.244557	116.267	104.132	129.226	244.206
PF3D7_0523300	1331.81	-0.763797	0.424716	-1.79837	0.0721179	0.156769	2260.75	1092.77	1212.3	761.43
PF3D7_0523400	4001.66	-0.970641	0.325186	-2.98488	0.00283686	0.0126778	5152.35	5445.49	2987.53	2421.27
PF3D7_0523500	99.1496	0.292514	0.608045	0.481072	0.630465	0.752765	111.961	67.3795	61.3821	155.876
PF3D7_0523600	1116.73	0.561914	0.360045	1.56068	0.1186	0.229329	1044.25	760.776	1496.59	1165.29
PF3D7_0523700	135.41	0.2997	0.553141	0.541815	0.587946	0.717692	90.4299	151.91	92.8809	206.417
PF3D7_0523800	971.012	0.202125	0.382513	0.528414	0.597212	0.725576	673.918	1130.75	932.039	1147.34
PF3D7_0523900	613.406	-0.63944	0.356826	-1.79202	0.0731297	0.158558	779.42	715.448	437.751	521.003
PF3D7_0524000	24619.4	-0.289992	0.369744	-0.784306	0.432861	0.583694	19306.8	34862.2	23918.8	20390
PF3D7_0524100	1849.7	-0.208333	0.332094	-0.627333	0.530441	0.672693	1939.94	2026.29	1539.4	1893.18
PF3D7_0524200	1004.43	-0.391979	0.341669	-1.14725	0.251279	0.395843	1227.26	1053.57	818.159	918.723
PF3D7_0524300	492.784	0.761022	0.362804	2.09761	0.0359393	0.0922453	378.944	352.824	632.397	606.971
PF3D7_0524400	3420.06	-0.820217	0.363012	-2.25948	0.0238537	0.0675164	5260.01	3474.33	2876.08	2069.84
PF3D7_0524500	196.715	0.764372	0.48246	1.58432	0.11312	0.221366	133.492	158.036	167.993	327.339
PF3D7_0524600	1659.07	1.55321	0.410573	3.78304	0.000154925	0.001176	523.202	1160.15	2617.62	2335.3
PF3D7_0524700	757.065	-0.446275	0.361041	-1.23608	0.216429	0.357829	977.505	769.352	713.163	568.239
PF3D7_0524800	1565.05	-1.06275	0.383946	-2.76796	0.00564076	0.0216896	1535.16	2697.63	881.964	1145.45
PF3D7_0524900	2098.34	-0.784637	0.332456	-2.36012	0.018269	0.0552453	2902.37	2408.51	1654.09	1428.39
PF3D7_0525000	1241.78	-0.329282	0.34044	-0.967222	0.333433	0.48565	1526.54	1239.78	1163.03	1037.76
PF3D7_0525100	18550.6	-0.839808	0.312286	-2.68923	0.00716165	0.026371	24493.6	23111.2	13710.8	12886.7
PF3D7_0525200	2901.31	0.0294131	0.336433	0.0874263	0.930333	0.955738	2458.83	3283.22	3104.64	2758.53
PF3D7_0525300	531.324	-1.71704	0.492277	-3.48796	0.000486717	0.0030216	973.198	657.869	124.38	369.851
PF3D7_0525400	881.58	-0.772469	0.382244	-2.02088	0.0432921	0.106353	820.329	1402.72	631.59	671.683
PF3D7_0525500	284.935	-0.348914	0.446825	-0.780874	0.434877	0.585684	282.055	356.499	175.262	325.922
PF3D7_0525600	2196.45	-1.25456	0.321576	-3.90128	9.5687e-05	0.000776744	3076.77	3114.16	1312.45	1282.43
PF3D7_0525700	11646.4	-2.30803	0.371986	-6.20462	5.48302e-10	1.47021e-08	25070.6	13689.1	3653.04	4172.75
PF3D7_0525800	86860.3	-3.12541	0.364915	-8.56475	1.08307e-17	1.43678e-15	196278	115442	20021.1	15700
PF3D7_0525900	483.767	-1.89453	0.368223	-5.14507	2.67419e-07	4.52369e-06	695.449	829.381	196.261	213.975
PF3D7_0526000	285.76	1.21174	0.522795	2.3178	0.02046	0.0602447	105.502	237.666	243.913	555.957
PF3D7_0526100	46.0998	0.88557	0.862025	1.02731	0.304273	0.456313	40.9088	24.5016	16.9609	102.028
PF3D7_0526200	5804.69	-1.13601	0.379385	-2.99435	0.00275033	0.0123349	10119.5	5838.74	4267.67	2992.82
PF3D7_0526300	1218.93	0.494285	0.342262	1.44417	0.14869	0.269803	893.534	1129.53	1488.52	1364.15
PF3D7_0526400	485.445	0.114412	0.410929	0.278423	0.780688	0.856277	473.681	459.406	357.793	650.9
PF3D7_0526500	296.551	0.200516	0.39605	0.506289	0.612654	0.737085	294.974	257.267	339.217	294.747
PF3D7_0526600	2031.39	0.953513	0.366245	2.60348	0.00922819	0.0323233	1102.38	1662.44	3103.84	2256.89
PF3D7_0526700	456.61	1.30478	0.380102	3.43271	0.000597571	0.00356914	241.146	284.219	725.278	575.796
PF3D7_0526800	3193.16	0.188042	0.347234	0.541542	0.588134	0.717692	3388.97	2582.47	3917.96	2883.23
PF3D7_0526900	3995.43	0.0742422	0.351158	0.211421	0.832559	0.892352	4627	3159.49	4590.74	3604.51
PF3D7_0527000	16699.5	0.2167	0.369898	0.585839	0.557984	0.693661	17683.4	13212.5	22639.5	13262.7
PF3D7_0527100	10772.1	-1.03474	0.44764	-2.31155	0.0208024	0.0609326	20928.1	8027.96	8766.34	5365.91
PF3D7_0527200	8837.07	0.382882	0.403105	0.949833	0.342197	0.494841	4861.69	10478.1	11309.7	8698.82
PF3D7_0527300	2618.42	-0.547555	0.324168	-1.68911	0.091198	0.187415	3281.31	2937.75	2242.87	2011.74
PF3D7_0527400	550.54	-0.335054	0.364187	-0.920007	0.357569	0.511204	564.111	663.994	445.02	529.033
PF3D7_0527500	14306.6	-0.689824	0.330777	-2.08546	0.0370272	0.0943651	19718	15608.8	12154.5	9745.08
PF3D7_0527600	3828.2	-0.775103	0.322305	-2.40487	0.016178	0.0504039	5023.17	4641.84	3043.26	2604.54
PF3D7_0527900	1491.78	-0.410237	0.396833	-1.03378	0.30124	0.45288	2140.18	1265.51	1570.9	990.521
PF3D7_0528000	544.565	1.1364	0.428961	2.64918	0.00806863	0.0291988	297.127	383.451	499.134	998.551
PF3D7_0528100	9541.12	-0.294434	0.341318	-0.862636	0.388338	0.54003	9118.35	11902.9	9853.45	7289.8
PF3D7_0528200	6544.23	-0.122984	0.313849	-0.391856	0.695165	0.796981	6926.5	6719.58	6361.93	6168.91
PF3D7_0528300	4042.63	-1.96943	0.321695	-6.12205	9.23805e-10	2.35197e-08	6284.88	6595.84	1776.85	1512.94
PF3D7_0528400	11191.2	-1.00479	0.370741	-2.71022	0.00672387	0.0250517	10504.9	19369.8	7535.46	7354.51
PF3D7_0528500	1728.9	-0.137746	0.331579	-0.415424	0.677831	0.785875	1965.77	1657.54	1720.31	1571.98
PF3D7_0528600	264.004	-0.152519	0.421121	-0.362174	0.717222	0.812293	221.769	333.222	237.452	263.572
PF3D7_0528700	1634.11	-1.29279	0.43203	-2.99236	0.00276827	0.0123933	3287.77	1354.94	1074.19	819.529
PF3D7_0528800	369.57	-0.122208	0.444449	-0.274966	0.783342	0.857622	258.371	510.859	294.796	414.252
PF3D7_0528900	192.464	-0.32343	0.505072	-0.640364	0.521936	0.665911	144.257	282.994	124.38	218.226
PF3D7_0529000	5019.91	-0.529621	0.352225	-1.50365	0.132673	0.248417	4575.32	7285.56	3981.76	4236.99
PF3D7_0529100	150.175	-0.164488	0.480763	-0.34214	0.732246	0.824124	187.319	131.084	117.918	164.378
PF3D7_0529200	514.441	-0.288214	0.370392	-0.778133	0.43649	0.587073	611.479	520.66	410.291	515.335
PF3D7_0529300	408.579	0.687737	0.396154	1.73603	0.0825578	0.174058	249.759	374.875	471.673	538.008
PF3D7_0529400	8431.2	0.260365	0.362133	0.718976	0.472156	0.621509	6418.37	8924.72	11178.8	7202.88
PF3D7_0529500	927.502	-0.437101	0.438175	-0.997547	0.318499	0.47139	1500.71	634.593	905.386	669.322
PF3D7_0529700	238.813	0.887643	0.471588	1.88224	0.0598033	0.135681	133.492	200.913	218.876	401.971
PF3D7_0529800	962.44	1.28718	0.360975	3.56584	0.000362688	0.00235304	454.303	662.769	1332.64	1400.05
PF3D7_0529900	8761.21	-1.28742	0.345245	-3.729	0.000192238	0.00140853	14951.1	9909.69	5421.82	4762.25
PF3D7_0530000	2018.93	-0.656449	0.348717	-1.88247	0.0597724	0.135681	2930.36	2011.58	1646.82	1486.96
PF3D7_0530100	7335.57	-1.73769	0.345932	-5.02322	5.08112e-07	7.95463e-06	9542.51	13031.2	2882.54	3886.03
PF3D7_0530200	908.996	1.11034	0.397784	2.79131	0.00524949	0.0204353	396.169	752.2	1329.41	1158.21
PF3D7_0530300	1434.45	0.216498	0.336562	0.643264	0.520053	0.664871	1405.97	1248.36	1681.55	1401.94
PF3D7_0530400	146.486	-0.302295	0.462403	-0.653746	0.513275	0.65888	144.257	178.862	132.456	130.369
PF3D7_0530500	70.7041	-0.503971	0.610254	-0.825839	0.408895	0.562259	90.4299	75.9551	40.383	76.0485
PF3D7_0530600	290.315	1.00891	0.409737	2.46235	0.0138031	0.0446895	170.094	214.389	432.906	343.872
PF3D7_0530700	223.048	0.549705	0.435681	1.26171	0.207052	0.345727	208.85	154.36	228.568	300.415
PF3D7_0530750	137.334	0.498722	0.496163	1.00516	0.314821	0.467456	107.655	120.058	122.764	198.86
PF3D7_0530800	831.436	-0.628185	0.379915	-1.65349	0.0982312	0.198073	1250.95	769.352	705.087	600.358
PF3D7_0530900	1127.24	0.293449	0.358744	0.817989	0.413364	0.565626	856.931	1167.5	1394.83	1089.71
PF3D7_0531000	545.866	0.754724	0.403497	1.87046	0.0614201	0.138408	348.801	463.081	518.517	853.066
PF3D7_0531100	708.218	1.29749	0.42409	3.05947	0.0022173	0.0103208	254.065	562.313	1035.42	981.074
PF3D7_0531200	123.058	-0.200642	0.49778	-0.403073	0.686895	0.791061	124.879	138.434	92.8809	136.037
PF3D7_0531300	390.994	0.680883	0.479572	1.41977	0.155674	0.27947	170.094	428.779	383.638	581.464
PF3D7_0531400	115.301	0.666581	0.5485	1.21528	0.22426	0.366448	90.4299	88.2059	91.2655	191.302
PF3D7_0531600	107876	1.34677	1.19341	1.12851	0.259105	0.405259	64474.4	57302	282643	27083.7
PF3D7_0532000	388271	0.883291	1.2057	0.732595	0.463805	0.614626	316395	229588	916696	90403.3
PF3D7_0532100	60292.9	-1.09261	0.402459	-2.71483	0.00663096	0.0247789	106951	57233.4	48341.7	28645.7
PF3D7_0532200	357.635	0.051374	0.380478	0.135025	0.892592	0.931586	342.342	360.174	341.64	386.383
PF3D7_0532300	3391.39	-0.000361092	0.329342	-0.0010964	0.999125	0.999323	3496.62	3286.9	3802.46	2979.59
PF3D7_0532400	652.386	1.3092	0.369497	3.5432	0.000395306	0.0025237	333.73	415.303	1049.96	810.555
PF3D7_0532500	124.265	1.07415	0.515506	2.08367	0.0371898	0.0946359	62.4397	96.7815	141.34	196.498
PF3D7_0532600	103.425	0.605911	0.541925	1.11807	0.263537	0.411042	79.6645	84.5307	91.2655	158.238
PF3D7_0533100	814.321	-0.069922	0.433179	-0.161416	0.871766	0.918022	936.596	731.374	1103.26	486.049
PF3D7_0600200	100.403	0.231473	0.549937	0.420908	0.673822	0.783381	62.4397	121.283	104.996	112.892
PF3D7_0600300	107.82	-0.564875	0.558142	-1.01206	0.311508	0.463628	165.788	91.8812	109.842	63.7674
PF3D7_0601200	90.0737	1.42873	0.614902	2.3235	0.0201521	0.0595466	40.9088	56.3538	78.343	184.689
PF3D7_0601500	81.1694	-0.332549	0.562093	-0.591626	0.554101	0.691052	77.5114	102.907	82.3813	61.878
PF3D7_0601600	45.0562	-0.396267	0.700102	-0.566013	0.571385	0.704563	47.3681	55.1287	29.0757	48.6522
PF3D7_0601700	841.315	-0.371744	0.346256	-1.07361	0.282996	0.432823	1031.33	867.358	763.238	703.331
PF3D7_0601900	1742.56	-0.35109	0.350014	-1.00307	0.315825	0.468397	2282.28	1625.68	1670.24	1392.02
PF3D7_0602000	307.143	0.659212	0.398093	1.65593	0.0977368	0.197257	211.003	264.618	356.178	396.775
PF3D7_0602100	1615.72	-0.154962	0.335518	-0.461859	0.644182	0.763312	1644.96	1759.22	1696.89	1361.79
PF3D7_0602200	615.165	0.108086	0.420822	0.256845	0.797298	0.867146	790.185	395.702	718.817	555.957
PF3D7_0602400	656.795	0.894174	0.387238	2.3091	0.0209378	0.0611189	540.427	379.775	1005.54	701.442
PF3D7_0602500	365.934	0.348435	0.39401	0.884329	0.376519	0.529585	370.332	274.418	445.828	373.157
PF3D7_0602600	1121.58	0.307087	0.373671	0.821811	0.411184	0.564158	775.114	1228.76	1100.84	1381.63
PF3D7_0602700	51.1885	0.176931	0.66333	0.266731	0.789676	0.862096	43.0619	52.6785	64.6128	44.401
PF3D7_0602800	76.3664	-0.112069	0.566007	-0.197999	0.843046	0.899999	75.3583	83.3056	64.6128	82.1891
PF3D7_0602900	1749.94	-1.074	0.356064	-3.01632	0.00255861	0.0116407	2880.84	1865.8	1127.49	1125.61
PF3D7_0603000	1173.37	0.278065	0.364984	0.761853	0.446147	0.59656	897.84	1222.63	1076.61	1496.41
PF3D7_0603100	396.324	1.97934	0.396185	4.99599	5.85361e-07	9.05155e-06	135.645	183.762	579.092	686.799
PF3D7_0603200	1316.81	0.58284	0.334192	1.74403	0.0811547	0.171747	1136.83	972.715	1583.82	1573.87
PF3D7_0603300	948.021	0.114583	0.357804	0.320239	0.748788	0.836022	1031.33	790.178	1100.03	870.543
PF3D7_0603400	456.241	0.938847	0.386759	2.42747	0.0152044	0.0481137	254.065	369.975	625.129	575.796
PF3D7_0603500	1427.43	0.944074	0.337429	2.79785	0.00514445	0.0200877	953.82	998.442	2077.3	1680.15
PF3D7_0603600	551.836	0.163576	0.366115	0.44679	0.655027	0.771493	452.15	588.039	584.746	582.409
PF3D7_0603700	348.354	1.7781	0.460572	3.86064	0.000113091	0.000892163	111.961	200.913	390.907	689.633
PF3D7_0603800	5296.14	-0.0695601	0.354577	-0.196178	0.844471	0.900948	5574.36	5272.75	6394.24	3943.19
PF3D7_0603900	72.2798	1.33167	0.645005	2.06459	0.0389618	0.0978608	30.1433	51.4534	68.6511	138.871
PF3D7_0604000	96.5353	2.90913	0.667212	4.36014	1.29982e-05	0.000144326	6.45928	36.7525	155.878	187.051
PF3D7_0604100	2992.96	0.630204	0.377343	1.67011	0.0948977	0.192895	1769.84	2926.72	4286.25	2989.04
PF3D7_0604200	88.0413	-0.85301	0.566794	-1.50497	0.132331	0.24799	109.808	116.383	81.5736	44.401
PF3D7_0604300	1052.45	0.121428	0.3403	0.356825	0.721223	0.814993	1080.85	935.963	1158.99	1033.98
PF3D7_0604500	16250.7	0.170229	0.399069	0.426565	0.669696	0.780384	9643.71	20940.3	15744.5	18674.4
PF3D7_0604600	255.493	0.0661647	0.412199	0.160516	0.872474	0.918385	282.055	218.065	245.529	276.325
PF3D7_0604700	1856.5	-0.224099	0.430362	-0.52072	0.602562	0.72947	2831.32	1171.18	1952.11	1471.37
PF3D7_0604800	56.5425	1.60143	0.704422	2.27339	0.0230024	0.0658836	17.2247	37.9775	61.3821	109.585
PF3D7_0604900	390.549	-0.447795	0.416378	-1.07545	0.282172	0.431955	533.967	368.75	258.451	401.026
PF3D7_0605000	379.184	0.189509	0.394858	0.479943	0.631268	0.753189	422.006	287.894	394.946	411.89
PF3D7_0605100	8511.77	-0.205226	0.3326	-0.617037	0.53721	0.676681	8173.14	10057.9	8903.64	6912.39
PF3D7_0605200	1772.69	0.0582948	0.385921	0.151054	0.879933	0.923344	2221.99	1253.26	2073.26	1542.23
PF3D7_0605300	1936.78	0.151369	0.380506	0.397809	0.690771	0.79393	2280.13	1391.69	2406.02	1669.29
PF3D7_0605400	128.386	1.61299	0.568889	2.83532	0.00457792	0.0184471	90.4299	37.9775	143.763	241.371
PF3D7_0605500	493.278	1.30748	0.380257	3.43841	0.000585143	0.00350322	245.453	320.972	773.738	632.951
PF3D7_0605600	551.232	-0.568167	0.361705	-1.5708	0.116229	0.225784	592.101	724.024	454.712	434.091
PF3D7_0605700	1657.44	-1.45915	0.34094	-4.27979	1.87069e-05	0.000197583	2695.67	2165.95	970.807	797.329
PF3D7_0605800	3238.41	0.101552	0.375692	0.270305	0.786925	0.859937	2191.85	4055.02	3327.56	3379.2
PF3D7_0605900	14051.3	-2.16224	0.322233	-6.71017	1.94402e-11	7.42409e-10	24788.6	21153.5	4686.85	5576.11
PF3D7_0606000	15122.9	-1.19785	0.321436	-3.72656	0.000194114	0.0014161	22641.9	19486.2	8394.01	9969.45
PF3D7_0606100	2865.04	-0.887697	0.319693	-2.77671	0.00549116	0.021179	3690.4	3748.75	2082.95	1938.06
PF3D7_0606200	6932.24	-1.86942	0.367145	-5.09179	3.54702e-07	5.86247e-06	13822.9	7948.33	3234.68	2723.1
PF3D7_0606400	51.0531	-0.19394	0.688315	-0.281761	0.778127	0.854319	75.3583	34.3023	46.8443	47.7075
PF3D7_0606500	3635.24	0.0829503	0.325638	0.254731	0.798931	0.86835	3246.87	3813.68	4004.38	3476.03
PF3D7_0606600	2542.97	-0.826238	0.328764	-2.51317	0.0119653	0.0399449	2917.44	3585.82	1771.2	1897.43
PF3D7_0606700	4930.42	0.131135	0.327828	0.400012	0.689148	0.792787	5044.7	4368.64	5710.96	4597.39
PF3D7_0606800	3631.79	0.767425	0.35883	2.13869	0.0324609	0.085673	2030.37	3343.25	4761.15	4392.39
PF3D7_0606900	639.145	0.446588	0.468598	0.953029	0.340576	0.49292	320.811	759.551	528.209	948.009
PF3D7_0607000	12116.4	-0.0878947	0.344532	-0.255114	0.798635	0.868217	10145.4	14823.5	12950.8	10545.7
PF3D7_0607100	56.5862	0.187952	0.6502	0.289069	0.772529	0.852226	49.5212	56.3538	44.4213	76.0485
PF3D7_0607200	593.141	1.58915	0.43385	3.66291	0.000249368	0.00173333	193.778	395.702	721.24	1061.85
PF3D7_0607300	270.823	0.307669	0.4299	0.715677	0.474191	0.622986	191.625	291.57	257.643	342.455
PF3D7_0607400	1225.08	-0.0859772	0.352418	-0.243964	0.807259	0.87401	1485.63	1038.87	1172.72	1203.08
PF3D7_0607500	818.003	1.03379	0.3515	2.94108	0.00327067	0.014218	559.804	514.534	983.729	1213.94
PF3D7_0607600	3056.74	0.583445	0.351947	1.65777	0.0973648	0.196799	2620.31	2273.75	4422.74	2910.16
PF3D7_0607700	1724.38	0.743532	0.344451	2.1586	0.0308811	0.0824533	1169.13	1408.84	2450.44	1869.09
PF3D7_0607800	940.791	-1.41684	0.340049	-4.16657	3.09224e-05	0.00029862	1283.24	1454.17	521.748	503.999
PF3D7_0607900	320.352	-0.948826	0.386015	-2.458	0.0139712	0.0451468	400.475	443.48	214.03	223.422
PF3D7_0608000	1142.46	0.00736634	0.42739	0.0172357	0.986249	0.991757	1573.91	706.872	1335.87	953.205
PF3D7_0608100	1063.71	1.04709	0.342393	3.05815	0.00222707	0.0103535	736.358	651.744	1547.48	1319.28
PF3D7_0608200	191.375	-0.0139037	0.504331	-0.0275685	0.978006	0.986618	273.443	112.708	188.992	190.358
PF3D7_0608300	148.658	1.03007	0.505143	2.03917	0.0414333	0.102788	73.2052	121.283	158.301	241.844
PF3D7_0608310	196.682	1.49232	0.527335	2.82993	0.00465586	0.0186272	94.7361	111.482	161.532	418.976
PF3D7_0608400	726.437	0.151062	0.389966	0.387371	0.698482	0.799748	876.309	502.284	793.122	734.034
PF3D7_0608500	9137.61	0.155897	0.363439	0.428949	0.66796	0.778919	10799.9	6490.48	10751.6	8508.46
PF3D7_0608600	371.009	1.24172	0.450862	2.75411	0.00588521	0.0224074	139.951	298.92	449.059	596.107
PF3D7_0608700	8066.57	0.124751	0.323674	0.38542	0.699926	0.800256	8377.69	7058.92	9101.52	7728.14
PF3D7_0608800	8770.85	-0.0609593	0.360309	-0.169186	0.86565	0.914064	10584.6	7328.44	10247.6	6922.78
PF3D7_0608900	556.41	0.569952	0.368789	1.54547	0.122232	0.234019	480.14	416.528	583.13	745.843
PF3D7_0609000	1691.84	0.546801	0.336421	1.62535	0.104088	0.207149	1210.04	1538.7	2069.22	1949.39
PF3D7_0609100	3776.19	-1.04341	0.351952	-2.96464	0.00303038	0.0134355	5826.27	4344.14	2891.42	2042.92
PF3D7_0609200	516.653	-0.867126	0.400756	-2.16373	0.0304852	0.0816665	848.319	487.583	373.139	357.57
PF3D7_0609300	79.2845	1.43989	0.57	2.52612	0.0115331	0.0386815	45.215	40.4277	113.88	117.615
PF3D7_0609400	382.908	0.738831	0.390057	1.89416	0.0582038	0.132943	243.3	329.547	451.482	507.305
PF3D7_0609500	111.713	0.16068	0.5292	0.303628	0.761411	0.843995	81.8176	128.634	96.1115	140.288
PF3D7_0609600	32.0932	0.989745	0.832587	1.18876	0.234535	0.378939	23.684	19.6013	27.4604	57.6269
PF3D7_0609700	7664.53	-1.3318	0.317313	-4.19712	2.70333e-05	0.000266951	10922.6	11018.4	4680.39	4036.71
PF3D7_0609800	1592.01	-0.369655	0.368245	-1.00383	0.31546	0.468129	1995.92	1593.83	1704.16	1074.13
PF3D7_0609900	1591.69	-0.398693	0.346833	-1.14953	0.25034	0.395104	1881.8	1738.39	1601.59	1144.98
PF3D7_0610000	957.513	0.484273	0.368619	1.31375	0.18893	0.322846	915.065	682.371	1301.14	931.477
PF3D7_0610100	1816.7	0.462323	0.359533	1.2859	0.198478	0.333955	1294.01	1760.44	2464.17	1748.17
PF3D7_0610200	1009.66	0.524359	0.464199	1.1296	0.258645	0.404791	449.997	1204.26	927.193	1457.2
PF3D7_0610400	36598.1	-1.96246	0.472412	-4.15414	3.26513e-05	0.000314113	87852.7	28647.3	18690.1	11202.3
PF3D7_0610500	248.852	0.40029	0.461993	0.866442	0.386248	0.538164	286.361	144.56	250.374	314.114
PF3D7_0610600	1875.79	0.0158958	0.330333	0.0481205	0.96162	0.975384	1957.16	1773.92	2038.53	1733.53
PF3D7_0610700	396.862	0.588296	0.449154	1.30979	0.190267	0.324142	279.902	354.049	304.488	649.011
PF3D7_0610800	19638.6	-1.14718	0.319726	-3.58801	0.00033321	0.00219283	28494	25625	13339.3	11096
PF3D7_0610900	1849.36	-0.148673	0.365784	-0.406449	0.684413	0.789502	1470.56	2417.09	1641.16	1868.62
PF3D7_0611000	244.345	1.02157	0.475409	2.14882	0.0316486	0.0841014	120.573	200.913	235.029	420.865
PF3D7_0611100	334.366	0.24984	0.42425	0.588897	0.55593	0.692132	376.791	235.216	420.791	304.667
PF3D7_0611200	815.222	0.259883	0.38659	0.672243	0.501429	0.647963	919.371	565.988	1007.96	767.571
PF3D7_0611300	1088.28	0.490616	0.371151	1.32188	0.186208	0.319278	1087.31	724.024	1441.67	1100.11
PF3D7_0611400	472.287	1.59567	0.404727	3.94259	8.06074e-05	0.000669427	172.247	295.245	674.396	747.26
PF3D7_0611500	438.625	-1.11948	0.402912	-2.77848	0.00546142	0.0211055	712.674	490.033	227.76	324.033
PF3D7_0611600	2066.94	1.18401	0.412453	2.87066	0.00409621	0.0169116	790.185	1733.49	3238.71	2505.35
PF3D7_0611700	7520.62	-1.64846	0.500539	-3.29337	0.000989956	0.00545395	18290.5	4518.1	3426.09	3847.77
PF3D7_0611800	5970.48	-0.397998	0.372821	-1.06753	0.285733	0.435359	4762.64	8813.24	5170.64	5135.4
PF3D7_0611900	1429.85	-0.53972	0.371497	-1.45282	0.146273	0.266686	2129.41	1260.61	1123.45	1205.91
PF3D7_0612000	625.431	0.144216	0.355948	0.40516	0.68536	0.790414	643.775	545.162	684.088	628.699
PF3D7_0612100	2396.99	0.932211	0.350304	2.66115	0.00778752	0.0283239	1410.28	1885.4	2688.7	3603.57
PF3D7_0612200	2892.79	0.275453	0.342	0.805419	0.420578	0.571413	2837.78	2397.49	3667.58	2668.31
PF3D7_0612400	470.19	0.137902	0.434559	0.317338	0.750987	0.837515	609.326	287.894	533.863	449.678
PF3D7_0612500	337.509	-0.706246	0.398393	-1.77274	0.0762724	0.163822	350.954	485.133	275.412	238.537
PF3D7_0612600	3768.6	-0.749172	0.324178	-2.31099	0.0208334	0.060988	4999.48	4451.95	3039.22	2583.76
PF3D7_0612700	11615.2	-0.0945321	0.453263	-0.208559	0.834792	0.893838	5908.09	18081	10866.3	11605.7
PF3D7_0612800	390.401	-0.11566	0.390136	-0.29646	0.766878	0.847213	374.638	437.354	317.41	432.201
PF3D7_0612900	3272.58	0.284516	0.327332	0.869196	0.38474	0.537549	3281.31	2621.68	3546.43	3640.88
PF3D7_0613000	1517.53	1.45711	0.383785	3.79669	0.000146643	0.00112516	579.182	1038.87	2000.57	2451.5
PF3D7_0613100	1037.38	-0.377455	0.334659	-1.12788	0.259371	0.405549	1147.6	1196.91	898.117	906.914
PF3D7_0613200	636.377	-0.665533	0.442226	-1.50496	0.132334	0.24799	1104.54	458.181	510.441	472.351
PF3D7_0613300	3133.63	-0.533202	0.401819	-1.32697	0.184518	0.317351	2333.95	5076.74	2470.63	2653.2
PF3D7_0613400	5594.94	-1.01645	0.434031	-2.34188	0.019187	0.0573676	10737.5	4240.01	4320.17	3082.09
PF3D7_0613500	2164.5	-0.713693	0.32409	-2.20215	0.0276549	0.0755198	2663.38	2714.78	1732.43	1547.42
PF3D7_0613600	4207.66	-1.29363	0.384787	-3.36194	0.000773981	0.00443368	4024.13	7928.73	2534.44	2343.33
PF3D7_0613700	2600.47	0.337316	0.322485	1.04599	0.295566	0.446627	2409.31	2186.77	3002.88	2802.93
PF3D7_0613800	5870.04	0.273164	0.337147	0.810221	0.417813	0.56939	5755.22	4877.05	7424.81	5423.06
PF3D7_0613900	30709	-2.10693	0.327794	-6.42761	1.29624e-10	3.98437e-09	42902.5	56789.9	12228	10915.6
PF3D7_0614000	9025.96	-1.72461	0.314341	-5.48642	4.10159e-08	7.89164e-07	13232.9	14484.1	4113.41	4273.36
PF3D7_0614100	331.466	0.174544	0.40586	0.430059	0.667153	0.77851	251.912	369.975	324.679	379.298
PF3D7_0614200	267.673	-0.0287801	0.41812	-0.0688322	0.945123	0.965815	254.065	286.669	217.26	312.697
PF3D7_0614300	15482.6	0.621167	0.322734	1.9247	0.0542663	0.126354	11583.6	12815.6	20828.7	16702.3
PF3D7_0614400	850.121	-0.157019	0.357008	-0.439819	0.660068	0.775356	1018.41	775.477	734.163	872.433
PF3D7_0614500	18455.7	-0.316759	0.406482	-0.779269	0.435821	0.586386	28248.6	12700.4	18512.4	14361.4
PF3D7_0614600	174.086	-0.850852	0.459324	-1.8524	0.0639681	0.143126	183.013	264.618	109.842	138.871
PF3D7_0614700	1879.44	-0.758988	0.38147	-1.98964	0.0466303	0.11274	1735.39	2989.2	1190.49	1602.69
PF3D7_0614800	1814.37	-0.318707	0.336272	-0.947765	0.343249	0.495935	2148.79	1879.28	1793	1436.42
PF3D7_0614900	1294.93	0.616036	0.366467	1.68101	0.0927604	0.189698	798.798	1244.68	1426.33	1709.91
PF3D7_0615000	452.282	-0.223132	0.414203	-0.538702	0.590093	0.719385	611.479	363.849	483.788	350.012
PF3D7_0615100	210.561	0.298721	0.434513	0.687486	0.491777	0.639919	193.778	183.762	270.566	194.136
PF3D7_0615200	150.511	1.17897	0.544982	2.16331	0.030517	0.0816665	51.6742	131.084	167.993	251.291
PF3D7_0615300	512.321	1.49256	0.374752	3.98278	6.81128e-05	0.00057707	247.606	289.119	670.357	842.202
PF3D7_0615400	7189.03	0.916316	0.326847	2.8035	0.00505513	0.019862	4347.1	5610.88	9757.34	9040.8
PF3D7_0615500	4707.22	0.659263	0.335671	1.96401	0.0495285	0.11777	3296.39	4002.34	6538.81	4991.34
PF3D7_0615600	1379.6	0.581041	0.333402	1.74277	0.0813745	0.172067	1029.18	1180.98	1715.47	1592.77
PF3D7_0615700	1619.64	0.436261	0.334434	1.30448	0.192071	0.32675	1332.76	1419.87	2051.46	1674.49
PF3D7_0615800	990.119	0.507542	0.348215	1.45755	0.144963	0.265056	794.492	840.406	1310.02	1015.56
PF3D7_0615900	1154.86	0.059722	0.334838	0.178361	0.858439	0.910455	1192.81	1069.5	1213.1	1144.03
PF3D7_0616000	1150.71	0.0229452	0.342274	0.0670375	0.946552	0.966528	1250.95	1032.74	1242.18	1076.96
PF3D7_0616100	256.265	-0.822901	0.444034	-1.85324	0.0638481	0.143024	422.006	233.991	174.454	194.609
PF3D7_0616200	2843.82	0.0913031	0.332967	0.274211	0.783923	0.857622	2930.36	2577.57	3288.79	2578.57
PF3D7_0616300	160.057	-0.0658815	0.530061	-0.12429	0.901085	0.938119	226.075	102.907	117.111	194.136
PF3D7_0616400	216.675	0.895287	0.422114	2.12096	0.033925	0.0883347	142.104	160.486	291.565	272.547
PF3D7_0616500	131.86	-0.520317	0.471797	-1.10284	0.270097	0.418812	146.41	164.161	108.226	108.641
PF3D7_0616600	707.484	0.904241	0.372712	2.42611	0.0152615	0.0482039	424.159	559.863	1058.03	787.882
PF3D7_0616700	263.969	0.752261	0.501536	1.49991	0.133637	0.249875	103.348	287.894	300.449	364.183
PF3D7_0616800	1475.7	0.707822	0.337344	2.09822	0.0358855	0.0921543	1156.21	1085.42	2029.65	1631.5
PF3D7_0616900	518.372	1.31789	0.4133	3.1887	0.00142913	0.00724044	206.697	384.676	674.396	807.721
PF3D7_0617000	539.027	-0.771757	0.376822	-2.04807	0.0405534	0.101003	803.104	557.412	411.099	384.494
PF3D7_0617100	2663.76	-1.05669	0.33179	-3.18482	0.00144844	0.00730889	3838.97	3356.72	1919	1540.34
PF3D7_0617200	7591.04	0.503232	0.333075	1.51087	0.130823	0.246166	5331.06	7227.98	9452.04	8353.06
PF3D7_0617300	2590.06	-1.22269	0.365596	-3.34438	0.000824667	0.00468675	4452.6	2800.54	1756.66	1350.45
PF3D7_0617400	873.463	-0.862591	0.372819	-2.3137	0.0206842	0.0607627	1029.18	1223.86	751.931	488.884
PF3D7_0617800	20048.5	-1.95699	0.490663	-3.98846	6.65043e-05	0.000566298	48957	14812.5	10598.1	5826.45
PF3D7_0617900	46137.6	-2.21172	0.365659	-6.04859	1.46118e-09	3.55836e-08	94029.9	57754	19034.9	13731.7
PF3D7_0618000	4595.82	-0.793221	0.367314	-2.15952	0.03081	0.0823505	4282.5	7372.54	3660.31	3067.92
PF3D7_0618100	498.077	-0.292274	0.428184	-0.682589	0.494866	0.642607	577.029	520.66	292.373	602.248
PF3D7_0618200	2802.13	0.167122	0.366801	0.455622	0.648662	0.765845	3223.18	2058.14	3420.44	2506.77
PF3D7_0618300	11841.7	-0.301973	0.374634	-0.806047	0.420216	0.571413	16886.7	9267.75	11742.6	9469.7
PF3D7_0618400	64.7575	0.918322	0.635467	1.44511	0.148426	0.269627	36.6026	52.6785	62.9974	106.751
PF3D7_0618500	2416.63	-0.435635	0.373759	-1.16555	0.243796	0.388414	3348.06	2210.05	2469.82	1638.59
PF3D7_0618600	800.503	0.36848	0.371471	0.991949	0.321223	0.473903	850.472	548.837	911.848	890.854
PF3D7_0618700	519.162	0.703356	0.379316	1.85428	0.0636998	0.142843	428.466	362.624	541.132	744.426
PF3D7_0618800	74.4706	0.430347	0.675705	0.636886	0.524199	0.667295	77.5114	50.2284	41.1906	128.952
PF3D7_0618900	1163.55	1.35609	0.3672	3.69305	0.000221582	0.00158664	557.651	748.525	1383.52	1964.51
PF3D7_0619000	2054.82	0.982655	0.338375	2.90404	0.00368379	0.0155919	1274.63	1486.02	3064.26	2394.35
PF3D7_0619100	403.026	0.127856	0.415818	0.30748	0.758478	0.842735	495.212	276.869	399.791	440.231
PF3D7_0619200	1628.47	0.32663	0.332862	0.981277	0.326456	0.479227	1313.39	1575.46	1877.81	1747.23
PF3D7_0619300	559.529	1.02518	0.366596	2.79649	0.00516612	0.0201411	327.27	409.177	706.702	794.967
PF3D7_0619400	15825.4	-0.266787	0.36636	-0.728211	0.466484	0.616557	20323.1	14246.5	17646.6	11085.6
PF3D7_0619500	419.836	1.52619	0.398121	3.83349	0.000126336	0.000985853	170.094	260.942	593.63	654.679
PF3D7_0619600	79.2954	0.91854	0.594652	1.54467	0.122426	0.234302	43.0619	66.1544	79.9583	128.007
PF3D7_0619700	1116.34	0.275392	0.334484	0.823333	0.410319	0.563601	1052.86	967.815	1200.99	1243.7
PF3D7_0619800	745.17	0.466857	0.387958	1.20337	0.228833	0.372113	501.671	748.525	708.317	1022.17
PF3D7_0619900	2545.48	-0.39973	0.330665	-1.20887	0.226713	0.369858	2603.09	3187.66	2337.37	2053.78
PF3D7_0620000	229.94	-1.16831	0.43137	-2.70838	0.00676134	0.025099	353.107	284.219	117.111	165.323
PF3D7_0620100	423.316	0.162374	0.372561	0.435832	0.662958	0.776685	428.466	371.2	426.444	467.155
PF3D7_0620300	360.638	-2.2027	0.471115	-4.6755	2.93231e-06	3.76127e-05	557.651	628.467	72.6894	183.745
PF3D7_0620400	1957.87	-2.1112	0.335713	-6.28872	3.20086e-10	8.94883e-09	2872.23	3486.58	799.583	673.101
PF3D7_0620500	2611.89	-0.94819	0.32853	-2.88616	0.00389973	0.0162065	3094	3786.73	1711.43	1855.4
PF3D7_0620600	103.655	0.0543358	0.543784	0.0999216	0.920407	0.949216	103.348	100.457	74.3047	136.51
PF3D7_0620700	571.351	-0.340907	0.469318	-0.726387	0.467602	0.617224	443.537	833.056	312.564	696.246
PF3D7_0621000	169.582	0.357465	0.554599	0.644546	0.519221	0.664313	157.176	140.884	94.4962	285.772
PF3D7_0621100	7119.69	-0.141271	0.357355	-0.395325	0.692603	0.795129	5964.07	8970.05	7819.76	5724.9
PF3D7_0621200	2930.38	-1.14343	0.406024	-2.81617	0.00486001	0.0192832	5511.92	2557.97	2032.88	1618.75
PF3D7_0621300	541.685	-0.0685111	0.380044	-0.180271	0.856939	0.909546	512.436	596.615	433.713	623.976
PF3D7_0621350	157.927	0.105403	0.599239	0.175895	0.860376	0.911262	144.257	160.486	66.2281	260.738
PF3D7_0621400	3989.78	-1.54851	0.33904	-4.56734	4.93958e-06	6.02916e-05	5856.41	6035.98	2389.86	1676.85
PF3D7_0621500	138.841	0.32247	0.495516	0.650776	0.515191	0.660498	133.492	113.933	117.111	190.83
PF3D7_0621700	408.141	0.241877	0.370745	0.65241	0.514137	0.659585	368.179	379.775	432.098	452.512
PF3D7_0621800	15405.4	-1.31667	0.425987	-3.09088	0.00199567	0.0094818	31441.6	12528.9	9947.94	7703.1
PF3D7_0621900	2984.49	0.0326011	0.329301	0.0990009	0.921138	0.949388	3242.56	2659.65	3223.37	2812.38
PF3D7_0622000	365.885	0.301203	0.3841	0.784177	0.432936	0.583694	348.801	307.496	367.485	439.759
PF3D7_0622100	254.198	0.419199	0.423817	0.989105	0.322612	0.475522	211.003	224.19	235.837	345.761
PF3D7_0622200	677.564	0.590437	0.373594	1.58043	0.11401	0.222588	439.231	640.718	881.157	749.149
PF3D7_0622300	164.666	0.262488	0.448681	0.585022	0.558533	0.693704	161.482	138.434	171.224	187.523
PF3D7_0622400	261.115	1.84549	0.461819	3.99614	6.4384e-05	0.000551035	73.2052	151.91	385.254	434.091
PF3D7_0622500	272.653	1.1172	0.43029	2.5964	0.00942067	0.0328648	189.472	155.585	293.988	451.568
PF3D7_0622600	2084.55	0.10797	0.344978	0.312978	0.754298	0.839058	2361.94	1652.64	2220.26	2103.38
PF3D7_0622700	63.7884	0.984355	0.643318	1.53012	0.125987	0.239389	49.5212	36.7525	59.7668	109.113
PF3D7_0622800	2821.31	0.894001	0.35695	2.50456	0.0122605	0.0405545	1588.98	2357.06	4154.6	3184.59
PF3D7_0622900	3350.24	-0.756152	0.378628	-1.99708	0.0458162	0.111231	3412.65	5004.46	1878.62	3105.24
PF3D7_0623000	1245.49	-0.160895	0.336475	-0.478178	0.632524	0.753973	1412.43	1217.73	1238.95	1112.86
PF3D7_0623100	12474.4	-0.873541	0.35648	-2.45047	0.0142671	0.0459555	19470.4	12809.5	10133.7	7483.93
PF3D7_0623200	961.806	0.152147	0.348454	0.436634	0.662377	0.776685	891.381	931.062	883.58	1141.2
PF3D7_0623300	1898.17	0.239925	0.374602	0.64048	0.521861	0.665911	2200.46	1282.66	2259.83	1849.73
PF3D7_0623400	158.944	-0.167081	0.465891	-0.358627	0.719874	0.814319	193.778	143.335	130.033	168.629
PF3D7_0623500	1899.9	-0.742838	0.394972	-1.88074	0.0600075	0.135954	3160.74	1597.51	1557.98	1283.38
PF3D7_0623600	3341.02	-0.348241	0.358785	-0.970611	0.331742	0.483906	4325.57	3159.49	3501.2	2377.82
PF3D7_0623700	686.327	0.239886	0.358553	0.669038	0.503471	0.650102	559.804	698.297	688.934	798.274
PF3D7_0623800	21842.9	-1.86273	0.316776	-5.88027	4.09601e-09	9.4283e-08	32156.5	36372.7	8839.83	10002.5
PF3D7_0623900	1507.95	-0.689901	0.359829	-1.9173	0.0551992	0.127877	2185.39	1538.7	1312.45	995.244
PF3D7_0624000	18678.6	-0.299336	0.344955	-0.867753	0.385529	0.537687	22775.4	18443.6	19934.7	13560.7
PF3D7_0624100	825.139	0.696086	0.369265	1.88506	0.0594221	0.135114	742.817	518.21	1130.72	908.804
PF3D7_0624200	1438.4	0.672197	0.32981	2.03814	0.0415363	0.102892	1160.52	1058.47	1751.01	1783.6
PF3D7_0624300	410.664	-0.930524	0.387482	-2.40146	0.0163297	0.0507196	630.856	447.155	293.988	270.657
PF3D7_0624400	1370.89	-0.588431	0.353255	-1.66574	0.0957649	0.194266	1952.86	1341.46	1136.38	1052.87
PF3D7_0624500	4615.7	-1.28047	0.41244	-3.10463	0.00190517	0.00912925	9042.99	4036.65	3069.11	2314.05
PF3D7_0624600	13884.5	-0.649357	0.32888	-1.97445	0.0483305	0.115469	15521.7	18392.2	12166.6	9457.42
PF3D7_0624700	490.948	1.87804	0.396225	4.73984	2.13892e-06	2.88296e-05	159.329	258.492	771.315	774.656
PF3D7_0624800	102.869	0.126781	0.550844	0.230157	0.817969	0.88163	64.5928	131.084	103.38	112.42
PF3D7_0624900	192.279	0.210414	0.43095	0.488257	0.625368	0.749163	176.554	180.087	191.415	221.06
PF3D7_0625000	2321.26	-0.856154	0.459695	-1.86244	0.062541	0.140682	1483.48	4496.05	1520.02	1785.49
PF3D7_0625100	71.9434	0.4668	0.72768	0.641491	0.521204	0.665499	62.4397	58.8039	29.0757	137.454
PF3D7_0625200	441.037	-0.13371	0.406025	-0.329314	0.741919	0.831668	574.876	349.148	466.02	374.102
PF3D7_0625300	741.796	1.40862	0.383281	3.67516	0.0002377	0.00167859	303.586	505.959	1069.34	1088.3
PF3D7_0625400	2958.86	-1.88186	0.390188	-4.82295	1.41452e-06	2.00862e-05	3496.62	5813.01	965.153	1560.65
PF3D7_0625500	276.859	-1.68538	0.44502	-3.7872	0.000152354	0.0011619	406.935	438.579	90.4579	171.463
PF3D7_0625600	211.912	-0.507277	0.442849	-1.14549	0.252008	0.39662	191.625	305.045	175.262	175.715
PF3D7_0625700	268.252	2.22074	0.442925	5.01381	5.3363e-07	8.32826e-06	103.348	86.9808	343.255	539.425
PF3D7_0625800	187.494	0.512801	0.438486	1.16948	0.24221	0.387122	142.104	166.611	202.723	238.537
PF3D7_0626000	527.655	-0.119609	0.357045	-0.334995	0.737629	0.828517	557.651	541.486	505.595	505.888
PF3D7_0626100	1489.81	-0.4712	0.384157	-1.22658	0.21998	0.361437	2245.68	1217.73	1311.64	1184.18
PF3D7_0626200	71.5709	-0.501957	0.766353	-0.654995	0.512471	0.658183	101.195	67.3795	16.1532	101.556
PF3D7_0626300	557.442	-0.357738	0.362961	-0.985609	0.324325	0.476932	654.54	597.84	539.517	437.87
PF3D7_0626400	608.44	0.296174	0.403663	0.733715	0.463122	0.614045	381.098	709.323	690.549	652.789
PF3D7_0626500	71.5823	-0.484259	0.595137	-0.813694	0.41582	0.567294	83.9707	83.3056	44.4213	74.6315
PF3D7_0626600	196.411	0.624731	0.45275	1.37986	0.167631	0.295774	176.554	133.534	195.454	280.104
PF3D7_0626700	6068.91	0.0410902	0.320201	0.128326	0.897891	0.934986	5593.74	6370.43	6535.58	5775.91
PF3D7_0626800	41859.4	0.0149222	0.356238	0.0418882	0.966588	0.978363	47925.7	35360.8	50913.2	33237.9
PF3D7_0626900	290.29	1.091	0.41307	2.64121	0.00826102	0.0296397	165.788	204.589	339.217	451.568
PF3D7_0627000	245.751	-1.41754	0.423054	-3.35074	0.000805964	0.00460642	353.107	362.624	109.034	158.238
PF3D7_0627100	4517.24	-1.30824	0.319953	-4.08884	4.3354e-05	0.000395919	6187.99	6682.82	2770.27	2427.89
PF3D7_0627200	172.324	0.9849	0.445477	2.21089	0.0270434	0.0742111	109.808	121.283	225.337	232.869
PF3D7_0627300	9708.42	-0.324561	0.326282	-0.994724	0.31987	0.472864	11579.3	10012.6	9601.46	7640.28
PF3D7_0627400	279.226	0.715937	0.407268	1.7579	0.0787641	0.167886	241.146	182.537	335.179	358.042
PF3D7_0627500	6199.86	-0.741341	0.416495	-1.77995	0.0750838	0.161959	10759	4759.44	5429.9	3851.08
PF3D7_0627600	159.29	0.362774	0.486016	0.746425	0.455411	0.605254	135.645	143.335	130.033	228.146
PF3D7_0627700	8442.63	-0.199964	0.33346	-0.599664	0.54873	0.686219	7708.08	10344.6	7230.17	8487.68
PF3D7_0627800	4928.8	-0.641703	0.360994	-1.7776	0.0754696	0.16257	7169.8	4845.2	4526.93	3173.26
PF3D7_0627900	2122.03	-0.0764689	0.334196	-0.228814	0.819013	0.882378	1907.64	2447.71	2137.07	1995.68
PF3D7_0628000	354.916	-0.404361	0.39115	-1.03377	0.301242	0.45288	342.342	465.531	302.872	308.918
PF3D7_0628100	10471.6	-0.730634	0.324446	-2.25195	0.0243257	0.0685442	12100.4	14034.5	8683.15	7068.26
PF3D7_0628200	8314.52	-0.377499	0.324303	-1.16403	0.244411	0.388945	9665.24	9126.86	8091.13	6374.85
PF3D7_0628300	124758	-2.63706	0.330942	-7.96834	1.60817e-15	1.1749e-13	246103	183817	31672.4	37438.6
PF3D7_0628400	2419.61	-3.01473	0.37126	-8.12025	4.65222e-16	3.78289e-14	4924.13	3689.95	405.445	658.93
PF3D7_0628500	116.446	0.0206582	0.496134	0.0416384	0.966787	0.978363	116.267	115.158	102.573	131.786
PF3D7_0628600	907.389	0.2828	0.344548	0.820787	0.411768	0.564361	805.257	831.831	1087.92	904.553
PF3D7_0628700	410.652	0.402588	0.404436	0.995431	0.319527	0.472593	325.117	382.226	361.831	573.434
PF3D7_0628800	419.413	1.63124	0.444928	3.66631	0.000246079	0.0017229	124.879	281.769	663.089	607.916
PF3D7_0628900	220.281	0.581896	0.425355	1.36803	0.171304	0.301095	155.023	197.238	248.759	280.104
PF3D7_0629100	1322.44	-0.00507572	0.331414	-0.0153154	0.987781	0.99211	1324.15	1325.54	1249.45	1390.6
PF3D7_0629200	3476.57	0.859426	0.398955	2.15419	0.0312249	0.083195	1588.98	3349.37	4880.69	4087.26
PF3D7_0629300	4299.17	-2.40265	0.320318	-7.50082	6.34199e-14	3.63295e-12	6771.48	7689.84	1419.87	1315.5
PF3D7_0629400	1802.76	0.806236	0.341719	2.35936	0.0183067	0.0553209	1143.29	1478.67	2493.25	2095.82
PF3D7_0629500	6945.98	-1.84006	0.326126	-5.64217	1.67915e-08	3.39944e-07	10662.1	11056.4	2647.51	3417.93
PF3D7_0629600	1554.29	-2.22182	0.393612	-5.64469	1.6548e-08	3.36364e-07	2919.59	2201.47	382.831	713.25
PF3D7_0629700	3918.57	0.528606	0.321768	1.64282	0.100421	0.201441	2960.5	3455.96	4488.97	4768.86
PF3D7_0629800	1728.88	0.427489	0.422993	1.01063	0.312193	0.464238	917.218	2029.96	1619.36	2349
PF3D7_0629900	4028.72	-1.08617	0.373201	-2.91041	0.00360954	0.015368	7049.23	3906.79	2754.12	2404.74
PF3D7_0630000	71.9923	-2.32443	0.634634	-3.66264	0.000249633	0.00173333	165.788	74.73	20.9991	26.4517
PF3D7_0630100	235.471	-2.22571	0.487265	-4.56775	4.92984e-06	6.02916e-05	294.974	481.457	54.9209	110.53
PF3D7_0630200	299.715	-2.51481	0.406247	-6.19036	6.00253e-10	1.59257e-08	585.641	434.904	90.4579	87.8573
PF3D7_0630300	885.806	1.61395	0.383548	4.20795	2.57696e-05	0.000257747	318.658	551.287	1343.14	1330.14
PF3D7_0630400	301.497	0.850469	0.419808	2.02585	0.0427797	0.105299	217.462	213.164	302.065	473.296
PF3D7_0630500	336.095	1.42466	0.507407	2.80773	0.00498921	0.0196797	133.492	230.315	272.989	707.582
PF3D7_0630600	2962.15	0.091184	0.322683	0.282581	0.777498	0.854319	2659.07	3077.41	3023.88	3088.23
PF3D7_0630700	497.771	-1.21117	0.398245	-3.04126	0.00235593	0.0108261	712.674	678.695	223.722	375.992
PF3D7_0630800	101.539	1.0784	0.561437	1.92079	0.0547584	0.127089	40.9088	88.2059	140.533	136.51
PF3D7_0630900	1284.94	0.294798	0.352005	0.83748	0.402323	0.555494	960.28	1346.37	1506.29	1326.83
PF3D7_0631000	439.692	-0.0467179	0.407234	-0.11472	0.908667	0.941802	348.801	543.936	363.447	502.582
PF3D7_0631100	79.4454	-0.30642	0.563937	-0.543358	0.586884	0.717002	71.0521	104.132	72.6894	69.908
PF3D7_0631400	38.138	0.312808	0.814308	0.38414	0.700875	0.800977	30.1433	37.9775	20.1915	64.2398
PF3D7_0632500	171.616	-0.223807	0.444409	-0.503606	0.614538	0.739176	195.932	173.962	172.031	144.539
PF3D7_0632700	280.887	-1.44655	0.454325	-3.18396	0.00145275	0.00731599	523.202	298.92	183.339	118.088
PF3D7_0632800	16358.8	-0.434683	0.41092	-1.05783	0.290134	0.440266	21492.2	16117.2	19285.3	8540.58
PF3D7_0700100	76.4902	-1.03653	0.610871	-1.69681	0.0897332	0.185387	139.951	66.1544	57.3438	42.5116
PF3D7_0700200	23.4077	0.17942	0.912443	0.196637	0.844112	0.900755	19.3778	24.5016	18.5762	31.1752
PF3D7_0700800	475.806	1.5254	0.458596	3.32624	0.000880267	0.00494696	219.616	270.743	419.983	992.882
PF3D7_0701100	444.042	-1.70243	0.379603	-4.48477	7.2994e-06	8.55019e-05	695.449	662.769	239.875	178.076
PF3D7_0701600	53.4957	1.11318	0.685839	1.62309	0.10457	0.207698	38.7557	29.402	50.8826	94.9426
PF3D7_0701900	8109.21	-2.28691	0.319859	-7.14973	8.69486e-13	4.17436e-11	14376.2	12544.8	2579.66	2936.14
PF3D7_0702000	25039.3	-2.12992	0.331357	-6.42788	1.29396e-10	3.98437e-09	46203.2	35327.7	8398.85	10227.3
PF3D7_0702100	21143.4	-3.27736	0.346881	-9.44808	3.45101e-21	1.07782e-18	46739.4	29927.5	3786.31	4120.32
PF3D7_0702200	17632.7	-2.5359	0.368279	-6.88579	5.74662e-12	2.33619e-10	24050.1	36108.1	4065.76	6306.83
PF3D7_0702300	3607.89	-0.910802	0.370156	-2.46059	0.0138709	0.0448512	3376.05	6043.33	2507.78	2504.41
PF3D7_0702400	2059.09	-1.38444	0.357337	-3.87432	0.000106923	0.000847481	3617.2	2338.68	1219.57	1060.9
PF3D7_0702500	3125.49	-1.09451	0.4084	-2.68	0.00736216	0.0268932	5806.89	2708.66	2284.06	1702.35
PF3D7_0702600	658.595	-2.41847	0.371341	-6.51282	7.37548e-11	2.43005e-09	1268.17	951.889	183.339	230.98
PF3D7_0702900	965.555	0.0109805	0.457286	0.0240122	0.980843	0.988379	1418.89	507.184	896.502	1039.65
PF3D7_0703000	134.924	0.884028	0.50426	1.75312	0.0795812	0.169258	71.0521	117.608	152.648	198.388
PF3D7_0703100	74.8961	0.527414	0.704227	0.748926	0.453902	0.604203	94.7361	29.402	51.6902	123.756
PF3D7_0703200	2006.11	1.17876	0.331525	3.55557	0.000377157	0.00243438	1102.38	1354.94	2834.08	2733.02
PF3D7_0703300	347.936	0.0449757	0.479474	0.093802	0.925266	0.951891	499.518	187.438	350.524	354.263
PF3D7_0703400	370.27	0.242176	0.402747	0.60131	0.547634	0.685532	359.567	319.746	319.026	482.743
PF3D7_0703500	10330.1	-0.160787	0.330205	-0.48693	0.626308	0.749933	10014	11795.1	11033.4	8477.76
PF3D7_0703600	5626.55	-0.337458	0.351837	-0.95913	0.337493	0.489866	6881.29	5681.93	6018.68	3924.29
PF3D7_0703700	1968.66	-0.466869	0.348842	-1.33834	0.180785	0.313211	2473.9	2096.12	1366.56	1938.06
PF3D7_0703800	114.616	-0.159858	0.524419	-0.304829	0.760496	0.843874	148.563	94.3313	88.0349	127.535
PF3D7_0703900	724.242	0.713013	0.405517	1.75828	0.0786992	0.167878	378.944	716.673	808.467	992.882
PF3D7_0704000	430.541	0.791461	0.378134	2.09307	0.0363431	0.0929034	275.596	354.049	534.671	557.847
PF3D7_0704100	2015.82	1.00906	0.362513	2.78352	0.00537718	0.0208643	1037.79	1636.71	2437.52	2951.25
PF3D7_0704200	404.975	0.647222	0.37259	1.73709	0.0823712	0.173738	316.505	314.846	476.519	512.029
PF3D7_0704300	2865.74	0.784914	0.363557	2.15898	0.0308514	0.0824175	1586.83	2620.45	3914.73	3340.94
PF3D7_0704400	1527.01	0.542801	0.340447	1.59438	0.110851	0.217432	1098.08	1386.79	1941.61	1681.57
PF3D7_0704500	2809.39	0.762215	0.374728	2.03405	0.0419466	0.103553	1489.94	2675.58	3783.08	3288.98
PF3D7_0704600	8330.81	-0.128986	0.313895	-0.410921	0.68113	0.787913	8437.97	8967.6	8165.44	7752.23
PF3D7_0704700	514.769	0.582154	0.391713	1.48618	0.137233	0.254709	350.954	472.882	506.403	728.838
PF3D7_0704800	1085.37	-1.46647	0.350309	-4.18622	2.83637e-05	0.000278117	1688.03	1499.5	659.858	494.079
PF3D7_0704900	534.268	0.91574	0.375646	2.43777	0.014778	0.0471793	353.107	387.126	589.591	807.248
PF3D7_0705000	2141.55	0.124417	0.335896	0.370404	0.711081	0.808426	1780.61	2316.63	2332.52	2136.44
PF3D7_0705100	473.981	0.759618	0.381587	1.99068	0.0465158	0.112517	325.117	378.55	506.403	685.854
PF3D7_0705200	60.6827	0.717545	0.614575	1.16755	0.24299	0.387875	45.215	46.5531	73.497	77.4656
PF3D7_0705300	1361.12	0.335724	0.412055	0.814755	0.415212	0.566925	766.501	1637.93	1695.28	1344.78
PF3D7_0705400	7288.44	0.317877	0.359384	0.884506	0.376423	0.529585	6898.51	6078.86	10117.6	6058.85
PF3D7_0705500	10806.8	-0.179816	0.319601	-0.562627	0.573689	0.70604	10681.5	12276.5	10841.2	9428.13
PF3D7_0705600	119.36	0.709598	0.502395	1.41243	0.157823	0.282318	77.5114	102.907	164.763	132.258
PF3D7_0705700	10269.4	-0.68514	0.394113	-1.73844	0.0821338	0.17331	17248.4	8079.42	7722.03	8027.61
PF3D7_0705800	208.317	-0.443946	0.452356	-0.981409	0.326391	0.479227	303.586	177.637	180.108	171.936
PF3D7_0705900	3344.38	-0.537571	0.430898	-1.24756	0.212192	0.353023	5615.27	2306.83	3199.95	2255.48
PF3D7_0706000	7089.53	0.00915886	0.3217	0.0284702	0.977287	0.986485	6431.29	7702.09	6743.15	7481.57
PF3D7_0706100	1242.79	0.0478819	0.346778	0.138076	0.89018	0.930236	1055.02	1388.02	1349.6	1178.52
PF3D7_0706200	81.3017	0.266814	0.55024	0.484905	0.627744	0.750583	75.3583	72.2798	92.0732	85.4956
PF3D7_0706300	1323.61	-1.95987	0.377672	-5.18934	2.11042e-07	3.6313e-06	2290.89	1922.15	399.791	681.603
PF3D7_0706400	7755.85	-1.47825	0.436154	-3.38928	0.000700762	0.00407915	16624	6206.27	4542.28	3650.8
PF3D7_0706500	5614.68	-1.08417	0.332049	-3.26509	0.00109428	0.00591242	6470.05	8789.96	3523.82	3674.89
PF3D7_0706700	443.94	-0.586335	0.383906	-1.52729	0.126689	0.240323	587.795	479.007	303.68	405.277
PF3D7_0707200	1374.3	0.316163	0.347585	0.9096	0.363034	0.515653	1162.67	1285.11	1759.89	1289.52
PF3D7_0707300	38121.9	-0.787961	0.361969	-2.17688	0.0294898	0.0795388	41076.7	55484	34480.6	21446.2
PF3D7_0707400	1778.24	-0.0068219	0.333854	-0.0204338	0.983697	0.989982	1597.6	1966.26	1857.62	1691.49
PF3D7_0707500	1592.7	-2.18207	0.5133	-4.25106	2.12763e-05	0.000221599	2695.67	2526.12	221.299	927.698
PF3D7_0707600	747.377	-0.62473	0.42484	-1.47051	0.141424	0.260475	641.622	1171.18	439.367	737.34
PF3D7_0707700	7167.64	-1.21549	0.325066	-3.7392	0.00018461	0.00136654	10660	9380.45	4772.46	3857.69
PF3D7_0707800	1029.5	1.11483	0.378142	2.94819	0.00319645	0.0139994	480.14	818.355	1372.21	1447.28
PF3D7_0707900	4393.84	-1.01619	0.320393	-3.1717	0.00151549	0.00756395	5819.81	5940.42	3134.53	2680.59
PF3D7_0708000	562.451	0.520068	0.359072	1.44837	0.147515	0.268262	497.365	427.554	676.819	648.066
PF3D7_0708100	705.663	-0.777253	0.354728	-2.19112	0.0284428	0.0772938	990.423	792.628	540.324	499.275
PF3D7_0708200	113.26	-0.451681	0.518572	-0.871009	0.383749	0.536908	133.492	128.634	71.8817	119.033
PF3D7_0708300	475.225	0.167721	0.377713	0.444044	0.657011	0.773468	475.834	420.203	430.483	574.379
PF3D7_0708400	74737.8	-0.887028	0.316783	-2.80011	0.00510845	0.0199936	99604.3	94428.1	57147.6	47771.2
PF3D7_0708500	572.01	0.0403597	0.359924	0.112134	0.910717	0.943083	617.938	510.859	564.554	594.69
PF3D7_0708600	173.644	1.06244	0.481404	2.20696	0.0273171	0.0747994	77.5114	145.785	231.798	239.482
PF3D7_0708700	3778.06	-0.199838	0.39137	-0.510612	0.609623	0.734315	5156.66	2923.05	4274.94	2757.59
PF3D7_0708800	11665.4	-0.146917	0.380188	-0.386434	0.699175	0.799942	8334.63	16180.9	11726.4	10419.6
PF3D7_0708900	554.338	0.10972	0.382561	0.286804	0.774262	0.852973	516.742	550.062	457.135	693.412
PF3D7_0709000	5902.45	-1.39833	0.327385	-4.27122	1.94402e-05	0.000204589	9355.19	7762.12	2942.3	3550.19
PF3D7_0709100	6500.09	0.803437	0.327903	2.45023	0.0142765	0.0459563	4517.19	4953.01	9318.78	7211.39
PF3D7_0709200	355.1	0.00479671	0.439823	0.010906	0.991298	0.994455	477.987	232.766	349.717	359.932
PF3D7_0709300	792.963	0.611629	0.35431	1.72626	0.0843012	0.17692	549.039	704.422	1003.92	914.472
PF3D7_0709400	456.428	1.67335	0.396364	4.22174	2.42427e-05	0.000246884	167.941	265.843	688.126	703.803
PF3D7_0709500	601.343	1.20263	0.365912	3.28665	0.00101386	0.00555529	387.557	341.798	739.816	936.2
PF3D7_0709600	585.91	0.678404	0.366425	1.85141	0.0641103	0.143381	391.863	508.409	680.049	763.32
PF3D7_0709700	2204.26	0.0336075	0.331278	0.101448	0.919195	0.948549	2198.31	2158.59	2481.94	1978.21
PF3D7_0709800	279.601	0.170405	0.417981	0.407687	0.683504	0.788817	221.769	303.82	256.028	336.786
PF3D7_0709900	592.752	0.558228	0.369326	1.51148	0.130666	0.245963	402.629	554.962	728.509	684.909
PF3D7_0710000	681.157	0.799993	0.364662	2.19379	0.0282503	0.0769367	527.508	466.756	990.191	740.174
PF3D7_0710100	964.699	0.945205	0.412145	2.29338	0.0218261	0.0632692	607.172	711.773	829.466	1710.38
PF3D7_0710200	2242.68	1.21332	0.3917	3.09759	0.00195103	0.00931358	962.433	1738.39	2564.32	3705.6
PF3D7_0710300	501.242	0.614688	0.379092	1.62147	0.104916	0.208057	465.068	328.322	629.167	582.409
PF3D7_0710400	130.715	1.81223	0.553899	3.27177	0.00106877	0.00579945	79.6645	37.9775	153.455	251.763
PF3D7_0710500	392.958	0.216496	0.398013	0.543941	0.586482	0.71689	288.515	437.354	398.176	447.789
PF3D7_0710600	11441.7	-1.39993	0.434161	-3.22444	0.0012622	0.00661408	24250.3	8940.65	6624.42	5951.63
PF3D7_0710700	598.024	0.238114	0.565199	0.421292	0.673542	0.783235	249.759	846.532	335.986	959.818
PF3D7_0710800	672.644	1.7668	0.441742	3.99962	6.34437e-05	0.000544579	189.472	418.978	835.12	1247.01
PF3D7_0710900	676.69	1.75635	0.405552	4.33075	1.48601e-05	0.000163202	245.453	371.2	802.006	1288.1
PF3D7_0711000	1079.18	0.0502622	0.344599	0.145857	0.884034	0.926105	930.136	1189.55	1126.69	1070.35
PF3D7_0711100	661.987	-0.981774	0.399957	-2.4547	0.0141003	0.0454764	968.892	790.178	320.641	568.239
PF3D7_0711200	184.152	-0.0368815	0.446849	-0.0825367	0.93422	0.957585	152.87	219.29	184.954	179.493
PF3D7_0711300	295.31	0.0644394	0.405368	0.158965	0.873696	0.91898	327.27	251.142	272.181	330.646
PF3D7_0711400	646.93	1.32353	0.432277	3.06177	0.00220036	0.0102704	223.922	512.084	876.311	975.405
PF3D7_0711500	3334.51	0.710216	0.327612	2.16786	0.0301696	0.0810688	2727.97	2332.56	4481.7	3795.81
PF3D7_0711700	80.4179	0.0349867	0.575799	0.0607621	0.951549	0.96976	90.4299	68.6046	99.3421	63.2951
PF3D7_0712000	230.001	-0.0891469	0.443225	-0.201132	0.840595	0.897953	226.075	247.467	277.835	168.629
PF3D7_0712300	102.835	-0.819447	0.524047	-1.56369	0.117891	0.228396	155.023	107.807	82.3813	66.1292
PF3D7_0712400	34.9939	-0.150951	0.787003	-0.191805	0.847895	0.90275	43.0619	30.6271	43.6136	22.6729
PF3D7_0712600	84.1162	-0.283109	0.553788	-0.511223	0.609195	0.733975	92.583	91.8812	89.6502	62.3504
PF3D7_0712800	43.5711	-0.261319	0.704453	-0.370953	0.710672	0.808143	55.9804	39.2026	46.0366	33.0646
PF3D7_0712900	52.0704	-0.568158	0.73792	-0.769945	0.441333	0.592321	96.8892	28.1769	46.8443	36.371
PF3D7_0713100	60.1273	1.24864	0.685585	1.82128	0.0685638	0.151194	27.9902	42.8779	52.4979	117.143
PF3D7_0713400	1191.33	-0.464754	0.35193	-1.32058	0.18664	0.319692	1621.28	1143	1003.92	997.133
PF3D7_0713500	441.196	0.575267	0.402426	1.4295	0.152861	0.275304	264.831	442.255	508.826	548.872
PF3D7_0713600	515.314	0.669094	0.361115	1.85286	0.0639031	0.143044	387.557	407.952	660.666	605.082
PF3D7_0713700	1723.86	0.432952	0.332394	1.30253	0.192736	0.327463	1608.36	1326.76	2036.92	1923.41
PF3D7_0713800	2665.54	-0.359732	0.386014	-0.931915	0.35138	0.504646	2476.06	3515.99	1687.2	2982.9
PF3D7_0713900	2201.1	0.956194	0.374881	2.55066	0.0107519	0.0366217	1113.15	1879.28	2523.94	3288.04
PF3D7_0714000	65546.2	-1.30887	0.379688	-3.44721	0.000566399	0.00341533	117565	69224.5	45525.3	29869.6
PF3D7_0714200	1973.52	-0.39913	0.337276	-1.18339	0.236653	0.380915	1946.4	2542.05	1781.7	1623.94
PF3D7_0714300	1042.44	0.599964	0.343142	1.74844	0.0803877	0.170543	744.97	911.461	1305.99	1207.33
PF3D7_0714400	203.667	1.15845	0.500854	2.31294	0.020726	0.0608501	90.4299	160.486	196.261	367.489
PF3D7_0714500	755.64	0.76546	0.427862	1.78904	0.0736091	0.15946	340.189	776.702	992.614	913.055
PF3D7_0714600	1243.61	-0.0866857	0.337516	-0.256835	0.797306	0.867146	1274.63	1287.56	1088.73	1323.53
PF3D7_0715000	1366.53	0.351126	0.35717	0.98308	0.325568	0.478202	1418.89	984.966	1383.52	1678.74
PF3D7_0715100	198.355	-1.00126	0.47757	-2.09658	0.036031	0.0923866	350.954	178.862	144.571	119.033
PF3D7_0715200	1488.61	1.03998	0.355135	2.92841	0.00340699	0.0146667	818.176	1128.3	2246.1	1761.87
PF3D7_0715300	1183.94	0.961756	0.363458	2.64612	0.00814198	0.0294009	633.01	971.49	1653.28	1477.99
PF3D7_0715400	513.442	1.05111	0.378321	2.77836	0.00546337	0.0211055	307.892	360.174	591.207	794.495
PF3D7_0715500	845.246	-0.49272	0.451693	-1.09083	0.275348	0.424864	1425.35	552.512	794.737	608.388
PF3D7_0715600	2050.5	1.10547	0.344246	3.21128	0.00132146	0.00684631	1229.42	1372.09	3252.45	2348.06
PF3D7_0715700	168.615	0.815019	0.446072	1.8271	0.0676844	0.149648	127.033	117.608	217.26	212.558
PF3D7_0715800	859.175	1.33347	0.368017	3.62339	0.000290762	0.00195692	402.629	572.113	1099.22	1362.73
PF3D7_0715900	2799.28	1.20088	0.329513	3.64442	0.000267999	0.00182681	1513.62	1879.28	4058.49	3745.75
PF3D7_0716000	1169.29	0.116868	0.334299	0.349591	0.726646	0.820018	1164.82	1079.3	1269.64	1163.4
PF3D7_0716100	1269.69	0.0998001	0.347467	0.287222	0.773943	0.852973	1128.22	1323.09	1137.18	1490.27
PF3D7_0716200	3443.93	1.10268	0.372328	2.96159	0.00306053	0.013543	1604.05	2769.91	5244.13	4157.64
PF3D7_0716300	10738.2	1.23424	0.319503	3.86301	0.000111997	0.00088492	6000.67	6810.23	16169.3	13972.6
PF3D7_0716400	1799.02	-0.129836	0.388865	-0.333884	0.738467	0.828536	2430.84	1330.44	1957.77	1477.04
PF3D7_0716500	827.635	1.17865	0.386207	3.05185	0.00227437	0.0105185	378.944	633.367	1031.38	1266.85
PF3D7_0716600	238.936	1.33568	0.462434	2.88836	0.00387251	0.01616	90.4299	178.862	316.603	369.851
PF3D7_0716700	266.133	0.834744	0.40559	2.0581	0.0395808	0.0988736	178.707	203.364	320.641	361.821
PF3D7_0716800	6038.73	-0.292166	0.361642	-0.807886	0.419156	0.570455	8052.57	5244.58	6311.86	4545.91
PF3D7_0716900	1147.41	1.9217	0.410067	4.6863	2.78184e-06	3.64273e-05	381.098	575.789	1272.87	2359.87
PF3D7_0717000	1024.78	-0.108063	0.398806	-0.270966	0.786417	0.859755	1373.67	754.651	834.312	1136.48
PF3D7_0717100	1570.23	0.64505	0.355256	1.81573	0.0694119	0.152398	1464.1	987.416	2040.15	1789.27
PF3D7_0717200	5286.08	-1.25929	0.331854	-3.7947	0.000147825	0.0011325	7649.94	7263.51	3579.55	2651.31
PF3D7_0717300	3953.32	-1.84493	0.32982	-5.59375	2.2221e-08	4.3928e-07	6571.24	5798.31	1924.65	1519.08
PF3D7_0717400	3929.09	-1.40024	0.337643	-4.1471	3.36714e-05	0.000320034	5087.76	6309.17	2445.59	1873.82
PF3D7_0717500	23201.4	-1.64719	0.351752	-4.6828	2.82977e-06	3.66706e-05	39879.6	30466.6	13496	8963.34
PF3D7_0717600	2063.78	0.487376	0.347932	1.40078	0.16128	0.28708	1489.94	1945.43	2737.16	2082.6
PF3D7_0717700	7694.18	0.335594	0.322999	1.03899	0.298808	0.4501	6999.71	6606.87	9522.31	7647.84
PF3D7_0717800	235.439	-0.951607	0.422789	-2.25079	0.0243991	0.0687126	262.677	357.724	149.417	171.936
PF3D7_0717900	617.477	0.418712	0.374599	1.11776	0.263669	0.411121	615.785	442.255	779.391	632.478
PF3D7_0718000	112.325	0.577631	0.532147	1.08547	0.277713	0.427783	73.2052	106.582	104.188	165.323
PF3D7_0718100	758.016	1.64278	0.366061	4.48771	7.19913e-06	8.49902e-05	303.586	430.004	1196.95	1101.52
PF3D7_0718300	265.143	-1.35995	0.442423	-3.07388	0.00211297	0.00992663	271.29	491.258	142.148	155.876
PF3D7_0718400	6756.64	-1.73987	0.406407	-4.28111	1.85963e-05	0.000197355	14115.7	6684.05	3650.62	2576.2
PF3D7_0718500	2745.3	-0.470641	0.32279	-1.45804	0.14483	0.264908	3410.5	2968.37	2295.37	2306.96
PF3D7_0718600	1337.79	-1.14608	0.332801	-3.44375	0.000573709	0.00344704	1711.71	1973.61	841.581	824.253
PF3D7_0718700	263.496	0.909682	0.456638	1.99213	0.0463568	0.112294	170.094	196.013	235.837	452.04
PF3D7_0718800	51.0166	-0.133426	0.654388	-0.203894	0.838436	0.896217	51.6742	55.1287	41.9983	55.2651
PF3D7_0719000	416.989	1.85314	0.449957	4.11848	3.81375e-05	0.000354707	114.114	245.016	545.978	762.847
PF3D7_0719100	1046.53	0.397449	0.355244	1.11881	0.263223	0.410934	1050.71	757.101	1266.41	1111.91
PF3D7_0719200	321.731	-0.101007	0.392492	-0.257348	0.79691	0.867146	292.821	372.425	314.18	307.501
PF3D7_0719300	1919.67	0.886838	0.348897	2.54183	0.0110273	0.0374335	1098.08	1595.06	2606.32	2379.23
PF3D7_0719400	1932.48	0.326492	0.346782	0.94149	0.346454	0.499278	1464.1	1963.81	2386.63	1915.38
PF3D7_0719500	2310.56	0.0506517	0.343229	0.147574	0.882679	0.925454	1894.72	2643.73	2496.48	2207.3
PF3D7_0719600	10619.2	-0.385672	0.371312	-1.03867	0.298957	0.450133	15009.2	9052.13	10788.7	7626.58
PF3D7_0719700	14744	-0.459552	0.361462	-1.27137	0.203597	0.341427	21285.5	12860.9	13827.1	11002.5
PF3D7_0719800	453.165	0.654052	0.371826	1.75903	0.0785732	0.167763	361.72	343.023	502.364	605.554
PF3D7_0719900	1742.87	1.21975	0.352058	3.46462	0.000530986	0.00324632	880.615	1211.61	2723.43	2155.81
PF3D7_0720000	980.644	-0.167646	0.391413	-0.428311	0.668424	0.779117	1347.84	728.924	966.769	879.046
PF3D7_0720100	838.236	0.15979	0.369951	0.431922	0.665798	0.77851	633.01	949.439	814.929	955.567
PF3D7_0720200	859.924	-0.487463	0.400018	-1.2186	0.222994	0.364736	1306.93	701.972	793.122	637.674
PF3D7_0720300	849.682	-2.56212	0.385068	-6.6537	2.85824e-11	1.04409e-09	1827.98	1079.3	232.606	258.848
PF3D7_0720400	1673.26	-0.071099	0.353221	-0.201287	0.840474	0.897953	1405.97	2021.39	1782.5	1483.18
PF3D7_0720500	229.86	0.768036	0.454326	1.6905	0.090933	0.187329	155.023	184.987	212.414	367.017
PF3D7_0720600	2407.61	-0.783884	0.366844	-2.13683	0.0326115	0.0859355	3630.12	2462.41	2093.45	1444.45
PF3D7_0720700	6103.03	-0.883207	0.328561	-2.68811	0.00718582	0.0264214	7354.97	8473.89	4803.96	3779.28
PF3D7_0720800	727.629	-0.680895	0.397563	-1.71267	0.086773	0.180903	1154.06	639.493	604.937	512.029
PF3D7_0720900	771.419	-0.0430853	0.373185	-0.115453	0.908086	0.941568	932.29	634.593	842.389	676.407
PF3D7_0721000	2773.5	0.362951	0.32251	1.12539	0.260422	0.407066	2284.43	2567.77	3214.49	3027.3
PF3D7_0721100	6375.1	1.34176	0.360895	3.71788	0.000200903	0.00145302	2708.59	4503.4	8365.74	9922.68
PF3D7_0721200	3885.56	-2.10005	0.3598	-5.83673	5.32355e-09	1.18521e-07	7878.17	4725.14	1486.9	1452.01
PF3D7_0721300	1111.79	0.178013	0.359439	0.495252	0.620422	0.745719	835.4	1249.58	1194.53	1167.65
PF3D7_0721400	3063.73	0.412149	0.336071	1.22638	0.220058	0.361437	2820.55	2437.91	3975.3	3021.16
PF3D7_0721500	103.211	2.03634	0.634499	3.20936	0.00133032	0.00687105	47.3681	34.3023	83.1889	247.984
PF3D7_0721600	23286.5	-0.687594	0.414866	-1.65739	0.0974408	0.196873	40088.5	17379	20543.6	15135.1
PF3D7_0721700	848.731	0.0133524	0.342146	0.0390253	0.96887	0.979754	818.176	871.033	893.271	812.444
PF3D7_0721800	2474.02	-0.18205	0.439985	-0.413765	0.679046	0.786733	3662.41	1598.73	2938.27	1696.69
PF3D7_0721900	1997.35	-0.477026	0.345994	-1.37871	0.167984	0.296189	1924.87	2723.36	1574.13	1767.07
PF3D7_0722000	1346.97	0.0279414	0.440347	0.0634532	0.949406	0.968229	1044.25	1623.23	814.929	1905.46
PF3D7_0722100	1056.45	0.506142	0.373078	1.35666	0.174888	0.305758	661	1082.97	1299.52	1182.3
PF3D7_0722200	13202.5	-0.918958	0.328488	-2.79754	0.00514931	0.0200911	17325.9	17214.9	10491.5	7777.74
PF3D7_0722300	3760.4	-1.6449	0.316622	-5.19516	2.04543e-07	3.56782e-06	5725.08	5672.13	1808.35	1836.03
PF3D7_0722400	7655.18	-1.05427	0.357782	-2.94668	0.00321207	0.0140312	12649.4	8019.39	5587.39	4364.53
PF3D7_0722500	1626.75	-0.636808	0.333375	-1.91018	0.0561097	0.12945	1776.3	2183.1	1279.33	1268.26
PF3D7_0722600	3210.06	-0.220216	0.346354	-0.635812	0.524899	0.667991	2781.8	4126.08	2827.62	3104.76
PF3D7_0722700	2135.31	-1.54865	0.500379	-3.09495	0.00196843	0.00938563	5021.01	1345.14	1267.22	907.859
PF3D7_0722800	456.378	-0.237216	0.372023	-0.637638	0.523709	0.667008	456.456	530.461	455.52	383.077
PF3D7_0722900	425.241	0.243101	0.386906	0.628321	0.529794	0.67221	338.036	439.804	516.902	406.222
PF3D7_0723000	342.043	-0.67755	0.417229	-1.62393	0.104391	0.207537	428.466	414.078	195.454	330.174
PF3D7_0723100	83.4753	-0.251602	0.6829	-0.368431	0.712552	0.809091	92.583	89.431	29.0757	122.811
PF3D7_0723200	771.654	-1.5288	0.353966	-4.31904	1.56707e-05	0.000170617	1263.87	1029.07	366.677	427.006
PF3D7_0723300	7410.51	-2.15676	0.42692	-5.0519	4.37432e-07	6.95614e-06	15881.2	8330.56	3618.31	1811.94
PF3D7_0723400	2389.28	0.170424	0.345273	0.493592	0.621595	0.746207	1886.11	2609.42	2294.56	2767.03
PF3D7_0723500	123.154	0.350458	0.48653	0.720322	0.471327	0.621003	101.195	115.158	128.418	147.846
PF3D7_0723600	562.82	-0.952337	0.418375	-2.27627	0.0228296	0.0655449	990.423	494.933	402.214	363.71
PF3D7_0723700	478.175	0.176644	0.379884	0.464996	0.641935	0.761768	471.528	426.329	588.784	426.061
PF3D7_0723800	2153.56	-0.0446503	0.329388	-0.135555	0.892173	0.931341	1985.15	2387.68	2206.53	2034.89
PF3D7_0723900	1654.6	0.946473	0.346288	2.7332	0.00627229	0.0236844	1091.62	1168.73	2535.24	1822.8
PF3D7_0724000	301.729	0.556213	0.407547	1.36478	0.172321	0.302313	262.677	226.64	302.872	414.724
PF3D7_0724100	1881.81	0.380231	0.364352	1.04358	0.296679	0.447772	1233.72	2034.86	2060.34	2198.32
PF3D7_0724200	423.924	-0.209609	0.461261	-0.454426	0.649522	0.766263	643.775	267.068	440.982	343.872
PF3D7_0724300	180.306	0.543309	0.462403	1.17497	0.240007	0.385089	180.86	113.933	195.454	230.98
PF3D7_0724400	948.509	-1.16101	0.394448	-2.94338	0.00324648	0.0141448	1713.86	909.011	575.054	596.107
PF3D7_0724500	235.646	-0.770024	0.444877	-1.73087	0.0834754	0.175553	305.739	289.119	127.61	220.116
PF3D7_0724600	1308.11	1.14669	0.352621	3.2519	0.00114635	0.00616056	680.378	945.763	1940.81	1665.51
PF3D7_0724700	3210.18	-1.24982	0.321106	-3.89222	9.93299e-05	0.00079606	4766.95	4273.09	1830.96	1969.7
PF3D7_0724800	11747.4	-2.5089	0.348643	-7.19616	6.19301e-13	3.06068e-11	24050.1	15917.5	3867.07	3154.83
PF3D7_0724900	1825.35	-2.34936	0.339596	-6.91809	4.57769e-12	1.92301e-10	2747.35	3355.5	661.473	537.063
PF3D7_0725000	2153.96	1.16939	0.36844	3.1739	0.00150405	0.00752922	973.198	1675.91	3003.69	2963.06
PF3D7_0725100	1514.36	0.80242	0.407539	1.96894	0.0489601	0.116694	695.449	1509.3	1989.27	1863.43
PF3D7_0725200	1969.63	0.240687	0.326946	0.736166	0.461629	0.61271	1675.11	1935.63	2128.99	2138.81
PF3D7_0725300	2200.31	-1.69232	0.333457	-5.07508	3.87336e-07	6.31897e-06	3782.99	2938.97	1041.07	1038.23
PF3D7_0725400	109641	-4.05957	0.48943	-8.29448	1.09065e-16	1.12203e-14	327425	86324.2	11209.5	13603.2
PF3D7_0725600	124128	1.30075	1.18735	1.09551	0.273294	0.422859	72570	70782.8	321889	31268.7
PF3D7_0725800	393.797	2.36333	2.88795	0.81834	0.413163	0.565626	245.453	11.0257	1317.29	1.41705
PF3D7_0726000	582164	0.807298	1.21284	0.665623	0.505652	0.651783	494619	352190	1.35121e+06	130636
PF3D7_0726100	3436.61	0.1252	0.33277	0.376234	0.706743	0.80531	2814.09	3759.78	3586.01	3586.56
PF3D7_0726200	330.662	0.228052	0.395727	0.576288	0.56442	0.699249	262.677	345.473	379.6	334.897
PF3D7_0726300	720.801	-0.168755	0.34647	-0.48707	0.626209	0.749933	800.951	725.249	676.819	680.186
PF3D7_0726400	1002.1	0.850231	0.35588	2.3891	0.0168898	0.0520743	609.326	819.58	1177.57	1401.94
PF3D7_0726500	6176.75	0.293703	0.327801	0.895979	0.370264	0.523175	5087.76	6011.48	7525.77	6081.99
PF3D7_0726600	508.259	1.44233	0.395158	3.65001	0.000262228	0.0018034	206.697	338.123	716.394	771.822
PF3D7_0726700	1602.87	0.673713	0.339512	1.98436	0.0472159	0.113568	1113.15	1356.17	2152.41	1789.74
PF3D7_0726800	68.1527	1.04396	0.607314	1.71897	0.0856193	0.178942	34.4495	53.9036	88.8426	95.4149
PF3D7_0726900	624.984	0.979279	0.381528	2.56673	0.0102662	0.0353256	327.27	512.084	864.196	796.384
PF3D7_0727000	951.033	0.890999	0.364075	2.4473	0.0143932	0.0462434	637.316	694.622	1473.17	999.023
PF3D7_0727100	273.36	1.07187	0.408417	2.62446	0.00867873	0.0307429	159.329	192.338	399.791	341.982
PF3D7_0727200	1433.44	-0.573887	0.348732	-1.64564	0.0998381	0.200512	1987.31	1443.15	1232.49	1070.82
PF3D7_0727300	612.276	0.622115	0.361771	1.71964	0.0854981	0.178836	422.006	541.486	731.74	753.873
PF3D7_0727400	7881.53	-0.0370491	0.393266	-0.0942087	0.924943	0.951753	10412.4	5554.52	9328.47	6230.79
PF3D7_0727500	204.757	1.91879	0.439791	4.36295	1.2832e-05	0.000142795	77.5114	93.1062	337.602	310.807
PF3D7_0727600	52.9279	0.924261	0.706676	1.3079	0.190907	0.325123	19.3778	52.6785	62.1898	77.4656
PF3D7_0727700	186.483	0.42197	0.472322	0.893395	0.371646	0.524487	127.033	191.113	167.993	259.793
PF3D7_0727800	1591.21	1.33398	0.354876	3.759	0.000170592	0.00127779	729.899	1075.62	2431.86	2127.47
PF3D7_0727900	125.131	-0.573605	0.499802	-1.14767	0.251107	0.395695	116.267	182.537	94.4962	107.224
PF3D7_0728000	6095.7	-0.222735	0.36016	-0.618432	0.53629	0.67586	7727.45	5403.84	6708.42	4543.07
PF3D7_0728100	600.293	1.02717	0.384786	2.66944	0.00759769	0.0276534	312.199	476.557	727.701	884.714
PF3D7_0728200	351.977	0.886104	0.390867	2.26702	0.0233888	0.0666496	223.922	269.518	498.326	416.141
PF3D7_0728300	440.509	0.264336	0.367837	0.718624	0.472373	0.621541	419.853	381.001	490.249	470.934
PF3D7_0728400	202.115	0.22168	0.515478	0.430047	0.667162	0.77851	232.534	142.11	132.456	301.36
PF3D7_0728500	35.3601	-0.348883	0.940045	-0.371134	0.710537	0.808143	51.6742	28.1769	7.26894	54.3204
PF3D7_0728600	2551.99	0.528145	0.340844	1.54952	0.121256	0.233123	1778.46	2399.94	3259.71	2769.87
PF3D7_0728700	326.779	0.340913	0.478205	0.712901	0.475907	0.624589	180.86	394.476	272.181	459.598
PF3D7_0728800	873.312	1.5407	0.394887	3.90164	9.5545e-05	0.000776744	316.505	574.563	1177.57	1424.61
PF3D7_0728900	686.37	0.320029	0.347387	0.921248	0.356921	0.510887	598.56	622.342	772.123	752.456
PF3D7_0729000	309.907	-0.21701	0.41491	-0.52303	0.600953	0.728561	409.088	258.492	275.412	296.637
PF3D7_0729100	741.219	1.39214	0.368004	3.78295	0.000154983	0.001176	335.883	480.232	1135.57	1013.19
PF3D7_0729200	289.145	0.979746	0.396772	2.46929	0.0135381	0.0440012	204.544	184.987	384.446	382.604
PF3D7_0729300	1249.69	0.0910733	0.414226	0.219864	0.825977	0.887406	811.716	1607.31	1031.38	1548.37
PF3D7_0729400	1784.37	-0.773577	0.353864	-2.18608	0.0288095	0.07808	2710.74	1793.52	1364.94	1268.26
PF3D7_0729500	3977.23	-1.484	0.323353	-4.58941	4.44493e-06	5.50537e-05	6293.49	5425.89	2222.68	1966.87
PF3D7_0729600	1185.16	-0.0329657	0.368952	-0.0893497	0.928804	0.954751	1481.33	917.586	1226.03	1115.69
PF3D7_0729700	327.264	-0.467509	0.385369	-1.21315	0.225073	0.36754	363.873	395.702	260.874	288.607
PF3D7_0729900	1108.34	-0.0669435	0.356941	-0.187548	0.851231	0.904372	921.524	1345.14	1110.53	1056.18
PF3D7_0730000	248.978	-0.657288	0.425651	-1.5442	0.122541	0.234343	241.146	367.525	189.8	197.443
PF3D7_0730100	167.296	-0.0576227	0.467197	-0.123337	0.90184	0.938711	155.023	186.212	130.033	197.915
PF3D7_0730200	829.478	-0.966976	0.341565	-2.83102	0.00464001	0.0186272	1095.92	1098.9	585.553	537.536
PF3D7_0730300	33989.2	-1.93832	0.310951	-6.23353	4.56039e-10	1.24265e-08	52785.2	55038	14382.8	13750.6
PF3D7_0730400	26243.3	-2.88755	0.391588	-7.37394	1.65656e-13	8.88373e-12	62816.5	29660.5	6199.59	6296.44
PF3D7_0730500	2267.86	0.53493	0.392257	1.36372	0.172655	0.302626	1227.26	2474.67	2573.2	2796.32
PF3D7_0730800	65552.5	-2.41352	0.366396	-6.5872	4.48204e-11	1.53701e-09	141305	79467.4	19212.6	22224.6
PF3D7_0730900	3797.11	-1.31037	0.326728	-4.01058	6.05689e-05	0.000521928	4805.71	6017.6	2242.87	2122.27
PF3D7_0731000	2536.28	-2.79606	1.25929	-2.22035	0.0263949	0.0730679	5645.41	3223.19	151.84	1124.67
PF3D7_0731100	46566.7	-1.59509	0.316017	-5.04748	4.47674e-07	7.09662e-06	67049.5	72894.8	24912.3	21410.3
PF3D7_0731200	2015.69	-1.1802	0.370871	-3.18224	0.00146141	0.00735224	2471.75	3122.73	931.231	1537.03
PF3D7_0731300	954.831	1.2458	0.422096	2.95147	0.00316261	0.0138958	350.954	779.152	1207.45	1481.77
PF3D7_0731400	19895.7	-2.02655	0.402429	-5.0358	4.75853e-07	7.51968e-06	28670.6	35229.7	4900.07	10782.4
PF3D7_0731500	194381	-3.06413	0.321117	-9.54212	1.39945e-21	4.70309e-19	377050	317438	45046.4	37990.3
PF3D7_0731600	6156.69	1.44171	0.364263	3.95787	7.56207e-05	0.000633229	2514.81	4108.93	10181.4	7821.66
PF3D7_0731700	269.696	1.45665	0.519428	2.80434	0.00504205	0.019831	71.0521	214.389	471.673	321.671
PF3D7_0731800	669.154	-0.415714	0.383672	-1.08351	0.27858	0.428221	611.479	917.586	494.288	653.262
PF3D7_0732900	203.843	-0.773118	0.430025	-1.79784	0.0722019	0.156816	260.524	253.592	170.416	130.841
PF3D7_0733000	1641.31	-1.12223	0.396007	-2.83386	0.00459891	0.0185021	2829.17	1669.79	1268.03	798.274
PF3D7_0800100	1457.12	-0.951885	0.406329	-2.34265	0.0191475	0.0573176	2271.51	1570.56	1310.02	676.407
PF3D7_0800200	720.008	-0.380183	0.373009	-1.01923	0.308092	0.460584	925.83	703.197	725.278	525.727
PF3D7_0800300	824.218	-0.736763	0.420288	-1.75299	0.079603	0.169258	1345.68	715.448	756.777	478.964
PF3D7_0800400	1031.37	-0.129133	0.417656	-0.309186	0.75718	0.841664	1377.98	777.927	1247.83	721.753
PF3D7_0800500	287.638	-1.66428	0.450614	-3.69335	0.000221319	0.00158664	484.446	389.576	182.531	93.9979
PF3D7_0800600	62.7417	0.85857	0.699927	1.22666	0.219952	0.361437	19.3778	68.6046	69.4587	93.5255
PF3D7_0800700	181.839	0.902823	0.543325	1.66166	0.0965806	0.195519	60.2866	191.113	223.722	252.236
PF3D7_0800750	305.437	-1.0058	0.44397	-2.26547	0.0234838	0.0666997	355.26	460.631	141.34	264.517
PF3D7_0800800	259.057	-0.227414	0.608009	-0.37403	0.708382	0.806887	269.137	290.344	74.3047	402.443
PF3D7_0800900	444.703	-0.985163	0.405816	-2.42761	0.0151986	0.0481137	609.326	573.338	219.683	376.464
PF3D7_0801000	7371.04	-0.533395	0.320498	-1.66427	0.0960584	0.194705	9126.96	8309.73	6535.58	5511.87
PF3D7_0801100	1238.45	-0.726429	0.38756	-1.87436	0.0608801	0.137253	1961.47	1127.08	1063.69	801.58
PF3D7_0801200	50.548	0.382755	0.690908	0.553989	0.579586	0.711048	34.4495	52.6785	73.497	41.5669
PF3D7_0801300	317.726	-1.17645	0.404683	-2.90708	0.00364816	0.0154671	495.212	385.901	222.106	167.685
PF3D7_0801400	527.217	-1.64839	0.421407	-3.91163	9.16735e-05	0.000751424	1044.25	554.962	292.373	217.282
PF3D7_0801500	1903.91	-0.555698	0.332691	-1.67031	0.0948576	0.192891	2026.06	2505.29	1601.59	1482.71
PF3D7_0801600	47.7666	0.744184	0.773006	0.962714	0.335691	0.487671	38.7557	33.0772	26.6528	92.5808
PF3D7_0801700	1202.36	1.06263	0.332419	3.19666	0.00139031	0.00708649	772.961	784.053	1618.55	1633.86
PF3D7_0801800	5031.65	-0.179454	0.314819	-0.570021	0.568663	0.70209	5348.28	5340.13	4659.39	4778.78
PF3D7_0801900	5529.16	-1.89524	0.327902	-5.77992	7.47376e-09	1.61005e-07	7583.2	9847.21	2282.45	2403.8
PF3D7_0802000	13076.3	-0.0311915	0.326408	-0.0955599	0.92387	0.951426	11788.2	14645.9	14063.8	11807.4
PF3D7_0802100	3470.78	-0.132015	0.348695	-0.378596	0.704988	0.804219	3677.48	3580.91	4005.99	2618.72
PF3D7_0802200	5346.48	0.286983	0.337677	0.849875	0.395395	0.547879	5488.24	4145.68	6520.24	5231.76
PF3D7_0802300	1433.06	0.0506845	0.327844	0.154599	0.877137	0.921928	1408.12	1407.62	1471.56	1444.92
PF3D7_0802400	1082.56	0.169098	0.342521	0.493685	0.621528	0.746207	1065.78	972.715	1261.56	1030.2
PF3D7_0802500	2038.92	-0.6687	0.375236	-1.78208	0.0747367	0.161486	1791.37	3213.39	1615.32	1535.61
PF3D7_0802600	11878.3	-1.48333	0.326895	-4.53763	5.68905e-06	6.91049e-05	16428.1	18567.3	7048.45	5469.35
PF3D7_0802700	166.577	0.639788	0.537723	1.18981	0.234121	0.378392	68.899	189.888	176.07	231.452
PF3D7_0802800	11523.9	-1.00395	0.344986	-2.91011	0.00361307	0.01537	15506.6	15251	9307.47	6030.51
PF3D7_0802900	80.16	1.41969	0.662663	2.1424	0.0321609	0.0850148	53.8273	34.3023	60.5745	171.936
PF3D7_0803000	1214.05	0.386635	0.347386	1.11298	0.265716	0.413765	1166.98	938.413	1520.82	1230
PF3D7_0803100	2087.65	0.0657406	0.33952	0.193628	0.846467	0.902123	1726.78	2352.16	2095.07	2176.59
PF3D7_0803200	4571.99	-0.343324	0.333701	-1.02884	0.303556	0.455508	5671.25	4556.08	4484.93	3575.7
PF3D7_0803300	1712.17	0.981975	0.382871	2.56476	0.0103246	0.0355023	818.176	1481.12	2493.25	2056.14
PF3D7_0803400	7083.34	0.0510162	0.360166	0.141646	0.88736	0.928238	7191.33	6724.48	9072.44	5345.13
PF3D7_0803500	3610.33	-1.95127	0.322866	-6.04359	1.5072e-09	3.6528e-08	5285.84	6187.89	1537.78	1429.81
PF3D7_0803600	4919.41	-0.263521	0.371282	-0.709759	0.477854	0.626003	3925.09	6807.78	4997.8	3946.97
PF3D7_0803700	835.718	-0.0796855	0.371782	-0.214334	0.830287	0.890716	1022.72	695.847	905.386	718.919
PF3D7_0803800	7418.64	0.269964	0.318736	0.846983	0.397005	0.549808	7070.76	6382.68	8654.07	7567.07
PF3D7_0804000	3530.34	-0.650646	0.318618	-2.04209	0.041143	0.102269	4362.17	4264.51	2623.28	2871.42
PF3D7_0804300	544.358	-0.779746	0.384873	-2.02598	0.0427668	0.105299	770.808	605.191	474.096	327.339
PF3D7_0804400	1122.04	1.58429	0.392302	4.03845	5.38065e-05	0.000475355	391.863	727.699	1835.81	1532.78
PF3D7_0804500	3790.56	0.63913	0.323303	1.97688	0.0480554	0.115137	2693.52	3234.22	4687.66	4546.85
PF3D7_0804600	949.96	0.520181	0.394939	1.31712	0.1878	0.321459	538.273	1020.49	1162.22	1078.85
PF3D7_0804700	286.346	0.168363	0.462705	0.363866	0.715958	0.811226	206.697	331.997	213.222	393.469
PF3D7_0804800	1539.1	0.339016	0.357402	0.948557	0.342846	0.49554	1080.85	1635.48	1823.7	1616.39
PF3D7_0804900	4455.42	-1.21334	0.322252	-3.76521	0.000166411	0.00124833	6183.68	6267.52	2935.03	2435.44
PF3D7_0805000	798.851	-0.185556	0.342571	-0.541659	0.588054	0.717692	878.462	822.03	763.238	731.672
PF3D7_0805100	1626.2	-1.17851	0.37569	-3.13691	0.00170738	0.00838878	1655.73	2854.44	1080.65	914
PF3D7_0805200	59655.5	-4.30315	0.421491	-10.2094	1.80047e-24	3.02539e-21	161405	65713.4	5034.14	6469.79
PF3D7_0805300	1674.91	-1.80824	0.402207	-4.4958	6.93085e-06	8.20151e-05	2275.82	2936.52	493.48	993.827
PF3D7_0805400	669.156	0.195775	0.357985	0.54688	0.584461	0.715461	624.397	623.567	627.551	801.108
PF3D7_0805500	1386.02	-1.14136	0.36379	-3.13741	0.00170446	0.00838259	1834.44	1980.96	668.742	1059.96
PF3D7_0805600	8575.19	-2.52648	0.369638	-6.83499	8.20092e-12	3.20472e-10	18247.5	10981.6	2137.87	2933.77
PF3D7_0805700	2185.6	1.00408	0.349677	2.87146	0.00408585	0.0168826	1270.33	1636.71	3363.09	2472.29
PF3D7_0805900	205.172	0.373596	0.440226	0.848646	0.396079	0.548676	170.094	187.438	190.608	272.547
PF3D7_0806000	722.557	1.06149	0.366651	2.89509	0.00379049	0.0159107	391.863	542.711	1051.57	904.08
PF3D7_0806100	255.768	0.881078	0.482097	1.82759	0.0676106	0.14955	139.951	219.29	218.876	444.955
PF3D7_0806200	1740.07	0.415446	0.395561	1.05027	0.293594	0.444446	988.27	1991.98	1876.19	2103.85
PF3D7_0806300	3087.98	0.10056	0.364128	0.276168	0.782419	0.857243	2947.59	3012.48	4025.38	2366.48
PF3D7_0806400	156.289	0.977705	0.50665	1.92975	0.0536383	0.125355	105.502	105.357	138.917	275.381
PF3D7_0806500	8350.76	-2.3649	0.345885	-6.83723	8.07387e-12	3.17972e-10	13891.8	14079.9	3296.87	2134.56
PF3D7_0806600	301.699	0.59817	0.408892	1.4629	0.143494	0.26342	195.932	282.994	348.101	379.77
PF3D7_0806700	1361.21	0.171299	0.334427	0.512216	0.6085	0.733488	1393.05	1168.73	1445.71	1437.36
PF3D7_0806800	33065.5	-1.92703	0.312959	-6.15745	7.39261e-10	1.93089e-08	53672.3	51050.4	14491.8	13047.3
PF3D7_0806900	183.377	0.0907279	0.489898	0.185198	0.853074	0.905908	122.726	231.541	153.455	225.784
PF3D7_0807000	1447.05	0.159602	0.343518	0.464612	0.642209	0.761915	1489.94	1244.68	1707.39	1346.2
PF3D7_0807100	523.299	0.432219	0.370418	1.16684	0.243274	0.387961	447.843	443.48	519.325	682.548
PF3D7_0807200	857.855	-0.0219925	0.344552	-0.0638294	0.949106	0.968119	917.218	812.229	801.198	900.774
PF3D7_0807300	1547.31	-0.194644	0.350587	-0.555195	0.578761	0.710554	1713.86	1588.93	1704.16	1182.3
PF3D7_0807400	736.987	-0.658781	0.434366	-1.51665	0.129356	0.244225	1044.25	762.001	356.178	785.52
PF3D7_0807500	6721.92	0.0788572	0.375248	0.210147	0.833553	0.89308	8203.29	4874.6	8125.06	5684.75
PF3D7_0807600	6175.08	-0.152291	0.342627	-0.444481	0.656695	0.773277	7016.93	5984.53	6916.8	4782.08
PF3D7_0807700	1812.93	-1.28924	0.349275	-3.69118	0.000223219	0.00159383	2915.29	2230.87	1195.34	910.221
PF3D7_0807800	3764.2	0.0846648	0.344478	0.245777	0.805855	0.873053	3373.9	3932.51	4576.2	3174.2
PF3D7_0807900	4476.61	-0.395585	0.358304	-1.10405	0.269572	0.418384	5910.24	4263.29	4606.89	3126.02
PF3D7_0808000	51.2467	0.805105	0.65624	1.22685	0.21988	0.361437	36.6026	37.9775	63.8051	66.6015
PF3D7_0808100	562.879	0.766183	0.360735	2.12395	0.0336746	0.0878642	383.251	449.605	736.586	682.075
PF3D7_0808200	84756.1	-3.22215	0.341234	-9.44265	3.63477e-21	1.07782e-18	184178	122033	17043.2	15770.4
PF3D7_0808300	19087.1	-2.54434	0.339743	-7.48901	6.93973e-14	3.88702e-12	38986.1	26189.8	5690.77	5481.64
PF3D7_0808400	904.568	-0.177321	0.371945	-0.476738	0.633548	0.754569	850.472	1069.5	680.857	1017.44
PF3D7_0808600	260.062	-1.13472	0.444583	-2.55233	0.0107006	0.0364965	430.619	284.219	197.877	127.535
PF3D7_0808700	284.859	-0.64394	0.411569	-1.5646	0.117677	0.22807	372.485	322.197	260.066	184.689
PF3D7_0808800	62.2552	-0.293779	0.609517	-0.481987	0.629815	0.752167	77.5114	60.029	50.0749	61.4057
PF3D7_0808900	90.7231	-1.03697	0.542374	-1.91191	0.0558881	0.129116	146.41	98.0066	58.9591	59.5163
PF3D7_0809100	1613.39	-0.441821	0.360436	-1.2258	0.220276	0.361503	2144.48	1573.01	1596.74	1139.31
PF3D7_0809200	301.216	1.58924	0.445984	3.56345	0.000366014	0.00236852	120.573	178.862	340.025	565.404
PF3D7_0809300	957.985	0.200839	0.356534	0.56331	0.573224	0.705819	783.726	998.442	900.54	1149.23
PF3D7_0809400	1164.93	0.374019	0.372873	1.00307	0.315826	0.468397	762.195	1265.51	1255.1	1376.9
PF3D7_0809500	332.892	-0.296271	0.419145	-0.706846	0.479662	0.628046	439.231	295.245	350.524	246.567
PF3D7_0809600	603.79	0.350592	0.371238	0.944386	0.344973	0.49757	607.172	455.731	607.36	744.898
PF3D7_0809700	627.431	-0.755264	0.363843	-2.0758	0.0379127	0.0959883	904.299	672.57	459.558	473.296
PF3D7_0809800	126.56	-1.26193	0.60705	-2.07879	0.0376365	0.0956367	234.687	123.733	36.3447	111.475
PF3D7_0809900	931.375	-0.0713193	0.342948	-0.20796	0.83526	0.894037	943.055	965.365	988.575	828.504
PF3D7_0810000	1008.02	0.28856	0.336478	0.857589	0.391119	0.54285	876.309	938.413	1126.69	1090.66
PF3D7_0810100	255.646	0.123363	0.413533	0.298314	0.765464	0.845856	282.055	208.264	264.912	267.351
PF3D7_0810200	888.807	-0.170911	0.388704	-0.439694	0.660159	0.775356	710.521	1171.18	709.933	963.597
PF3D7_0810300	26438.1	-2.44353	0.338798	-7.21236	5.49896e-13	2.77202e-11	52210.4	37120	9023.98	7397.97
PF3D7_0810400	181.617	-0.691362	0.45437	-1.52158	0.128114	0.242516	266.984	182.537	124.38	152.569
PF3D7_0810500	1769.15	-0.606376	0.401543	-1.51012	0.131014	0.246434	2863.61	1408.84	1562.82	1241.34
PF3D7_0810600	9661.09	0.420797	0.333683	1.26107	0.207284	0.345885	6883.44	9638.95	11336.3	10785.7
PF3D7_0810700	179.43	1.06254	0.466913	2.27568	0.022865	0.0655646	96.8892	134.759	200.3	285.772
PF3D7_0810800	581.746	1.12851	0.360113	3.13377	0.00172574	0.00846152	333.73	395.702	812.506	785.048
PF3D7_0810900	3114.53	-1.40777	0.348702	-4.03717	5.40994e-05	0.000475943	5458.09	3590.72	1740.51	1668.82
PF3D7_0811000	2569.93	-0.161577	0.334623	-0.482863	0.629193	0.751958	2857.16	2570.22	2742.81	2109.52
PF3D7_0811100	352.973	0.88474	0.398548	2.21991	0.026425	0.073111	226.075	269.518	390.1	526.199
PF3D7_0811200	610.304	0.543653	0.4213	1.29042	0.196906	0.332419	366.026	626.017	548.401	900.774
PF3D7_0811300	31169.4	-0.730638	0.316479	-2.30865	0.0209631	0.0611546	35493.7	42300.9	23588.5	23294.5
PF3D7_0811400	7351.2	-0.2484	0.34912	-0.711503	0.476773	0.625091	8967.64	6997.67	7988.56	5450.93
PF3D7_0811500	399.769	1.11764	0.42795	2.61161	0.00901178	0.0316574	204.544	298.92	407.868	687.743
PF3D7_0811600	2899.91	0.296158	0.363625	0.814461	0.415381	0.567001	2060.51	3144.79	2702.43	3691.9
PF3D7_0811700	272.423	0.859058	0.400058	2.14733	0.0317667	0.0842376	187.319	199.688	354.563	348.123
PF3D7_0811800	90.3586	0.529377	0.689924	0.767298	0.442904	0.59364	71.0521	77.1802	37.96	175.242
PF3D7_0811900	1214.65	1.013	0.355259	2.85144	0.00435214	0.0177214	678.224	929.837	1788.16	1462.4
PF3D7_0812000	183.153	0.717531	0.461535	1.55466	0.120026	0.231289	124.879	151.91	180.916	274.908
PF3D7_0812100	1793.38	1.19032	0.357794	3.32683	0.000878408	0.00494203	867.697	1315.74	2699.2	2290.9
PF3D7_0812200	125.872	1.46599	0.49207	2.97924	0.00288965	0.0128687	62.4397	71.0548	180.108	189.885
PF3D7_0812220	548.737	0.874036	0.36308	2.40728	0.0160717	0.0501966	424.159	351.599	688.934	730.255
PF3D7_0812300	296.607	-0.244941	0.463689	-0.528244	0.59733	0.725576	241.146	401.827	190.608	352.846
PF3D7_0812400	8659.33	-0.254646	0.33932	-0.75046	0.452978	0.603611	9874.09	8968.83	9351.08	6443.34
PF3D7_0812500	2348.78	0.292972	0.347381	0.843375	0.399019	0.551536	1731.09	2489.37	2775.12	2399.54
PF3D7_0812600	968.618	-0.302896	0.429672	-0.704948	0.480843	0.628938	1483.48	657.869	993.421	739.702
PF3D7_0812700	1244.3	-0.0918893	0.33228	-0.276542	0.782132	0.857115	1337.07	1231.21	1169.49	1239.45
PF3D7_0812800	125.026	0.0396548	0.496188	0.0799189	0.936302	0.958939	137.798	109.032	146.994	106.279
PF3D7_0812900	194.16	-0.0772524	0.462312	-0.1671	0.867291	0.91503	174.401	224.19	143.763	234.286
PF3D7_0813000	4119.64	-1.23918	0.38498	-3.21882	0.00128717	0.00670921	4295.42	7279.44	1933.54	2970.14
PF3D7_0813100	1409.03	-0.292557	0.359802	-0.813105	0.416158	0.5676	1283.24	1818.02	1435.21	1099.63
PF3D7_0813200	3434.36	-0.488364	0.338978	-1.44069	0.149671	0.271302	4422.45	3598.07	3254.06	2462.84
PF3D7_0813300	9865.38	-1.41247	0.323406	-4.36749	1.25685e-05	0.000140172	16049.2	12636.7	5459.78	5315.84
PF3D7_0813400	14037.9	-0.583472	0.323603	-1.80305	0.0713806	0.155703	15194.4	18481.6	12119.7	10355.8
PF3D7_0813500	234.226	0.228314	0.461811	0.494389	0.621031	0.746207	288.515	144.56	248.759	255.07
PF3D7_0813600	2210.02	-0.151078	0.367419	-0.411187	0.680936	0.787913	2913.14	1739.62	2252.56	1934.75
PF3D7_0813700	970.528	-1.01281	0.341506	-2.96572	0.00301976	0.0134002	1373.67	1222.63	600.899	684.909
PF3D7_0813800	1833.98	-0.961607	0.356887	-2.69443	0.00705094	0.0260203	1914.1	2931.62	1325.37	1164.82
PF3D7_0813900	18742.1	-1.27526	0.41098	-3.10298	0.00191584	0.00916297	36800.7	16250.7	12505.8	9411.13
PF3D7_0814000	23448.2	-1.21061	0.423799	-2.85657	0.00428245	0.0175063	46875	18620	15579.8	12718.1
PF3D7_0814100	586.562	-0.483151	0.447171	-1.08046	0.279937	0.429316	673.918	694.622	284.296	693.412
PF3D7_0814200	74387.6	-1.1905	0.404698	-2.94171	0.00326411	0.0142093	132066	74831.7	58607.8	32044.3
PF3D7_0814300	998.837	-0.0454581	0.390176	-0.116507	0.907251	0.941427	719.133	1308.39	910.232	1057.59
PF3D7_0814400	1186.34	0.336971	0.352573	0.955747	0.3392	0.491494	915.065	1180.98	1167.07	1482.24
PF3D7_0814500	2009.41	-0.513174	0.400631	-1.28091	0.200224	0.336556	1929.17	2796.86	1138.8	2172.82
PF3D7_0814600	3359.1	-2.62057	0.325385	-8.05376	8.02854e-16	6.1321e-14	6209.52	5347.48	999.883	879.518
PF3D7_0814700	623.095	-1.47743	0.374835	-3.94156	8.09524e-05	0.000671186	850.472	983.741	268.951	389.217
PF3D7_0814900	6392.2	-0.322217	0.395444	-0.814824	0.415173	0.566925	9146.34	5060.81	6991.91	4369.72
PF3D7_0815000	410.361	0.305042	0.378799	0.805288	0.420654	0.571413	322.964	410.402	463.597	444.483
PF3D7_0815100	189.03	0.140809	0.459014	0.306765	0.759022	0.843154	135.645	222.965	184.954	212.558
PF3D7_0815200	5236.37	0.323685	0.346275	0.934765	0.34991	0.503066	3675.33	5625.58	5889.45	5755.13
PF3D7_0815300	343.641	0.274955	0.382939	0.718012	0.47275	0.621741	312.199	309.946	353.755	398.664
PF3D7_0815400	1093.86	0.470296	0.337498	1.39348	0.163475	0.290132	971.045	863.683	1325.37	1215.36
PF3D7_0815500	2794.81	1.24359	0.338512	3.6737	0.000239065	0.00168549	1410.28	1907.45	3695.85	4165.67
PF3D7_0815600	5241.61	-0.352384	0.382862	-0.920395	0.357366	0.511059	7529.37	4228.98	5400.01	3808.1
PF3D7_0815800	4887.5	0.0604709	0.360322	0.167824	0.866721	0.915004	3798.06	5770.14	5773.15	4208.65
PF3D7_0815900	328.798	0.0836932	0.38366	0.218144	0.827317	0.888286	310.045	328.322	334.371	342.455
PF3D7_0816000	2338.6	-0.498764	0.357778	-1.39406	0.163299	0.290061	2148.79	3327.32	2111.22	1767.07
PF3D7_0816100	3430.21	-1.66356	0.354984	-4.68628	2.78209e-06	3.64273e-05	6407.61	4021.94	1712.24	1579.07
PF3D7_0816200	1894.22	0.535841	0.35267	1.51938	0.128666	0.243196	1847.35	1247.13	2389.86	2092.52
PF3D7_0816300	97.3929	1.83152	0.645114	2.83906	0.00452465	0.0182762	21.5309	62.4792	97.7268	207.835
PF3D7_0816400	3243.99	0.137578	0.35583	0.38664	0.699022	0.799942	3782.99	2397.49	3636.89	3158.61
PF3D7_0816500	167.032	-2.17542	0.467292	-4.65538	3.23376e-06	4.12693e-05	329.423	218.065	57.3438	63.2951
PF3D7_0816600	1665.86	0.896505	0.343586	2.60926	0.00907377	0.0318308	1108.84	1218.96	2489.21	1846.42
PF3D7_0816700	226.364	1.05535	0.45697	2.30945	0.0209184	0.0611189	161.482	133.534	224.529	385.911
PF3D7_0816800	187.729	-1.23553	0.51825	-2.38405	0.0171235	0.0526643	381.098	147.01	106.611	116.198
PF3D7_0817000	66.2741	1.30683	0.670707	1.94843	0.0513634	0.121049	27.9902	47.7782	58.9591	130.369
PF3D7_0817100	103.259	1.00318	0.521404	1.92399	0.0543554	0.126445	62.4397	74.73	125.187	150.68
PF3D7_0817200	690.215	0.424617	0.435296	0.975468	0.329328	0.481619	359.567	817.13	693.78	890.382
PF3D7_0817300	797.23	0.569702	0.378916	1.5035	0.132709	0.248417	503.824	777.927	1064.5	842.675
PF3D7_0817400	213.65	0.404523	0.457424	0.884352	0.376506	0.529585	189.472	178.862	176.877	309.39
PF3D7_0817500	15557.4	-0.856685	0.472793	-1.81197	0.0699914	0.153336	30429.7	9662.22	13517.8	8619.94
PF3D7_0817600	20450.8	-1.48868	0.353654	-4.20943	2.56021e-05	0.00025658	27740.5	32570	13263.4	8229.3
PF3D7_0817700	20280.5	-0.831903	0.354863	-2.34429	0.0190632	0.0571669	24872.5	27068.2	18195	10986.4
PF3D7_0817800	2563.29	-0.926143	0.341956	-2.70837	0.00676145	0.025099	3897.1	2821.36	1892.35	1642.37
PF3D7_0817900	17233	-1.56662	0.509077	-3.07737	0.00208834	0.0098478	41636.5	9898.66	9869.6	7527.39
PF3D7_0818000	1413.88	-0.555045	0.375388	-1.47859	0.13925	0.257506	2013.14	1352.49	1361.71	928.17
PF3D7_0818100	20764.8	-2.35054	0.325183	-7.22837	4.88816e-13	2.48901e-11	33952.1	35491.9	5895.11	7720.11
PF3D7_0818200	76001.5	-1.10511	0.40453	-2.73183	0.00629841	0.0237093	137107	70425.1	59880.7	36593.5
PF3D7_0818300	216.091	-1.14923	0.444286	-2.58669	0.0096904	0.0335504	238.993	356.499	116.303	152.569
PF3D7_0818400	1920.57	-0.337082	0.410208	-0.821734	0.411229	0.564158	1343.53	2942.65	1534.55	1861.54
PF3D7_0818500	17047.6	-1.57727	0.328232	-4.80536	1.54474e-06	2.15707e-05	21724.7	29349.3	8546.65	8569.87
PF3D7_0818600	9031.89	-2.68448	0.325168	-8.25566	1.51066e-16	1.43684e-14	15765	15498.5	2740.39	2123.69
PF3D7_0818700	2145.55	-0.0722226	0.341826	-0.211285	0.832665	0.892352	2271.51	2126.74	2431.06	1752.9
PF3D7_0818800	532.969	-0.663944	0.388213	-1.71025	0.087219	0.181757	561.957	744.85	337.602	487.466
PF3D7_0818900	152195	-0.733288	0.354231	-2.07008	0.0384446	0.0971426	227823	152301	132321	96334.1
PF3D7_0819000	1451.13	0.439936	0.358775	1.22622	0.220117	0.361437	966.739	1494.6	1659.74	1683.46
PF3D7_0819100	466.215	0.125791	0.415928	0.302435	0.76232	0.844213	320.811	569.663	420.791	553.596
PF3D7_0819200	132.075	0.291003	0.491189	0.592447	0.553551	0.690869	101.195	135.984	124.38	166.74
PF3D7_0819400	65.1977	0.12387	0.645973	0.191757	0.847932	0.90275	40.9088	83.3056	52.4979	84.0785
PF3D7_0819500	1032.55	-0.414998	0.335101	-1.23843	0.215557	0.356972	1160.52	1199.36	907.809	862.513
PF3D7_0819600	5758.76	-0.575323	0.319358	-1.8015	0.0716241	0.156157	6605.69	7177.76	4951.76	4299.81
PF3D7_0819700	719.989	0.260472	0.369298	0.705317	0.480613	0.628801	592.101	717.898	655.012	914.944
PF3D7_0819800	378.283	-0.135094	0.441583	-0.30593	0.759658	0.843302	310.045	481.457	256.836	464.794
PF3D7_0819900	533.747	0.507244	0.366675	1.38336	0.166553	0.294285	493.058	389.576	647.743	604.61
PF3D7_0820000	1753.94	0.121303	0.32868	0.36906	0.712083	0.809017	1644.96	1715.11	1956.15	1699.52
PF3D7_0820100	308.434	0.634296	0.389358	1.62908	0.103296	0.205897	243.3	240.116	382.831	367.489
PF3D7_0820200	1766.86	0.804939	0.395288	2.03634	0.0417165	0.103237	852.625	1717.57	2118.49	2378.76
PF3D7_0820300	3448.93	-1.10123	0.321977	-3.42022	0.000625709	0.00370527	5068.38	4341.69	2225.1	2160.53
PF3D7_0820400	144.037	0.127525	0.493529	0.258394	0.796103	0.866585	111.961	162.936	120.341	180.911
PF3D7_0820500	1669.99	-0.402997	0.333661	-1.2078	0.227124	0.370288	1836.59	1966.26	1583.82	1293.3
PF3D7_0820600	342.374	0.563731	0.417164	1.35134	0.176586	0.308087	294.974	258.492	310.141	505.888
PF3D7_0820700	6141.78	0.794839	0.348489	2.28082	0.0225593	0.0649836	4448.29	4534.03	9498.08	6086.72
PF3D7_0820800	465.712	0.720161	0.368695	1.95327	0.0507875	0.119972	335.883	367.525	541.132	618.308
PF3D7_0820900	930.333	0.405568	0.401717	1.00959	0.312694	0.464845	549.039	1049.9	945.769	1176.63
PF3D7_0821000	2822.87	0.0816065	0.328599	0.248347	0.803866	0.87221	3020.79	2466.09	3048.91	2755.7
PF3D7_0821100	4598.55	-0.220198	0.322164	-0.683497	0.494293	0.642199	4627	5270.3	3959.95	4536.93
PF3D7_0821200	648.545	0.120874	0.366381	0.329914	0.741465	0.831529	706.215	537.811	611.398	738.757
PF3D7_0821300	3594.08	-1.77092	0.3361	-5.26902	1.37153e-07	2.46924e-06	5044.7	6073.96	1415.02	1842.64
PF3D7_0821400	5222.44	-2.07133	0.35653	-5.80969	6.25869e-09	1.35992e-07	10418.8	6456.18	2147.57	1867.2
PF3D7_0821500	396.525	0.120682	0.437783	0.275666	0.782805	0.857425	256.218	502.284	350.524	477.075
PF3D7_0821600	1069.67	0.432417	0.364751	1.18551	0.235815	0.380155	719.133	1100.12	1297.91	1161.51
PF3D7_0821700	4395.9	-0.173306	0.331821	-0.522287	0.601471	0.728796	4004.75	5313.18	4312.09	3953.58
PF3D7_0821800	4767.53	-0.13442	0.38774	-0.346676	0.728835	0.82212	6396.84	3583.37	5433.93	3656
PF3D7_0821900	541.208	0.320531	0.388913	0.824173	0.409841	0.563253	594.254	369.975	618.667	581.937
PF3D7_0822000	831.802	0.605404	0.362038	1.67221	0.0944823	0.192206	617.938	700.747	1168.68	839.84
PF3D7_0822100	301.208	-0.117849	0.413248	-0.285176	0.775509	0.853196	374.638	253.592	262.489	314.114
PF3D7_0822200	162.65	-0.0898266	0.528895	-0.169838	0.865137	0.913714	174.401	161.711	89.6502	224.839
PF3D7_0822300	404.503	0.663077	0.375093	1.76777	0.0770997	0.165106	325.117	301.37	525.786	465.738
PF3D7_0822400	176.221	-0.0256657	0.459385	-0.0558696	0.955446	0.972617	137.798	216.84	171.224	179.021
PF3D7_0822500	339.963	-0.955968	0.424846	-2.25015	0.0244393	0.0687875	460.762	437.354	165.57	296.164
PF3D7_0822600	12293.8	-0.550391	0.334236	-1.64671	0.0996175	0.200148	14940.3	14280.8	11689.3	8264.73
PF3D7_0822700	342.535	-0.351866	0.399503	-0.880758	0.378449	0.531854	346.648	421.428	254.413	347.651
PF3D7_0822800	1308.52	-0.629776	0.333612	-1.88775	0.0590596	0.13447	1502.86	1675.91	1082.26	973.044
PF3D7_0822900	15562.1	-1.78639	0.34048	-5.24667	1.54875e-07	2.75874e-06	19414.4	28843.3	6720.54	7269.96
PF3D7_0823000	327.976	0.164881	0.387261	0.425761	0.670282	0.780705	297.127	320.972	370.716	323.088
PF3D7_0823100	1063.53	-0.67183	0.343346	-1.95672	0.0503809	0.119235	1449.03	1165.05	854.504	785.52
PF3D7_0823200	6907.67	-0.738008	0.414395	-1.78093	0.0749241	0.161797	11288.7	5985.75	6678.54	3677.73
PF3D7_0823300	6584.53	-0.659948	0.326772	-2.0196	0.0434253	0.106576	8778.16	7351.72	5599.5	4608.73
PF3D7_0823400	63.3823	0.121506	0.62027	0.195891	0.844695	0.900996	66.7459	55.1287	50.8826	80.7721
PF3D7_0823500	447.7	0.0780743	0.394056	0.19813	0.842943	0.899999	338.036	531.686	473.289	447.789
PF3D7_0823600	143.953	0.449595	0.480579	0.93553	0.349515	0.502684	146.41	98.0066	154.263	177.132
PF3D7_0823700	149.43	1.64116	0.566156	2.89877	0.00374625	0.0157688	92.583	53.9036	130.033	321.199
PF3D7_0823800	1003.16	0.848196	0.360046	2.3558	0.0184828	0.0557248	719.133	714.223	1050.77	1528.53
PF3D7_0823900	2034.69	0.206598	0.351084	0.588457	0.556226	0.692232	2209.07	1570.56	2422.98	1936.17
PF3D7_0824000	303.96	-1.89349	0.475801	-3.97958	6.90368e-05	0.000582939	279.902	677.47	121.957	136.51
PF3D7_0824100	1313.65	-2.90825	0.349763	-8.31493	9.18073e-17	9.84682e-15	2411.46	2224.75	358.601	259.793
PF3D7_0824200	472.346	-0.0684805	0.362943	-0.188681	0.850343	0.90413	493.058	474.107	474.904	447.317
PF3D7_0824300	566.789	0.568011	0.3699	1.53558	0.124641	0.237549	419.853	492.483	764.854	589.967
PF3D7_0824400	1969.36	0.218925	0.333174	0.657089	0.511124	0.656787	2010.99	1630.58	2005.42	2230.44
PF3D7_0824500	1025.07	1.82297	0.360794	5.05265	4.35714e-07	6.95614e-06	387.557	514.534	1403.71	1794.46
PF3D7_0824600	1051.89	-0.0919732	0.343338	-0.26788	0.788792	0.861603	1210.04	961.689	1016.04	1019.81
PF3D7_0824700	738.183	0.489249	0.368467	1.32779	0.184246	0.317232	719.133	510.859	781.814	940.924
PF3D7_0824800	610.484	0.844201	0.40654	2.07655	0.0378429	0.0959105	314.352	557.412	676.011	894.161
PF3D7_0824900	650.687	0.216802	0.412555	0.52551	0.599229	0.727357	430.619	771.802	571.823	828.504
PF3D7_0825000	691.049	0.740334	0.348871	2.12208	0.0338307	0.0881347	516.742	518.21	902.156	827.087
PF3D7_0825200	657.411	0.168331	0.419097	0.401653	0.687939	0.791759	839.707	400.602	672.78	716.557
PF3D7_0825300	209.056	1.28655	0.55325	2.32545	0.0200482	0.059344	118.42	124.958	138.917	453.93
PF3D7_0825400	387.642	0.16134	0.380725	0.42377	0.671734	0.781493	406.935	325.872	397.369	420.393
PF3D7_0825500	857.016	-0.00827866	0.418807	-0.0197672	0.984229	0.990319	544.733	1172.4	781.814	929.115
PF3D7_0825600	193.376	1.19977	0.459141	2.61306	0.00897346	0.0315448	137.798	98.0066	224.529	313.169
PF3D7_0825700	21.1103	0.574635	0.968348	0.593418	0.552902	0.690237	12.9186	20.8264	18.5762	32.1199
PF3D7_0825800	51.2626	0.087092	0.655526	0.132858	0.894306	0.932601	58.1335	41.6528	53.3055	51.9586
PF3D7_0825900	51.0524	1.07731	0.700035	1.53894	0.12382	0.236341	19.3778	45.328	68.6511	70.8527
PF3D7_0826000	70.6855	0.488958	0.597624	0.81817	0.41326	0.565626	47.3681	69.8297	71.074	94.4702
PF3D7_0826100	4628.38	0.575891	0.327436	1.75879	0.0786139	0.167778	3253.32	4178.75	5450.09	5631.37
PF3D7_0826200	192.657	1.20981	0.496327	2.43752	0.0147885	0.0471829	94.7361	137.209	182.531	356.153
PF3D7_0826300	1602.86	0.866024	0.352574	2.45629	0.014038	0.0453045	925.83	1343.92	1936.77	2204.94
PF3D7_0826400	1863.57	0.71983	0.341781	2.10611	0.0351944	0.0906566	1255.25	1559.53	2582.9	2056.62
PF3D7_0826500	3292.59	0.516167	0.324538	1.59047	0.111729	0.218984	2564.33	2854.44	4173.98	3577.59
PF3D7_0826600	490.563	-0.215473	0.388562	-0.554538	0.579211	0.710915	624.397	431.229	399.791	506.833
PF3D7_0826700	23168.8	-0.375029	0.408906	-0.917153	0.359063	0.512322	35730.6	16597.4	23894.6	16452.5
PF3D7_0826900	1076.24	1.11082	0.346696	3.20402	0.00135522	0.00697822	594.254	766.901	1424.71	1519.08
PF3D7_0827000	1584.99	0.535702	0.343502	1.55953	0.118871	0.229677	1106.69	1479.9	1984.42	1768.96
PF3D7_0827100	557.467	1.16823	0.358083	3.26245	0.00110453	0.00595503	342.342	344.248	795.545	747.732
PF3D7_0827200	44.9655	3.21738	0.815026	3.94758	7.89443e-05	0.000656697	4.30619	12.2508	75.92	87.385
PF3D7_0827300	337.94	0.716803	0.428026	1.67467	0.0939983	0.19153	178.707	330.772	414.329	427.95
PF3D7_0827400	142.715	0.166251	0.46588	0.356853	0.721202	0.814993	135.645	133.534	137.302	164.378
PF3D7_0827500	1013.28	0.503928	0.369995	1.36199	0.173202	0.303268	1022.72	655.419	1096.8	1278.18
PF3D7_0827600	1388.79	1.23844	0.339556	3.64724	0.000265077	0.00181556	796.645	856.332	2165.34	1736.84
PF3D7_0827800	3753.43	0.386671	0.342475	1.12905	0.258877	0.405027	2962.66	3542.94	4959.84	3548.3
PF3D7_0827900	28109.8	-0.0663298	0.353799	-0.187479	0.851285	0.904372	33971.5	23541.2	32185.2	22741.4
PF3D7_0828000	82.1622	-0.467643	0.559393	-0.835982	0.403165	0.555895	114.114	77.1802	64.6128	72.7421
PF3D7_0828100	219.77	1.43693	0.506924	2.8346	0.00458825	0.0184739	83.9707	151.91	212.414	430.784
PF3D7_0828200	1600.04	0.924641	0.350183	2.64045	0.00827964	0.0296854	904.299	1302.26	2009.46	2184.15
PF3D7_0828300	1609.52	-0.461587	0.347138	-1.32969	0.183619	0.31656	2140.18	1590.16	1479.63	1228.11
PF3D7_0828400	437.796	0.000861607	0.378281	0.00227769	0.998183	0.999064	469.374	406.727	385.254	489.828
PF3D7_0828500	1348.55	0.362589	0.340809	1.06391	0.28737	0.436994	1319.85	1041.32	1441.67	1591.35
PF3D7_0828600	2855.8	-0.161473	0.338919	-0.476435	0.633764	0.754569	2514.81	3514.76	2704.04	2689.57
PF3D7_0828700	266.777	0.57608	0.46671	1.23434	0.217075	0.358426	152.87	274.418	240.683	399.137
PF3D7_0828800	20803.5	-2.60143	0.322369	-8.06974	7.04506e-16	5.46372e-14	32104.8	39337.4	5493.7	6278.02
PF3D7_0828900	6233.53	-0.400934	0.367208	-1.09184	0.274902	0.424435	5104.99	9081.53	5541.35	5206.26
PF3D7_0829000	1982.49	-0.950046	0.336922	-2.81978	0.00480569	0.0191204	2249.98	2974.5	1345.56	1359.9
PF3D7_0829100	1964.45	-0.360868	0.348329	-1.03599	0.300204	0.451668	1927.02	2489.37	1963.42	1477.99
PF3D7_0829200	908.002	-0.369546	0.385847	-0.957753	0.338188	0.49045	1261.71	786.503	915.886	667.905
PF3D7_0829300	1346.46	0.244478	0.354459	0.689722	0.490369	0.638711	1276.78	1188.33	1733.24	1187.49
PF3D7_0829400	1005.52	-0.0502995	0.381196	-0.131952	0.895023	0.93277	757.889	1286.34	1070.96	906.914
PF3D7_0829500	202.366	1.74094	0.470268	3.70201	0.000213899	0.00153655	88.2768	98.0066	230.183	392.996
PF3D7_0829600	385.393	-0.208439	0.403864	-0.516111	0.605777	0.731781	510.283	317.296	365.87	348.123
PF3D7_0829700	64.4092	1.51416	0.764088	1.98165	0.0475179	0.113994	36.6026	30.6271	33.114	157.293
PF3D7_0829800	19718.6	-1.37816	0.328711	-4.19263	2.75735e-05	0.000271481	27729.7	29230.5	12602.7	9311.46
PF3D7_0829900	14843.2	-1.49258	0.334474	-4.46248	8.10157e-06	9.30742e-05	23363.2	20441.7	9049.83	6517.97
PF3D7_0830100	212.244	1.55903	0.433569	3.5958	0.000323399	0.00213664	96.8892	117.608	297.219	337.259
PF3D7_0830200	260.972	-1.12738	0.44412	-2.53847	0.0111339	0.0376685	445.69	270.743	191.415	136.037
PF3D7_0830300	166.331	0.048982	0.55871	0.0876698	0.930139	0.955734	118.42	208.264	92.0732	246.567
PF3D7_0830400	13987.8	-1.78176	0.422965	-4.21255	2.52505e-05	0.000254382	31062.7	12283.9	5878.95	6725.81
PF3D7_0830500	18530.8	-1.98743	0.323477	-6.14394	8.04979e-10	2.09165e-08	33336.3	25859	7429.66	7498.1
PF3D7_0830600	12200.9	-0.669965	0.331698	-2.01981	0.0434035	0.106574	15894.1	14075	7997.45	10837.2
PF3D7_0830700	677.717	-0.57625	0.348706	-1.65254	0.0984245	0.198384	854.778	768.126	547.593	540.37
PF3D7_0830800	472.091	0.080015	0.381233	0.209885	0.833758	0.893109	378.944	537.811	503.98	467.628
PF3D7_0830900	2073.37	-1.37906	0.329613	-4.18387	2.86592e-05	0.000279891	2786.1	3203.59	1232.49	1071.29
PF3D7_0831100	145.848	0.0795666	0.462303	0.172109	0.863352	0.912734	131.339	151.91	157.494	142.65
PF3D7_0831200	1898.05	0.513949	0.352197	1.45927	0.144492	0.264482	1278.94	1846.2	2438.32	2028.75
PF3D7_0831300	732.278	-0.0186083	0.349293	-0.0532741	0.957513	0.973347	678.224	795.078	748.7	707.11
PF3D7_0831400	1138.89	1.63538	0.338734	4.82791	1.37974e-06	1.96477e-05	561.957	547.612	1602.4	1843.59
PF3D7_0831500	13080.6	-0.507071	0.389934	-1.3004	0.193463	0.328145	12022.9	18688.6	7734.96	13875.8
PF3D7_0831600	6813.97	-0.173602	0.378627	-0.458505	0.64659	0.76455	5178.19	9266.52	7354.55	5456.6
PF3D7_0831700	55769.1	-0.411547	0.372981	-1.1034	0.269853	0.418563	72425.8	54914.3	61189.9	34546.4
PF3D7_0831750	296.333	-0.266927	0.430727	-0.619713	0.535447	0.675837	297.127	350.373	198.684	339.148
PF3D7_0831800	6166.39	0.100579	0.317752	0.316533	0.751598	0.837515	6368.85	5534.92	6328.82	6432.95
PF3D7_0831900	672.089	0.525155	0.377207	1.39222	0.163856	0.290436	439.231	661.544	729.317	858.262
PF3D7_0832000	83.7036	-0.182956	0.575096	-0.318131	0.750386	0.83725	116.267	62.4792	82.3813	73.6868
PF3D7_0832100	2125.62	-1.90544	0.330149	-5.77147	7.85851e-09	1.68573e-07	3012.18	3698.52	890.041	901.719
PF3D7_0832200	477.657	0.739192	0.376936	1.96105	0.0498727	0.118232	374.638	341.798	514.479	679.713
PF3D7_0833400	90.4473	-1.28729	0.587291	-2.19191	0.0283863	0.0771819	148.563	107.807	71.8817	33.5369
PF3D7_0833500	1723.36	-0.616789	0.391703	-1.57463	0.115341	0.224492	2355.48	1816.8	1773.62	947.537
PF3D7_0900100	1537.11	-1.13828	0.382888	-2.97289	0.0029501	0.0131257	2504.05	1723.69	1188.07	732.617
PF3D7_0900200	1491.45	-0.479737	0.417793	-1.14826	0.25086	0.395553	2232.76	1242.23	1599.97	890.854
PF3D7_0900300	483.767	-1.34045	0.446203	-3.00413	0.00266343	0.0120647	867.697	519.435	361.831	186.106
PF3D7_0900400	489.954	-2.03999	0.382026	-5.33992	9.29874e-08	1.71703e-06	822.482	753.425	226.145	157.765
PF3D7_0900500	793.551	-2.36566	0.40547	-5.83437	5.39936e-09	1.19378e-07	1705.25	953.114	300.449	215.392
PF3D7_0901500	87.7522	-0.234413	0.540131	-0.433993	0.664294	0.777503	99.0423	90.6561	90.4579	70.8527
PF3D7_0901700	1352.77	1.56321	0.369941	4.22557	2.38335e-05	0.00024515	788.032	581.914	1627.43	2413.71
PF3D7_0901800	694.012	2.55401	0.389143	6.56316	5.26782e-11	1.75861e-09	159.329	242.566	1026.54	1347.62
PF3D7_0901900	65.3035	0.302315	0.693017	0.436229	0.66267	0.776685	55.9804	61.2541	33.9217	110.058
PF3D7_0902000	720.236	-0.447144	0.375437	-1.191	0.233655	0.377819	658.847	1002.12	562.939	657.041
PF3D7_0902100	3637.48	-0.657769	0.388124	-1.69474	0.0901247	0.186044	2958.35	5945.32	2751.7	2894.57
PF3D7_0902200	987.566	0.213405	0.349045	0.611398	0.540936	0.679747	788.032	1040.09	1072.57	1049.56
PF3D7_0902300	1953.57	-0.590643	0.3265	-1.80901	0.070449	0.154095	2271.51	2424.44	1465.09	1653.23
PF3D7_0902400	621.059	0.30463	0.378648	0.804522	0.421096	0.57186	473.681	637.043	582.323	791.188
PF3D7_0902500	8429.26	-1.17986	0.329104	-3.58505	0.000337008	0.00221494	11094.9	12297.4	4453.43	5871.33
PF3D7_0902600	392.961	0.473816	0.408349	1.16032	0.245918	0.390695	271.29	385.901	374.754	539.897
PF3D7_0902700	716.875	1.38977	0.39603	3.50926	0.00044936	0.00281045	288.515	501.059	1154.95	922.974
PF3D7_0902800	2726.53	0.997001	0.347753	2.86698	0.00414413	0.0170535	1672.95	1966.26	4291.1	2975.81
PF3D7_0902900	40.5597	-0.048883	0.729673	-0.066993	0.946587	0.966528	47.3681	35.5274	30.6911	48.6522
PF3D7_0903000	540.598	0.945156	0.379278	2.49199	0.012703	0.0417445	398.322	341.798	592.822	829.449
PF3D7_0903100	379.739	0.736642	0.433381	1.69975	0.0891772	0.184656	350.954	220.515	359.409	588.077
PF3D7_0903200	12076.2	0.284402	0.323422	0.879353	0.37921	0.532478	10871	10908.1	14882.7	11643
PF3D7_0903300	2933.11	1.18065	0.341143	3.46087	0.000538439	0.00328605	1483.48	2105.92	4169.14	3973.89
PF3D7_0903400	3805.39	0.542407	0.397463	1.36467	0.172356	0.302313	1995.92	4198.36	4157.83	4869.47
PF3D7_0903500	2212.09	-0.419435	0.357584	-1.17297	0.240809	0.38586	1959.32	3101.91	1974.73	1812.41
PF3D7_0903600	12201.6	-2.08989	0.312942	-6.67819	2.41917e-11	8.96692e-10	18975.2	20547.1	4649.7	4634.24
PF3D7_0903700	6243.93	-0.0731265	0.387985	-0.188478	0.850502	0.90413	7766.21	5038.76	7751.92	4418.85
PF3D7_0903800	85.3814	0.255123	0.589554	0.43274	0.665204	0.778207	83.9707	72.2798	60.5745	124.701
PF3D7_0903900	10798.2	-0.916111	0.389774	-2.35037	0.0187549	0.0564325	18932.2	9300.82	8134.75	6825
PF3D7_0904000	3637.51	-0.0507765	0.328888	-0.154388	0.877303	0.921928	4002.6	3400.83	3917.15	3229.47
PF3D7_0904100	523.982	0.685099	0.361379	1.89579	0.0579877	0.13263	376.791	426.329	659.858	632.951
PF3D7_0904200	209.632	0.0701235	0.421855	0.166227	0.867979	0.915564	219.616	189.888	210.799	218.226
PF3D7_0904300	173.22	-0.0753241	0.45063	-0.167153	0.86725	0.91503	152.87	202.139	155.071	182.8
PF3D7_0904400	904.371	1.55316	0.392533	3.95675	7.5975e-05	0.00063409	409.088	509.634	986.96	1711.8
PF3D7_0904500	364.975	1.85594	0.400199	4.63753	3.52603e-06	4.46601e-05	139.951	175.187	502.364	642.398
PF3D7_0904600	2844.69	-0.317071	0.329171	-0.963242	0.335426	0.487427	3395.43	2916.92	2758.97	2307.44
PF3D7_0904700	479.293	0.513976	0.370778	1.38621	0.165683	0.292851	441.384	349.148	570.208	556.43
PF3D7_0904800	4127.49	1.15041	0.343503	3.34904	0.000810912	0.00462945	2105.73	3019.83	6136.6	5247.82
PF3D7_0904900	3242.89	0.972843	0.323931	3.00324	0.00267118	0.0120766	2092.81	2284.78	4618.2	3975.78
PF3D7_0905000	58.1734	0.536059	0.698902	0.767001	0.443081	0.593719	60.2866	35.5274	39.5753	97.3044
PF3D7_0905100	4219.73	-0.772124	0.333196	-2.31733	0.0204858	0.0602853	5880.1	4765.57	3462.44	2770.81
PF3D7_0905200	1156.54	-0.924283	0.33895	-2.7269	0.00639327	0.0239974	1664.34	1365.97	789.083	806.776
PF3D7_0905300	466.522	-0.0184298	0.414361	-0.0444776	0.964524	0.976534	454.303	485.133	326.294	600.358
PF3D7_0905400	163392	-0.590982	0.338989	-1.74337	0.0812695	0.171918	205569	187226	155615	105158
PF3D7_0905500	1055.7	-0.413819	0.530488	-0.780072	0.435348	0.586006	1210.04	1203.03	330.333	1479.4
PF3D7_0905600	85.7384	0.218885	0.562902	0.38885	0.697387	0.798802	62.4397	95.5564	79.1506	105.807
PF3D7_0905700	2574.21	-0.411855	0.345215	-1.19304	0.232855	0.377313	3175.81	2702.53	2585.32	1833.2
PF3D7_0905800	550.487	0.39608	0.377806	1.04837	0.294469	0.44537	389.71	559.863	586.361	666.015
PF3D7_0905900	1174.08	0.518014	0.390496	1.32656	0.184656	0.317371	671.765	1256.93	1474.79	1292.83
PF3D7_0906000	407.469	0.26464	0.433159	0.610954	0.54123	0.679753	241.146	497.383	436.944	454.402
PF3D7_0906100	1867.28	-0.611355	0.448201	-1.36402	0.172562	0.302568	3259.78	1255.71	1764.74	1188.91
PF3D7_0906200	275.36	1.6434	0.465073	3.53365	0.000409869	0.00259567	111.961	154.36	286.719	548.4
PF3D7_0906300	200.499	0.958756	0.455215	2.10616	0.0351906	0.0906566	109.808	161.711	225.337	305.139
PF3D7_0906400	155.344	-0.202796	0.49145	-0.412649	0.679864	0.787499	170.094	162.936	101.765	186.579
PF3D7_0906500	8535.5	-2.03122	0.34927	-5.81562	6.04083e-09	1.31826e-07	16800.6	10631.3	3274.25	3435.88
PF3D7_0906600	6800.11	-1.50091	0.314516	-4.77212	1.82299e-06	2.4837e-05	10057.1	10042	3415.59	3685.76
PF3D7_0906700	176.995	0.521074	0.460526	1.13148	0.257854	0.404055	124.879	165.386	174.454	243.261
PF3D7_0906800	36.2111	0.31587	0.796073	0.396785	0.691526	0.794475	17.2247	46.5531	42.806	38.2604
[truncated: 3,043 more rows]

## Sheet: Tab2_pB104_DHA
pB104 RNAseq analysis, DEseq2 output-DHA_treated
Gene	baseMean	log2FoldChange	lfcSE	stat	pvalue	padj	pb104.rep1.nodrug.ctrl.T1	pb104.rep2.nodrug.ctrl.T1	pb104.rep1.DHA.T1	pb104.rep2.DHA.T1
PF3D7_0100100	3132.86	1.3762	0.307006	4.48266	7.37194e-06	4.77662e-05	2144.08	1341.56	4127.61	4918.19
PF3D7_0100200	239.118	1.82963	0.425312	4.30186	1.69367e-05	9.91615e-05	127.022	83.7258	424.319	321.405
PF3D7_0100400	411.913	0.283043	0.37248	0.759888	0.447321	0.562503	392.372	352.038	556.402	346.84
PF3D7_0100600	102.12	0.690308	0.555351	1.24301	0.213863	0.316246	87.1199	69.7066	156.849	94.803
PF3D7_0101300	47.1632	-0.133304	0.782374	-0.170384	0.864708	0.903177	38.5722	59.5816	28.0678	62.4312
PF3D7_0102200	42460.6	-3.20584	0.257823	-12.4343	1.70289e-35	6.6033e-33	75270.9	77965.8	9171.56	7433.94
PF3D7_0102300	792.792	-2.90137	0.414397	-7.00141	2.53403e-12	5.83291e-11	1431.16	1368.82	274.073	97.1152
PF3D7_0102400	241.269	-0.843693	0.42207	-1.99894	0.0456148	0.0911392	294.612	323.999	133.735	212.729
PF3D7_0102500	4334.59	-2.38496	0.303291	-7.86361	3.73211e-15	1.25424e-13	8247.13	6307.86	1675.81	1107.58
PF3D7_0102600	588.821	0.193681	0.361352	0.535991	0.591965	0.692044	458.211	639.042	490.36	767.673
PF3D7_0102700	991.809	-1.25699	0.337882	-3.7202	0.000199068	0.000876422	1141.2	1653.88	473.85	698.305
PF3D7_0102800	208.57	-0.092688	0.466447	-0.19871	0.842489	0.886987	230.768	200.942	270.771	131.799
PF3D7_0102900	2573.55	-0.188902	0.286697	-0.65889	0.509966	0.617966	2680.77	2804.23	2806.78	2002.42
PF3D7_0103000	525.301	-0.373739	0.32705	-1.14276	0.25314	0.361291	633.781	552.59	475.501	439.331
PF3D7_0103100	482.164	0.225128	0.359012	0.627075	0.53061	0.636803	464.196	424.081	404.506	635.873
PF3D7_0103200	2390.12	-0.97742	0.270925	-3.60771	0.000308909	0.00128908	2964.07	3376.68	1689.02	1530.72
PF3D7_0103300	1461.55	0.317408	0.297142	1.0682	0.285428	0.395395	1465.74	1138.28	1794.69	1447.48
PF3D7_0103400	4407.28	0.41562	0.270318	1.53752	0.124165	0.207051	3925.72	3627.08	4429.75	5646.56
PF3D7_0103500	299.592	0.439695	0.387021	1.1361	0.255914	0.363911	230.103	277.658	290.584	400.022
PF3D7_0103600	496.442	-0.155242	0.355869	-0.436233	0.662668	0.751183	417.643	628.528	500.267	439.331
PF3D7_0103700	220.748	-0.448836	0.428702	-1.04697	0.295115	0.406136	220.792	289.341	217.938	154.922
PF3D7_0103800	2190.62	1.26116	0.295477	4.26822	1.97039e-05	0.000113387	1525.6	1054.56	2917.4	3264.92
PF3D7_0103900	854.151	-1.01195	0.317817	-3.18408	0.00145216	0.00491957	1096.65	1185.79	470.548	663.621
PF3D7_0104000	198.195	1.55108	0.424557	3.65341	0.000258778	0.0011027	101.086	100.86	331.86	258.974
PF3D7_0104100	922.064	-0.542733	0.322741	-1.68164	0.0926396	0.163057	1219.68	968.883	880.007	619.688
PF3D7_0104200	2187.17	-0.154881	0.294041	-0.526732	0.59838	0.69785	2431.38	2179.21	2438.59	1699.52
PF3D7_0104300	8650.96	-1.31712	0.273378	-4.81797	1.45028e-06	1.11107e-05	10561.5	14132.5	5255.28	4654.59
PF3D7_0104400	2446.34	0.0656908	0.276	0.238011	0.811873	0.863975	2659.48	2121.96	2418.78	2585.11
PF3D7_0104500	667.945	-1.02344	0.350223	-2.92224	0.00347527	0.0105472	879.844	912.806	553.1	326.03
PF3D7_0104600	76.9243	0.792873	0.592967	1.33713	0.181181	0.280249	52.5379	59.971	95.7606	99.4275
PF3D7_0104700	118.005	-0.364091	0.517981	-0.702904	0.482116	0.593201	111.061	154.211	95.7606	110.989
PF3D7_0104800	1092.61	0.177798	0.324807	0.547396	0.584107	0.68556	1096.65	952.916	896.518	1424.36
PF3D7_0104900	562.438	-1.44155	0.526536	-2.73781	0.00618505	0.0170937	1352.69	291.677	272.422	332.966
PF3D7_0105000	170.469	0.510218	0.578197	0.88243	0.377545	0.494081	69.8289	211.456	264.167	136.424
PF3D7_0105100	201.515	-2.67001	0.50294	-5.3088	1.10348e-07	1.09021e-06	363.11	335.293	77.5991	30.0595
PF3D7_0105200	856.752	-0.297013	0.306114	-0.970269	0.331913	0.444874	883.17	1005.1	690.137	848.602
PF3D7_0105300	2976.51	-1.13612	0.264283	-4.2989	1.71648e-05	0.000100148	4147.84	4034.41	1758.36	1965.43
PF3D7_0105400	1505.14	-0.483623	0.297658	-1.62476	0.104213	0.179788	1712.47	1799.13	1466.13	1042.83
PF3D7_0105500	128.061	0.138123	0.497253	0.277772	0.781187	0.843428	113.721	129.678	113.922	154.922
PF3D7_0105600	511.989	1.14721	0.330485	3.47129	0.000517957	0.00203827	295.942	341.134	761.132	649.747
PF3D7_0105700	1169.04	0.797013	0.288785	2.75989	0.00578217	0.0161933	926.397	781.96	1434.76	1533.03
PF3D7_0105800	4154.38	-0.341831	0.269652	-1.26767	0.204914	0.306884	5106.16	4182.01	3419.31	3910.04
PF3D7_0105900	378.391	-0.542561	0.454453	-1.19388	0.232526	0.338091	298.602	599.71	409.459	205.792
PF3D7_0106000	1605.8	-1.0706	0.287181	-3.72798	0.000193018	0.000852764	2301.69	2051.09	1152.43	917.97
PF3D7_0106100	918.846	-0.0678311	0.293591	-0.231039	0.817284	0.867494	907.111	973.945	929.538	864.788
PF3D7_0106200	260.931	-1.31544	0.399264	-3.29467	0.000985384	0.00353043	353.8	391.369	166.756	131.799
PF3D7_0106300	15122.1	-0.208158	0.282924	-0.735741	0.461889	0.575619	19411.1	13012.2	14379	13686.3
PF3D7_0106400	720.872	-0.574929	0.328078	-1.75242	0.0797024	0.143749	725.556	1000.04	630.699	527.197
PF3D7_0106500	382.597	-1.07988	0.353577	-3.05416	0.00225693	0.00718712	545.996	492.619	232.797	258.974
PF3D7_0106600	170.4	1.8635	0.484844	3.8435	0.000121293	0.000574121	51.2079	95.019	239.402	295.97
PF3D7_0106700	3604.03	1.33489	0.293025	4.55555	5.22488e-06	3.5165e-05	2410.76	1683.08	5709.31	4612.97
PF3D7_0106800	1102.54	-0.70837	0.312576	-2.26623	0.0234371	0.0520469	1612.05	1124.65	884.96	788.483
PF3D7_0106900	499.571	-0.0782121	0.468107	-0.167082	0.867306	0.90482	287.961	738.734	645.559	326.03
PF3D7_0107000	3096.61	-0.187073	0.323881	-0.577597	0.563536	0.666226	4123.23	2470.49	2435.29	3357.41
PF3D7_0107100	182.45	0.745248	0.43357	1.71886	0.0856393	0.152601	142.983	130.067	250.959	205.792
PF3D7_0107200	255.247	-0.134471	0.427558	-0.31451	0.753134	0.820698	266.015	267.144	173.36	314.468
PF3D7_0107300	312.375	1.08555	0.366207	2.96429	0.00303378	0.00934798	204.166	195.879	396.251	453.204
PF3D7_0107400	570.179	-0.230531	0.343376	-0.671365	0.501988	0.610352	633.116	596.984	419.365	631.249
PF3D7_0107500	11696.6	-0.321383	0.275342	-1.16722	0.243124	0.350067	12283.9	13705.7	12077.4	8719.56
PF3D7_0107600	118.749	1.3419	0.548236	2.44767	0.0143782	0.0348057	46.5526	87.62	199.776	141.048
PF3D7_0107700	86.8448	0.90309	0.788045	1.14599	0.2518	0.35999	15.2959	105.533	150.245	76.3048
PF3D7_0107800	752.434	-0.0638272	0.306208	-0.208444	0.834882	0.881391	708.265	829.469	718.205	753.799
PF3D7_0107900	229.622	-0.398775	0.40124	-0.993858	0.320292	0.432983	260.03	262.471	206.381	189.606
PF3D7_0108000	5807.59	-0.330215	0.288922	-1.14292	0.253072	0.361291	7771.63	5168.02	5337.83	4952.88
PF3D7_0108100	265.846	-0.262588	0.388273	-0.676297	0.498852	0.607859	299.932	279.605	217.938	265.911
PF3D7_0108300	11319.4	0.152675	0.252849	0.603816	0.545966	0.650911	11345.5	10096.9	12019.6	11815.7
PF3D7_0108400	693.647	-1.00753	0.350271	-2.87643	0.00402207	0.0119196	790.729	1060.4	361.579	561.881
PF3D7_0108500	7220.53	-1.14144	0.992414	-1.15017	0.250075	0.357827	13674.5	6199.6	7380.17	1627.84
PF3D7_0108600	643.33	0.00302442	0.31875	0.00948837	0.992429	0.995391	653.732	630.864	569.611	719.115
PF3D7_0108700	2929.52	0.624984	0.278312	2.24562	0.024728	0.0544103	2609.61	2000.07	3376.39	3732
PF3D7_0108800	887.859	-0.519272	0.294549	-1.76294	0.0779107	0.140871	1060.07	1031.58	708.298	751.487
PF3D7_0108900	248.447	0.453108	1.86507	0.242944	0.808048	0.862175	15.2959	404.22	465.595	108.677
PF3D7_0109000	7531.93	-0.794194	0.256748	-3.09328	0.00197955	0.00639674	10009.5	9098.46	5209.05	5810.73
PF3D7_0109100	2548.55	-0.81374	0.264784	-3.07322	0.00211764	0.0068037	3196.83	3300.35	1784.78	1912.24
PF3D7_0109200	469.569	-0.654339	0.376796	-1.73659	0.0824596	0.147823	606.514	540.518	264.167	467.078
PF3D7_0109300	311.415	-0.102703	0.495338	-0.20734	0.835745	0.882015	163.599	481.326	353.324	247.413
PF3D7_0109400	2115.83	1.72197	0.282508	6.09529	1.09241e-09	1.58242e-08	905.116	1062.73	2886.03	3609.45
PF3D7_0109500	767.529	0.834267	0.334676	2.49276	0.0126755	0.0313837	632.451	471.98	1154.08	811.606
PF3D7_0109600	227.336	0.977171	0.405792	2.40806	0.0160376	0.0377784	151.629	154.99	336.813	265.911
PF3D7_0109700	369.685	0.0519916	0.463886	0.112078	0.910761	0.936778	247.394	479.379	518.428	233.539
PF3D7_0109800	1326.11	1.01551	0.288719	3.5173	0.000435961	0.00175955	977.605	778.455	1786.43	1761.95
PF3D7_0109850	600.862	-0.30136	0.345558	-0.872097	0.383156	0.499092	599.199	728.609	645.559	430.082
PF3D7_0109950	606.295	-0.351791	0.34283	-1.02614	0.304826	0.416883	693.634	664.744	419.365	647.435
PF3D7_0110000	5979.11	2.92706	0.278421	10.5131	7.51915e-26	9.24488e-24	1532.25	1247.32	9150.09	11986.8
PF3D7_0110100	444.85	-0.259162	0.34423	-0.752874	0.451526	0.566204	456.881	511.701	359.928	450.892
PF3D7_0110200	374.842	0.365121	0.413648	0.882685	0.377407	0.494029	337.174	316.99	274.073	571.13
PF3D7_0110300	62.5386	1.02532	0.678452	1.51126	0.130723	0.21634	30.5917	51.7932	100.714	67.0557
PF3D7_0110400	1217.97	1.06903	0.280474	3.8115	0.000138123	0.000639376	778.094	794.421	1646.09	1653.27
PF3D7_0110500	785.736	0.953268	0.307932	3.09571	0.00196345	0.00636429	528.04	542.855	1154.08	917.97
PF3D7_0110600	4945.21	1.33645	0.264751	5.04794	4.46608e-07	3.88514e-06	3098.41	2513.33	7079.68	7089.41
PF3D7_0110700	4087.32	0.0704687	0.272716	0.258396	0.796102	0.854225	4369.3	3605.27	3794.1	4580.6
PF3D7_0110800	3693.42	0.627315	0.263605	2.37976	0.0173241	0.0404122	3065.16	2740.36	4223.37	4744.77
PF3D7_0110900	114.983	-0.672101	0.573122	-1.1727	0.240915	0.348002	108.401	174.851	118.875	57.8067
PF3D7_0111000	3171.8	-0.195954	0.299794	-0.653628	0.513351	0.621321	4118.58	2656.25	3112.22	2800.16
PF3D7_0111200	104.014	-0.775998	0.582105	-1.33309	0.182503	0.281086	98.4255	164.726	97.4117	55.4944
PF3D7_0111300	991.139	-1.33583	0.30837	-4.33191	1.47821e-05	8.78731e-05	1615.38	1223.95	533.288	591.94
PF3D7_0111400	427.067	0.511316	0.386328	1.32353	0.18566	0.284126	253.379	450.562	534.939	469.39
PF3D7_0111500	2228.99	-0.53506	0.28432	-1.8819	0.0598502	0.114023	2811.78	2465.04	2062.16	1576.97
PF3D7_0111600	64.5978	1.62412	0.648951	2.50268	0.0123258	0.0306751	26.6015	36.6057	107.318	87.8662
PF3D7_0111800	849.931	-0.259594	0.31577	-0.822097	0.411022	0.526968	835.952	1017.17	878.356	668.245
PF3D7_0111900	706.808	-0.579708	0.322479	-1.79766	0.0722302	0.132453	922.407	770.667	493.663	640.498
PF3D7_0112000	336.744	-0.747787	0.368592	-2.02876	0.0424823	0.0859708	423.629	421.355	282.329	219.665
PF3D7_0112200	1843.89	-1.38187	0.339297	-4.07276	4.64602e-05	0.000244985	2679.44	2653.52	1348.9	693.68
PF3D7_0112300	264.737	2.3307	0.584523	3.98735	6.68162e-05	0.000338854	147.638	28.8172	383.042	499.45
PF3D7_0112700	4922.66	2.6863	1.29278	2.07793	0.0377156	0.0779197	2378.17	269.87	8905.74	8136.87
PF3D7_0112800	273.998	-1.17116	0.387741	-3.02048	0.00252375	0.00792698	386.387	373.067	181.615	154.922
PF3D7_0112900	204.757	-1.03359	0.528409	-1.95604	0.050461	0.0991748	160.274	390.591	173.36	94.803
PF3D7_0113000	9005.94	2.00478	0.296992	6.75028	1.47557e-11	3.03606e-10	3660.37	3524.66	10992.7	17846.1
PF3D7_0113100	133.346	1.70129	0.49116	3.46381	0.000532576	0.00208765	60.5184	64.6441	170.058	238.164
PF3D7_0113200	1161.14	-1.91506	0.314811	-6.08321	1.17798e-09	1.70148e-08	2174.01	1496.94	467.246	506.387
PF3D7_0113300	1246.55	-2.13101	0.334854	-6.364	1.96565e-10	3.29197e-09	2102.18	1959.96	591.074	332.966
PF3D7_0113400	196.31	2.27848	0.460462	4.94826	7.48812e-07	6.178e-06	68.4988	65.4229	232.797	418.52
PF3D7_0113600	377.494	-0.242401	0.355031	-0.682759	0.494759	0.604532	451.56	366.836	340.115	351.465
PF3D7_0113700	2942.93	0.859675	0.261003	3.29373	0.000988677	0.00353972	2110.83	2071.73	3884.91	3704.25
PF3D7_0113800	295.496	1.54753	0.383706	4.0331	5.50448e-05	0.000284888	163.599	138.245	498.616	381.524
PF3D7_0113900	335.796	0.198379	0.3895	0.509318	0.61053	0.708653	312.568	311.927	272.422	446.268
PF3D7_0114000	6294.67	3.98366	0.266739	14.9347	1.95953e-50	2.4695e-47	832.627	665.133	11354.2	12326.7
PF3D7_0114100	33.3558	-1.40218	1.05267	-1.33203	0.182851	0.281365	23.2763	72.822	4.95314	32.3717
PF3D7_0114300	16.9944	1.45182	1.16572	1.24543	0.212974	0.315209	7.98045	10.125	19.8125	30.0595
PF3D7_0115100	81.357	1.74689	0.596439	2.92887	0.003402	0.010356	33.9169	40.4999	100.714	150.297
PF3D7_0115600	244.373	1.45944	0.443158	3.29328	0.00099025	0.00354283	148.968	112.543	463.944	252.037
PF3D7_0115700	177.468	1.01137	0.463916	2.18008	0.0292515	0.0629351	145.643	89.9565	212.985	261.286
PF3D7_0200100	667.903	0.753569	0.345428	2.18155	0.0291427	0.0627813	583.238	411.23	696.741	980.401
PF3D7_0200200	301.112	1.73424	0.46939	3.69467	0.000220169	0.000955963	176.235	103.197	640.606	284.409
PF3D7_0201500	1469.06	0.995055	0.28301	3.51597	0.000438144	0.00176695	1050.76	913.195	2090.22	1822.07
PF3D7_0201600	990.895	-0.108193	0.308153	-0.351101	0.725513	0.798888	1117.26	940.065	1083.09	823.167
PF3D7_0201700	1372.25	-1.03977	0.280372	-3.70854	0.000208456	0.000911384	1874.74	1818.6	937.794	857.851
PF3D7_0201800	2662.22	-0.309005	0.317052	-0.974619	0.329749	0.442681	3425.61	2468.94	2897.58	1856.75
PF3D7_0201900	2561.91	1.65809	0.298543	5.55395	2.79282e-08	3.14958e-07	1304.8	1160.48	3102.31	4680.03
PF3D7_0202000	23817.7	-0.492537	0.422924	-1.1646	0.244181	0.351274	37446.9	18244.4	29017.1	10562.4
PF3D7_0202100	5358.29	-2.67037	0.292787	-9.12053	7.4755e-20	4.65235e-18	7341.35	11181.5	1416.6	1493.72
PF3D7_0202200	3259.3	-3.78272	0.305843	-12.3682	3.88572e-35	1.35854e-32	4759.01	7394.74	432.574	450.892
PF3D7_0202300	94.5112	-3.92004	0.705606	-5.55556	2.76719e-08	3.12767e-07	130.347	223.918	9.90627	13.8736
PF3D7_0202400	942.818	-1.4313	0.339194	-4.21971	2.44617e-05	0.000137624	1395.91	1357.53	645.559	372.275
PF3D7_0202500	19790.5	-3.10664	0.274108	-11.3336	8.94291e-30	1.73389e-27	33485.3	37444.9	4774.82	3456.84
PF3D7_0202600	1461.25	0.37873	0.285846	1.32494	0.18519	0.283937	1385.94	1155.03	1542.08	1761.95
PF3D7_0202700	552.761	-0.452095	0.335367	-1.34806	0.177639	0.276023	587.228	690.835	528.334	404.647
PF3D7_0202800	304.912	-2.78632	0.399381	-6.9766	3.02405e-12	6.89785e-11	491.463	573.619	75.9481	78.6171
PF3D7_0202900	357.374	-1.56216	0.403567	-3.87088	0.000108444	0.000520633	391.042	676.816	188.219	173.42
PF3D7_0203000	1534.42	-0.467653	0.307458	-1.52103	0.128253	0.213022	1502.98	2059.65	1462.83	1112.2
PF3D7_0203100	1254.42	0.49034	0.286657	1.71055	0.0871651	0.155046	998.886	1088.05	1585	1345.74
PF3D7_0203200	366.726	-0.632704	0.389866	-1.62288	0.104616	0.180235	354.465	537.792	331.86	242.788
PF3D7_0203300	406.25	-0.734327	0.384134	-1.91164	0.0559223	0.107762	378.406	635.927	293.886	316.781
PF3D7_0203400	1780.43	0.165315	0.340929	0.484897	0.62775	0.723476	1917.3	1438.53	1335.7	2430.19
PF3D7_0203600	154.407	-0.272091	0.457668	-0.594515	0.552168	0.656039	178.23	159.663	138.688	141.048
PF3D7_0203700	2122.29	2.12465	0.32272	6.58357	4.59275e-11	8.51179e-10	940.363	644.494	4168.89	2735.41
PF3D7_0203800	699.581	1.33395	0.365683	3.64783	0.000264466	0.00112409	431.609	362.552	700.043	1304.12
PF3D7_0203900	488.736	0.96093	0.344677	2.78791	0.00530488	0.0150659	363.775	299.466	556.402	735.301
PF3D7_0204000	231.84	1.34832	0.401077	3.36176	0.000774481	0.00288769	123.697	137.855	358.277	307.532
PF3D7_0204100	5961.38	0.275457	0.29318	0.93955	0.347448	0.46189	6515.37	4273.91	7000.43	6055.83
PF3D7_0204200	3010.29	-1.14915	0.263589	-4.35963	1.30284e-05	7.89378e-05	4012.84	4286.76	1944.93	1796.63
PF3D7_0204300	537.34	-1.53034	0.393974	-3.88438	0.000102591	0.000496315	760.803	838.037	374.787	175.732
PF3D7_0204400	50.4246	-1.61544	0.742882	-2.17456	0.0296631	0.0635241	71.159	80.9998	26.4167	23.1227
PF3D7_0204500	392.917	-2.17551	0.362314	-6.00447	1.91958e-09	2.6805e-08	685.653	601.657	150.245	134.111
PF3D7_0204600	423.07	0.214081	0.344644	0.621164	0.534491	0.639841	395.032	389.033	503.569	404.647
PF3D7_0204700	4026.61	0.60627	0.291522	2.07967	0.0375557	0.0776531	3339.82	3047.23	5834.79	3884.61
PF3D7_0204800	404.234	-1.25518	0.348466	-3.60201	0.00031577	0.00131228	544.666	595.037	246.006	231.227
PF3D7_0204900	607.091	-1.09523	0.352003	-3.11143	0.00186183	0.0060905	888.49	764.046	297.188	478.639
PF3D7_0205000	105.299	0.225904	0.627127	0.360221	0.718682	0.79349	47.2177	146.423	107.318	120.238
PF3D7_0205100	441.026	1.7048	0.412615	4.13171	3.60075e-05	0.000194133	190.866	222.36	425.97	924.907
PF3D7_0205200	173.085	1.23625	0.459555	2.6901	0.00714302	0.0193072	101.086	104.755	188.219	298.282
PF3D7_0205300	92.3842	1.73352	0.555191	3.12239	0.00179391	0.00591438	41.8974	43.6153	156.849	127.175
PF3D7_0205400	761.615	0.600367	0.324995	1.84731	0.0647021	0.121386	499.443	711.085	975.768	860.163
PF3D7_0205500	698.231	-1.00176	0.323286	-3.09867	0.00194389	0.00630981	1060.73	801.82	442.48	487.888
PF3D7_0205600	574.646	0.257736	0.360527	0.714886	0.47468	0.587349	542.005	506.249	792.502	457.829
PF3D7_0205700	689.777	-1.20266	0.337072	-3.56797	0.000359751	0.00148162	837.282	1087.27	485.407	349.152
PF3D7_0205800	906.689	-2.00848	0.343143	-5.85318	4.82251e-09	6.23341e-08	1617.37	1289.77	449.084	270.535
PF3D7_0205900	13918.9	-0.186761	0.276948	-0.674353	0.500087	0.609069	17252.4	12386	13911.7	12125.5
PF3D7_0206000	970.109	0.170424	0.289156	0.589384	0.555604	0.659011	911.101	914.753	1041.81	1012.77
PF3D7_0206100	939.323	-1.12113	0.297883	-3.76367	0.000167438	0.000759725	1331.4	1241.87	548.147	635.873
PF3D7_0206200	3374.03	-0.412055	0.274931	-1.49876	0.133936	0.220539	4105.28	3601.38	3234.4	2555.06
PF3D7_0206300	2345.34	-0.428566	0.28868	-1.48457	0.137657	0.225179	2709.36	2674.55	2339.53	1657.9
PF3D7_0206500	1046.16	-0.0662281	0.31689	-0.208994	0.834453	0.881122	972.285	1169.05	1208.57	834.728
PF3D7_0206600	69.9694	-1.66535	0.684444	-2.43315	0.0149682	0.0358284	76.4793	136.687	41.2761	25.4349
PF3D7_0206700	3727.24	-3.08798	0.285883	-10.8015	3.38444e-27	4.87457e-25	5787.15	7554.4	866.799	700.617
PF3D7_0206800	35886.7	-0.922003	0.417087	-2.21057	0.0270653	0.0589358	63447.9	30512.8	35867.3	13718.7
PF3D7_0206900	3338.5	-1.88681	0.264226	-7.14088	9.27355e-13	2.29161e-11	5552.4	4959.68	1454.57	1387.36
PF3D7_0207000	15109.1	-0.27569	0.350471	-0.786626	0.431501	0.547535	19914.5	13184.7	18298.5	9038.65
PF3D7_0207100	4248.96	-0.309931	0.261377	-1.18576	0.235716	0.342137	4919.95	4488.09	4015.34	3572.45
PF3D7_0207200	281.85	0.442301	0.400207	1.10518	0.269082	0.377103	188.871	288.562	317.001	332.966
PF3D7_0207300	277.222	1.17567	0.378358	3.10729	0.00188809	0.00616441	158.944	181.081	378.089	390.773
PF3D7_0207400	4815.86	-1.19824	0.305031	-3.92826	8.55621e-05	0.000422862	8163.33	5254.86	3297.14	2548.12
PF3D7_0207500	5620.69	-0.774693	0.309699	-2.50144	0.012369	0.0307455	8845	5345.6	4594.86	3697.32
PF3D7_0207600	33621.7	-2.22558	0.353781	-6.29085	3.15735e-10	5.03678e-09	70908.9	39890.9	15369.6	8317.23
PF3D7_0207700	8009.96	-1.84261	0.344865	-5.34298	9.14297e-08	9.19954e-07	15760.7	9296.29	4446.26	2536.56
PF3D7_0207800	4130.42	-2.18269	0.323152	-6.75438	1.43448e-11	2.97999e-10	8587.63	4953.45	1685.72	1294.87
PF3D7_0207900	1363.66	0.623601	0.325838	1.91384	0.0556405	0.107301	1215.02	933.445	2027.48	1278.68
PF3D7_0208000	2094.46	-0.218089	0.302117	-0.72187	0.470374	0.583192	2676.78	1827.95	1755.06	2118.04
PF3D7_0208100	2663.18	-0.748436	0.279308	-2.67961	0.00737087	0.0198063	3768.1	2910.54	2080.32	1893.75
PF3D7_0208200	1571.17	0.112575	0.294275	0.382551	0.702053	0.782975	1424.51	1596.24	1878.89	1385.05
PF3D7_0208300	512.886	0.729473	0.325863	2.23859	0.0251825	0.0553379	371.091	400.326	602.631	677.494
PF3D7_0208400	1494.07	-0.387203	0.281625	-1.37489	0.169166	0.266073	1723.11	1662.83	1182.15	1408.17
PF3D7_0208500	624.587	-0.859023	0.315211	-2.72523	0.0064257	0.0176523	799.375	811.556	468.897	418.52
PF3D7_0208600	1031.58	-1.06134	0.31011	-3.42246	0.000620576	0.00238621	1535.57	1255.5	759.481	575.755
PF3D7_0208700	1022.68	-0.853165	0.313949	-2.71753	0.0065772	0.0179998	1186.43	1447.87	843.684	612.751
PF3D7_0208800	320.769	0.922404	0.388865	2.37204	0.0176901	0.0410069	186.21	257.019	483.756	356.089
PF3D7_0208900	171.371	0.633809	0.448962	1.41172	0.158032	0.250805	118.377	150.317	229.495	187.294
PF3D7_0209000	421.96	3.17478	0.35137	9.03543	1.63356e-19	9.68799e-18	79.1394	88.7883	685.184	834.728
PF3D7_0209100	2645.17	0.305551	0.297103	1.02843	0.303746	0.41563	2842.37	1890.26	2793.57	3054.5
PF3D7_0209200	1089.85	-0.588799	0.301081	-1.95562	0.0505101	0.0992289	1407.22	1210.32	766.085	975.777
PF3D7_0209300	405.228	-1.62433	0.360099	-4.51077	6.45919e-06	4.23417e-05	543.336	679.931	184.917	212.729
PF3D7_0209400	706.333	-1.45158	0.333727	-4.34959	1.36392e-05	8.22433e-05	1101.97	965.378	307.094	450.892
PF3D7_0209500	603.702	-2.23379	0.401699	-5.56085	2.68469e-08	3.05497e-07	723.561	1269.52	269.12	152.61
PF3D7_0209600	3308.78	-1.70349	0.27344	-6.22986	4.6685e-10	7.28605e-09	5592.96	4534.04	1644.44	1463.67
PF3D7_0209700	3612.53	0.220909	0.273654	0.807258	0.419518	0.535661	3398.34	3275.82	4400.04	3375.91
PF3D7_0209800	13016.1	-0.380967	0.279463	-1.36321	0.172816	0.270391	16701.1	12750.1	12767.5	9845.63
PF3D7_0210000	1859.73	-1.27674	0.279869	-4.56193	5.06843e-06	3.42953e-05	2799.81	2466.99	1175.54	996.587
PF3D7_0210100	6201.07	0.0116732	0.32328	0.0361087	0.971196	0.979551	7447.75	4906.33	7693.87	4756.33
PF3D7_0210200	2714.64	-0.0447431	0.273036	-0.163873	0.869831	0.906516	3060.5	2453.36	2664.79	2679.92
PF3D7_0210300	1471.78	-1.01863	0.314115	-3.24287	0.0011833	0.00411382	1897.35	2042.13	754.528	1193.13
PF3D7_0210400	351.808	-2.02754	0.410999	-4.93319	8.08987e-07	6.59888e-06	644.421	484.052	100.714	178.045
PF3D7_0210500	239.009	0.159823	0.436361	0.366263	0.714169	0.79203	186.875	265.197	312.048	191.918
PF3D7_0210600	3785.9	-1.03675	0.274254	-3.78024	0.000156679	0.000718019	4633.98	5548.1	2732.48	2229.03
PF3D7_0210700	415.307	-1.76957	0.502303	-3.52292	0.000426824	0.00172544	339.834	945.907	257.563	117.926
PF3D7_0210800	398.199	-0.994054	0.480054	-2.07071	0.0383857	0.0789805	258.7	801.042	250.959	282.097
PF3D7_0210900	3121.79	-1.77403	0.269964	-6.57135	4.98618e-11	9.14012e-10	5009.06	4654.37	1540.43	1283.31
PF3D7_0211000	261.126	-1.6513	0.455604	-3.62442	0.000289613	0.00121763	266.015	526.499	138.688	113.301
PF3D7_0211100	124.495	1.41152	0.542405	2.60233	0.00925919	0.0239731	44.5575	91.1248	198.125	164.171
PF3D7_0211200	594.971	-1.30877	0.354988	-3.6868	0.000227088	0.000980933	804.695	892.556	425.97	256.662
PF3D7_0211300	333.855	-0.422872	0.432639	-0.977425	0.328359	0.441166	397.692	365.668	176.662	395.398
PF3D7_0211400	265.985	0.764568	0.512657	1.49138	0.135861	0.223014	185.545	207.562	155.198	515.636
PF3D7_0211500	531.932	0.00180594	0.320995	0.00562607	0.995511	0.99693	540.675	522.605	534.939	529.509
PF3D7_0211600	332.439	-0.907197	0.386441	-2.34757	0.0188964	0.0434169	430.279	435.764	181.615	282.097
PF3D7_0211700	900.05	-0.503909	0.297798	-1.69212	0.0906238	0.160405	1082.02	1030.02	799.106	689.056
PF3D7_0211800	4837.78	0.0431291	0.267046	0.161504	0.871696	0.907897	5155.37	4375.16	4513.96	5306.65
PF3D7_0211900	827.424	-1.16752	0.305661	-3.81967	0.000133629	0.000621998	1055.41	1234.08	483.756	536.446
PF3D7_0212000	580.799	-0.0611959	0.412444	-0.148374	0.882048	0.915406	474.837	709.527	354.975	783.859
PF3D7_0212100	1152.46	-0.677426	0.328323	-2.06329	0.039085	0.0801576	1703.16	1132.44	754.528	1019.71
PF3D7_0212200	360.577	0.467099	0.405241	1.15264	0.249056	0.356973	209.487	395.264	414.412	423.145
PF3D7_0212300	3618.75	-0.298192	0.302269	-0.986513	0.323882	0.436664	4794.25	3190.15	3648.81	2841.78
PF3D7_0212400	1457.9	0.431615	0.279159	1.54613	0.122074	0.204244	1185.1	1297.94	1760.01	1588.53
PF3D7_0212500	2320.48	0.699497	0.281583	2.48415	0.0129859	0.0320433	1801.59	1736.82	3274.02	2469.5
PF3D7_0212600	3867.94	-1.7708	0.290519	-6.0953	1.09232e-09	1.58242e-08	6464.83	5502.93	2070.41	1433.61
PF3D7_0212700	218.473	0.0322419	0.430229	0.0749412	0.940261	0.958142	169.585	262.081	217.938	224.29
PF3D7_0212800	1223.61	0.605961	0.280762	2.15828	0.0309064	0.0659048	951.003	989.522	1457.87	1496.04
PF3D7_0212900	4269.38	-1.68659	0.293736	-5.74184	9.36508e-09	1.14865e-07	7227.63	5800.06	1654.35	2395.51
PF3D7_0213000	610.882	-1.37548	0.335706	-4.09726	4.18076e-05	0.000223018	803.365	961.484	389.647	289.033
PF3D7_0213100	2075.22	0.49813	0.297305	1.67548	0.0938392	0.164766	1954.54	1486.04	2090.22	2770.1
PF3D7_0213200	293.361	-0.82582	0.457232	-1.80613	0.0708981	0.13058	227.443	522.605	224.542	198.855
PF3D7_0213300	133.111	-0.213665	0.489782	-0.436245	0.662659	0.751183	128.352	157.716	135.386	110.989
PF3D7_0213400	741.616	-0.228306	0.304936	-0.748701	0.454038	0.56893	784.744	815.061	640.606	726.052
PF3D7_0213500	642.236	0.0829646	0.311047	0.266727	0.789679	0.850048	626.465	620.739	625.746	695.992
PF3D7_0213600	390.628	1.87962	0.403999	4.65255	3.27861e-06	2.33769e-05	116.382	216.908	695.09	534.134
PF3D7_0213700	268.088	0.0412711	0.477196	0.0864866	0.93108	0.952236	295.277	232.096	151.896	393.085
PF3D7_0213800	96.2524	1.15449	0.556554	2.07436	0.0380463	0.0784423	47.8827	71.2643	138.688	127.175
PF3D7_0213900	961.009	2.29002	0.302713	7.56499	3.87883e-14	1.15699e-12	304.587	347.365	1423.2	1768.88
PF3D7_0214000	3476.45	0.257417	0.277346	0.928145	0.353332	0.468353	3536	2798	3449.03	4122.77
PF3D7_0214100	15118	-0.241594	0.273055	-0.884782	0.376274	0.492675	18593.8	14169.5	15164.8	12544
PF3D7_0214200	1902.57	0.34108	0.318605	1.07054	0.284375	0.394234	1928.61	1428.01	1670.86	2582.8
PF3D7_0214300	2130.08	1.71094	0.295025	5.79929	6.65948e-09	8.39261e-08	946.348	1046.38	2673.04	3854.55
PF3D7_0214400	1415.25	0.866882	0.276465	3.1356	0.00171505	0.00569535	997.556	1007.05	1776.52	1879.87
PF3D7_0214600	3436.8	-0.842964	0.300432	-2.80584	0.00501857	0.0143661	3855.89	4972.14	2930.61	1988.55
PF3D7_0214700	1388.85	-1.06452	0.28264	-3.76635	0.000165653	0.000753662	1829.52	1929.59	959.257	837.041
PF3D7_0214800	1001.32	0.588627	0.302005	1.94907	0.0512876	0.100322	774.768	825.575	1362.11	1042.83
PF3D7_0214900	3475.96	-1.78324	0.282506	-6.31222	2.75068e-10	4.45857e-09	6162.24	4612.71	1679.11	1449.79
PF3D7_0215000	3213.92	0.865321	0.276247	3.13241	0.00173375	0.00574232	2354.23	2201.01	3592.67	4707.78
PF3D7_0215100	1709.33	-0.213	0.297049	-0.717054	0.473341	0.586268	2122.8	1547.56	1451.27	1715.7
PF3D7_0215200	247.712	-0.361472	0.412634	-0.876011	0.381024	0.497473	263.355	292.846	173.36	261.286
PF3D7_0215300	835.443	-0.620716	0.31318	-1.98198	0.0474817	0.0942344	924.402	1101.29	738.017	578.067
PF3D7_0215400	4786.73	0.376088	0.275089	1.36715	0.171578	0.268777	4555.51	3776.62	4768.22	6046.58
PF3D7_0215500	1450.38	0.528453	0.297314	1.77743	0.0754982	0.137198	1115.93	1260.17	1977.95	1447.48
PF3D7_0215600	714.303	0.169138	0.309727	0.546088	0.585006	0.686296	718.24	627.359	804.059	707.554
PF3D7_0215700	8868.29	1.10316	0.284263	3.88078	0.000104124	0.000502284	6719.54	4549.23	12645.4	11559
PF3D7_0215800	651.798	0.10151	0.349562	0.290392	0.771516	0.835312	680.333	576.345	513.475	837.041
PF3D7_0215900	856.62	1.56943	0.464052	3.38202	0.000719537	0.00270888	375.081	489.114	2002.72	559.569
PF3D7_0216000	654.563	1.21323	0.347642	3.48989	0.000483222	0.00191956	398.357	389.812	690.137	1139.95
PF3D7_0216100	346.02	0.269214	0.357511	0.753025	0.451435	0.566204	297.937	329.841	397.902	358.401
PF3D7_0216200	269.095	-0.620716	0.414906	-1.49604	0.134644	0.221382	296.607	354.374	161.802	263.598
PF3D7_0216300	615.535	2.21358	0.328509	6.73826	1.6029e-11	3.2787e-10	190.201	246.115	1096.29	929.531
PF3D7_0216400	482.474	-0.404599	0.358021	-1.1301	0.258435	0.366462	438.925	659.681	389.647	441.643
PF3D7_0216500	448.451	0.0352038	0.363918	0.0967356	0.922936	0.946404	452.225	432.648	351.673	557.256
PF3D7_0216600	3031.39	0.750779	0.265824	2.82434	0.00473774	0.0137179	2406.77	2113.78	3972.41	3632.57
PF3D7_0216700	3410.43	-0.39679	0.303828	-1.30597	0.191563	0.291128	3530.68	4220.17	2288.35	3602.51
PF3D7_0216800	918.671	-2.20442	0.32134	-6.86008	6.8822e-12	1.48262e-10	1755.03	1264.06	308.745	346.84
PF3D7_0216900	180.261	-1.06476	0.458845	-2.32053	0.0203123	0.0462278	236.088	250.788	90.8075	143.361
PF3D7_0217000	543.97	0.299215	0.358686	0.834199	0.404169	0.520147	369.096	605.941	615.84	585.004
PF3D7_0217100	3872.43	0.205494	0.333886	0.615461	0.538251	0.64373	4180.42	3012.57	2943.81	5352.9
PF3D7_0217200	168.395	0.0263403	0.498798	0.0528075	0.957885	0.969424	113.721	220.024	196.474	143.361
PF3D7_0217300	629.259	-0.45508	0.385799	-1.17958	0.238168	0.344605	512.744	943.181	635.652	425.457
PF3D7_0217400	549.667	-0.692394	0.35176	-1.96837	0.0490255	0.0968028	537.35	820.123	399.553	441.643
PF3D7_0217500	4447.86	-1.16524	0.292032	-3.99012	6.60403e-05	0.000335594	7420.49	4884.91	2773.76	2712.29
PF3D7_0217600	1140.26	0.0928888	0.317134	0.292901	0.769598	0.834423	1139.21	1066.63	926.236	1428.98
PF3D7_0217700	452.178	-2.02452	0.347786	-5.82117	5.84372e-09	7.45777e-08	688.314	764.046	189.87	166.483
PF3D7_0217800	4660.09	-0.612283	0.266812	-2.29481	0.0217439	0.0488899	6234.73	5034.06	3579.47	3792.12
PF3D7_0217900	2136.45	-2.41147	0.279891	-8.61574	6.94928e-18	3.21388e-16	3790.71	3404.33	738.017	612.751
PF3D7_0218000	1732.72	-0.762771	0.288074	-2.64783	0.00810104	0.0214032	2329.63	2030.06	1126.01	1445.17
PF3D7_0218100	332.736	-1.12596	0.540151	-2.08453	0.0371117	0.0768796	278.651	635.537	321.954	94.803
PF3D7_0218200	653.525	1.61413	0.372003	4.33903	1.43111e-05	8.53756e-05	228.773	414.345	1129.31	841.665
PF3D7_0218300	962.11	-0.917681	0.296483	-3.09522	0.00196668	0.0063674	1171.13	1344.68	638.954	693.68
PF3D7_0218400	1210.31	1.29711	0.285623	4.54133	5.58998e-06	3.71756e-05	750.162	650.335	1674.16	1766.57
PF3D7_0218500	798.128	0.163024	0.336543	0.484406	0.628098	0.723712	814.671	690.446	653.814	1033.58
PF3D7_0218600	1520.92	0.400268	0.304401	1.31494	0.188531	0.287212	1365.32	1258.61	2065.46	1394.3
PF3D7_0218700	1929.98	1.02599	0.324284	3.16387	0.00155685	0.00522857	1001.55	1540.94	3059.39	2118.04
PF3D7_0218800	345.571	1.21201	0.521526	2.32398	0.0201267	0.0458468	93.1052	322.442	351.673	615.063
PF3D7_0219100	291.93	1.40327	0.376379	3.72834	0.000192746	0.000852311	146.973	173.293	447.433	400.022
PF3D7_0219200	4878.04	-0.459344	0.257195	-1.78598	0.0741031	0.135296	5890.9	5405.18	4005.44	4210.64
PF3D7_0219300	165.304	-1.89664	0.596128	-3.18161	0.0014646	0.00495371	138.993	383.192	97.4117	41.6208
PF3D7_0219400	5440.37	0.447356	0.284658	1.57156	0.116054	0.195945	5165.34	4043.37	7195.25	5357.52
PF3D7_0219500	1062.87	0.397381	0.309536	1.2838	0.199213	0.300399	819.326	1016	1380.27	1035.9
PF3D7_0219600	1856.13	-0.5739	0.288623	-1.9884	0.0467671	0.0929259	2526.48	1914.4	1406.69	1576.97
PF3D7_0219700	1343.89	-2.09122	0.34384	-6.08196	1.18724e-09	1.70997e-08	1733.75	2621.98	629.048	390.773
PF3D7_0219800	918	-1.07328	0.312153	-3.43831	0.000585357	0.00226635	1088	1399.97	536.59	647.435
PF3D7_0219900	239.746	-2.59704	0.623868	-4.1628	3.14365e-05	0.000171878	201.506	623.076	108.969	25.4349
PF3D7_0220000	8529.6	-1.78812	0.267704	-6.67948	2.39784e-11	4.72168e-10	14320.2	12139.1	4229.98	3429.09
PF3D7_0220100	1229.73	0.137797	0.28314	0.486675	0.626489	0.72247	1207.04	1134.78	1226.73	1350.36
PF3D7_0220200	3699.45	-1.542	0.309966	-4.97475	6.53305e-07	5.42191e-06	5225.86	5791.88	2374.2	1405.86
PF3D7_0220300	342.155	0.963598	0.384344	2.50712	0.0121719	0.0303905	193.526	269.48	383.042	522.572
PF3D7_0220400	109.706	0.710106	0.529997	1.33983	0.1803	0.279144	67.8338	98.5238	145.292	127.175
PF3D7_0220500	1885.01	0.368257	0.269556	1.36616	0.171888	0.269179	1619.37	1671.79	2063.81	2185.09
PF3D7_0220600	1304.68	-1.62937	0.311232	-5.23523	1.6478e-07	1.56727e-06	1591.43	2352.11	632.35	642.81
PF3D7_0220700	253.06	-1.06388	0.418037	-2.54494	0.0109296	0.0276236	287.296	397.99	188.219	138.736
PF3D7_0220800	6764.49	-2.73552	0.29467	-9.28333	1.64267e-20	1.08957e-18	14221.2	9305.63	1898.7	1632.46
PF3D7_0221200	344.841	-2.00109	0.374904	-5.33762	9.41763e-08	9.40085e-07	517.399	586.859	150.245	124.862
PF3D7_0221700	468.38	0.548659	0.36225	1.51459	0.129877	0.215294	360.45	401.105	681.882	430.082
PF3D7_0223400	194.629	1.8586	0.445888	4.16832	3.06858e-05	0.000168321	96.4304	72.4325	359.928	249.725
PF3D7_0223500	431.168	0.832735	0.408817	2.03694	0.041656	0.0847408	385.057	234.822	399.553	705.241
PF3D7_0300100	3343.19	1.18552	0.304247	3.89658	9.7562e-05	0.000474262	2530.47	1554.57	4684.02	4603.72
PF3D7_0300200	752.16	1.23442	0.352252	3.50436	0.000457702	0.00183117	549.321	349.312	1238.28	871.725
PF3D7_0301200	615.533	-1.5446	0.338481	-4.56333	5.03481e-06	3.41136e-05	853.243	981.734	368.183	258.974
PF3D7_0301300	637.851	-1.76262	0.403769	-4.36542	1.26881e-05	7.7154e-05	741.517	1230.96	384.694	194.23
PF3D7_0301400	209.583	-0.537372	0.432259	-1.24317	0.213804	0.316246	218.797	278.048	198.125	143.361
PF3D7_0301500	268.998	-1.49117	0.425061	-3.50812	0.000451281	0.00181023	297.937	495.345	137.037	145.673
PF3D7_0301600	2897.19	0.0905525	0.265206	0.341442	0.732771	0.804946	2906.88	2705.32	2813.38	3163.18
PF3D7_0301700	3356.53	1.0457	0.317037	3.29835	0.000972559	0.00348945	1986.47	2395.73	5714.27	3329.66
PF3D7_0301800	3847.5	-2.7982	0.319423	-8.76016	1.9498e-18	9.63619e-17	5775.85	7682.52	1210.22	721.427
PF3D7_0301900	102.016	1.72803	0.752062	2.29772	0.021578	0.0485854	10.6406	83.3364	145.292	168.796
PF3D7_0302000	2680.7	0.392439	0.2942	1.33392	0.182231	0.281011	2764.56	1873.12	3171.66	2913.46
PF3D7_0302100	2055.22	0.370948	0.307789	1.2052	0.228126	0.333039	2017.06	1567.04	1868.98	2767.78
PF3D7_0302200	3050.63	-1.92416	0.292209	-6.58487	4.55278e-11	8.5002e-10	5630.21	4028.96	1391.83	1151.51
PF3D7_0302300	198.375	0.837667	0.42922	1.9516	0.0509856	0.0998905	158.279	126.952	283.98	224.29
PF3D7_0302500	28264.2	-2.29901	0.283513	-8.10901	5.10326e-16	1.85076e-14	56207	37757.2	10086.2	9006.28
PF3D7_0302600	380.627	-0.48072	0.362457	-1.32628	0.184747	0.28359	426.289	461.465	366.532	268.223
PF3D7_0302700	439.657	0.0638819	0.38131	0.167533	0.866951	0.904637	439.59	419.018	321.954	578.067
PF3D7_0302800	667.529	0.330178	0.356111	0.927176	0.353835	0.468773	448.9	734.061	842.033	645.123
PF3D7_0302900	4911.5	-0.150524	0.258903	-0.581394	0.560975	0.663665	5501.19	4833.9	4591.56	4719.34
PF3D7_0303000	351.204	0.476671	0.356764	1.3361	0.181518	0.280598	290.621	297.129	442.48	374.587
PF3D7_0303100	627.18	0.864885	0.319345	2.70831	0.00676264	0.0184373	475.502	413.566	736.366	883.286
PF3D7_0303200	5160.24	-0.458594	0.2776	-1.652	0.0985349	0.171873	6921.04	5026.27	4221.72	4471.92
PF3D7_0303300	2533.86	0.330974	0.294619	1.12339	0.26127	0.36965	2303.02	2184.66	2271.84	3375.91
PF3D7_0303400	2044.38	-1.629	0.276006	-5.90204	3.59045e-09	4.76301e-08	3063.83	3116.94	1088.04	908.721
PF3D7_0303500	1124.47	1.91011	0.334495	5.71043	1.12693e-08	1.37551e-07	404.343	539.739	1368.72	2185.09
PF3D7_0303600	67.4965	0.779346	0.677574	1.1502	0.250061	0.357827	31.9218	66.9806	69.3439	101.74
PF3D7_0303700	2628.82	0.55227	0.287596	1.9203	0.0548202	0.105962	2495.22	1768.76	3051.13	3200.18
PF3D7_0303800	528.373	-0.818934	0.328747	-2.49108	0.0127356	0.0315015	634.446	713.811	358.277	406.959
PF3D7_0303900	564.997	2.13961	0.345384	6.19487	5.83314e-10	8.85689e-09	214.807	202.889	734.715	1107.58
PF3D7_0304000	642.336	1.64554	0.310395	5.30142	1.14903e-07	1.1313e-06	303.922	318.158	934.492	1012.77
PF3D7_0304100	2488.63	-0.243102	0.328352	-0.740371	0.459075	0.573105	2784.51	2609.13	1596.56	2964.33
PF3D7_0304200	2617.16	0.985022	0.271525	3.62773	0.000285922	0.00120513	1842.82	1670.62	3170.01	3785.18
PF3D7_0304300	186.684	0.0752851	0.429154	0.175427	0.860744	0.900397	168.919	194.711	198.125	184.981
PF3D7_0304400	6002.91	-0.531126	0.269536	-1.97052	0.0487787	0.0963532	7481	6711.69	5511.19	4307.75
PF3D7_0304500	425.77	0.38361	0.344591	1.11323	0.265608	0.374316	345.819	392.538	437.527	527.197
PF3D7_0304600	936.762	0.846855	0.329506	2.57007	0.0101677	0.0260047	825.311	514.427	1211.87	1195.44
PF3D7_0304700	187.161	1.52264	0.445198	3.42014	0.000625897	0.00240251	77.1443	115.658	269.12	286.721
PF3D7_0304800	205.225	-0.104603	0.460899	-0.226955	0.820458	0.869624	173.575	252.346	249.308	145.673
PF3D7_0304900	499.242	-1.2705	0.347996	-3.65089	0.00026133	0.0011117	690.309	722.768	343.417	240.476
PF3D7_0305000	1413.98	-1.40085	0.285507	-4.90652	9.2705e-07	7.46527e-06	2215.24	1886.75	744.621	809.294
PF3D7_0305100	1294.76	0.41718	0.30659	1.36071	0.173606	0.271115	1173.13	1043.65	1211.87	1750.39
PF3D7_0305200	1562.76	-0.46503	0.320025	-1.45311	0.146194	0.236358	1397.24	2227.88	1439.71	1186.19
PF3D7_0305300	2886.59	0.121549	0.331715	0.366426	0.714047	0.79203	2117.48	3413.29	3657.07	2358.51
PF3D7_0305400	715.507	1.34969	0.309087	4.36669	1.26145e-05	7.67991e-05	437.595	369.172	993.929	1061.33
PF3D7_0305500	6086.55	1.33218	0.254038	5.24401	1.57128e-07	1.503e-06	3352.45	3568.28	8879.32	8546.14
PF3D7_0305600	2204.29	-1.04974	0.288441	-3.63936	0.000273313	0.00115682	3430.26	2514.89	1373.67	1498.35
PF3D7_0305700	2593.17	-0.122876	0.291832	-0.421052	0.673717	0.760289	3204.81	2202.96	2516.19	2448.69
PF3D7_0305800	394.497	2.73237	0.4188	6.52429	6.83233e-11	1.23447e-09	71.824	133.961	840.382	531.821
PF3D7_0305900	84.5573	-1.93081	0.706914	-2.73132	0.00630818	0.0173673	67.8338	199.384	24.7657	46.2453
PF3D7_0306000	963.757	0.509871	0.323363	1.57677	0.114848	0.194408	965.634	625.412	1119.41	1144.57
PF3D7_0306100	1180.98	-0.483277	0.297518	-1.62436	0.104299	0.179873	1305.47	1449.43	1111.15	857.851
PF3D7_0306200	653.807	0.504354	0.331951	1.51936	0.128671	0.213576	486.807	595.037	888.262	645.123
PF3D7_0306300	2355.64	-0.466838	0.411857	-1.1335	0.257006	0.365154	3257.35	2207.63	1030.25	2927.33
PF3D7_0306400	3263.03	-1.01539	0.279372	-3.63454	0.000278473	0.00117668	4877.38	3854.11	1959.79	2360.82
PF3D7_0306500	2803.97	-0.382382	0.330242	-1.15788	0.246912	0.354408	3657.04	2688.18	1769.92	3100.75
PF3D7_0306600	542.469	-0.163294	0.32839	-0.497256	0.619008	0.715365	633.116	513.259	498.616	524.885
PF3D7_0306700	412.763	-0.94694	0.434782	-2.17797	0.0294085	0.063192	596.538	488.725	163.453	402.334
PF3D7_0306800	2783.8	-0.381908	0.325675	-1.17267	0.24093	0.348002	3834.61	2464.65	1920.17	2915.77
PF3D7_0306900	12470.4	0.213926	0.336271	0.63617	0.524666	0.631179	14513.1	8584.04	16716.8	10067.6
PF3D7_0307100	4810.13	-1.04973	0.378985	-2.76984	0.00560835	0.015759	7345.34	5625.59	1781.48	4488.11
PF3D7_0307200	8843.87	-0.611928	0.26958	-2.26993	0.0232119	0.0516606	11991.3	9393.64	7525.46	6465.1
PF3D7_0307300	169.759	0.424831	0.455247	0.933188	0.350723	0.465262	138.993	150.317	158.5	231.227
PF3D7_0307400	1304.57	-1.22885	0.283135	-4.34017	1.42371e-05	8.50347e-05	1909.32	1748.12	756.179	804.669
PF3D7_0307500	861.918	0.877135	0.329186	2.66456	0.00770892	0.0205612	597.869	616.455	866.799	1366.55
PF3D7_0307600	1167.59	0.181581	0.311156	0.583569	0.55951	0.662398	1282.19	906.186	1129.31	1352.68
PF3D7_0307700	11427.5	-0.0441361	0.292062	-0.151119	0.879882	0.913403	14131.4	9074.32	11925.5	10578.6
PF3D7_0307800	2323.71	-0.685124	0.278028	-2.46422	0.013731	0.0334309	3093.09	2636.78	1618.02	1946.93
PF3D7_0307900	353.142	1.63453	0.42454	3.85012	0.000118062	0.000562525	170.915	172.514	338.464	730.676
PF3D7_0308000	635.916	-0.0132121	0.314232	-0.0420458	0.966462	0.975753	627.13	649.946	584.47	682.119
PF3D7_0308100	1662.83	-1.98937	0.303235	-6.56049	5.36308e-11	9.7954e-10	2813.77	2501.65	792.502	543.383
PF3D7_0308200	6741.85	0.155751	0.262437	0.593479	0.552861	0.656221	6982.23	5774.35	6802.31	7408.5
PF3D7_0308300	1011.21	-1.64601	0.315735	-5.21327	1.85538e-07	1.74822e-06	1264.24	1800.69	480.454	499.45
PF3D7_0308400	2153.6	3.34718	0.392175	8.53492	1.40251e-17	6.2018e-16	561.292	211.067	4258.05	3584.01
PF3D7_0308500	2632.17	0.883473	0.26218	3.36972	0.000752454	0.00281389	1856.78	1844.3	3442.43	3385.16
PF3D7_0308600	3188.98	-0.439895	0.265715	-1.65552	0.0978199	0.170744	3891.8	3450.67	2562.42	2851.03
PF3D7_0308700	1790.88	-0.482388	0.272744	-1.76865	0.0769524	0.139438	2135.43	2040.18	1563.54	1424.36
PF3D7_0308800	895.84	0.365618	0.323802	1.12914	0.258839	0.366742	905.116	662.018	1149.13	867.1
PF3D7_0308900	2201.89	0.358933	0.316348	1.13462	0.256537	0.36459	2366.87	1491.88	2157.92	2790.91
PF3D7_0309000	865.487	-0.39394	0.295664	-1.33239	0.182732	0.281268	992.236	973.945	774.34	721.427
PF3D7_0309100	468.485	2.75743	0.33509	8.22892	1.88915e-16	7.10686e-15	123.032	118.384	767.736	864.788
PF3D7_0309200	1906.93	-0.0899097	0.322069	-0.279163	0.78012	0.842637	2164.03	1767.2	1381.92	2314.58
PF3D7_0309300	2424.59	0.778812	0.314137	2.47921	0.0131674	0.0323317	2065.61	1505.12	2430.34	3697.32
PF3D7_0309500	10221.7	-0.814052	0.298832	-2.72412	0.00644739	0.017683	15248	10817	8740.63	6081.26
PF3D7_0309600	6713.5	0.605995	0.292604	2.07104	0.038355	0.0789599	5730.63	4918.79	9785.74	6418.85
PF3D7_0309700	551.468	1.81205	0.343635	5.27318	1.34079e-07	1.3023e-06	201.506	287.004	931.189	786.171
PF3D7_0309800	1409.29	1.07046	0.279599	3.82856	0.000128897	0.000604436	966.964	851.667	1885.49	1933.06
PF3D7_0309900	365.495	0.174599	0.368686	0.47357	0.635807	0.729759	286.631	399.547	366.532	409.271
PF3D7_0310000	311.86	-1.48026	0.425457	-3.47924	0.000502847	0.00198656	460.871	455.624	108.969	221.978
PF3D7_0310100	304.878	-0.433976	0.425022	-1.02107	0.307223	0.419136	253.379	446.278	214.636	305.219
PF3D7_0310200	2642	-0.589059	0.267716	-2.20031	0.027785	0.0603139	3047.2	3299.96	1977.95	2242.9
PF3D7_0310300	1537.56	1.47505	0.27933	5.28067	1.28709e-07	1.25497e-06	877.184	750.417	2309.81	2212.84
PF3D7_0310400	1911.26	-1.86358	0.309119	-6.02869	1.65297e-09	2.34469e-08	3416.96	2578.36	678.58	971.152
PF3D7_0310500	1431.93	0.145077	0.305473	0.474925	0.63484	0.729148	1333.4	1385.18	1210.22	1798.94
PF3D7_0310600	948.785	-1.37342	0.377587	-3.63735	0.000275463	0.00116494	1042.11	1697.88	685.184	369.963
PF3D7_0310700	606.237	-2.03414	0.372883	-5.45518	4.89241e-08	5.20308e-07	791.394	1159.31	293.886	180.357
PF3D7_0310800	586.101	-0.976046	0.323387	-3.0182	0.00254283	0.00798157	798.045	757.037	430.923	358.401
PF3D7_0310900	599.9	-0.750543	0.343308	-2.18621	0.0288002	0.0621497	858.563	645.662	379.74	515.636
PF3D7_0311100	1075.08	1.19504	0.323249	3.69697	0.000218189	0.000950641	736.861	571.672	1784.78	1207
PF3D7_0311200	384.036	-0.00503166	0.354658	-0.0141874	0.98868	0.992223	349.81	419.797	412.761	353.777
PF3D7_0311300	5885.24	0.576644	0.273972	2.10476	0.0353123	0.073771	5428.7	4021.17	7251.39	6839.69
PF3D7_0311400	547.046	0.581707	0.320575	1.81457	0.0695893	0.128545	454.221	422.134	627.397	684.431
PF3D7_0311500	659.374	-1.17682	0.395754	-2.97362	0.00294307	0.00910745	633.781	1195.92	500.267	307.532
PF3D7_0311600	966.797	0.749248	0.330598	2.26634	0.0234305	0.0520469	547.991	893.724	1218.47	1207
PF3D7_0311700	2342.98	3.61936	0.311861	11.6057	3.85614e-31	8.83583e-29	358.455	346.586	3283.93	5382.96
PF3D7_0311800	3429.57	0.178339	0.305931	0.582937	0.559936	0.662746	3409.65	3024.64	2770.45	4513.55
PF3D7_0311900	305.141	-0.287323	0.418242	-0.686978	0.492096	0.602302	240.078	429.922	247.657	302.907
PF3D7_0312000	118.612	-0.613975	0.611194	-1.00455	0.315114	0.427392	156.949	128.899	42.9272	145.673
PF3D7_0312100	1348.44	-0.189033	0.307456	-0.614829	0.538667	0.644075	1414.53	1457.22	1012.09	1509.91
PF3D7_0312200	164.672	1.99621	0.460161	4.33806	1.43745e-05	8.5551e-05	57.1932	74.3797	231.146	295.97
PF3D7_0312300	912.553	-0.63697	0.31717	-2.00829	0.0446124	0.0894911	919.747	1301.06	680.231	749.175
PF3D7_0312400	13407.5	1.04008	0.287613	3.61624	0.000298911	0.00125254	10453.1	7094.49	16305.7	19776.8
PF3D7_0312500	420.015	0.0464926	0.340796	0.136423	0.891487	0.921949	387.052	439.268	425.97	427.769
PF3D7_0312800	5350.24	-0.647412	0.258291	-2.50652	0.0121925	0.0304118	6929.02	6133.4	4271.25	4067.28
PF3D7_0312900	260.069	-0.992927	0.485534	-2.04502	0.0408529	0.0833088	360.45	333.735	255.912	90.1784
PF3D7_0313000	623.057	-0.202824	0.323608	-0.62676	0.530817	0.636803	608.509	725.494	635.652	522.572
PF3D7_0313100	2181.83	0.0438365	0.27656	0.158506	0.874058	0.909605	2370.19	1927.25	2131.5	2298.39
PF3D7_0313200	380.475	-0.594476	0.363333	-1.63617	0.101803	0.176509	438.26	476.263	255.912	351.465
PF3D7_0313300	247.927	-0.161579	0.408025	-0.396002	0.692104	0.774965	216.137	307.254	239.402	228.914
PF3D7_0313400	471.261	1.97601	0.366082	5.39774	6.74865e-08	6.95705e-07	154.289	227.423	865.148	638.186
PF3D7_0313500	201.261	-0.557901	0.421133	-1.32476	0.18525	0.283937	241.409	238.326	175.011	150.297
PF3D7_0313600	1109.98	1.74686	0.299165	5.83913	5.2474e-09	6.76526e-08	517.399	502.355	1944.93	1475.23
PF3D7_0313700	630.43	-1.53879	0.327067	-4.70482	2.54084e-06	1.83764e-05	1052.75	823.628	328.558	316.781
PF3D7_0313800	581.175	-0.616387	0.340314	-1.81123	0.0701056	0.129262	688.979	719.263	546.496	369.963
PF3D7_0313900	203.876	0.45195	0.421392	1.07252	0.283488	0.393464	182.885	162	262.516	208.104
PF3D7_0314000	2050.26	-0.513587	0.296882	-1.72994	0.0836411	0.149569	2862.32	1960.74	1646.09	1731.89
PF3D7_0314100	2621.45	0.491902	0.279769	1.75824	0.0787065	0.142208	1890.04	2467.38	3207.98	2920.39
PF3D7_0314200	206.646	-0.388205	0.459199	-0.845396	0.39789	0.513771	218.797	250.788	234.448	122.55
PF3D7_0314400	679.738	0.144201	0.340776	0.423155	0.672182	0.759729	750.827	542.076	827.174	598.877
PF3D7_0314500	371.388	-1.43733	0.425468	-3.37823	0.000729531	0.0027424	359.785	725.494	224.542	175.732
PF3D7_0314600	343.006	0.114347	0.461316	0.247871	0.804234	0.859657	180.89	477.432	371.485	342.216
PF3D7_0314700	6545.72	3.78536	0.381738	9.91611	3.54301e-23	3.18934e-21	992.236	778.455	6797.35	17614.9
PF3D7_0314800	117.074	-0.207284	0.572589	-0.362012	0.717343	0.79349	78.4744	172.514	127.13	90.1784
PF3D7_0314900	914.534	-1.12372	0.299482	-3.75223	0.00017527	0.000786764	1354.02	1153.47	567.96	582.691
PF3D7_0315000	182.208	-0.947718	0.44097	-2.14917	0.0316212	0.0672585	236.088	243.389	110.62	138.736
PF3D7_0315100	1670.68	-0.205023	0.274257	-0.747559	0.454726	0.569227	1849.47	1729.42	1614.72	1489.1
PF3D7_0315200	1523.27	3.39851	0.334565	10.158	3.05346e-24	3.14132e-22	301.262	227.423	3490.31	2074.1
PF3D7_0315300	260.553	-0.145218	0.423664	-0.342767	0.731774	0.804279	249.389	296.74	181.615	314.468
PF3D7_0315400	483.187	-1.03755	0.407099	-2.54864	0.0108143	0.0274083	429.614	870.359	359.928	272.848
PF3D7_0315500	662.527	0.423908	0.380597	1.1138	0.265366	0.37408	470.846	659.292	523.381	996.587
PF3D7_0315600	1827.55	2.55451	0.300744	8.49397	1.99701e-17	8.67838e-16	569.937	493.398	2554.17	3692.69
PF3D7_0315700	362.998	1.17324	0.401426	2.92267	0.00347048	0.010539	182.885	262.081	378.089	628.937
PF3D7_0315800	743.854	0.135167	0.301975	0.44761	0.654435	0.744865	716.91	700.96	752.877	804.669
PF3D7_0315900	251.625	-2.51413	0.521456	-4.82137	1.42577e-06	1.09396e-05	264.02	593.869	102.365	46.2453
PF3D7_0316000	643.824	-2.55197	0.398	-6.41199	1.43629e-10	2.45435e-09	715.58	1484.87	201.428	173.42
PF3D7_0316100	518.223	-0.922442	0.348196	-2.64921	0.00806811	0.0213386	578.582	777.287	317.001	400.022
PF3D7_0316200	1452.44	-0.0250714	0.279934	-0.089562	0.928635	0.95047	1455.1	1474.35	1335.7	1544.59
PF3D7_0316300	7436.41	-0.751149	0.273225	-2.74919	0.00597421	0.0166112	10595.4	8065.32	5947.06	5137.86
PF3D7_0316400	1221.75	1.03837	0.294171	3.52982	0.000415844	0.00168782	832.627	767.162	1439.71	1847.5
PF3D7_0316500	1266.37	-0.466803	0.295901	-1.57757	0.114665	0.194165	1267.56	1671.01	1063.27	1063.64
PF3D7_0316600	6872.91	-0.863141	0.286951	-3.00798	0.00262992	0.00823444	9815.95	7925.52	5717.57	4032.59
PF3D7_0316700	1607.74	-1.06121	0.30202	-3.51372	0.000441881	0.00177838	2494.56	1854.43	1163.99	917.97
PF3D7_0316800	11463.9	0.490583	0.271493	1.80698	0.0707655	0.130383	11003	8064.55	13647.5	13140.6
PF3D7_0316900	2200.48	-1.00157	0.347401	-2.88302	0.00393876	0.011721	2123.46	3747.8	1781.48	1149.2
PF3D7_0317000	4535.13	-0.898023	0.260966	-3.44115	0.000579237	0.0022513	6221.42	5583.54	3008.2	3327.35
PF3D7_0317100	580.128	1.24691	0.322918	3.86138	0.000112749	0.000539761	323.208	364.11	742.97	890.223
PF3D7_0317200	7813.62	-0.428119	0.292722	-1.46254	0.143592	0.233349	10874.7	7054.38	6224.44	7100.97
PF3D7_0317300	3878.83	0.593233	0.276713	2.14386	0.0320441	0.0680718	3542.65	2643.01	4804.54	4525.11
PF3D7_0317400	425.953	0.652058	0.358265	1.82004	0.0687527	0.127108	353.135	310.37	612.538	427.769
PF3D7_0317500	995.746	-0.0929973	0.291642	-0.318875	0.749821	0.818326	1055.41	1000.82	1020.35	906.409
PF3D7_0317600	7969.95	0.247166	0.31586	0.782519	0.43391	0.549997	8465.93	6113.93	10786.3	6513.66
PF3D7_0317700	2886.51	0.135103	0.283438	0.47666	0.633604	0.728558	2801.8	2699.86	2534.35	3510.02
PF3D7_0317800	1011.15	-1.41451	0.297571	-4.75353	1.99899e-06	1.4668e-05	1463.08	1477.08	498.616	605.814
PF3D7_0317900	267.204	-0.968638	0.387068	-2.5025	0.0123319	0.0306751	369.096	338.408	183.266	178.045
PF3D7_0318100	393.603	-0.115738	0.349737	-0.330929	0.740698	0.810475	430.944	387.475	346.719	409.271
PF3D7_0318200	12337	0.0885917	0.289585	0.305926	0.759661	0.826025	14539.7	9378.07	13175.3	12255
PF3D7_0318300	1349.5	1.16557	0.305917	3.8101	0.000138912	0.000641846	988.911	676.426	1926.77	1805.88
PF3D7_0318400	198.545	1.1184	0.418578	2.67191	0.00754201	0.0202123	117.047	133.182	264.167	279.784
PF3D7_0318500	1789.77	0.143857	0.2775	0.518402	0.604178	0.702413	1749.05	1651.54	1712.13	2046.36
PF3D7_0318600	1685.66	-0.942356	0.2832	-3.32753	0.000876183	0.00319829	2231.2	2204.91	1284.51	1022.02
PF3D7_0318700	527.582	-3.10739	0.448679	-6.92565	4.33983e-12	9.68013e-11	817.331	1076.36	163.453	53.1821
PF3D7_0318800	281.259	-0.982292	0.390075	-2.51821	0.0117952	0.0295845	343.159	403.052	168.407	210.416
PF3D7_0318900	1944.1	0.376654	0.282176	1.33482	0.181936	0.280965	1632.67	1751.62	2468.31	1923.81
PF3D7_0319000	2608.53	0.241141	0.27787	0.867819	0.385493	0.501619	2680.1	2102.88	2973.53	2677.61
PF3D7_0319100	1716.25	0.891265	0.33773	2.63899	0.00831537	0.0219121	1415.86	988.354	1656	2804.78
PF3D7_0319200	499.407	0.139152	0.331777	0.419413	0.674914	0.760943	450.23	500.797	567.96	478.639
PF3D7_0319300	686.625	-0.294324	0.313877	-0.937707	0.348395	0.463026	818.661	693.95	579.517	654.372
PF3D7_0319400	1730.4	0.154167	0.324514	0.475069	0.634738	0.729148	1852.79	1422.17	1385.23	2261.4
PF3D7_0319500	2453.56	1.54757	0.323343	4.78617	1.69998e-06	1.28192e-05	1604.07	898.787	3810.61	3500.77
PF3D7_0319600	2738.44	-1.24176	0.279646	-4.44047	8.97643e-06	5.66599e-05	4341.36	3357.99	1712.13	1542.28
PF3D7_0319700	1534.96	0.683487	0.281749	2.42587	0.0152718	0.036348	1087.34	1267.96	1779.83	2004.74
PF3D7_0319800	61.3259	1.55148	0.760188	2.04092	0.0412586	0.0840681	17.956	44.3941	132.084	50.8699
PF3D7_0319900	167.094	0.408414	0.554053	0.737139	0.461038	0.574844	145.643	140.581	90.8075	291.346
PF3D7_0320000	1613.79	0.0188467	0.286544	0.0657725	0.947559	0.963227	1730.43	1475.52	1459.52	1789.69
PF3D7_0320100	1831.18	-0.0230471	0.273376	-0.0843053	0.932814	0.953429	1878.73	1812.37	1700.58	1933.06
PF3D7_0320200	279.606	1.93587	0.50364	3.84376	0.000121165	0.000574054	81.7996	149.928	643.908	242.788
PF3D7_0320300	6503.02	-0.396454	0.278485	-1.42361	0.154559	0.246911	8600.26	6181.69	5336.18	5893.97
PF3D7_0320400	460.938	1.92272	0.34661	5.54721	2.90258e-08	3.25154e-07	212.812	172.125	647.21	811.606
PF3D7_0320500	2477.13	-0.778947	0.303678	-2.56504	0.0103164	0.0263183	2450	3810.11	1911.91	1736.51
PF3D7_0320600	122.782	-1.20507	0.569061	-2.11764	0.0342055	0.0718758	105.741	236.769	79.2502	69.368
PF3D7_0320700	3147.24	-1.9207	0.266696	-7.20186	5.93974e-13	1.51991e-11	5104.83	4854.93	1408.34	1220.88
PF3D7_0320800	2634.81	0.578052	0.297048	1.94599	0.0516561	0.100851	2520.49	1707.62	2919.05	3392.1
PF3D7_0320900	21073.2	0.762364	0.367465	2.07466	0.0380184	0.0784169	20389.4	10875.4	35050	17977.9
PF3D7_0321000	698.757	-0.685788	0.32821	-2.08948	0.0366647	0.0760916	895.14	829.859	630.699	439.331
PF3D7_0321100	715.755	0.217216	0.30436	0.713681	0.475425	0.588016	641.761	681.878	746.272	793.108
PF3D7_0321200	471.777	-1.66479	0.343094	-4.85228	1.2205e-06	9.55361e-06	680.998	754.311	246.006	205.792
PF3D7_0321300	222.493	1.5383	0.534855	2.8761	0.00402622	0.0119249	56.5282	170.956	412.761	249.725
PF3D7_0321400	1238.72	-0.683944	0.291168	-2.34897	0.0188255	0.0432737	1684.54	1369.99	982.372	917.97
PF3D7_0321500	1837.38	-1.36168	0.275525	-4.94214	7.72716e-07	6.35442e-06	2789.83	2500.48	984.023	1075.2
PF3D7_0321600	3007.88	-0.0846403	0.284926	-0.297061	0.76642	0.831402	2626.23	3564.77	2702.76	3137.75
PF3D7_0321700	692.206	-2.09461	0.318145	-6.58382	4.58502e-11	8.51179e-10	1100.64	1143.73	283.98	240.476
PF3D7_0321800	2387.6	1.48425	0.286506	5.18052	2.2127e-07	2.05797e-06	1389.26	1126.6	3959.21	3075.32
PF3D7_0321900	2858.78	-0.345838	0.293509	-1.17829	0.238682	0.345195	3604.5	2796.83	2904.19	2129.6
PF3D7_0322000	12429.2	-0.858905	0.262026	-3.27794	0.00104567	0.00370692	17623.5	14424.6	9351.52	8317.23
PF3D7_0322100	986.474	-0.866569	0.302278	-2.86679	0.00414652	0.0122452	1315.44	1231.74	612.538	786.171
PF3D7_0322200	241.944	0.466992	0.391355	1.19327	0.232764	0.33834	206.162	200.163	283.98	277.472
PF3D7_0322300	1864.02	-1.58256	0.271298	-5.83328	5.43492e-09	6.98914e-08	2794.49	2795.27	934.492	931.844
PF3D7_0322400	1348.91	0.294482	0.300744	0.979179	0.327492	0.44026	1012.85	1409.71	1421.55	1551.53
PF3D7_0322500	486.244	0.116298	0.426478	0.272693	0.785089	0.846734	339.834	594.258	680.231	330.654
PF3D7_0322600	136.059	1.31649	0.480015	2.7426	0.00609549	0.0168945	81.7996	74.3797	214.636	173.42
PF3D7_0322700	829.594	-0.241702	0.31826	-0.759449	0.447584	0.562661	957.654	841.542	883.309	635.873
PF3D7_0322800	41.4359	1.82334	0.795816	2.29115	0.0219546	0.0492975	13.3007	22.9759	57.7866	71.6803
PF3D7_0322900	7970.82	-0.74269	0.278373	-2.66797	0.0076312	0.0203863	11382.8	8575.47	6586.02	5339.02
PF3D7_0323000	616.141	0.156087	0.319628	0.488338	0.625311	0.72149	563.287	601.657	582.819	716.803
PF3D7_0323100	906.28	0.353046	0.295284	1.19561	0.231847	0.337397	798.71	793.643	1084.74	948.03
PF3D7_0323200	178.359	-1.19043	0.471778	-2.52329	0.0116261	0.0292305	188.871	307.254	115.573	101.74
PF3D7_0323300	158.21	-0.196491	0.464124	-0.423359	0.672033	0.759729	143.648	193.932	140.339	154.922
PF3D7_0323400	6799.19	-2.50078	0.266126	-9.397	5.61405e-21	3.93062e-19	10329.4	12784.3	2131.5	1951.55
PF3D7_0323500	1800.49	-0.682579	0.271392	-2.51511	0.0118996	0.0297994	2285.73	2151.56	1370.37	1394.3
PF3D7_0323600	443.166	-0.663221	0.354272	-1.87207	0.0611976	0.11602	552.646	535.066	402.855	282.097
PF3D7_0323700	2334.13	0.536689	0.284494	1.88647	0.0592316	0.113015	1951.88	1859.1	3183.22	2342.33
PF3D7_0323800	1273.96	-0.0772132	0.297437	-0.259595	0.795176	0.853595	1297.49	1319.75	1426.5	1052.08
PF3D7_0324800	212.154	2.61265	0.433881	6.02159	1.72715e-09	2.42523e-08	67.1688	52.572	425.97	302.907
PF3D7_0324900	2624.56	0.978807	0.317756	3.08037	0.0020674	0.00665078	2122.8	1410.88	2834.84	4129.71
PF3D7_0400100	2818.21	0.846316	0.309118	2.73784	0.00618446	0.0170937	2509.85	1520.3	3739.62	3503.08
PF3D7_0400200	8415.83	0.853694	0.303644	2.81149	0.00493121	0.0141481	7385.24	4608.42	12092.3	9577.41
PF3D7_0400300	337.398	2.05557	0.417469	4.92389	8.48409e-07	6.87593e-06	166.924	95.7979	652.163	434.706
PF3D7_0400400	90.3241	2.73015	0.614557	4.44247	8.89337e-06	5.63209e-05	24.6064	22.5865	99.0627	215.041
PF3D7_0401600	1566.44	0.152272	0.301387	0.505238	0.613392	0.710643	1546.21	1422.95	1953.19	1343.43
PF3D7_0401700	251.862	1.37653	0.395989	3.47619	0.000508585	0.00200608	146.973	133.572	407.808	319.093
PF3D7_0401800	5803.45	1.80349	0.317788	5.67512	1.38591e-08	1.65162e-07	2964.74	2206.08	11332.8	6710.2
PF3D7_0401900	64.4571	0.554141	0.646506	0.857132	0.391372	0.507827	43.8925	60.3605	72.646	80.9294
PF3D7_0402000	1126.29	-0.59744	0.294004	-2.03208	0.0421459	0.0854599	1429.17	1284.31	982.372	809.294
PF3D7_0402100	3336.62	-2.26088	0.289104	-7.82032	5.26913e-15	1.73606e-13	4859.43	6184.8	1312.58	989.65
PF3D7_0402200	4088.46	-1.84145	0.289063	-6.37042	1.88516e-10	3.16769e-09	6140.95	6647.44	2124.9	1440.54
PF3D7_0402300	1542.67	-4.08997	0.37467	-10.9162	9.64528e-28	1.47339e-25	2248.49	3582.68	226.193	113.301
PF3D7_0402400	8983.14	-1.63298	0.287817	-5.67368	1.39762e-08	1.66165e-07	12061.1	15112.7	5156.21	3602.51
PF3D7_0402800	89.6794	2.44505	0.618475	3.95335	7.70631e-05	0.000385392	21.2812	34.2692	201.428	101.74
PF3D7_0402900	101.879	-1.39729	0.581571	-2.40261	0.0162785	0.0382742	135.003	161.221	74.297	36.9963
PF3D7_0403100	641.43	-0.488416	0.325249	-1.50167	0.133183	0.219432	686.319	812.335	597.678	469.39
PF3D7_0403200	2217.99	1.94749	0.289358	6.73038	1.69219e-11	3.43965e-10	784.079	1042.09	3850.24	3195.55
PF3D7_0403300	115.467	0.915807	0.713824	1.28296	0.199506	0.300661	22.6113	137.077	186.568	115.613
PF3D7_0403400	1363.45	0.472198	0.280308	1.68456	0.0920727	0.162278	1118.59	1166.32	1677.46	1491.41
PF3D7_0403500	399.741	-0.797574	0.415821	-1.91807	0.0551021	0.106384	361.115	654.619	356.626	226.602
PF3D7_0403600	974.357	0.174316	0.317327	0.549324	0.582783	0.684166	1031.47	799.095	878.356	1188.51
PF3D7_0403700	3352.16	1.23408	0.283848	4.34769	1.37576e-05	8.2676e-05	2340.93	1659.72	4695.57	4712.4
PF3D7_0403800	1001.85	-0.788491	0.323797	-2.43514	0.0148862	0.035649	1226.99	1312.74	896.518	571.13
PF3D7_0403900	866.533	-0.565771	0.322678	-1.75336	0.0795398	0.143545	1042.11	1024.96	559.704	839.353
PF3D7_0404000	755.352	-0.649212	0.335437	-1.93542	0.052939	0.102838	744.842	1100.51	648.861	527.197
PF3D7_0404100	143.959	-0.233287	0.4993	-0.467229	0.640336	0.732894	136.998	173.293	99.0627	166.483
PF3D7_0404200	174.82	0.488545	0.437693	1.11618	0.264344	0.373057	144.313	146.423	186.568	221.978
PF3D7_0404300	2231.36	0.761847	0.306399	2.48645	0.0129025	0.0318984	2012.4	1299.89	3028.02	2585.11
PF3D7_0404400	523.991	-0.889934	0.341145	-2.60867	0.00908954	0.0236187	658.387	704.075	425.97	307.532
PF3D7_0404500	168.679	0.584951	0.471042	1.24183	0.214301	0.316801	120.372	148.759	153.547	252.037
PF3D7_0404600	1213.01	0.975933	0.293387	3.32644	0.000879628	0.00320854	734.201	900.344	1492.54	1724.95
PF3D7_0404700	5099.39	-0.527603	0.28463	-1.85364	0.0637901	0.119786	6978.24	5066.38	4593.21	3759.75
PF3D7_0404800	1023.74	-1.11335	0.289381	-3.84737	0.000119394	0.000567604	1415.86	1384.79	653.814	640.498
PF3D7_0404900	5015.82	-1.79016	0.307806	-5.81588	6.03147e-09	7.6586e-08	8313.63	7252.6	2818.33	1678.71
PF3D7_0405000	1533.6	1.19027	0.280684	4.24061	2.22908e-05	0.000126043	1016.84	852.835	2174.43	2090.29
PF3D7_0405100	5994.58	-0.16835	0.285937	-0.588767	0.556017	0.659223	7582.76	5105.72	5608.6	5681.24
PF3D7_0405200	2728.72	-1.10469	0.305632	-3.61444	0.000300997	0.00125919	4450.43	3001.67	1959.79	1502.97
PF3D7_0405300	249.929	1.22536	0.404491	3.02938	0.00245056	0.00772563	133.673	165.894	399.553	300.595
PF3D7_0405400	13702.3	0.910829	0.30325	3.00356	0.0026684	0.00833105	11763.2	7267.4	15828.6	19950.2
PF3D7_0405500	438.02	0.134146	0.346991	0.386598	0.699054	0.780667	361.78	473.148	452.386	464.766
PF3D7_0405600	856.533	-1.12326	0.298522	-3.76272	0.000168074	0.00076124	1124.58	1223.56	541.543	536.446
PF3D7_0405700	1897.12	2.15698	0.312757	6.89667	5.32343e-12	1.16676e-10	723.561	665.912	2367.6	3831.43
PF3D7_0405800	216.029	-1.25969	0.434329	-2.90031	0.00372797	0.0112396	252.714	357.1	138.688	115.613
PF3D7_0405900	6862.95	-0.910082	0.290737	-3.13026	0.00174653	0.00577707	10515.6	7403.31	5370.85	4162.08
PF3D7_0406000	3267.88	-0.923064	0.264696	-3.48726	0.000487997	0.001937	4584.77	3973.66	2281.74	2231.34
PF3D7_0406100	10634.5	0.477177	0.299218	1.59475	0.110769	0.188453	11082.8	6701.57	12595.8	12157.9
PF3D7_0406200	136481	2.57692	0.30396	8.47784	2.29412e-17	9.80058e-16	49751.4	28612.4	238773	228787
PF3D7_0406400	749.143	-0.727251	0.331402	-2.19447	0.0282018	0.0610151	1096.65	771.056	506.871	622
PF3D7_0406500	7149.79	0.690837	0.254561	2.71383	0.00665098	0.0181721	5498.53	5441.79	9306.94	8351.91
PF3D7_0406700	795.401	-0.985676	0.313601	-3.14309	0.00167175	0.00556625	1077.36	1035.47	460.642	608.126
PF3D7_0406800	827.161	-0.42696	0.316249	-1.35008	0.176992	0.275205	942.358	953.695	589.423	823.167
PF3D7_0406900	319.032	1.12387	0.361839	3.10599	0.00189642	0.00618362	194.856	206.394	430.923	443.955
PF3D7_0407000	161.282	-1.03281	0.489913	-2.10814	0.0350187	0.0733094	158.944	274.153	105.667	106.364
PF3D7_0407100	188.552	-1.79751	0.458475	-3.92064	8.83158e-05	0.000435191	240.744	345.028	87.5054	80.9294
PF3D7_0407200	594.399	0.728666	0.315131	2.31226	0.0207632	0.0470205	460.871	433.816	708.298	774.61
PF3D7_0407300	278.624	1.03069	0.456721	2.2567	0.0240265	0.0531486	122.367	243.778	463.944	284.409
PF3D7_0407400	249.244	0.810653	0.444005	1.82577	0.0678846	0.126182	129.017	232.875	371.485	263.598
PF3D7_0407500	134.621	-0.0309128	0.497672	-0.0621147	0.950471	0.96502	108.401	163.557	137.037	129.487
PF3D7_0407600	125.487	2.62586	0.507717	5.1719	2.31722e-07	2.13549e-06	32.5868	37.3845	249.308	182.669
PF3D7_0407700	3432.54	-0.272209	0.26227	-1.0379	0.299319	0.410464	3981.58	3529.33	3067.64	3151.62
PF3D7_0407800	7563.96	-0.00555781	0.281946	-0.0197123	0.984273	0.989179	8991.97	6165.72	7513.91	7584.24
PF3D7_0407900	2291.39	-2.12981	0.291187	-7.31424	2.58845e-13	6.86758e-12	3833.28	3629.8	997.231	705.241
PF3D7_0408000	725.478	-2.49717	0.342912	-7.28223	3.28347e-13	8.53195e-12	1109.28	1354.02	175.011	263.598
PF3D7_0408100	554.574	-0.878097	0.32168	-2.72972	0.00633872	0.0174323	703.61	733.282	404.506	376.9
PF3D7_0408200	294.875	-0.29493	0.390111	-0.756016	0.44964	0.56426	295.277	355.153	307.094	221.978
PF3D7_0408300	1670.48	0.222294	0.282754	0.786175	0.431765	0.547692	1687.86	1396.08	1685.72	1912.24
PF3D7_0408400	233.176	-0.569725	0.426143	-1.33693	0.181244	0.280261	265.35	292.846	231.146	143.361
PF3D7_0408500	1615.09	0.352283	0.298383	1.18064	0.237747	0.344233	1671.24	1167.1	1793.04	1829
PF3D7_0408600	701.95	0.807394	0.331985	2.43202	0.0150149	0.0358892	495.453	524.552	714.903	1072.89
PF3D7_0408700	524.065	3.57393	0.343258	10.4118	2.19012e-25	2.40008e-23	85.7898	76.7162	835.429	1098.33
PF3D7_0408900	1066.78	-0.78707	0.319273	-2.4652	0.0136938	0.0333964	1451.78	1251.6	939.445	624.312
PF3D7_0409000	199.455	0.402213	0.467094	0.861097	0.389184	0.505509	137.663	206.394	287.282	166.483
PF3D7_0409100	4217.09	0.811927	0.25744	3.15385	0.00161132	0.00539712	2954.76	3166.78	5474.87	5271.97
PF3D7_0409200	3166.38	0.685833	0.290228	2.36308	0.0181236	0.0419279	2619.58	2234.89	3221.19	4589.85
PF3D7_0409300	579.514	0.574009	0.321659	1.78453	0.0743377	0.135577	422.299	508.975	711.6	675.182
PF3D7_0409400	1875	0.777582	0.28025	2.7746	0.00552697	0.0155912	1477.05	1285.87	2149.66	2587.43
PF3D7_0409500	1061.05	-0.731407	0.29956	-2.4416	0.0146222	0.0351672	1360.67	1289.38	898.169	695.992
PF3D7_0409600	3635.55	0.14158	0.278308	0.508717	0.610951	0.708979	3934.36	2980.25	3569.56	4058.03
PF3D7_0409700	601.203	0.657965	0.325075	2.02404	0.0429663	0.0867761	414.983	517.153	681.882	790.795
PF3D7_0409800	2968.09	-0.78891	0.298132	-2.64617	0.00814079	0.021497	3133.66	4387.23	2471.61	1879.87
PF3D7_0409900	668.581	-0.0204191	0.367598	-0.0555474	0.955702	0.96867	631.12	716.926	868.45	457.829
PF3D7_0410000	4289.36	1.23129	0.274392	4.48734	7.21192e-06	4.68496e-05	2556.4	2569.41	6879.91	5151.73
PF3D7_0410300	1799.96	0.218704	0.308847	0.70813	0.478865	0.590932	2013.07	1314.69	1786.43	2085.67
PF3D7_0410400	820.464	-0.35703	0.321067	-1.11201	0.266134	0.374848	887.825	953.695	589.423	850.914
PF3D7_0410500	123.77	-0.726803	0.502083	-1.44757	0.147736	0.238598	145.643	163.168	100.714	85.5539
PF3D7_0410600	1988.54	-0.13778	0.274633	-0.501687	0.615888	0.712412	2041.66	2124.3	1730.3	2057.92
PF3D7_0410700	3347.05	0.138288	0.259416	0.533073	0.593983	0.694243	3217.45	3155.88	3419.31	3595.58
PF3D7_0410800	5975.69	0.129803	0.257951	0.503206	0.614819	0.711666	6114.35	5300.04	6224.44	6263.93
PF3D7_0410900	350.194	0.78085	0.35889	2.17574	0.0295749	0.0634412	260.695	254.293	397.902	487.888
PF3D7_0411000	2182.09	2.3674	0.275792	8.58402	9.16173e-18	4.16075e-16	782.084	635.537	3719.8	3590.95
PF3D7_0411100	162.183	-0.716541	0.540889	-1.32475	0.185255	0.283937	111.726	291.288	125.479	120.238
PF3D7_0411200	431.456	1.35925	0.373364	3.64055	0.000272058	0.00115344	238.748	244.557	465.595	776.922
PF3D7_0411300	479.472	0.516224	0.367236	1.4057	0.159813	0.253259	470.846	318.158	472.199	656.684
PF3D7_0411400	349.114	0.550881	0.369581	1.49055	0.136078	0.223225	244.069	322.442	450.735	379.212
PF3D7_0411800	704.994	0.0173105	0.31229	0.0554307	0.955795	0.96867	744.177	656.955	648.861	769.985
PF3D7_0411900	2077.81	0.756444	0.284898	2.65514	0.00792751	0.0210219	1751.04	1340.39	2768.8	2451
PF3D7_0412000	2898.95	0.264977	0.290166	0.913192	0.361142	0.477074	3111.71	2156.23	3298.79	3029.07
PF3D7_0412100	490.631	-0.833611	0.34522	-2.41472	0.0157471	0.0372507	709.595	547.138	321.954	383.836
PF3D7_0412300	135.29	-0.709473	0.598185	-1.18604	0.235605	0.342075	86.4549	249.62	128.782	76.3048
PF3D7_0412400	1553.4	-0.802708	0.382538	-2.09838	0.0358719	0.0747851	2683.43	1267.96	1395.13	867.1
PF3D7_0412700	695.535	-0.743279	0.353906	-2.10022	0.0357097	0.0744777	1097.98	644.494	544.845	494.825
PF3D7_0413400	127.276	1.49895	0.524179	2.85962	0.00424154	0.0124893	83.7947	49.4566	158.5	217.353
PF3D7_0413500	2706.06	-2.08587	0.290278	-7.18577	6.68288e-13	1.70143e-11	4769.65	3993.14	1192.05	869.412
PF3D7_0413600	10367.7	-0.0674917	0.301058	-0.224181	0.822616	0.871728	12979.5	8240.56	8909.04	11341.7
PF3D7_0413700	2287.74	-1.72709	0.296888	-5.81733	5.97945e-09	7.61172e-08	3528.69	3501.69	1269.65	850.914
PF3D7_0413800	105.52	-1.49675	0.61659	-2.42746	0.0152049	0.0362058	97.7605	213.014	39.6251	71.6803
PF3D7_0413900	1972.34	-0.552167	0.299068	-1.84629	0.0648497	0.121617	2738.62	1951.4	1439.71	1759.64
PF3D7_0414000	1975.41	-0.178687	0.304823	-0.586199	0.557742	0.66077	2303.69	1890.26	1492.54	2215.15
PF3D7_0414100	212.805	1.00515	0.458488	2.19232	0.0283562	0.0613228	105.741	176.408	224.542	344.528
PF3D7_0414200	325.927	-2.39375	0.424443	-5.63975	1.70295e-08	1.99642e-07	398.357	696.287	95.7606	113.301
PF3D7_0414300	447.098	-1.50081	0.391721	-3.83132	0.000127458	0.000598801	472.177	848.551	217.938	249.725
PF3D7_0414500	1006.19	1.68101	0.294447	5.70904	1.13613e-08	1.38005e-07	509.419	447.446	1433.11	1634.77
PF3D7_0414600	1757.12	-0.492748	0.316729	-1.55574	0.11977	0.201111	2499.88	1608.31	1287.82	1632.46
PF3D7_0414700	2039.81	-1.4753	0.285348	-5.17019	2.33856e-07	2.15122e-06	2966.73	3035.94	1231.68	924.907
PF3D7_0414800	1336.85	-3.21319	0.359485	-8.9383	3.95217e-19	2.13884e-17	1872.75	2956.49	328.558	189.606
PF3D7_0414900	7949.8	-1.58127	0.297873	-5.30853	1.10513e-07	1.09021e-06	13249.5	10587.2	4829.31	3133.12
PF3D7_0415000	416.933	-0.829168	0.359823	-2.30438	0.0212014	0.0479051	446.24	620.739	307.094	293.658
PF3D7_0415100	119.415	1.59574	0.639127	2.49675	0.0125339	0.0310636	25.2714	93.0719	222.891	136.424
PF3D7_0415200	523.781	-0.755186	0.327879	-2.30325	0.021265	0.0480272	639.766	675.258	361.579	418.52
PF3D7_0415300	4348.33	0.707113	0.279991	2.52549	0.0115537	0.0290631	3753.47	2854.85	5910.74	4874.26
PF3D7_0415400	1657.89	-0.320059	0.346525	-0.923627	0.355681	0.470847	1489.02	2194.39	1882.19	1065.96
PF3D7_0415500	1806.07	0.338944	0.282783	1.1986	0.230683	0.336188	1786.96	1403.48	2063.81	1970.05
PF3D7_0415600	97.1075	-0.765927	0.563032	-1.36036	0.173716	0.271115	105.076	139.024	61.0887	83.2416
PF3D7_0415700	137.577	-1.6603	0.673127	-2.46655	0.0136422	0.0332866	110.396	308.812	105.667	25.4349
PF3D7_0415800	603.73	-1.36685	0.350246	-3.90253	9.51937e-05	0.000464092	762.133	979.397	402.855	270.535
PF3D7_0415900	12543.2	0.111129	0.288505	0.38519	0.700097	0.781485	14147.3	9975.05	14727.3	11323.2
PF3D7_0416000	6990.48	1.22658	0.292527	4.19305	2.75233e-05	0.000152803	4810.22	3562.82	11410.4	8178.49
PF3D7_0416100	2712.28	0.857817	0.304312	2.81888	0.0048192	0.01389	2239.85	1617.66	2905.84	4085.78
PF3D7_0416200	676.972	0.390855	0.401794	0.972773	0.330666	0.443557	617.155	556.095	1081.43	453.204
PF3D7_0416300	1129.46	0.139913	0.291555	0.479886	0.631308	0.726415	1145.19	1003.93	1094.64	1274.06
PF3D7_0416400	6810.04	0.661756	0.296202	2.23414	0.0254742	0.0558813	6424.26	4127.1	9021.31	7667.48
PF3D7_0416500	902.863	-0.441075	0.294955	-1.4954	0.13481	0.221382	990.906	1088.44	752.877	779.234
PF3D7_0416600	392.286	0.338846	0.47692	0.710488	0.477401	0.590073	192.196	500.797	566.308	309.844
PF3D7_0416700	498.651	-1.97873	0.359958	-5.49712	3.8604e-08	4.185e-07	841.272	748.08	160.151	245.1
PF3D7_0416800	7541.84	-0.0957781	0.332516	-0.28804	0.773316	0.836722	9444.86	6141.58	9244.2	5336.71
PF3D7_0416900	581.852	0.130104	0.322598	0.403301	0.686727	0.771015	530.7	581.018	665.371	550.32
PF3D7_0417000	134.564	2.28185	0.488622	4.66997	3.01238e-06	2.15701e-05	41.8974	49.8461	247.657	198.855
PF3D7_0417100	59.7219	0.119747	0.678653	0.176448	0.859942	0.90039	43.8925	70.4854	64.3908	60.1189
PF3D7_0417200	990.246	-0.858119	0.334167	-2.56794	0.0102306	0.0261391	1461.75	1089.6	556.402	853.227
PF3D7_0417300	1374.47	-0.257388	0.323456	-0.795744	0.426181	0.542793	1628.68	1363.37	954.304	1551.53
PF3D7_0417400	3748.83	0.286563	0.26671	1.07444	0.282627	0.392594	3097.74	3657.84	4350.5	3889.23
PF3D7_0417500	3272.39	-0.598823	0.272321	-2.19896	0.0278808	0.0604503	4407.87	3476.37	2597.09	2608.24
PF3D7_0417600	402.748	0.436252	0.364353	1.19733	0.231177	0.336712	376.411	309.201	541.543	383.836
PF3D7_0417700	416.18	1.28134	0.349916	3.66185	0.0002504	0.00106881	212.812	272.206	622.444	557.256
PF3D7_0417800	1189.2	-0.307799	0.307055	-1.00242	0.316139	0.428455	1435.82	1194.36	896.518	1230.13
PF3D7_0417900	144.613	2.8987	0.489687	5.9195	3.22922e-09	4.29512e-08	29.2616	38.9422	290.584	219.665
PF3D7_0418000	765.554	0.897904	0.30978	2.89852	0.00374929	0.0112702	552.646	516.374	883.309	1109.89
PF3D7_0418100	1640.85	2.03505	0.273782	7.43312	1.06069e-13	2.93787e-12	621.145	665.912	2575.63	2700.73
PF3D7_0418200	3906.27	0.494456	0.26134	1.892	0.0584906	0.111925	3381.71	3105.64	4816.1	4321.63
PF3D7_0418300	28108.1	0.800088	0.32689	2.44757	0.0143821	0.0348057	25233.5	15784.1	44421.4	26993.4
PF3D7_0418400	231.365	-0.567519	0.429385	-1.3217	0.186268	0.284883	233.428	318.158	151.896	221.978
PF3D7_0418500	343.014	-0.861024	0.364325	-2.36334	0.0181111	0.0419184	442.25	441.994	219.589	268.223
PF3D7_0418600	1141.91	-0.75875	0.295558	-2.56718	0.0102529	0.0261828	1433.16	1438.92	951.002	744.55
PF3D7_0418700	1454.59	0.271195	0.294647	0.920407	0.35736	0.472698	1411.87	1223.95	1372.02	1810.51
PF3D7_0418800	133.49	1.71157	0.499177	3.42877	0.000606314	0.00233851	51.2079	73.2114	178.313	231.227
PF3D7_0418900	917.478	0.88761	0.307306	2.88836	0.00387258	0.01157	655.727	631.254	1018.69	1364.24
PF3D7_0419000	182.987	0.728797	0.465091	1.567	0.117115	0.197501	141.653	133.182	163.453	293.658
PF3D7_0419100	209.74	-0.563421	0.434066	-1.29801	0.194285	0.294023	240.078	259.355	133.735	205.792
PF3D7_0419200	149.335	0.304837	0.606161	0.502898	0.615036	0.711753	85.1248	182.639	250.959	78.6171
PF3D7_0419300	624.566	-0.231296	0.319647	-0.723598	0.469313	0.582424	642.426	707.191	630.699	517.948
PF3D7_0419400	1197.76	-1.15615	0.320848	-3.60343	0.000314041	0.00130725	1923.29	1385.56	860.195	622
PF3D7_0419500	657.902	-0.613561	0.32749	-1.87352	0.060996	0.115681	772.108	820.513	604.283	434.706
PF3D7_0419600	8403.27	0.930719	0.301632	3.08561	0.00203134	0.00654732	6686.95	4880.63	13226.5	8818.99
PF3D7_0419700	1370.29	-0.843847	0.340653	-2.47714	0.0132439	0.0324878	1425.18	2096.26	1215.17	744.55
PF3D7_0419800	934.101	-0.567938	0.37642	-1.50879	0.131353	0.217006	899.796	1332.99	997.231	506.387
PF3D7_0419900	3463.36	-0.613238	0.262821	-2.33329	0.0196329	0.0448639	3915.74	4461.22	2757.25	2719.23
PF3D7_0420000	3605.12	0.214387	0.277247	0.773271	0.439362	0.554996	3281.96	3392.26	3302.09	4444.18
PF3D7_0420100	2451.66	1.285	0.267672	4.80064	1.58162e-06	1.20437e-05	1477.71	1376.22	3678.53	3274.17
PF3D7_0420200	222.765	0.992585	0.424841	2.33637	0.0194722	0.044557	152.294	145.255	232.797	360.714
PF3D7_0420300	10548.2	1.00305	0.282986	3.54454	0.000393306	0.00160279	7743.03	6302.8	16432.9	11713.9
PF3D7_0420400	669.865	-0.0468478	0.307975	-0.152115	0.879096	0.913261	698.954	662.407	640.606	677.494
PF3D7_0420500	141.653	-0.152367	0.615736	-0.247454	0.804557	0.85982	62.5135	235.6	155.198	113.301
PF3D7_0420600	1327.44	0.788672	0.339905	2.32027	0.0203263	0.0462386	734.866	1211.88	1977.95	1385.05
PF3D7_0421300	450.304	2.81536	0.395217	7.12359	1.05151e-12	2.5607e-11	144.978	79.8316	665.371	911.033
PF3D7_0421700	109.11	3.81608	0.7215	5.28909	1.22927e-07	1.20794e-06	3.32519	24.923	250.959	157.234
PF3D7_0421900	129.111	3.04231	0.523782	5.80834	6.30944e-09	7.9714e-08	19.9511	35.4374	222.891	238.164
PF3D7_0422000	1450.26	0.319646	0.281076	1.13722	0.255447	0.363348	1299.48	1280.42	1477.69	1743.45
PF3D7_0422100	1334.13	-1.39972	0.320741	-4.36402	1.27692e-05	7.75535e-05	1773.65	2098.21	898.169	566.505
PF3D7_0422200	3107.67	1.55205	0.286894	5.40982	6.30884e-08	6.5438e-07	1325.42	1834.57	4276.21	4994.5
PF3D7_0422300	20544.9	2.48882	0.323805	7.68617	1.51607e-14	4.68866e-13	8008.38	4419.94	40018	29733.4
PF3D7_0422400	6693.56	-0.735846	0.260454	-2.82524	0.00472452	0.0137012	9111.68	7617.88	5114.94	4929.75
PF3D7_0422500	2972.28	1.04196	0.269965	3.85962	0.000113563	0.000543142	2142.09	1745	3985.62	4016.41
PF3D7_0422600	58.1052	-1.33236	0.807858	-1.64925	0.0990971	0.172556	64.5086	100.86	11.5573	55.4944
PF3D7_0422700	1294.91	1.12088	0.320565	3.49657	0.000471287	0.00187807	988.911	642.936	1580.05	1967.74
PF3D7_0422800	566.883	-1.22455	0.340213	-3.59938	0.000318983	0.00132345	682.328	906.186	371.485	307.532
PF3D7_0422900	350.186	0.288443	0.356325	0.809494	0.418231	0.534424	313.233	316.99	356.626	413.896
PF3D7_0423000	535.416	-1.10172	0.33168	-3.32162	0.000894958	0.00325974	658.387	802.599	350.022	330.654
PF3D7_0423100	1977.84	-0.58802	0.278634	-2.11037	0.0348266	0.0730411	2358.22	2391.44	1406.69	1755.01
PF3D7_0423200	703.354	-0.730511	0.337293	-2.16581	0.0303259	0.0647766	695.629	1059.62	544.845	513.323
PF3D7_0423300	1461.72	-1.33544	0.299359	-4.461	8.15792e-06	5.23207e-05	2084.89	2104.44	970.815	686.743
PF3D7_0423400	2028.77	-0.765531	0.319564	-2.39555	0.0165954	0.0388924	2631.55	2480.23	1900.35	1102.95
PF3D7_0423500	4659.79	0.452561	0.345859	1.30851	0.190699	0.289989	5199.26	2672.22	6358.17	4409.49
PF3D7_0423600	2137.08	1.35455	0.266652	5.07984	3.77757e-07	3.3467e-06	1209.04	1193.97	2986.74	3158.56
PF3D7_0423700	5214.44	-0.14227	0.30458	-0.467101	0.640428	0.732894	5951.42	4989.67	3777.59	6139.07
PF3D7_0423800	2404.22	-0.947069	0.323424	-2.92826	0.00340868	0.01037	2872.96	3461.57	2086.92	1195.44
PF3D7_0423900	415.817	-0.816527	0.396231	-2.06073	0.0393285	0.0805915	398.357	663.186	356.626	245.1
PF3D7_0424000	500.381	0.664272	0.395158	1.68103	0.0927571	0.16315	355.13	420.187	823.872	402.334
PF3D7_0424100	1649.87	-0.898383	0.34108	-2.63394	0.00844008	0.0221711	1794.94	2502.04	1467.78	834.728
PF3D7_0424200	1398.83	-3.43519	0.323101	-10.6319	2.11671e-26	2.73599e-24	2421.4	2702.98	290.584	180.357
PF3D7_0424300	2547.14	-1.0945	0.320031	-3.41999	0.000626245	0.00240251	3897.78	3043.72	2030.79	1216.25
PF3D7_0424400	249.586	0.820514	0.410801	1.99735	0.0457869	0.0914469	187.541	174.072	384.694	252.037
PF3D7_0424500	2327.67	-1.3611	0.296473	-4.59098	4.4118e-06	3.05074e-05	2799.81	3902.79	1438.06	1170.01
PF3D7_0424600	14899.4	-3.11909	0.308936	-10.0962	5.73954e-24	5.67314e-22	23395.3	30054.1	3845.28	2303.02
PF3D7_0424700	3059.38	1.31064	0.307465	4.26274	2.01937e-05	0.000116073	2021.71	1495.77	5223.91	3496.15
PF3D7_0424800	1430.36	-2.96023	0.313956	-9.42878	4.1488e-21	3.16881e-19	2069.6	3000.89	343.417	307.532
PF3D7_0424900	4769.87	-2.83206	0.313188	-9.0427	1.52852e-19	9.17293e-18	8201.91	8531.46	1497.5	848.602
PF3D7_0425100	30.84	-0.997347	1.10292	-0.904276	0.365849	0.481652	9.31052	72.4325	11.5573	30.0595
PF3D7_0425200	46.2396	-1.29856	0.800769	-1.62163	0.104882	0.180508	43.8925	87.2306	21.4636	32.3717
PF3D7_0425500	22.7043	-0.306182	1.02095	-0.299899	0.764254	0.829905	25.2714	24.923	19.8125	20.8104
PF3D7_0425900	114.923	1.63834	0.50851	3.22184	0.0012737	0.00438323	60.5184	51.4037	176.662	171.108
PF3D7_0426000	259.091	2.17305	0.429719	5.05691	4.26098e-07	3.72909e-06	115.716	73.2114	505.22	342.216
PF3D7_0500100	2509.96	1.29623	0.284468	4.55667	5.197e-06	3.5071e-05	1673.23	1232.91	3723.11	3410.59
PF3D7_0500300	81.7911	1.56247	0.610553	2.55911	0.0104941	0.0267312	44.5575	38.5528	158.5	85.5539
PF3D7_0500600	210.404	-0.705255	0.443416	-1.5905	0.111721	0.189817	310.572	210.677	135.386	184.981
PF3D7_0500800	12183	-1.19107	0.304832	-3.90729	9.33364e-05	0.000456588	16527.5	17358.9	5460.01	9385.49
PF3D7_0500900	902.673	-1.35974	0.308428	-4.40863	1.04025e-05	6.47397e-05	1360.67	1236.42	442.48	571.13
PF3D7_0501000	2743.27	-0.824005	0.264139	-3.11959	0.00181102	0.00595912	3639.75	3372.79	2027.48	1933.06
PF3D7_0501100	8371.88	-1.29377	0.257	-5.03412	4.80051e-07	4.14373e-06	11596.3	12190.5	5205.75	4495.05
PF3D7_0501200	2787.94	-0.842109	0.284183	-2.96326	0.00304398	0.00936795	3547.97	3612.28	2319.72	1671.77
PF3D7_0501300	10666	-1.08324	0.416525	-2.60066	0.00930454	0.0240781	18893	10094.2	10046.6	3630.26
PF3D7_0501400	7399.98	-4.38149	0.290355	-15.0901	1.88169e-51	3.16186e-48	16631.3	11614.9	736.366	617.375
PF3D7_0501500	5076.5	-1.71718	0.283185	-6.06382	1.32923e-09	1.8982e-08	7205.68	8366.74	2758.9	1974.68
PF3D7_0501600	4989.38	-2.1827	0.257228	-8.48545	2.14893e-17	9.25878e-16	8332.92	8021.71	1748.46	1854.44
PF3D7_0501700	103.578	1.92462	0.577742	3.33128	0.000864471	0.00316011	34.5819	51.7932	214.636	113.301
PF3D7_0501800	3139.72	-0.761961	0.285437	-2.66945	0.00759754	0.0203179	4593.41	3307.75	2451.8	2205.9
PF3D7_0501900	278.985	-1.03445	0.428868	-2.41204	0.0158636	0.0374911	266.015	483.662	188.219	178.045
PF3D7_0502000	502.59	-0.61169	0.431435	-1.4178	0.156249	0.248784	448.9	767.551	546.496	247.413
PF3D7_0502100	267.111	-1.06737	0.405192	-2.63424	0.00843252	0.0221629	306.582	417.071	189.87	154.922
PF3D7_0502200	472.297	-0.638814	0.355117	-1.79888	0.072037	0.132199	470.846	679.542	389.647	349.152
PF3D7_0502300	75.0425	1.80307	0.608468	2.9633	0.00304362	0.00936795	38.5722	28.4278	110.62	122.55
PF3D7_0502400	2134.13	0.175004	0.281089	0.622593	0.533552	0.639267	1952.55	2058.1	2555.82	1970.05
PF3D7_0502500	126.041	1.82939	0.542488	3.37222	0.000745652	0.00279259	39.2372	71.2643	241.053	152.61
PF3D7_0502600	181.57	0.771899	0.438533	1.76018	0.0783767	0.141663	116.382	151.485	217.938	240.476
PF3D7_0502700	119.834	0.566226	0.506435	1.11806	0.26354	0.372235	101.086	91.9037	122.177	164.171
PF3D7_0502800	63.5835	-1.92141	0.730012	-2.63203	0.00848772	0.0222731	74.4842	127.341	36.323	16.1859
PF3D7_0502900	1247.65	-0.322737	0.405206	-0.796477	0.425755	0.542525	1568.82	1202.54	607.585	1611.65
PF3D7_0503000	2469.16	0.315555	0.283878	1.11159	0.266315	0.374998	2533.13	1867.67	2666.44	2809.4
PF3D7_0503100	537.271	-0.797699	0.354256	-2.25176	0.0243377	0.0536217	535.355	828.691	401.204	383.836
PF3D7_0503200	569.06	-0.0692024	0.349296	-0.198119	0.842952	0.886987	470.846	694.729	615.84	494.825
PF3D7_0503300	2093.79	-0.931651	0.33378	-2.79121	0.00525113	0.0149216	3479.48	2016.82	1662.6	1216.25
PF3D7_0503400	12069	-0.912508	0.258389	-3.53153	0.000413158	0.00167962	17229.1	14298.4	8583.78	8164.62
PF3D7_0503500	830.06	0.675048	0.299774	2.25186	0.0243313	0.0536217	629.79	648.388	946.049	1096.01
PF3D7_0503600	3182.34	-1.29651	0.270143	-4.79934	1.5919e-06	1.21038e-05	4808.22	4237.3	1690.67	1993.17
PF3D7_0503800	4206.47	-0.719188	0.270834	-2.65545	0.00792018	0.0210219	5871.61	4595.96	3095.71	3262.61
PF3D7_0503900	97.7928	-0.440565	0.558908	-0.78826	0.430545	0.546694	97.7605	126.952	69.3439	97.1152
PF3D7_0504000	1582.06	-1.60318	0.277897	-5.76898	7.97513e-09	9.97584e-08	2487.24	2274.23	799.106	767.673
PF3D7_0504100	558.278	-0.408816	0.319938	-1.2778	0.201321	0.302582	610.504	663.186	485.407	474.015
PF3D7_0504200	1535.89	0.588353	0.298171	1.97321	0.0484721	0.0958603	1123.91	1330.66	2128.2	1560.78
PF3D7_0504300	113.238	1.31574	0.637231	2.06478	0.0389442	0.079934	27.2665	102.029	173.36	150.297
PF3D7_0504400	1697.83	-0.355256	0.281567	-1.26171	0.207053	0.309261	2098.19	1713.46	1439.71	1539.97
PF3D7_0504500	601.968	2.04297	0.333814	6.12007	9.35315e-10	1.38267e-08	214.807	254.682	823.872	1114.51
PF3D7_0504600	2428.19	0.230491	0.311895	0.739003	0.459905	0.573717	2781.19	1688.53	2491.43	2751.6
PF3D7_0504700	1354.07	2.37569	0.287005	8.27752	1.25763e-16	4.83947e-15	392.372	482.105	2308.16	2233.65
PF3D7_0504800	2083.02	0.444169	0.305004	1.45627	0.145317	0.235545	1820.87	1707.62	1873.94	2929.64
PF3D7_0504900	1766.52	1.12752	0.312635	3.60652	0.000310329	0.00129394	1298.82	919.815	2024.18	2823.28
PF3D7_0505000	393.167	1.43752	0.36682	3.91888	8.89619e-05	0.000437512	218.797	204.836	462.293	686.743
PF3D7_0505100	2036.56	-0.191807	0.272115	-0.704874	0.480889	0.592559	2233.2	2111.06	2030.79	1771.2
PF3D7_0505200	1176.47	-0.061991	0.289277	-0.214297	0.830316	0.877857	1097.98	1304.95	1114.46	1188.51
PF3D7_0505300	145.023	-1.7418	0.543991	-3.20189	0.0013653	0.00465662	176.235	271.427	90.8075	41.6208
PF3D7_0505400	945.696	-0.372198	0.325626	-1.14302	0.253028	0.361291	1271.55	862.181	738.017	911.033
PF3D7_0505500	3560.06	-0.477744	0.277514	-1.72151	0.0851576	0.151957	4689.84	3598.26	2782.01	3170.12
PF3D7_0505600	251.184	-1.21926	0.406538	-2.99914	0.00270746	0.00843009	328.528	375.014	171.709	129.487
PF3D7_0505700	1260.58	0.340092	0.302842	1.123	0.261437	0.369782	1300.15	925.657	1373.67	1442.85
PF3D7_0505800	3474.44	-0.39996	0.312385	-1.28034	0.200425	0.301594	4970.49	2936.63	3176.61	2814.03
PF3D7_0505900	1492.14	0.10411	0.356683	0.291885	0.770374	0.834484	1581.46	1293.66	1017.04	2076.42
PF3D7_0506000	150.295	-0.152199	0.521506	-0.291845	0.770405	0.834484	100.421	215.74	148.594	136.424
PF3D7_0506100	1010.9	-1.27827	0.320057	-3.99387	6.50048e-05	0.000330999	1226.33	1637.91	675.277	504.074
PF3D7_0506200	385.713	0.249311	0.362348	0.688042	0.491426	0.602012	301.927	403.052	454.037	383.836
PF3D7_0506300	523.803	-0.331509	0.345483	-0.959553	0.33728	0.451109	560.626	607.888	549.798	376.9
PF3D7_0506400	204.593	-0.762395	0.439993	-1.73274	0.0831416	0.148781	206.827	308.033	160.151	143.361
PF3D7_0506500	1548.86	-0.411375	0.305902	-1.34479	0.178692	0.277165	1777.64	1757.07	1058.32	1602.4
PF3D7_0506700	983.542	-0.396737	0.318893	-1.24411	0.213459	0.315835	1276.21	961.094	970.815	726.052
PF3D7_0506800	2026.34	0.312474	0.293015	1.06641	0.286239	0.396301	1813.56	1800.69	1845.87	2645.23
PF3D7_0506900	11541.6	-0.764079	0.286944	-2.66282	0.00774897	0.0206462	17451.2	11605.6	8057.1	9052.53
PF3D7_0507000	53.6864	0.929047	0.712543	1.30385	0.192286	0.291874	26.6015	47.1201	69.3439	71.6803
PF3D7_0507100	13632.8	-0.0556319	0.301228	-0.184683	0.853477	0.89567	16907.2	10883.6	11521	15219.3
PF3D7_0507200	500.68	-0.445608	0.334132	-1.33363	0.182326	0.281049	637.771	517.153	417.714	430.082
PF3D7_0507300	853.797	-2.0166	0.330616	-6.09952	1.0639e-09	1.55003e-08	1337.39	1403.09	411.11	263.598
PF3D7_0507400	583.427	-2.58929	0.361441	-7.16379	7.84744e-13	1.98789e-11	785.409	1215.39	161.802	171.108
PF3D7_0507500	7216.21	-1.74215	0.275159	-6.33141	2.42928e-10	3.98892e-09	11255.1	10969.2	3851.89	2788.59
PF3D7_0507600	659.503	0.448657	0.313764	1.42992	0.152741	0.244667	609.174	506.638	754.528	767.673
PF3D7_0507700	1636.26	-0.677004	0.311509	-2.1733	0.0297576	0.0636976	2404.11	1621.94	1117.76	1401.23
PF3D7_0507800	6846.48	0.429971	0.265778	1.61779	0.105709	0.18156	6494.09	5174.25	8195.79	7521.81
PF3D7_0507900	305.841	-0.928649	0.382041	-2.43076	0.0150673	0.0359461	419.639	381.634	181.615	240.476
PF3D7_0508000	5102.06	-2.83109	0.294117	-9.62571	6.22746e-22	4.98295e-20	10534.9	7357.35	1107.85	1408.17
PF3D7_0508100	7605.54	-1.06036	0.287505	-3.68813	0.00022591	0.00097752	12265.3	8296.64	4588.25	5271.97
PF3D7_0508200	2499.72	0.550418	0.284351	1.9357	0.0529044	0.102811	2200.61	1855.99	2575.63	3366.66
PF3D7_0508300	819.4	-1.88232	0.307072	-6.1299	8.79339e-10	1.30375e-08	1219.68	1359.08	368.183	330.654
PF3D7_0508400	392.256	-0.739093	0.37495	-1.97118	0.0487037	0.0962428	590.553	390.591	275.725	312.156
PF3D7_0508500	4445.44	-0.36685	0.316338	-1.15968	0.246181	0.353661	6076.45	3937.84	3145.24	4622.22
PF3D7_0508600	920.809	0.666054	0.340495	1.95613	0.0504497	0.0991748	887.16	537.013	1010.44	1248.62
PF3D7_0508700	1706.71	0.439466	0.274643	1.60013	0.109569	0.18698	1504.31	1392.96	1862.38	2067.17
PF3D7_0508800	4072.72	-1.74324	0.258228	-6.75078	1.47056e-11	3.03606e-10	6238.05	6306.3	1915.21	1831.32
PF3D7_0508900	5599.22	-0.448546	0.262868	-1.70635	0.0879422	0.156318	7094.62	5831.21	4774.82	4696.21
PF3D7_0509000	2585.28	-0.422775	0.290637	-1.45465	0.145767	0.236046	3143.63	2777.75	1827.71	2592.05
PF3D7_0509100	2155.07	-1.51642	0.301493	-5.0297	4.91239e-07	4.23177e-06	3499.43	2890.29	1324.14	906.409
PF3D7_0509200	82.5264	1.74916	0.650474	2.68906	0.00716531	0.019326	20.6162	54.5191	113.922	141.048
PF3D7_0509300	547.578	1.55613	0.334355	4.65414	3.25341e-06	2.32301e-05	240.078	315.432	871.752	763.048
PF3D7_0509400	3934.36	1.3845	0.270966	5.10952	3.22973e-07	2.89699e-06	2167.36	2191.67	6397.8	4980.62
PF3D7_0509500	106.355	-0.860273	0.53124	-1.61937	0.105368	0.181037	129.682	144.476	72.646	78.6171
PF3D7_0509600	1930.66	-0.0394553	0.31336	-0.12591	0.899803	0.927588	2034.35	1878.18	1444.66	2365.45
PF3D7_0509700	302.735	1.29832	0.43189	3.00614	0.00264591	0.00827935	168.919	180.303	279.027	582.691
PF3D7_0509800	1351.75	0.645269	0.281289	2.29397	0.0217922	0.0489765	1113.94	995.363	1713.78	1583.9
PF3D7_0509900	114.038	-1.16896	0.525329	-2.22519	0.0260683	0.0569863	168.919	147.202	77.5991	62.4312
PF3D7_0510000	513.952	0.893995	0.34429	2.59663	0.00941424	0.0243495	297.937	420.965	703.345	633.561
PF3D7_0510100	1664.12	-0.898612	0.278141	-3.23077	0.00123456	0.00427138	2051.64	2280.07	1094.64	1230.13
PF3D7_0510200	2032.67	0.47059	0.270761	1.73803	0.0822055	0.147525	1809.57	1598.97	2400.62	2321.52
PF3D7_0510300	606.312	2.73403	0.415613	6.5783	4.75863e-11	8.78691e-10	170.25	146.423	612.538	1496.04
PF3D7_0510400	161.212	-0.921387	0.49387	-1.86565	0.0620908	0.117272	157.614	263.639	94.1096	129.487
PF3D7_0510500	1852.84	-0.571622	0.285437	-2.00262	0.0452176	0.090489	2249.82	2181.93	1693.97	1285.62
PF3D7_0510800	668.972	2.64363	0.340371	7.76692	8.04206e-15	2.56582e-13	174.24	194.322	913.028	1394.3
PF3D7_0511000	4423.96	-1.54577	0.290307	-5.32461	1.01171e-07	1.00395e-06	7038.09	6145.47	2687.9	1824.38
PF3D7_0511100	131.793	0.496889	0.549263	0.904648	0.365652	0.481518	66.5037	151.875	170.058	138.736
PF3D7_0511200	2781.33	-2.0776	0.302284	-6.87298	6.2873e-12	1.36613e-10	4626.66	4370.49	1302.67	825.479
PF3D7_0511300	298.796	1.05787	0.388724	2.7214	0.0065006	0.0178192	198.846	188.48	326.907	480.952
PF3D7_0511400	322.348	2.67401	0.430113	6.21701	5.06722e-10	7.78776e-09	70.494	103.976	726.46	388.461
PF3D7_0511500	5263.1	-0.547612	0.26654	-2.05452	0.0399252	0.0817146	5909.52	6591.75	4710.43	3840.68
PF3D7_0511600	231.496	0.0717567	0.470702	0.152446	0.878835	0.913257	170.915	281.163	312.048	161.859
PF3D7_0511700	185.841	-0.175563	0.655302	-0.267912	0.788767	0.849247	53.203	340.744	189.87	159.546
PF3D7_0511800	4618.36	-0.831628	0.294203	-2.82671	0.00470286	0.0136562	6940.99	4885.69	2889.33	3757.43
PF3D7_0511900	84.9278	0.916638	0.601441	1.52407	0.127491	0.212036	41.8974	75.5479	120.526	101.74
PF3D7_0512000	1094.83	0.137298	0.301365	0.455589	0.648686	0.73949	1143.86	942.791	1272.96	1019.71
PF3D7_0512100	253.999	-0.359917	0.395173	-0.910784	0.362409	0.478372	258.034	313.096	234.448	210.416
PF3D7_0512200	264.436	0.432223	0.408352	1.05846	0.289847	0.400417	187.541	262.86	348.371	258.974
PF3D7_0512300	366.195	-0.677765	0.371791	-1.82297	0.0683074	0.126688	434.269	468.086	333.511	228.914
PF3D7_0512500	614.88	0.315971	0.37713	0.837829	0.402127	0.517915	432.274	663.965	856.892	506.387
PF3D7_0512600	4742.66	0.473232	0.28477	1.6618	0.0965521	0.168765	4700.48	3243.5	5347.74	5678.93
PF3D7_0512700	521.631	-1.45531	0.336022	-4.33101	1.48429e-05	8.79551e-05	683.658	845.046	275.725	282.097
PF3D7_0512800	437.827	1.75089	0.376687	4.64814	3.34944e-06	2.38146e-05	213.477	187.312	501.918	848.602
PF3D7_0512900	66.0281	2.36906	0.683075	3.46823	0.000523903	0.00205845	13.3007	29.2067	122.177	99.4275
PF3D7_0513000	972.359	1.03328	0.325202	3.17735	0.00148627	0.00502164	718.24	558.042	1061.62	1551.53
PF3D7_0513100	1035.75	-1.38734	0.305022	-4.54833	5.40731e-06	3.61996e-05	1693.19	1303.79	544.845	601.189
PF3D7_0513200	2163.88	-0.0475127	0.269863	-0.176063	0.860245	0.900397	2167.36	2231	1991.16	2266.02
PF3D7_0513300	9149.97	-1.48747	0.305272	-4.87262	1.10126e-06	8.77007e-06	15798.6	11182.3	5785.26	3833.74
PF3D7_0513400	271.636	0.674841	0.414484	1.62814	0.103494	0.178792	157.614	260.134	310.396	358.401
PF3D7_0513500	112.977	-0.073686	0.683383	-0.107825	0.914134	0.939333	48.5477	183.418	155.198	64.7435
PF3D7_0513600	6525.66	0.302454	0.315165	0.959668	0.337223	0.451109	6349.78	5337.03	5222.26	9193.57
PF3D7_0513700	701.169	1.39045	0.312088	4.45533	8.37638e-06	5.34498e-05	363.775	410.062	927.887	1102.95
PF3D7_0513800	587.011	-0.155841	0.328649	-0.474188	0.635366	0.729569	698.289	539.739	582.819	527.197
PF3D7_0513900	400.316	0.237174	0.343527	0.690409	0.489937	0.600918	358.455	376.182	411.11	455.517
PF3D7_0514000	459.901	0.0304332	0.364987	0.0833818	0.933548	0.953793	446.24	462.634	354.975	575.755
PF3D7_0514100	610.422	0.649999	0.316425	2.0542	0.0399566	0.0817456	487.472	463.413	804.059	686.743
PF3D7_0514200	999.316	0.288947	0.298188	0.969007	0.332542	0.44548	954.994	845.046	1205.26	991.963
PF3D7_0514300	693.081	0.20981	0.308305	0.680527	0.496171	0.605763	648.411	636.705	691.788	795.42
PF3D7_0514500	274.177	2.17231	0.419352	5.18015	2.21712e-07	2.05828e-06	81.1346	117.216	354.975	543.383
PF3D7_0514600	730.416	-0.19943	0.308234	-0.647011	0.517625	0.625593	846.593	715.369	686.835	672.87
PF3D7_0514700	62.7288	1.68364	0.686785	2.45148	0.0142271	0.0344637	26.6015	33.1009	128.782	62.4312
PF3D7_0514900	892.008	-0.262129	0.310194	-0.845049	0.398084	0.51389	968.959	977.839	934.492	686.743
PF3D7_0515000	4908.91	-0.0183984	0.290765	-0.0632756	0.949547	0.964276	5660.8	4221.34	5605.3	4148.21
PF3D7_0515100	668.91	0.796197	0.32862	2.42285	0.0153993	0.0365995	540.675	438.1	970.815	726.052
PF3D7_0515200	55.5244	0.445369	0.695704	0.640171	0.522062	0.628994	45.2225	49.0672	79.2502	48.5576
PF3D7_0515300	3636.08	-0.111644	0.262208	-0.425784	0.670265	0.75809	3980.25	3572.95	3351.62	3639.51
PF3D7_0515400	1728.26	-0.741882	0.29236	-2.53756	0.0111628	0.0281639	2185.98	2141.82	1500.8	1084.45
PF3D7_0515500	422.372	1.08414	0.373399	2.90344	0.00369088	0.0111478	218.797	321.663	485.407	663.621
PF3D7_0515600	1064.02	2.6005	0.295987	8.78585	1.55185e-18	7.74544e-17	287.296	314.653	1649.39	2004.74
PF3D7_0515700	30415.4	-0.679551	0.310111	-2.19131	0.0284292	0.0614544	47787.6	27112	25112.4	21649.8
PF3D7_0515800	276.693	-1.30019	0.391586	-3.32031	0.000899172	0.00326801	423.629	364.11	173.36	145.673
PF3D7_0515900	214.191	-0.211339	0.438306	-0.482171	0.629685	0.725043	177.565	281.552	184.917	212.729
PF3D7_0516000	1192.16	2.57978	0.288569	8.93994	3.89392e-19	2.13361e-17	314.563	368.393	2113.34	1972.36
PF3D7_0516100	541.243	0.365696	0.347188	1.05331	0.292199	0.403114	379.071	566.22	586.121	633.561
PF3D7_0516200	5772.81	0.460613	0.356625	1.29159	0.1965	0.297018	6383.03	3336.96	8379.05	4992.18
PF3D7_0516300	942.553	-0.458108	0.303457	-1.50963	0.131138	0.216956	1175.79	1005.49	714.903	874.037
PF3D7_0516400	918.301	0.263335	0.300793	0.87547	0.381318	0.497728	828.637	841.542	1112.8	890.223
PF3D7_0516500	1186.7	0.353335	0.323854	1.09103	0.275259	0.384052	1114.6	968.493	1022	1641.71
PF3D7_0516600	1450.12	0.554202	0.278079	1.99297	0.0462648	0.0921457	1242.29	1107.91	1725.34	1724.95
PF3D7_0516700	5439.78	0.875371	0.260976	3.35422	0.000795892	0.00295441	4085.32	3592.03	7459.42	6622.33
PF3D7_0516800	3874.91	0.532702	0.277104	1.92239	0.0545571	0.105494	3541.99	2792.94	4154.03	5010.68
PF3D7_0516900	13535.7	0.920124	0.346634	2.65445	0.00794376	0.0210539	12305.9	6415.73	21635.3	13785.7
PF3D7_0517000	7115.94	-0.718433	0.302119	-2.37798	0.0174076	0.040532	9978.89	7723.41	4208.51	6552.97
PF3D7_0517100	280.873	-0.131695	0.400757	-0.328617	0.742445	0.812211	248.059	338.408	229.495	307.532
PF3D7_0517200	551.859	-0.957481	0.339531	-2.82001	0.00480226	0.0138491	734.866	723.547	439.178	309.844
PF3D7_0517300	7915.31	0.244812	0.30784	0.795257	0.426464	0.54288	8616.22	5876.38	10259.6	6909.05
PF3D7_0517400	4784.51	1.95986	0.296557	6.60872	3.87666e-11	7.37443e-10	2318.99	1595.07	6610.78	8613.2
PF3D7_0517500	619.053	2.33808	0.312746	7.47597	7.66345e-14	2.19497e-12	198.846	209.899	1038.51	1028.96
PF3D7_0517600	284.536	1.68601	0.403263	4.18093	2.90318e-05	0.000160295	122.367	146.812	341.766	527.197
PF3D7_0517700	6046.3	0.343987	0.29458	1.16772	0.242919	0.350067	6297.9	4359.58	5857.91	7669.79
PF3D7_0517800	226.283	2.08829	0.436054	4.78907	1.67558e-06	1.26636e-05	64.5086	107.091	333.511	400.022
PF3D7_0517900	2799.56	-1.81952	0.335494	-5.42342	5.84708e-08	6.10251e-07	5209.24	3514.54	911.377	1563.09
PF3D7_0518000	1177.27	0.27519	0.298209	0.922809	0.356107	0.471288	1173.13	957.2	1159.03	1419.73
PF3D7_0518100	641.283	0.461337	0.364183	1.26677	0.205237	0.307277	624.47	454.066	554.751	931.844
PF3D7_0518200	1668.67	-3.72868	0.298302	-12.4997	7.49221e-36	3.43348e-33	2918.18	3289.84	260.865	205.792
PF3D7_0518300	5187.31	-0.724404	0.268646	-2.6965	0.00700726	0.0189708	7155.8	5769.68	3668.62	4155.14
PF3D7_0518400	51.2126	-0.490199	0.72959	-0.671883	0.501658	0.610099	49.2128	70.096	34.6719	50.8699
PF3D7_0518500	4018.81	1.37046	0.30711	4.46245	8.10287e-06	5.20338e-05	2770.55	1713.46	5237.12	6354.11
PF3D7_0518600	2162.12	-0.105161	0.333545	-0.315282	0.752548	0.820414	2541.77	1938.54	1497.5	2670.67
PF3D7_0518700	356.457	1.90994	0.353501	5.40292	6.55642e-08	6.78663e-07	151.629	147.98	536.59	589.628
PF3D7_0518800	313.953	4.31041	0.430825	10.005	1.44885e-23	1.35253e-21	30.5917	29.5961	421.017	774.61
PF3D7_0518900	241.789	0.152964	0.392277	0.38994	0.696581	0.778423	223.453	234.432	252.61	256.662
PF3D7_0519000	295.57	0.470921	0.42605	1.10532	0.269021	0.377103	199.511	294.793	250.959	437.019
PF3D7_0519100	656.824	-0.248121	0.325406	-0.762498	0.445763	0.561211	805.36	620.739	551.449	649.747
PF3D7_0519200	5872.08	0.935293	0.323851	2.88804	0.00387656	0.01157	5112.81	2954.16	8958.57	6462.79
PF3D7_0519300	940.162	-0.368353	0.32615	-1.1294	0.258731	0.366742	1077.36	1040.15	637.303	1005.84
PF3D7_0519400	8761.65	-0.417224	0.295205	-1.41334	0.157557	0.250393	11106.1	8935.68	9057.63	5947.15
PF3D7_0519500	1364.38	1.31466	0.336367	3.9084	9.29095e-05	0.000455157	673.683	889.83	1443.01	2451
PF3D7_0519600	1206.59	-0.0832639	0.292343	-0.284816	0.775785	0.838608	1375.96	1107.52	1216.82	1126.07
PF3D7_0519700	3457.3	-1.56615	0.265466	-5.89964	3.64304e-09	4.79492e-08	5009.73	5329.24	1873.94	1616.27
PF3D7_0519800	1455.44	1.03394	0.323182	3.19926	0.0013778	0.00469606	1177.78	732.893	1746.81	2164.28
PF3D7_0519900	365.505	-0.281856	0.414871	-0.679381	0.496896	0.606209	301.262	501.576	409.459	249.725
PF3D7_0520000	7062.45	-0.782291	0.290435	-2.69352	0.00707019	0.0191309	10816.2	7047.37	5035.69	5350.59
PF3D7_0520100	1386.61	1.35949	0.297514	4.56949	4.88907e-06	3.33502e-05	829.967	725.104	1702.23	2289.14
PF3D7_0520200	700.705	-0.98136	0.32163	-3.05121	0.00227923	0.00724304	868.539	990.69	409.459	534.134
PF3D7_0520300	439.847	-1.26577	0.342939	-3.69096	0.000223412	0.000968373	585.898	656.955	269.12	247.413
PF3D7_0520400	546.424	-2.20858	0.400024	-5.52112	3.36849e-08	3.69946e-07	651.072	1147.24	239.402	147.985
PF3D7_0520500	570.538	-0.6543	0.340828	-1.91974	0.0548909	0.106017	628.46	767.941	513.475	372.275
PF3D7_0520600	1699.73	-0.607835	0.284648	-2.13539	0.0327291	0.0692933	2168.02	1936.21	1198.66	1496.04
PF3D7_0520700	110.391	1.11138	0.512606	2.16811	0.0301505	0.0644292	71.159	68.5383	146.943	154.922
PF3D7_0520800	922.162	-0.516245	0.295289	-1.74827	0.0804171	0.144625	1090	1081.43	807.361	709.866
PF3D7_0520900	25147.4	-2.20995	0.329192	-6.71326	1.90322e-11	3.77722e-10	50264.9	32450.2	11303.1	6571.46
PF3D7_0521000	590.054	0.0801677	0.338638	0.236736	0.812862	0.864472	525.379	620.739	501.918	712.178
PF3D7_0521100	64.946	0.311371	0.638444	0.487703	0.62576	0.721844	53.868	61.9181	67.6929	76.3048
PF3D7_0521200	146.394	0.695705	0.50681	1.37271	0.169842	0.266637	115.051	107.87	122.177	240.476
PF3D7_0521300	788.686	-0.27967	0.341103	-0.819899	0.412273	0.528419	655.727	1073.25	683.533	742.238
PF3D7_0521400	377.29	-0.861813	0.369447	-2.33271	0.0196634	0.0449131	428.949	545.191	303.792	231.227
PF3D7_0521500	488.005	0.686124	0.328695	2.08742	0.0368504	0.0764455	393.037	355.153	579.517	624.312
PF3D7_0521600	64.1798	0.0301709	0.755495	0.0399353	0.968145	0.977256	34.5819	92.6825	92.4585	36.9963
PF3D7_0521700	186.48	0.290328	0.464435	0.625121	0.531892	0.637941	164.929	169.788	145.292	265.911
PF3D7_0521800	459.621	-0.170937	0.375095	-0.455717	0.648594	0.73949	527.375	445.11	320.303	545.695
PF3D7_0521900	328.821	2.33826	0.427451	5.47025	4.49413e-08	4.79977e-07	75.1492	140.971	442.48	656.684
PF3D7_0522000	666.597	0.950048	0.371376	2.55818	0.0105221	0.0267888	310.572	598.153	922.934	834.728
PF3D7_0522100	1057.31	0.69679	0.30478	2.2862	0.0222423	0.0498683	816.666	797.926	1514.01	1100.64
PF3D7_0522200	572.34	-1.53646	0.331513	-4.63468	3.57488e-06	2.52042e-05	791.394	910.08	264.167	323.717
PF3D7_0522300	2474.57	1.63982	0.283299	5.78831	7.10996e-09	8.91575e-08	1320.76	1084.93	4183.75	3308.85
PF3D7_0522400	2449.38	0.614842	0.26514	2.31893	0.0203988	0.0463618	1851.46	2018.77	2976.83	2950.45
PF3D7_0522500	672.431	-0.118374	0.349004	-0.339177	0.734476	0.805509	835.952	565.441	749.575	538.758
PF3D7_0522600	603.117	0.444899	0.333358	1.3346	0.182008	0.280965	565.947	456.792	790.851	598.877
PF3D7_0522700	160.36	-0.754662	0.482674	-1.5635	0.117934	0.198499	160.939	241.052	100.714	138.736
PF3D7_0522800	660.671	-0.380413	0.330504	-1.15101	0.249729	0.357536	843.267	650.725	503.569	645.123
PF3D7_0522900	899.085	2.58505	0.352823	7.32677	2.35772e-13	6.32194e-12	248.724	264.418	1083.09	2000.11
PF3D7_0523000	11320.7	-0.536365	0.266608	-2.01181	0.0442397	0.0888881	11626.2	15176.2	9472.05	9008.59
PF3D7_0523100	2279.62	-0.00673612	0.280614	-0.0240049	0.980849	0.986918	2588.99	1981.38	2275.14	2272.96
PF3D7_0523200	234.631	1.03432	0.459265	2.25213	0.0243142	0.0536217	106.406	201.331	376.438	254.349
PF3D7_0523300	1654.54	1.61861	0.340456	4.75423	1.99207e-06	1.46385e-05	998.221	627.749	1939.98	3052.19
PF3D7_0523400	3198.27	0.903998	0.269352	3.3562	0.000790212	0.00293766	2459.97	1996.18	4188.7	4148.21
PF3D7_0523500	82.7431	-0.239487	0.651539	-0.367571	0.713193	0.791549	50.5428	128.509	82.5523	69.368
PF3D7_0523600	724.045	-1.64514	0.341726	-4.81422	1.47773e-06	1.13038e-05	1232.31	960.705	282.329	420.833
PF3D7_0523700	247.518	1.58713	0.465006	3.41314	0.000642188	0.00245434	76.4793	170.178	412.761	330.654
PF3D7_0523800	743.087	-0.445889	0.312469	-1.42699	0.153584	0.245861	767.453	945.907	597.678	661.308
PF3D7_0523900	324.82	-0.64027	0.407106	-1.57274	0.11578	0.195788	360.45	429.533	183.266	326.03
PF3D7_0524000	14273.6	-0.826118	0.256649	-3.21886	0.00128701	0.00442252	19695.1	16810.2	10736.7	9852.57
PF3D7_0524100	2202.56	1.07986	0.282383	3.82408	0.000131259	0.000613231	1267.56	1560.8	2707.71	3274.17
PF3D7_0524200	565.842	-0.780566	0.325947	-2.39476	0.0166311	0.0389579	673.683	757.426	450.735	381.524
PF3D7_0524300	397.463	-0.844914	0.34614	-2.44096	0.0146483	0.0352131	520.724	500.408	277.376	291.346
PF3D7_0524400	2856.1	0.851426	0.283858	2.99948	0.00270444	0.00842588	2368.2	1706.45	3668.62	3681.13
PF3D7_0524500	166.037	-0.673308	0.500465	-1.34536	0.178508	0.276964	138.328	269.87	140.339	115.613
PF3D7_0524600	1296.19	-1.88584	0.285894	-6.59631	4.2152e-11	7.95835e-10	2155.39	1925.3	551.449	552.632
PF3D7_0524700	531.365	0.0177878	0.34105	0.052156	0.958404	0.969447	587.228	468.475	463.944	605.814
PF3D7_0524800	940.625	0.323149	0.306964	1.05273	0.292467	0.403158	726.221	944.349	977.419	1114.51
PF3D7_0524900	2272.3	1.36681	0.274576	4.97791	6.42757e-07	5.36447e-06	1362	1177.61	3028.02	3521.58
PF3D7_0525000	1811.8	1.58321	0.285889	5.53786	3.06197e-08	3.41491e-07	957.654	855.561	2372.55	3061.44
PF3D7_0525100	10356.1	-0.16772	0.259095	-0.64733	0.517419	0.625539	11289.7	10624.2	8846.3	10664.2
PF3D7_0525200	2258.24	-0.201216	0.270871	-0.742848	0.457574	0.571847	2556.4	2274.23	1989.51	2212.84
PF3D7_0525300	118.179	-2.60628	0.735413	-3.54397	0.000394152	0.00160494	102.416	304.918	56.1355	9.24907
PF3D7_0525400	328.234	-2.17244	0.380971	-5.70237	1.18154e-08	1.42833e-07	520.059	553.758	107.318	131.799
PF3D7_0525500	287.123	0.832178	0.440141	1.89071	0.0586633	0.112143	144.313	268.701	444.131	291.346
PF3D7_0525600	898.527	-0.553896	0.293446	-1.88756	0.0590855	0.112839	1080.69	1057.28	734.715	721.427
PF3D7_0525700	2494.75	-0.868772	0.268807	-3.23195	0.00122947	0.00425671	3007.96	3440.16	1812.85	1718.01
PF3D7_0525800	9908.53	-1.52837	0.291133	-5.24975	1.52305e-07	1.45964e-06	16485.6	12943.6	4149.08	6055.83
PF3D7_0525900	506.186	2.31627	0.354821	6.52798	6.66617e-11	1.20878e-09	161.604	176.408	667.022	1019.71
PF3D7_0526000	331.329	0.015416	0.454702	0.0339035	0.972954	0.981015	200.841	458.35	397.902	268.223
PF3D7_0526100	78.4357	1.12734	0.768205	1.4675	0.142241	0.231601	13.9658	84.1152	113.922	101.74
PF3D7_0526200	3070.97	0.075811	0.28688	0.264261	0.791579	0.851002	3514.06	2467.38	3229.44	3073
PF3D7_0526300	1059.37	-0.316731	0.288099	-1.09938	0.271602	0.380107	1225.66	1124.65	922.934	964.215
PF3D7_0526400	460.373	0.281565	0.395723	0.711521	0.476761	0.589491	294.612	536.624	589.423	420.833
PF3D7_0526500	516.41	1.56461	0.327127	4.78289	1.7279e-06	1.29454e-05	279.316	242.999	805.71	737.613
PF3D7_0526600	2486.41	0.323614	0.330212	0.980018	0.327077	0.439913	2555.74	1860.66	2030.79	3498.46
PF3D7_0526700	465.813	-0.440603	0.360305	-1.22286	0.221382	0.325246	597.204	474.706	321.954	469.39
PF3D7_0526800	3233.99	0.388634	0.282766	1.3744	0.169317	0.266107	3226.1	2377.03	3901.42	3431.4
PF3D7_0526900	2654.21	-0.804281	0.277398	-2.89938	0.00373902	0.0112628	3780.07	2971.68	2017.58	1847.5
PF3D7_0527000	16785.7	0.345193	0.315815	1.09302	0.274385	0.383183	18641.7	10934.2	21612.2	15954.6
PF3D7_0527100	5593.43	-0.117186	0.302733	-0.387092	0.698688	0.780431	7218.32	4423.84	5697.76	5033.81
PF3D7_0527200	5964.25	-1.16077	0.269667	-4.30446	1.67395e-05	9.82348e-05	9312.52	7171.6	3599.28	3773.62
PF3D7_0527300	1744.91	-0.0116047	0.295602	-0.0392578	0.968685	0.977606	1846.81	1658.55	2029.13	1445.17
PF3D7_0527400	314.098	-0.829514	0.401356	-2.06678	0.0387549	0.079661	366.436	436.153	171.709	282.097
PF3D7_0527500	12268.7	0.782523	0.263829	2.96602	0.00301676	0.00931261	10008.1	8034.17	16444.4	14588.1
PF3D7_0527600	1880.48	-0.698899	0.295992	-2.36121	0.0182153	0.0421207	2505.86	2147.27	1197.01	1671.77
PF3D7_0527900	1728.06	1.18693	0.314172	3.77796	0.000158117	0.000723951	1293.5	816.619	2212.4	2589.74
PF3D7_0528000	530.897	-0.470169	0.433101	-1.08559	0.277662	0.386549	410.993	823.239	591.074	298.282
PF3D7_0528100	8019.8	0.346387	0.274478	1.26199	0.206954	0.309261	8113.46	6009.95	8426.93	9528.85
PF3D7_0528200	3791.44	-1.09279	0.259821	-4.20595	2.59989e-05	0.000144659	5238.5	5085.85	2316.42	2525
PF3D7_0528300	1086.05	-0.728605	0.299566	-2.4322	0.0150074	0.0358892	1463.08	1247.32	903.122	730.676
PF3D7_0528400	4477.94	-1.12047	0.258703	-4.33112	1.48352e-05	8.79551e-05	6204.8	6063.3	2674.69	2968.95
PF3D7_0528500	1040.28	-0.907696	0.323654	-2.80453	0.00503905	0.0144165	1416.53	1296	563.006	885.598
PF3D7_0528600	157.945	-0.908679	0.470835	-1.92993	0.0536153	0.103952	195.521	217.298	128.782	90.1784
PF3D7_0528700	1414.21	1.39305	0.297979	4.67501	2.93946e-06	2.11683e-05	884.5	675.648	1849.17	2247.52
PF3D7_0528800	383.682	0.703749	0.395842	1.77785	0.075428	0.13712	242.739	341.523	594.376	356.089
PF3D7_0528900	245.369	1.30745	0.452641	2.88849	0.00387093	0.01157	102.416	179.913	430.923	268.223
PF3D7_0529000	2758.7	-0.667362	0.265444	-2.51414	0.0119324	0.0298667	3278.63	3493.12	2242.12	2020.92
PF3D7_0529100	216.017	1.44007	0.43082	3.34262	0.000829927	0.0030672	97.0955	135.519	363.23	268.223
PF3D7_0529200	505.504	0.721731	0.334029	2.16069	0.0307196	0.0655344	337.839	424.86	602.631	656.684
PF3D7_0529300	286.093	-1.41655	0.387625	-3.65443	0.000257757	0.00109928	388.382	443.552	143.641	168.796
PF3D7_0529400	7443.29	-0.049535	0.291392	-0.169995	0.865014	0.903177	9204.78	5938.3	7533.72	7096.35
PF3D7_0529500	763.655	0.440236	0.330976	1.33011	0.183481	0.282248	745.507	551.811	1010.44	746.862
PF3D7_0529700	296.256	0.395162	0.422059	0.936272	0.349133	0.463763	180.225	331.398	368.183	305.219
PF3D7_0529800	1050.6	-0.205938	0.292576	-0.703877	0.481509	0.593179	1097.31	1154.25	1058.32	892.535
PF3D7_0529900	4620.86	0.266686	0.260019	1.02564	0.305063	0.417048	4464.4	3926.16	5202.44	4890.45
PF3D7_0530000	989.288	-0.90936	0.294025	-3.0928	0.00198275	0.00640299	1356.01	1225.9	653.814	721.427
PF3D7_0530100	2194.46	-0.800655	0.296185	-2.70322	0.0068671	0.0186637	2373.52	3203.78	1794.69	1405.86
PF3D7_0530200	736.88	-1.19164	0.311489	-3.82561	0.00013045	0.000611151	1094.65	954.863	419.365	478.639
PF3D7_0530300	1115.73	-0.402225	0.292607	-1.37462	0.169248	0.266107	1384.61	1155.81	921.283	1001.21
PF3D7_0530400	213.738	1.55984	0.406763	3.83476	0.000125686	0.00059103	109.066	107.481	317.001	321.405
PF3D7_0530500	58.0881	0.497665	0.703179	0.707735	0.47911	0.590945	33.2519	62.697	57.7866	78.6171
PF3D7_0530600	346.838	0.225356	0.362723	0.621289	0.534409	0.639841	356.46	283.499	379.74	367.65
PF3D7_0530700	405.706	1.44523	0.366395	3.94445	7.99841e-05	0.000398419	188.206	247.673	685.184	501.762
PF3D7_0530750	114.891	-0.45277	0.539231	-0.839659	0.401099	0.516989	101.086	163.947	85.8543	108.677
PF3D7_0530800	1648.45	2.35916	0.300076	7.86188	3.78407e-15	1.26328e-13	580.578	494.956	2294.95	3223.3
PF3D7_0530900	899.288	-0.398845	0.316229	-1.26125	0.207217	0.309414	1148.52	898.397	875.054	675.182
PF3D7_0531000	830.467	0.95439	0.340801	2.80043	0.00510348	0.0145678	426.954	703.297	1178.85	1012.77
PF3D7_0531100	502.539	-2.24295	0.36341	-6.17196	6.74483e-10	1.01799e-08	852.578	808.83	214.636	134.111
PF3D7_0531200	117.753	0.577231	0.517658	1.11508	0.264816	0.373618	76.4793	112.154	132.084	150.297
PF3D7_0531300	307.803	-0.864704	0.40557	-2.13207	0.0330009	0.0697808	315.893	479.379	250.959	184.981
PF3D7_0531400	259.592	1.78582	0.453763	3.93557	8.29978e-05	0.000412209	75.1492	157.716	454.037	351.465
PF3D7_0531600	131008	0.0766248	1.37753	0.0556248	0.955641	0.96867	232732	22328.7	111320	157650
PF3D7_0532000	716261	1.29547	0.97727	1.3256	0.184971	0.283847	754819	74531.5	782244	1.25345e+06
PF3D7_0532100	20335.4	-1.82307	0.374195	-4.87199	1.10481e-06	8.78444e-06	39805.1	23616.5	12372.9	5547.13
PF3D7_0532200	264.73	-0.383994	0.390307	-0.983826	0.325201	0.437975	281.311	318.547	250.959	208.104
PF3D7_0532300	2481.04	-0.365088	0.278611	-1.31039	0.190065	0.289374	3131	2456.48	2271.84	2064.85
PF3D7_0532400	726.097	-0.159245	0.315955	-0.504011	0.614254	0.711275	864.549	668.249	703.345	668.245
PF3D7_0532500	111.788	-0.73054	0.540175	-1.35241	0.176243	0.274125	116.382	162	69.3439	99.4275
PF3D7_0532600	130.669	0.615886	0.534223	1.15286	0.248966	0.356951	75.1492	130.456	120.526	196.543
PF3D7_0533100	930.342	0.884053	0.390604	2.26329	0.0236176	0.0524015	908.441	400.716	1367.07	1045.14
PF3D7_0600200	136.779	1.0318	0.474834	2.17296	0.029783	0.0637249	86.4549	93.0719	173.36	194.23
PF3D7_0600300	218.295	2.36216	0.519732	4.54496	5.49457e-06	3.66377e-05	90.4451	52.572	526.683	203.48
PF3D7_0601200	70.5434	-1.76201	0.808577	-2.17915	0.0293204	0.0630565	64.5086	152.264	9.90627	55.4944
PF3D7_0601500	66.1242	0.294387	0.638777	0.460861	0.644898	0.736171	67.8338	51.0143	69.3439	76.3048
PF3D7_0601600	49.7031	1.05634	0.8015	1.31796	0.187518	0.286187	23.9413	40.1105	33.0209	101.74
PF3D7_0601700	770.494	0.631223	0.326805	1.9315	0.0534216	0.103616	628.46	579.85	754.528	1119.14
PF3D7_0601900	2009.95	1.12992	0.317995	3.55325	0.000380499	0.00155977	1375.3	1147.63	3435.82	2081.04
PF3D7_0602000	634.003	1.62407	0.340696	4.76692	1.87062e-06	1.38673e-05	293.281	327.115	759.481	1156.13
PF3D7_0602100	2089.56	1.21196	0.295176	4.1059	4.02748e-05	0.000215526	1397.24	1122.7	2471.61	3366.66
PF3D7_0602200	904.094	1.29047	0.307354	4.19865	2.68508e-05	0.000149234	591.883	458.35	1363.76	1202.38
PF3D7_0602400	834.994	0.460502	0.319253	1.44243	0.14918	0.240491	827.971	578.292	962.559	971.152
PF3D7_0602500	286.92	-0.510237	0.382019	-1.33563	0.18167	0.280741	367.101	307.644	250.959	221.978
PF3D7_0602600	1489.29	0.934789	0.285566	3.27346	0.00106238	0.00376086	906.446	1139.06	1964.74	1946.93
PF3D7_0602700	65.1369	0.938137	0.671425	1.39723	0.162344	0.256866	53.203	36.6057	110.62	60.1189
PF3D7_0602800	80.7698	0.742947	0.595661	1.24727	0.2123	0.314581	53.203	67.7595	118.875	83.2416
PF3D7_0602900	1083.09	0.416357	0.291501	1.42832	0.1532	0.245325	928.392	927.993	1352.21	1123.76
PF3D7_0603000	1295.59	0.530463	0.30942	1.71438	0.0864586	0.153898	886.495	1233.69	1707.18	1354.99
PF3D7_0603100	395.262	-0.953485	0.355283	-2.68373	0.00728051	0.0196052	476.832	566.22	290.584	247.413
PF3D7_0603200	1016.04	-0.832818	0.299431	-2.78134	0.00541352	0.0153054	1304.14	1297.56	643.908	818.543
PF3D7_0603300	723.748	-0.350608	0.319266	-1.09817	0.272131	0.380742	905.781	717.705	693.439	578.067
PF3D7_0603400	580.509	0.431853	0.33108	1.30438	0.192105	0.291852	514.739	474.706	766.085	566.505
PF3D7_0603500	1049.45	-1.493	0.324128	-4.60619	4.10123e-06	2.85951e-05	1710.48	1385.18	440.829	661.308
PF3D7_0603600	983.455	1.6266	0.320537	5.0746	3.88318e-07	3.42821e-06	481.487	480.158	1175.54	1796.63
PF3D7_0603700	320.368	-1.18961	0.412831	-2.8816	0.0039566	0.0117571	321.878	568.557	189.87	201.167
PF3D7_0603800	3357.1	-0.793578	0.304321	-2.60769	0.00911542	0.0236616	5265.1	3250.9	2410.53	2501.87
PF3D7_0603900	135.473	1.11587	0.548601	2.03404	0.0419479	0.0851629	56.5282	114.49	234.448	136.424
PF3D7_0604000	169.554	0.486142	0.445867	1.09033	0.275568	0.384377	128.352	154.211	212.985	182.669
PF3D7_0604100	2071.16	-1.3864	0.299126	-4.63482	3.57246e-06	2.52042e-05	3529.35	2464.26	1236.63	1054.39
PF3D7_0604200	69.2896	0.75119	0.659722	1.13865	0.254851	0.362808	67.1688	36.6057	104.016	69.368
PF3D7_0604300	825.973	-0.272039	0.30368	-0.895808	0.370355	0.486736	954.329	852.445	690.137	806.981
PF3D7_0604500	9971.59	-1.299	0.257728	-5.0402	4.65036e-07	4.03485e-06	12964.2	15395.8	5676.29	5850.04
PF3D7_0604600	245.299	0.357976	0.392126	0.912912	0.361289	0.477143	202.171	227.812	280.678	270.535
PF3D7_0604700	1539.89	0.242821	0.315343	0.770023	0.441287	0.556745	1607.4	1213.05	1350.55	1988.55
PF3D7_0604800	149.331	1.68785	0.497182	3.39484	0.00068669	0.00260467	50.5428	90.346	211.334	245.1
PF3D7_0604900	393.295	0.921504	0.380719	2.42043	0.0155021	0.0368036	212.812	330.62	581.168	448.58
PF3D7_0605000	366.844	0.266651	0.415805	0.641288	0.521335	0.62842	325.203	339.576	259.214	543.383
PF3D7_0605100	6437.61	-0.0343847	0.278743	-0.123356	0.901825	0.929103	7331.37	5698.81	7117.66	5602.62
PF3D7_0605200	1610.31	0.216704	0.30816	0.703219	0.481919	0.593201	1707.15	1271.46	1457.87	2004.74
PF3D7_0605300	2898.25	1.29429	0.34754	3.72416	0.000195963	0.00086426	1981.15	1376.22	2824.94	5410.71
PF3D7_0605400	149.856	-0.175746	0.495027	-0.355023	0.722573	0.796346	118.377	198.995	127.13	154.922
PF3D7_0605500	453.222	-0.830027	0.372556	-2.22792	0.0258855	0.0566604	637.106	521.826	249.308	404.647
PF3D7_0605600	890.113	1.94839	0.316318	6.15958	7.2936e-10	1.09101e-08	374.416	357.879	1165.64	1662.52
PF3D7_0605700	914.584	0.594965	0.317382	1.8746	0.0608472	0.115529	799.375	657.345	922.934	1278.68
PF3D7_0605800	1968.11	-1.23607	0.270349	-4.57212	4.82821e-06	3.31143e-05	2739.95	2785.93	1132.62	1213.94
PF3D7_0605900	3060.69	-1.15861	0.27676	-4.18634	2.83483e-05	0.000157037	3859.21	4597.13	2086.92	1699.52
PF3D7_0606000	8183.05	0.218242	0.263386	0.828602	0.40733	0.52288	6911.73	8219.15	9462.14	8139.18
PF3D7_0606100	3401.64	1.63586	0.262801	6.22472	4.82411e-10	7.45962e-09	1715.13	1597.8	5440.19	4853.45
PF3D7_0606200	2407.75	-0.0556484	0.271033	-0.20532	0.837322	0.883019	2663.47	2245.02	2313.11	2409.38
PF3D7_0606400	61.1709	1.10241	0.659336	1.672	0.0945252	0.165797	38.5722	39.3316	97.4117	69.368
PF3D7_0606500	2667.39	-0.451914	0.271591	-1.66395	0.0961226	0.168145	3297.26	2865.76	2090.22	2416.32
PF3D7_0606600	2390.36	1.11268	0.270936	4.10681	4.01158e-05	0.000214903	1458.43	1564.31	3003.25	3535.46
PF3D7_0606700	4460.79	0.139052	0.267323	0.520165	0.602948	0.70163	4702.48	3790.25	4827.66	4522.79
PF3D7_0606800	2272.48	-2.28508	0.272855	-8.37472	5.53567e-17	2.19727e-15	3920.4	3621.24	729.762	818.543
PF3D7_0606900	448.038	-1.07899	0.390323	-2.76434	0.00570375	0.0160092	434.934	781.57	312.048	263.598
PF3D7_0607000	13769.2	0.883827	0.258992	3.41256	0.000643551	0.00245768	10663.9	8694.24	18143.3	17575.5
PF3D7_0607100	123.403	1.98162	0.522435	3.79305	0.000148806	0.000683801	36.5771	62.697	193.172	201.167
PF3D7_0607200	674.317	-0.262076	0.352234	-0.744039	0.456853	0.571321	593.878	875.421	501.918	726.052
PF3D7_0607300	305.191	0.549476	0.403831	1.36066	0.173622	0.271115	212.147	282.331	282.329	443.955
PF3D7_0607400	995.511	0.0479464	0.290277	0.165175	0.868806	0.905729	965.634	991.859	960.908	1063.64
PF3D7_0607500	779.346	-0.472739	0.314163	-1.50476	0.132386	0.218305	810.015	1000.82	594.376	712.178
PF3D7_0607600	2549.17	-0.539135	0.299281	-1.80144	0.0716342	0.131599	3641.74	2399.23	2169.47	1986.24
PF3D7_0607700	1316.45	-1.05803	0.304004	-3.48031	0.000500826	0.00198168	2017.72	1540.94	951.002	756.111
PF3D7_0607800	526.781	0.57584	0.351963	1.63608	0.101823	0.176509	429.614	415.514	492.011	769.985
PF3D7_0607900	357.381	1.56665	0.358614	4.36862	1.25034e-05	7.62147e-05	176.235	184.197	477.152	591.94
PF3D7_0608000	947.377	0.0135809	0.315479	0.0430484	0.965663	0.975142	1099.97	785.854	881.658	1022.02
PF3D7_0608100	1011.79	-0.484927	0.307278	-1.57814	0.114534	0.194007	1274.21	1087.66	959.257	726.052
PF3D7_0608200	172.765	0.270067	0.466213	0.579278	0.562402	0.66504	155.619	156.937	140.339	238.164
PF3D7_0608300	275.81	1.22453	0.415649	2.94606	0.00321855	0.00987504	130.347	199.384	320.303	453.204
PF3D7_0608310	225.541	-0.179758	0.499169	-0.360114	0.718762	0.79349	133.007	345.418	194.823	228.914
PF3D7_0608400	546.993	-0.440526	0.363929	-1.21047	0.226097	0.330364	653.067	605.162	340.115	589.628
PF3D7_0608500	5479.89	-1.39101	0.276764	-5.02598	5.00878e-07	4.30141e-06	8852.98	7014.66	2694.51	3357.41
PF3D7_0608600	576.618	0.74502	0.331019	2.25068	0.0244056	0.0537477	369.761	491.451	686.835	758.424
PF3D7_0608700	7405.68	0.184732	0.267374	0.690914	0.489619	0.600821	7494.31	6371.34	8686.15	7070.91
PF3D7_0608800	10894.6	1.05702	0.335543	3.15019	0.00163165	0.00545795	8437.99	5707.37	10363.6	19069.3
PF3D7_0608900	441.865	-0.700982	0.359954	-1.94742	0.0514843	0.100594	480.157	614.898	387.996	284.409
PF3D7_0609000	2800.39	1.25333	0.271557	4.61533	3.92471e-06	2.74844e-05	1703.83	1607.15	4350.5	3540.08
PF3D7_0609100	1792.56	-0.387898	0.296325	-1.30903	0.190525	0.289812	2380.83	1684.25	1622.98	1482.16
PF3D7_0609200	357.756	0.459613	0.359175	1.27963	0.200674	0.301789	307.247	294.793	366.532	462.453
PF3D7_0609300	162.454	1.26453	0.450629	2.80614	0.00501387	0.0143607	93.7703	96.9661	204.73	254.349
PF3D7_0609400	548.168	0.825941	0.33395	2.47325	0.0133891	0.0327687	371.756	418.24	602.631	800.044
PF3D7_0609500	169.327	1.30687	0.461401	2.8324	0.00462	0.0134543	79.1394	115.658	267.469	215.041
PF3D7_0609600	57.9868	1.20155	0.711698	1.68829	0.0913563	0.161193	22.6113	47.5095	92.4585	69.368
PF3D7_0609700	8271.09	1.85062	0.275157	6.72567	1.74792e-11	3.5245e-10	3853.89	3328	11043.8	14858.6
PF3D7_0609800	1184.34	0.0982918	0.32057	0.306616	0.759136	0.825632	1403.23	885.546	1241.59	1207
PF3D7_0609900	1520.48	0.756125	0.297709	2.53981	0.0110913	0.0279977	1318.77	943.96	1987.86	1831.32
PF3D7_0610000	884.715	-0.112959	0.314876	-0.358742	0.719788	0.794146	1071.38	767.941	871.752	827.792
PF3D7_0610100	1445.53	-0.584685	0.306469	-1.90781	0.0564156	0.108629	2029.03	1441.25	1271.3	1040.52
PF3D7_0610200	1451.3	0.96562	0.315071	3.06477	0.00217838	0.00696777	763.463	1201.37	1819.45	2020.92
PF3D7_0610400	25751.7	1.67043	0.313346	5.33094	9.77069e-08	9.734e-07	15389.6	9235.54	32943.3	45438.4
PF3D7_0610500	197.691	-0.512262	0.432709	-1.18385	0.236473	0.342976	206.162	258.966	179.964	145.673
PF3D7_0610600	1389.61	-0.344665	0.358796	-0.960617	0.336745	0.450632	1678.55	1429.18	797.455	1653.27
PF3D7_0610700	337.785	-0.469488	0.564314	-0.831961	0.405431	0.521372	250.719	535.066	458.991	106.364
PF3D7_0610800	10034.4	-0.00887938	0.262699	-0.0338005	0.973036	0.981015	10983.8	9147.92	10715.3	9290.69
PF3D7_0610900	2632.81	1.40138	0.269436	5.20115	1.98057e-07	1.85923e-06	1351.36	1540.55	4048.36	3590.95
PF3D7_0611000	236.761	-0.408014	0.45987	-0.887237	0.374951	0.491454	193.526	346.975	249.308	157.234
PF3D7_0611100	222.159	-1.04267	0.433814	-2.40348	0.0162396	0.0382007	346.484	251.177	122.177	168.796
PF3D7_0611200	934.824	0.639105	0.305025	2.09525	0.0361485	0.0751752	829.967	632.811	1157.38	1119.14
PF3D7_0611300	971.714	-0.226496	0.379031	-0.597566	0.55013	0.654675	1187.09	906.964	569.611	1223.19
PF3D7_0611400	607.331	0.104628	0.328954	0.318063	0.750437	0.818821	555.306	616.066	721.507	536.446
PF3D7_0611500	311.506	0.794873	0.395106	2.0118	0.0442413	0.0888881	187.541	267.144	333.511	457.829
PF3D7_0611600	1420.44	-2.31239	0.337474	-6.85206	7.2795e-12	1.55491e-10	2666.8	2065.5	602.631	346.84
PF3D7_0611700	2512.59	-0.563351	0.268572	-2.09758	0.0359425	0.0748395	2821.09	3172.23	1936.68	2120.35
PF3D7_0611800	4391.8	0.0957849	0.261754	0.365934	0.714414	0.79203	4257.57	4233.8	4173.84	4902.01
PF3D7_0611900	2273.99	1.90252	0.26618	7.1475	8.83757e-13	2.20546e-11	925.067	994.195	3558	3618.7
PF3D7_0612000	358.671	-1.62544	0.413361	-3.93226	8.415e-05	0.0004167	563.287	518.321	117.224	235.851
PF3D7_0612100	2472.14	-0.139643	0.330752	-0.422199	0.67288	0.759872	2213.91	2970.9	2995	1708.77
PF3D7_0612200	2437.28	-0.20475	0.288796	-0.708979	0.478337	0.590628	3019.93	2199.85	2108.38	2420.94
PF3D7_0612400	366.715	-0.297979	0.392945	-0.758322	0.448258	0.563194	439.59	370.73	416.063	240.476
PF3D7_0612500	292.963	0.818541	0.407391	2.00922	0.0445133	0.0893278	226.778	196.658	279.027	469.39
PF3D7_0612600	1560.36	-1.52753	0.294094	-5.19401	2.05814e-07	1.92487e-06	2502.54	2130.14	700.043	908.721
PF3D7_0612700	5155.87	-3.13202	0.336619	-9.30436	1.34806e-20	9.06077e-19	8947.41	9568.11	1416.6	691.368
PF3D7_0612800	277.856	-0.322913	0.394234	-0.819088	0.412736	0.528609	261.36	356.321	262.516	231.227
PF3D7_0612900	4097.79	0.82253	0.303396	2.71107	0.00670656	0.0183042	2920.18	3001.67	6508.42	3960.91
PF3D7_0613000	1102.64	-2.31132	0.336917	-6.86019	6.87669e-12	1.48262e-10	1647.3	2021.1	277.376	464.766
PF3D7_0613100	625.871	-0.553064	0.346148	-1.59777	0.110094	0.187609	739.522	747.691	389.647	626.624
PF3D7_0613200	363.611	-0.334498	0.410289	-0.815274	0.414915	0.53113	420.304	389.422	214.636	430.082
PF3D7_0613300	1364.46	-1.76785	0.34917	-5.06301	4.12687e-07	3.63698e-06	2034.35	2187.38	822.22	413.896
PF3D7_0613400	2983.41	-0.062888	0.292894	-0.214713	0.829991	0.877817	3557.28	2540.98	3229.44	2605.93
PF3D7_0613500	1809.99	0.747021	0.304653	2.45204	0.0142048	0.0344262	1426.51	1275.75	1804.59	2733.1
PF3D7_0613600	1664.15	-0.606587	0.278822	-2.17554	0.0295899	0.0634464	2086.89	1931.92	1421.55	1216.25
PF3D7_0613700	2176.67	-0.285871	0.267066	-1.07041	0.284433	0.394234	2472.61	2310.83	1976.3	1946.93
PF3D7_0613800	4468.29	-0.537788	0.28507	-1.88651	0.0592262	0.113015	6113.69	4470.96	4012.04	3276.48
PF3D7_0613900	9932.79	0.116133	0.26688	0.43515	0.663454	0.751735	10068.7	8999.16	11596.9	9066.4
PF3D7_0614000	2548.81	-1.0718	0.279123	-3.83988	0.000123093	0.000581003	3387.04	3523.1	1860.73	1424.36
PF3D7_0614100	265.311	-0.268325	0.38956	-0.68879	0.490955	0.601728	267.345	312.706	259.214	221.978
PF3D7_0614200	304.769	0.84112	0.39443	2.1325	0.0329661	0.0697366	178.895	257.798	442.48	339.903
PF3D7_0614300	10098.5	-1.70664	0.262443	-6.50291	7.87819e-11	1.41835e-09	17150.6	13770	4624.58	4848.82
PF3D7_0614400	648.812	-0.055375	0.359352	-0.154097	0.877533	0.912092	604.519	719.263	809.012	462.453
PF3D7_0614500	11572.2	-0.495748	0.267457	-1.85356	0.0638021	0.119786	15243.3	11840	10173.7	9031.72
PF3D7_0614600	170.212	1.21309	0.444928	2.72648	0.00640134	0.017595	90.4451	114.49	237.751	238.164
PF3D7_0614700	994.829	-0.456077	0.308132	-1.48013	0.138837	0.226792	980.265	1321.31	880.007	797.732
PF3D7_0614800	1319.58	-0.0233879	0.289821	-0.0806977	0.935682	0.955586	1476.38	1184.23	1258.1	1359.61
PF3D7_0614900	1009.41	-0.828143	0.317723	-2.60649	0.00914742	0.0237324	1174.46	1409.71	856.892	596.565
PF3D7_0615000	343.065	-0.00727675	0.420379	-0.01731	0.986189	0.990702	398.357	288.562	234.448	450.892
PF3D7_0615100	525.394	2.16857	0.345788	6.27139	3.5783e-10	5.6724e-09	222.788	160.053	777.642	941.093
PF3D7_0615200	236.321	0.789986	0.430872	1.83346	0.0667342	0.124411	138.328	207.173	246.006	353.777
PF3D7_0615300	545.74	-0.413335	0.330196	-1.25178	0.210648	0.312777	551.981	694.34	455.688	480.952
PF3D7_0615400	5588.65	-1.17399	0.276021	-4.25326	2.10678e-05	0.000120411	8034.32	7453.54	2905.84	3960.91
PF3D7_0615500	3562.48	-1.00054	0.315481	-3.17148	0.00151664	0.00510373	5384.14	4115.03	1797.99	2952.77
PF3D7_0615600	1473.99	0.217296	0.286332	0.758896	0.447915	0.562937	1412.54	1313.13	1408.34	1761.95
PF3D7_0615700	1560.51	0.0463996	0.313832	0.147848	0.882462	0.915516	1689.19	1380.5	1253.14	1919.18
PF3D7_0615800	891.588	-0.217066	0.336936	-0.644233	0.519424	0.626866	1078.69	837.258	642.257	1008.15
PF3D7_0615900	1270.89	0.693997	0.279758	2.48071	0.0131122	0.0322589	998.886	943.181	1566.84	1574.65
PF3D7_0616000	1766.13	1.432	0.27472	5.21259	1.86226e-07	1.75143e-06	1022.83	887.883	2610.3	2543.49
PF3D7_0616100	253.544	1.2206	0.393645	3.10078	0.00193015	0.00628545	143.648	160.442	317.001	393.085
PF3D7_0616200	2515	0.112908	0.276428	0.408453	0.682941	0.767784	2708.03	2125.86	2654.88	2571.24
PF3D7_0616300	151.886	0.454413	0.504222	0.901214	0.367474	0.483413	96.4304	160.053	214.636	136.424
PF3D7_0616400	224.601	-0.0957049	0.414541	-0.230869	0.817416	0.867494	240.078	224.697	250.959	182.669
PF3D7_0616500	150.684	1.24907	0.461997	2.70364	0.00685841	0.018658	89.115	89.5671	234.448	189.606
PF3D7_0616600	695.353	-0.271833	0.333655	-0.814713	0.415237	0.531271	871.199	649.556	541.543	719.115
PF3D7_0616700	313.777	0.363676	0.419541	0.866842	0.386029	0.502134	247.394	300.245	242.704	464.766
PF3D7_0616800	1812.03	0.48801	0.298624	1.6342	0.102218	0.176929	1671.24	1345.06	1783.13	2448.69
PF3D7_0616900	704.259	0.386721	0.31904	1.21214	0.22546	0.329719	555.306	665.912	888.262	707.554
PF3D7_0617000	432.969	0.712719	0.368355	1.93487	0.0530061	0.102917	338.504	316.99	412.761	663.621
PF3D7_0617100	1774.67	0.57575	0.29128	1.97662	0.0480846	0.0952808	1580.13	1269.91	1873.94	2374.7
PF3D7_0617200	5143.96	-1.31184	0.273896	-4.78955	1.67156e-06	1.26521e-05	7782.93	6886.54	3346.67	2559.68
PF3D7_0617300	1012.59	-0.781669	0.316473	-2.46994	0.0135135	0.0330206	1446.46	1113.36	637.303	853.227
PF3D7_0617400	733.055	0.901151	0.372372	2.42003	0.0155192	0.0368036	619.15	403.052	698.392	1211.63
PF3D7_0617800	16253	1.9281	0.315541	6.11045	9.93515e-10	1.4559e-08	8726.62	4803.52	27536.1	23945.8
PF3D7_0617900	17645	0.691336	0.297026	2.32752	0.0199373	0.0454564	15673.6	11320.9	25862	17723.5
PF3D7_0618000	2386.59	-0.468906	0.277324	-1.69082	0.0908703	0.160617	3013.95	2529.3	2169.47	1833.63
PF3D7_0618100	408.647	0.281317	0.409541	0.686907	0.492141	0.602302	240.744	496.513	455.688	441.643
PF3D7_0618200	1914.18	-0.816392	0.294282	-2.77418	0.00553409	0.0155938	2816.43	2066.66	1272.96	1500.66
PF3D7_0618300	6936.63	-0.766295	0.324829	-2.35907	0.0183206	0.0423061	9668.98	7807.14	6670.22	3600.2
PF3D7_0618400	75.5094	0.215046	0.634394	0.338978	0.734626	0.805509	51.8729	88.0094	97.4117	64.7435
PF3D7_0618500	1974.34	0.415526	0.300812	1.38135	0.167172	0.263266	2033.68	1350.91	2230.56	2282.21
PF3D7_0618600	574.514	-0.868722	0.319569	-2.71842	0.00655941	0.0179609	750.827	734.45	424.319	388.461
PF3D7_0618700	461.001	-0.432015	0.354876	-1.21737	0.223464	0.327466	445.575	613.729	430.923	353.777
PF3D7_0618800	174.834	1.99008	0.582754	3.41495	0.00063794	0.0024418	33.9169	106.312	376.438	182.669
PF3D7_0618900	1009.15	-1.10913	0.32288	-3.43512	0.000592283	0.00228964	1139.21	1619.61	718.205	559.569
PF3D7_0619000	1783.76	-0.77076	0.306078	-2.51818	0.0117962	0.0295845	2523.15	1973.98	1086.39	1551.53
PF3D7_0619100	332.142	-0.123684	0.365841	-0.338082	0.735302	0.80597	329.193	362.942	287.282	349.152
PF3D7_0619200	1595.79	0.185644	0.273846	0.677916	0.497825	0.607048	1546.21	1440.47	1703.88	1692.58
PF3D7_0619300	544.727	-0.395758	0.326065	-1.21374	0.224847	0.329109	581.908	655.398	437.527	504.074
PF3D7_0619400	13194	0.298403	0.293062	1.01823	0.308571	0.420635	14530.4	9139.35	15059.2	14047
PF3D7_0619500	484.267	-0.175672	0.358801	-0.489608	0.624411	0.720776	488.802	539.739	554.751	353.777
PF3D7_0619600	98.658	0.378031	0.558254	0.677168	0.4983	0.60748	65.8387	105.533	112.271	110.989
PF3D7_0619700	910.546	-0.309094	0.307425	-1.00543	0.31469	0.42712	988.911	1025.35	698.392	929.531
PF3D7_0619800	766.179	0.200262	0.326014	0.614275	0.539033	0.644329	583.238	842.71	861.846	776.922
PF3D7_0619900	1437.09	-0.762819	0.285639	-2.67057	0.0075723	0.0202611	1924.62	1693.21	1152.43	978.089
PF3D7_0620000	240.658	1.64379	0.41437	3.96696	7.27959e-05	0.000367332	96.4304	136.298	325.256	404.647
PF3D7_0620100	420.468	0.357	0.373343	0.956225	0.338959	0.452993	351.14	385.139	358.277	587.316
PF3D7_0620300	214.49	1.61133	0.537335	2.99874	0.00271097	0.00843059	59.8534	151.485	440.829	205.792
PF3D7_0620400	767.861	0.613802	0.323734	1.896	0.0579594	0.111177	658.387	554.927	775.991	1082.14
PF3D7_0620500	1234.31	-0.554583	0.31029	-1.7873	0.0738883	0.135002	1409.21	1529.65	1193.71	804.669
PF3D7_0620600	74.1473	-0.50942	0.647518	-0.786728	0.431441	0.547535	61.1834	112.543	51.1824	71.6803
PF3D7_0620700	461.398	0.28667	0.427143	0.671134	0.502135	0.610384	257.369	574.008	602.631	411.584
PF3D7_0621000	175.037	0.299921	0.548608	0.546696	0.584588	0.685965	77.8094	235.6	206.381	180.357
PF3D7_0621100	4928.93	-0.383159	0.285588	-1.34165	0.17971	0.278543	6438.89	4719.8	3800.71	4756.33
PF3D7_0621200	3726.34	1.98387	0.269623	7.35794	1.86765e-13	5.0891e-12	1673.9	1334.55	5824.89	6072.01
PF3D7_0621300	601.657	0.815214	0.335573	2.42932	0.0151272	0.036072	357.125	514.427	774.34	760.736
PF3D7_0621350	77.1155	-2.75922	0.813634	-3.39123	0.00069579	0.00262967	54.5331	214.961	29.7188	9.24907
PF3D7_0621400	1662.86	-0.0220769	0.323915	-0.0681564	0.945661	0.961686	1967.85	1382.45	1312.58	1988.55
PF3D7_0621500	144.844	0.36474	0.545874	0.668176	0.504021	0.611792	96.4304	157.327	226.193	99.4275
PF3D7_0621700	580.688	1.12758	0.3197	3.52698	0.000420333	0.00170329	355.795	373.067	731.413	862.476
PF3D7_0621800	7239.39	-0.0123489	0.27174	-0.0454436	0.963754	0.973604	8191.26	6350.7	7763.21	6652.39
PF3D7_0621900	2592.61	0.11928	0.30482	0.391315	0.695565	0.777632	2654.16	2318.62	3300.44	2097.23
PF3D7_0622000	329.778	-0.030781	0.423887	-0.072616	0.942112	0.959238	302.592	362.552	214.636	439.331
PF3D7_0622100	351.078	0.94772	0.378646	2.50292	0.0123175	0.0306751	194.191	285.057	501.918	423.145
PF3D7_0622200	769.008	0.369896	0.327305	1.13013	0.258423	0.366462	725.556	617.624	1025.3	707.554
PF3D7_0622300	393.266	2.1102	0.34589	6.10077	1.05559e-09	1.54238e-08	140.988	154.601	620.793	656.684
PF3D7_0622400	200.727	-2.3865	0.462447	-5.1606	2.46161e-07	2.23989e-06	317.223	357.879	79.2502	48.5576
PF3D7_0622500	363.23	0.445448	0.381539	1.1675	0.243007	0.350067	242.074	372.288	383.042	455.517
PF3D7_0622600	1203.69	-1.51245	0.410437	-3.68496	0.000228735	0.000987202	1828.19	1734.1	325.256	927.219
PF3D7_0622700	58.6544	-0.550451	0.701554	-0.784617	0.432678	0.548574	49.2128	89.9565	44.5782	50.8699
PF3D7_0622800	3060.55	0.0356145	0.277339	0.128415	0.89782	0.926113	3420.95	2625.48	3236.05	2959.7
PF3D7_0622900	1938.41	-0.171158	0.328888	-0.520413	0.602775	0.701591	1546.88	2560.06	2106.73	1539.97
PF3D7_0623000	951.171	-0.0547146	0.304036	-0.179961	0.857183	0.898434	1020.17	917.479	817.267	1049.77
PF3D7_0623100	10269	0.872003	0.270586	3.22265	0.00127012	0.00437641	8344.22	6170.01	13416.4	13145.2
PF3D7_0623200	748.602	-0.331674	0.314672	-1.05403	0.291868	0.402878	727.551	940.844	678.58	647.435
PF3D7_0623300	1372.12	-0.684936	0.321791	-2.12851	0.0332944	0.0702542	1860.77	1524.98	1291.12	811.606
PF3D7_0623400	229.716	1.44599	0.416996	3.46764	0.00052505	0.00205975	107.071	139.024	288.933	383.836
PF3D7_0623500	1127.22	-0.112422	0.330542	-0.340115	0.73377	0.805509	1282.86	1058.06	822.22	1345.74
PF3D7_0623600	3035.61	0.592318	0.293687	2.01683	0.0437128	0.0880016	2882.94	1960.35	3881.61	3417.53
PF3D7_0623700	536.795	-0.412095	0.32651	-1.26212	0.206906	0.309261	567.277	658.124	440.829	480.952
PF3D7_0623800	5590.54	-1.1825	0.297586	-3.97366	7.07775e-05	0.000357863	7278.83	8246.41	4187.05	2649.86
PF3D7_0623900	1066.84	0.314116	0.356274	0.881669	0.377956	0.494431	1080.69	820.513	823.872	1542.28
PF3D7_0624000	13436	-0.0774033	0.292865	-0.264297	0.791551	0.851002	16414.5	11179.9	14803.3	11346.3
PF3D7_0624100	805.843	-0.125088	0.345055	-0.362515	0.716967	0.793464	931.052	749.248	581.168	961.903
PF3D7_0624200	1438.48	-0.0363644	0.2858	-0.127237	0.898753	0.926695	1441.8	1470.46	1264.7	1576.97
PF3D7_0624300	687.03	2.29362	0.354356	6.47263	9.63106e-11	1.70352e-09	242.074	223.139	835.429	1447.48
PF3D7_0624400	1273.11	0.867869	0.304906	2.84635	0.00442232	0.0129535	935.708	868.022	1938.33	1350.36
PF3D7_0624500	1924.26	-0.443676	0.297637	-1.49066	0.13605	0.223225	2527.14	1907.78	1421.55	1840.56
PF3D7_0624600	11189.5	0.596895	0.264521	2.25651	0.0240386	0.0531486	10018.1	7797.01	13723.5	13219.2
PF3D7_0624700	430.234	-1.50679	0.348564	-4.32286	1.54019e-05	9.07019e-05	635.111	638.653	246.006	201.167
PF3D7_0624800	190.924	1.7199	0.423994	4.05644	4.98273e-05	0.000261101	85.1248	92.6825	303.792	282.097
PF3D7_0624900	326.233	1.50194	0.381304	3.93895	8.18397e-05	0.000406858	157.614	182.25	396.251	568.818
PF3D7_0625000	1015.7	-1.02126	0.332068	-3.07546	0.00210175	0.00675698	1251.6	1472.02	830.476	508.699
PF3D7_0625100	89.5527	0.679202	0.712286	0.953552	0.34031	0.454318	23.9413	113.322	112.271	108.677
PF3D7_0625200	519.076	1.00068	0.330701	3.02593	0.00247868	0.00780452	383.727	308.422	671.975	712.178
PF3D7_0625300	668.435	-0.98687	0.313482	-3.14809	0.00164343	0.00549372	880.509	897.229	482.105	413.896
PF3D7_0625400	686.131	-1.64654	0.369355	-4.45788	8.27737e-06	5.2885e-05	794.72	1286.65	399.553	263.598
PF3D7_0625500	213.642	1.56128	0.460172	3.39282	0.000691767	0.00261998	74.4842	141.36	356.626	282.097
PF3D7_0625600	201.353	0.830706	0.454076	1.82944	0.0673335	0.125343	144.313	144.865	183.266	332.966
PF3D7_0625700	261.267	-1.19063	0.432247	-2.75451	0.00587795	0.0163978	282.641	444.72	188.219	129.487
PF3D7_0625800	246.944	0.780674	0.399033	1.95641	0.0504166	0.0991748	166.924	196.658	346.719	277.472
PF3D7_0626000	583.764	0.85172	0.339864	2.50606	0.0122084	0.0304364	416.313	417.071	898.169	603.502
PF3D7_0626100	1289.79	0.59364	0.281233	2.11085	0.0347853	0.0730027	1080.02	976.282	1518.96	1583.9
PF3D7_0626200	77.9277	1.13157	0.79127	1.43007	0.152698	0.244667	13.3007	83.7258	75.9481	138.736
PF3D7_0626300	586.56	0.938458	0.327309	2.86719	0.00414134	0.0122371	444.245	360.994	840.382	700.617
PF3D7_0626400	662.37	0.47852	0.309961	1.54381	0.122635	0.205017	568.607	538.182	726.46	816.23
PF3D7_0626500	89.0936	1.39003	0.582302	2.38712	0.0169809	0.0397035	36.5771	61.5287	128.782	129.487
PF3D7_0626600	182.514	-0.212169	0.450152	-0.471327	0.637407	0.730598	160.939	230.927	183.266	154.922
PF3D7_0626700	3152.21	-2.04227	0.293556	-6.95698	3.47648e-12	7.89412e-11	5381.48	4761.86	997.231	1468.29
PF3D7_0626800	25517.7	-1.08198	0.288498	-3.7504	0.000176551	0.000789699	41922.6	27402.5	17512.6	15233.2
PF3D7_0626900	353.458	0.228184	0.38421	0.593903	0.552577	0.656039	279.316	372.288	452.386	309.844
PF3D7_0627000	117.314	0.175486	0.517884	0.338852	0.734721	0.805509	89.78	130.456	128.782	120.238
PF3D7_0627100	2596.58	0.511555	0.269082	1.90111	0.0572877	0.110087	2281.08	2001.63	3217.89	2885.71
PF3D7_0627200	152.675	-0.697308	0.462138	-1.50887	0.131331	0.217006	185.545	191.985	110.62	122.55
PF3D7_0627300	7018.41	-0.0343748	0.265269	-0.129584	0.896895	0.925916	7905.96	6298.91	7188.65	6680.14
PF3D7_0627400	236.837	-0.603105	0.39835	-1.51401	0.130024	0.215396	275.99	295.182	186.568	189.606
PF3D7_0627500	3598.7	-0.180221	0.291083	-0.619139	0.535824	0.641285	4471.05	3174.96	3021.41	3727.37
PF3D7_0627600	442.292	2.31403	0.385443	6.00356	1.93034e-09	2.68761e-08	107.071	188.091	655.465	818.543
PF3D7_0627700	6470.75	-0.00201197	0.263927	-0.0076232	0.993918	0.996487	5953.41	6997.53	6952.55	5979.52
PF3D7_0627800	4069.58	0.64756	0.28513	2.2711	0.0231407	0.0515247	3727.53	2616.14	5222.26	4712.4
PF3D7_0627900	1403.95	-0.622492	0.279742	-2.22524	0.0260655	0.0569863	1759.69	1645.31	1154.08	1056.71
PF3D7_0628000	175.227	-1.35188	0.450427	-3.00132	0.00268808	0.00838009	249.389	254.682	108.969	87.8662
PF3D7_0628100	5789.69	-0.350174	0.271639	-1.28911	0.197359	0.298138	7149.82	5827.31	4588.25	5593.37
PF3D7_0628200	7293.61	0.534088	0.265012	2.01533	0.0438696	0.0882821	6662.34	5255.64	8492.98	8763.49
PF3D7_0628300	17006.2	-2.36149	0.260371	-9.06969	1.19353e-19	7.24888e-18	26079.4	30865.6	5937.16	5142.48
PF3D7_0628400	373.181	-0.515009	0.39435	-1.30597	0.191563	0.291128	333.849	543.244	264.167	351.465
PF3D7_0628500	98.3104	0.0568054	0.564023	0.100715	0.919777	0.943932	84.4597	108.649	123.828	76.3048
PF3D7_0628600	826.535	0.0186731	0.321967	0.057997	0.953751	0.967376	895.805	745.744	693.439	971.152
PF3D7_0628700	541.014	0.853863	0.362601	2.35483	0.0185314	0.0427342	297.937	472.759	787.549	605.814
PF3D7_0628800	439.723	-0.554121	0.346428	-1.59953	0.109703	0.187082	545.996	501.186	399.553	312.156
PF3D7_0628900	418.159	1.50238	0.352727	4.25933	2.05038e-05	0.000117454	204.831	230.927	531.637	705.241
PF3D7_0629100	953.255	-0.407871	0.308715	-1.32119	0.186439	0.285059	1028.81	1146.46	939.445	698.305
PF3D7_0629200	2343.93	-1.89458	0.274197	-6.90958	4.86074e-12	1.07469e-10	4018.82	3369.67	979.07	1008.15
PF3D7_0629300	1236.5	0.257074	0.282449	0.910161	0.362737	0.47868	1169.14	1084.54	1395.13	1297.18
PF3D7_0629400	1960.81	0.102809	0.303353	0.338907	0.73468	0.805509	2052.97	1727.87	1634.53	2427.88
PF3D7_0629500	1920.72	-0.89594	0.288278	-3.1079	0.0018842	0.00615572	2179.99	2817.86	1447.97	1237.06
PF3D7_0629600	481.684	0.179509	0.387394	0.463375	0.643096	0.734613	315.228	588.028	556.402	467.078
PF3D7_0629700	5041.03	0.716411	0.27209	2.633	0.00846351	0.0222211	3696.28	3931.61	5412.13	7124.1
PF3D7_0629800	1492.46	-0.275624	0.322402	-0.854909	0.392601	0.508767	1333.4	1936.6	1589.96	1109.89
PF3D7_0629900	1735.44	-0.660513	0.300232	-2.20001	0.0278062	0.0603146	2267.78	1982.55	1102.9	1588.53
PF3D7_0630000	252.606	4.62214	0.424446	10.8898	1.28908e-27	1.91125e-25	17.291	21.8076	455.688	515.636
PF3D7_0630100	85.6059	0.597202	0.633201	0.943148	0.345605	0.459709	45.2225	91.1248	132.084	73.9926
PF3D7_0630200	281.63	2.73517	0.400381	6.83141	8.40818e-12	1.78842e-10	74.4842	72.4325	394.6	585.004
PF3D7_0630300	927.563	-0.547699	0.294513	-1.85968	0.0629313	0.118416	1105.96	1096.61	709.949	797.732
PF3D7_0630400	241.633	-0.957419	0.455584	-2.10152	0.0355955	0.0743319	248.724	390.201	209.683	117.926
PF3D7_0630500	357.17	-0.37981	0.47504	-0.799532	0.423982	0.54095	224.783	583.355	384.694	235.851
PF3D7_0630600	2269.63	-0.317962	0.286912	-1.10822	0.267766	0.376095	2489.9	2546.04	1695.62	2346.95
PF3D7_0630700	205.535	-0.589186	0.460884	-1.27838	0.201114	0.302361	184.215	309.98	191.521	136.424
PF3D7_0630800	168.451	0.960713	0.460586	2.08585	0.0369923	0.0767085	115.716	112.543	175.011	270.535
PF3D7_0630900	1506.29	0.662086	0.288033	2.29865	0.0215249	0.0485272	1240.29	1093.89	2053.9	1637.09
PF3D7_0631000	247.431	-1.37896	0.433433	-3.18149	0.00146518	0.00495371	299.267	414.345	107.318	168.796
PF3D7_0631100	57.1963	-0.0731446	0.678122	-0.107863	0.914104	0.939333	59.8534	57.6345	62.7397	48.5576
PF3D7_0631400	23.5061	-1.48218	1.1573	-1.28072	0.200292	0.301485	16.6259	52.9614	19.8125	4.62453
PF3D7_0632500	302.34	1.86311	0.37815	4.9269	8.35444e-07	6.78176e-06	141.653	119.163	425.97	522.572
PF3D7_0632700	384.566	2.38376	0.431236	5.52773	3.244e-08	3.60198e-07	150.963	97.3556	866.799	423.145
PF3D7_0632800	7216.25	-1.94632	0.400943	-4.85437	1.20773e-06	9.46835e-06	15879.8	7041.14	4008.74	1935.37
PF3D7_0700100	129.965	2.41898	0.500583	4.83232	1.34948e-06	1.04496e-05	47.2177	35.048	241.053	196.543
PF3D7_0700200	29.8175	0.928226	0.908868	1.0213	0.307113	0.419106	15.2959	25.7019	41.2761	36.9963
PF3D7_0700800	409.328	-1.29815	0.444543	-2.92019	0.00349817	0.0106103	345.819	818.566	274.073	198.855
PF3D7_0701100	247.169	0.906488	0.40098	2.26068	0.023779	0.0527133	197.516	146.812	325.256	319.093
PF3D7_0701600	51.5094	-0.481535	0.747227	-0.64443	0.519297	0.626862	41.8974	78.2739	51.1824	34.684
PF3D7_0701900	1631.34	-1.19778	0.279932	-4.27884	1.87873e-05	0.000108733	2124.13	2420.65	1041.81	938.78
PF3D7_0702000	4194.98	-3.42455	0.297796	-11.4996	1.32471e-30	2.90343e-28	6915.72	8431.77	574.564	857.851
PF3D7_0702100	2231.7	-1.4316	0.299319	-4.78285	1.72828e-06	1.29454e-05	3117.7	3396.93	1447.97	964.215
PF3D7_0702200	3091.49	-1.16314	0.303797	-3.82867	0.000128836	0.000604436	3347.8	5199.57	1746.81	2071.79
PF3D7_0702300	1138.1	-3.27889	0.327342	-10.0167	1.2871e-23	1.2242e-21	2064.94	2064.72	260.865	161.859
PF3D7_0702400	1621.28	1.29518	0.360503	3.59272	0.000327247	0.0013544	1004.21	874.642	3140.29	1465.98
PF3D7_0702500	2373.16	0.919775	0.319872	2.87544	0.00403459	0.0119427	1880.73	1403.48	3833.73	2374.7
PF3D7_0702600	173.203	0.0338109	0.476261	0.0709924	0.943404	0.960187	150.963	190.427	127.13	224.29
PF3D7_0702900	661.554	-0.602507	0.313206	-1.92368	0.0543952	0.105302	738.191	857.118	528.334	522.572
PF3D7_0703000	185.919	0.655025	0.463572	1.413	0.157657	0.25044	125.692	163.557	285.631	168.796
PF3D7_0703100	71.1563	-0.0532724	0.67536	-0.07888	0.937128	0.956288	42.5624	102.029	66.0418	73.9926
PF3D7_0703200	2708.05	0.445083	0.265246	1.678	0.0933468	0.163959	2333.62	2253.2	2938.86	3306.54
PF3D7_0703300	347.875	0.481007	0.353714	1.35988	0.173869	0.271186	288.626	292.067	394.6	416.208
PF3D7_0703400	502.197	1.02886	0.368409	2.79272	0.00522666	0.0148688	262.69	397.99	790.851	557.256
PF3D7_0703500	8940.59	0.292731	0.270326	1.08288	0.278861	0.388004	9085.08	6989.35	10510.6	9177.39
PF3D7_0703600	2798.41	-1.44778	0.298921	-4.84336	1.27664e-06	9.94677e-06	4955.86	3235.32	1480.99	1521.47
PF3D7_0703700	1168.14	-0.481086	0.323071	-1.4891	0.13646	0.223561	1125.24	1597.8	1130.97	818.543
PF3D7_0703800	162.647	1.40563	0.475911	2.95356	0.00314131	0.00964393	72.4891	105.144	193.172	279.784
PF3D7_0703900	1059.75	0.891945	0.296441	3.00885	0.00262239	0.00821596	665.702	818.566	1452.92	1301.81
PF3D7_0704000	557.94	0.566841	0.335241	1.69084	0.0908665	0.160617	440.255	459.908	774.34	557.256
PF3D7_0704100	1350.8	-2.20021	0.340424	-6.46314	1.02549e-10	1.80122e-09	2007.08	2433.11	620.793	342.216
PF3D7_0704200	512.761	0.60062	0.329296	1.82396	0.0681589	0.126599	392.372	422.134	561.355	675.182
PF3D7_0704300	2188.02	-1.10776	0.273929	-4.04398	5.25522e-05	0.000274524	3223.44	2754.38	1329.09	1445.17
PF3D7_0704400	1614.56	0.217919	0.287831	0.757107	0.448986	0.56358	1598.75	1386.34	1535.47	1937.68
PF3D7_0704500	1748.93	-2.31684	0.279886	-8.27779	1.25481e-16	4.83947e-15	3115.03	2711.55	591.074	578.067
PF3D7_0704600	10142.5	1.06582	0.256725	4.15162	3.30135e-05	0.000179847	6723.53	6391.2	12628.8	14826.3
PF3D7_0704700	584.062	0.373685	0.348548	1.07212	0.283666	0.393603	416.978	600.879	749.575	568.818
PF3D7_0704800	586.416	0.556603	0.356164	1.56277	0.118106	0.198723	543.336	407.336	846.986	548.007
PF3D7_0704900	479.062	-0.592784	0.3598	-1.64754	0.0994476	0.173106	485.477	665.523	323.605	441.643
PF3D7_0705000	2458.41	0.740166	0.27523	2.68926	0.00716098	0.0193247	1920.63	1761.36	2745.69	3405.97
PF3D7_0705100	459.613	-0.197405	0.35704	-0.552895	0.580335	0.682723	416.978	565.441	483.756	372.275
PF3D7_0705200	72.5424	0.421943	0.630694	0.669014	0.503487	0.611396	60.5184	63.8653	105.667	60.1189
PF3D7_0705300	1243.17	-0.0205721	0.291637	-0.07054	0.943764	0.960187	1395.91	1108.69	1256.45	1211.63
PF3D7_0705400	6643.01	-0.00876002	0.316177	-0.027706	0.977897	0.984734	8330.92	4995.12	5620.16	7625.86
PF3D7_0705500	9331.43	0.304854	0.267467	1.13978	0.254378	0.362442	8926.8	7772.87	11522.6	9103.4
PF3D7_0705600	146.717	0.482281	0.473565	1.0184	0.308486	0.420632	135.668	109.038	150.245	191.918
PF3D7_0705700	5229.41	-0.708702	0.256248	-2.76568	0.00568037	0.0159525	6358.42	6618.23	3808.96	4132.02
PF3D7_0705800	247.637	1.27231	0.388571	3.27433	0.00105913	0.00375199	148.303	141.75	346.719	353.777
PF3D7_0705900	2540.3	0.335493	0.321827	1.04246	0.297196	0.40822	2634.88	1859.49	3477.1	2189.72
PF3D7_0706000	5186.79	-0.376529	0.264452	-1.42381	0.154502	0.246911	5552.4	6168.06	4920.11	4106.59
PF3D7_0706100	795.495	-0.919245	0.321191	-2.86199	0.00420988	0.0124105	1111.28	971.609	638.954	460.141
PF3D7_0706200	80.7474	0.275565	0.583839	0.471988	0.636935	0.730555	75.8143	70.4854	95.7606	80.9294
PF3D7_0706300	483.756	0.231034	0.451488	0.511717	0.608849	0.707028	329.193	561.936	747.923	295.97
PF3D7_0706400	2883.89	-0.496022	0.272024	-1.82345	0.0682353	0.126647	3740.17	3009.84	2392.36	2393.2
PF3D7_0706500	4021.66	0.776222	0.283512	2.73788	0.00618364	0.0170937	2901.56	3029.71	5970.18	4185.2
PF3D7_0706700	297.137	0.0508978	0.395092	0.128825	0.897496	0.926113	250.054	334.124	350.022	254.349
PF3D7_0707200	963.942	-0.902839	0.310445	-2.90821	0.00363505	0.010999	1449.12	1063.12	652.163	691.368
PF3D7_0707300	15814.3	-1.4227	0.294148	-4.83669	1.32017e-06	1.02542e-05	28391.8	17680.9	8851.25	8333.41
PF3D7_0707400	1359.27	-0.218126	0.280235	-0.778369	0.436352	0.551982	1529.59	1394.52	1294.42	1218.56
PF3D7_0707500	441.771	-0.208843	0.520579	-0.401174	0.688292	0.772354	182.22	764.825	452.386	367.65
PF3D7_0707600	334.64	-1.38896	0.425032	-3.2679	0.00108348	0.00382166	361.78	607.888	227.844	141.048
PF3D7_0707700	4490.28	0.609931	0.2679	2.27671	0.0228037	0.0509095	3929.71	3180.41	5162.82	5688.18
PF3D7_0707800	965.861	-0.592408	0.291773	-2.03037	0.0423185	0.0857426	1129.9	1193.19	795.804	744.55
PF3D7_0707900	2289.98	-0.133957	0.307222	-0.436026	0.662818	0.751184	2581.01	2209.97	1700.58	2668.36
PF3D7_0708000	1082.83	1.56824	0.323696	4.84481	1.26732e-06	9.90103e-06	557.301	534.287	1246.54	1993.17
PF3D7_0708100	355.334	-0.608356	0.477905	-1.27296	0.20303	0.304606	444.91	411.619	137.037	427.769
PF3D7_0708200	354.254	2.99183	0.421571	7.09685	1.27634e-12	3.0493e-11	59.1883	98.1344	468.897	790.795
PF3D7_0708300	569.891	0.806859	0.346835	2.32635	0.0199998	0.0455782	354.465	473.537	607.585	843.978
PF3D7_0708400	129222	2.31607	0.264907	8.74298	2.27045e-18	1.1112e-16	47056	39384.2	191194	239255
PF3D7_0708500	1287.34	2.13339	0.310162	6.87831	6.05673e-12	1.32173e-10	464.861	490.283	1680.76	2513.43
PF3D7_0708600	153.719	-0.787172	0.492225	-1.59921	0.109774	0.187139	190.866	197.437	80.9012	145.673
PF3D7_0708700	4093.62	0.869404	0.295618	2.94097	0.00327182	0.0100202	3520.04	2273.45	5484.77	5096.24
PF3D7_0708800	13468.1	0.965337	0.2597	3.71713	0.000201502	0.000884817	9655.68	8590.27	16226.5	19399.9
PF3D7_0708900	489.598	0.0884286	0.364141	0.242841	0.808128	0.862175	376.411	571.672	439.178	571.13
PF3D7_0709000	2113.35	-0.784704	0.28563	-2.74728	0.00600922	0.0166901	2422.73	2926.9	1730.3	1373.49
PF3D7_0709100	4761.27	-1.3284	0.33273	-3.99243	6.54005e-05	0.000332678	7673.2	5945.31	1877.24	3549.33
PF3D7_0709200	366.541	0.594155	0.358077	1.65929	0.0970569	0.169589	287.961	296.74	495.314	386.149
PF3D7_0709300	832.087	0.144768	0.299155	0.483922	0.628441	0.723777	826.641	753.922	832.127	915.658
PF3D7_0709400	407.674	-1.24678	0.347297	-3.58996	0.000330723	0.00136766	566.612	580.239	229.495	254.349
PF3D7_0709500	468.608	-1.48702	0.347158	-4.28339	1.84067e-05	0.000106899	609.174	771.835	234.448	258.974
PF3D7_0709600	535.276	-0.322629	0.325281	-0.991847	0.321272	0.433722	559.961	629.306	452.386	499.45
PF3D7_0709700	1833.72	-0.00485145	0.284163	-0.0170728	0.986379	0.990702	2043.66	1630.9	1951.54	1708.77
PF3D7_0709800	189.741	-0.856111	0.440582	-1.94314	0.0519996	0.101404	210.817	277.658	127.13	143.361
PF3D7_0709900	976.524	1.23501	0.292077	4.22838	2.35375e-05	0.000132721	599.864	564.662	1289.47	1452.1
PF3D7_0710000	845.156	0.458685	0.375695	1.2209	0.222125	0.326031	815.336	610.225	1307.63	647.435
PF3D7_0710100	965.322	-0.243105	0.37867	-0.641996	0.520876	0.628016	682.993	1410.1	1023.65	744.55
PF3D7_0710200	2413.86	-0.202772	0.296243	-0.68448	0.493672	0.60359	2111.49	3055.02	2417.13	2071.79
PF3D7_0710300	443.342	-0.36632	0.339754	-1.07819	0.280948	0.390476	518.064	480.158	356.626	418.52
PF3D7_0710400	129.139	-0.872452	0.519055	-1.68085	0.0927927	0.163156	126.357	207.562	92.4585	90.1784
PF3D7_0710500	380.762	0.242341	0.355204	0.682257	0.495076	0.60472	327.863	369.172	368.183	457.829
PF3D7_0710600	6374.96	0.547259	0.264898	2.06592	0.0388356	0.079776	5454.64	4906.72	8342.73	6795.75
PF3D7_0710700	667.845	0.584911	0.436721	1.33932	0.180465	0.279314	276.656	791.306	875.054	728.364
PF3D7_0710800	529.169	-2.10223	0.36483	-5.76221	8.30198e-09	1.03325e-07	687.649	1028.07	176.662	224.29
PF3D7_0710900	558.974	-1.74515	0.362711	-4.81141	1.49872e-06	1.14471e-05	660.382	1061.95	270.771	242.788
PF3D7_0711000	859.422	-0.152248	0.299901	-0.50766	0.611692	0.709186	927.727	882.431	878.356	749.175
PF3D7_0711100	272.537	-1.02628	0.494147	-2.07687	0.0378132	0.0780895	264.02	468.475	255.912	101.74
PF3D7_0711200	243.258	1.16335	0.391116	2.97443	0.00293532	0.00909815	152.294	147.98	323.605	349.152
PF3D7_0711300	271.395	0.244104	0.384558	0.634765	0.525581	0.632027	224.118	272.596	290.584	298.282
PF3D7_0711400	1429.22	1.45688	0.288027	5.05814	4.23372e-07	3.71168e-06	721.566	804.157	1867.33	2323.83
PF3D7_0711500	3555.01	0.117775	0.268702	0.43831	0.661162	0.750488	3690.29	3129.4	3444.08	3956.29
PF3D7_0711700	161.808	1.94033	0.485188	3.99913	6.3575e-05	0.000324703	81.7996	52.1826	208.032	305.219
PF3D7_0712000	259.898	0.867742	0.451975	1.91989	0.0548716	0.106017	228.773	139.024	239.402	432.394
PF3D7_0712300	248.076	2.8316	0.417277	6.78591	1.1536e-11	2.42304e-10	67.8338	54.5191	356.626	513.323
PF3D7_0712400	79.8702	2.28928	0.622987	3.67469	0.00023814	0.00102167	35.912	18.6923	123.828	141.048
PF3D7_0712600	390.814	3.52695	0.394047	8.95059	3.53577e-19	1.95866e-17	73.8191	51.4037	566.308	871.725
PF3D7_0712800	107.861	2.49463	0.543718	4.5881	4.47302e-06	3.08461e-05	37.9071	27.2596	153.547	212.729
PF3D7_0712900	109.451	2.43225	0.531354	4.57747	4.70638e-06	3.23707e-05	38.5722	29.9855	163.453	205.792
PF3D7_0713100	58.6498	-0.581235	0.78299	-0.742328	0.457889	0.572049	43.2274	96.5767	23.1146	71.6803
PF3D7_0713400	1128.58	0.79902	0.319706	2.49923	0.0124463	0.030892	826.641	822.07	1753.41	1112.2
PF3D7_0713500	415.112	-0.13908	0.385482	-0.360797	0.718252	0.79349	418.974	452.509	506.871	282.097
PF3D7_0713600	536.642	0.0848181	0.342019	0.247992	0.80414	0.859657	544.001	498.85	650.512	453.204
PF3D7_0713700	1139.89	-1.32893	0.302864	-4.38788	1.14462e-05	7.05384e-05	1677.22	1585.73	746.272	550.32
PF3D7_0713800	1499.03	-0.840642	0.348835	-2.40986	0.0159589	0.0376456	1389.26	2459.2	1271.3	876.349
PF3D7_0713900	2223.43	-0.221495	0.325945	-0.679546	0.496792	0.606209	2078.24	2710.77	2585.54	1519.16
PF3D7_0714000	23445.6	-0.971604	0.293669	-3.30849	0.000937989	0.00337985	37486.2	24625.5	17662.9	14007.7
PF3D7_0714200	1771.46	0.609325	0.271871	2.24122	0.0250116	0.0550102	1467.07	1338.83	2148.01	2131.91
PF3D7_0714300	982.455	-0.156116	0.29317	-0.532511	0.594372	0.694536	1075.37	995.363	871.752	987.338
PF3D7_0714400	200.363	-0.468774	0.469416	-0.998632	0.317973	0.43025	161.604	302.971	151.896	184.981
PF3D7_0714500	666.802	-0.514974	0.317843	-1.62022	0.105185	0.180846	817.331	752.753	609.236	487.888
PF3D7_0714600	1180.5	0.45828	0.321339	1.42616	0.153823	0.246165	896.47	1091.16	1076.48	1657.9
PF3D7_0715000	910.202	-1.17273	0.315741	-3.7142	0.000203845	0.000891998	1139.21	1384.01	638.954	478.639
PF3D7_0715100	171.542	1.10883	0.456781	2.42749	0.0152038	0.0362058	119.042	98.1344	191.521	277.472
PF3D7_0715200	1855.15	0.318018	0.318438	0.998679	0.31795	0.43025	1849.47	1452.55	1586.65	2531.93
PF3D7_0715300	977.041	-0.957378	0.293322	-3.26391	0.00109885	0.00385746	1361.33	1218.5	667.022	661.308
PF3D7_0715400	513.096	-0.32991	0.352037	-0.937146	0.348684	0.463288	486.807	655.008	387.996	522.572
PF3D7_0715500	670.393	0.397816	0.394616	1.00811	0.313402	0.425838	654.397	501.576	480.454	1045.14
PF3D7_0715600	1964.47	-0.508929	0.307019	-1.65765	0.0973884	0.170109	2678.11	1935.82	1368.72	1875.25
PF3D7_0715700	146.497	-0.615206	0.47255	-1.30189	0.192955	0.292625	178.895	175.24	102.365	129.487
PF3D7_0715800	683.024	-1.53363	0.354238	-4.32938	1.49527e-05	8.83666e-05	905.116	1123.48	264.167	439.331
PF3D7_0715900	2235.77	-1.35753	0.350228	-3.87614	0.000106126	0.000510966	3341.81	3088.12	809.012	1704.14
PF3D7_0716000	1836	1.4137	0.271069	5.21527	1.83546e-07	1.73269e-06	1045.44	959.147	2712.67	2626.74
PF3D7_0716100	1334.72	0.55103	0.293817	1.87542	0.0607346	0.115359	936.373	1228.63	1532.17	1641.71
PF3D7_0716200	2811.95	-1.1439	0.301173	-3.79814	0.000145784	0.000671754	4318.09	3427.69	2086.92	1415.11
PF3D7_0716300	8105.16	-1.71032	0.263106	-6.5005	8.00535e-11	1.43612e-09	13314	11519.5	4109.45	3477.65
PF3D7_0716400	1785.87	0.607148	0.438225	1.38547	0.165909	0.261768	1612.05	1217.72	984.023	3329.66
PF3D7_0716500	702.539	-1.04562	0.320595	-3.26151	0.0011082	0.00388215	849.253	1044.43	500.267	416.208
PF3D7_0716600	328.588	0.400223	0.387237	1.03354	0.301353	0.412805	260.695	304.918	295.537	453.204
PF3D7_0716700	347.085	0.550963	0.377229	1.46055	0.144138	0.23416	264.02	298.297	333.511	492.513
PF3D7_0716800	4688.05	0.132658	0.286983	0.462251	0.643901	0.735366	5197.27	3747.8	4380.22	5426.89
PF3D7_0716900	1108.97	-1.05271	0.358111	-2.93962	0.00328618	0.0100459	1048.1	1945.55	827.174	615.063
PF3D7_0717000	793.951	-0.064104	0.338416	-0.189424	0.849761	0.892426	686.984	936.95	922.934	628.937
PF3D7_0717100	1505.24	-0.137031	0.306689	-0.446809	0.655013	0.745186	1679.88	1475.13	1712.13	1153.82
PF3D7_0717200	3670.62	0.895998	0.281539	3.1825	0.00146011	0.00494318	2947.45	2185.83	5128.15	4421.05
PF3D7_0717300	1826.75	0.656118	0.281586	2.33008	0.0198019	0.045168	1584.78	1252.38	2199.19	2270.65
PF3D7_0717400	1496.83	-0.550378	0.290937	-1.89174	0.0585259	0.111925	2013.73	1544.84	1256.45	1172.32
PF3D7_0717500	11221.5	0.51208	0.287267	1.78259	0.074653	0.136054	11112.8	7389.68	14017.4	12366
PF3D7_0717600	1403.46	-1.27267	0.2939	-4.3303	1.48907e-05	8.81034e-05	2253.81	1716.96	822.22	820.855
PF3D7_0717700	5608.67	-0.771189	0.26606	-2.89855	0.00374887	0.0112702	7840.79	6305.14	3997.18	4291.57
PF3D7_0717800	254.36	1.50837	0.402052	3.75167	0.000175663	0.000787825	123.032	141.75	435.876	316.781
PF3D7_0717900	800.319	0.809742	0.305796	2.64798	0.00809748	0.0214032	641.761	521.436	1002.18	1035.9
PF3D7_0718000	242.947	1.75104	0.419991	4.16924	3.05612e-05	0.00016782	85.7898	136.298	391.298	358.401
PF3D7_0718100	950.27	0.00836569	0.326579	0.0256161	0.979564	0.986215	985.585	908.133	739.668	1167.69
PF3D7_0718300	130	0.165095	0.498803	0.330983	0.740657	0.810475	117.047	128.509	163.453	110.989
PF3D7_0718400	5201.18	1.61202	0.313971	5.13431	2.83184e-07	2.55372e-06	3005.97	2123.91	9595.87	6078.95
PF3D7_0718500	2526.75	0.735822	0.262804	2.79989	0.00511196	0.0145837	1890.04	1901.94	3151.85	3163.18
PF3D7_0718600	557.222	-0.679716	0.320296	-2.12215	0.033825	0.0712545	692.969	679.542	442.48	413.896
PF3D7_0718700	203.558	-1.19453	0.477348	-2.50243	0.0123345	0.0306751	194.191	372.677	138.688	108.677
PF3D7_0718800	63.7167	1.11247	0.689373	1.61374	0.106583	0.18275	34.5819	45.5624	54.4845	120.238
PF3D7_0719000	418.482	-0.852903	0.386212	-2.20838	0.0272177	0.0592419	449.565	628.917	366.532	228.914
PF3D7_0719100	1316.55	0.754323	0.295825	2.5499	0.0107755	0.0273437	1042.78	916.7	1431.46	1875.25
PF3D7_0719200	946.827	2.67536	0.352671	7.58599	3.2997e-14	9.96034e-13	258.7	253.514	1140.87	2134.22
PF3D7_0719300	2167.74	0.15146	0.273349	0.55409	0.579517	0.681921	2146.08	1961.52	2098.48	2464.88
PF3D7_0719400	2319.58	0.693381	0.331569	2.09121	0.036509	0.0758309	1965.19	1579.11	2039.04	3695
PF3D7_0719500	1576.29	-0.673171	0.277524	-2.42563	0.0152817	0.0363543	2055.63	1819.77	1236.63	1193.13
PF3D7_0719600	6196.7	-0.657293	0.317328	-2.07134	0.0383272	0.0789599	8883.57	6287.61	5966.88	3648.76
PF3D7_0719700	9866.71	-0.105409	0.314064	-0.335629	0.737151	0.80747	11385.4	9070.81	12057.6	6952.99
PF3D7_0719800	422.505	-0.234367	0.34689	-0.675624	0.499279	0.608233	413.653	499.239	363.23	413.896
PF3D7_0719900	1907.58	-0.154856	0.281413	-0.550281	0.582127	0.684005	2242.51	1777.32	1746.81	1863.69
PF3D7_0720000	653.641	-0.47176	0.345392	-1.36587	0.17198	0.269239	796.05	724.715	675.277	418.52
PF3D7_0720100	568.805	-0.834408	0.341675	-2.44211	0.0146016	0.035149	671.023	787.801	478.803	337.591
PF3D7_0720200	585.828	-0.0172089	0.323862	-0.0531365	0.957623	0.969424	653.067	525.72	567.96	596.565
PF3D7_0720300	175.129	-0.450308	0.447633	-1.00598	0.314427	0.427001	191.531	213.403	168.407	127.175
PF3D7_0720400	1312.05	-0.0741455	0.306866	-0.241621	0.809073	0.86264	1467.74	1222.79	1061.62	1496.04
PF3D7_0720500	245.703	0.0756646	0.444535	0.170211	0.864844	0.903177	174.905	302.581	204.73	300.595
PF3D7_0720600	1347.9	-0.23336	0.311793	-0.748444	0.454192	0.568982	1723.78	1190.85	1367.07	1109.89
PF3D7_0720700	5974.42	1.25092	0.268064	4.66649	3.06382e-06	2.19074e-05	3955.64	3115.77	8805.02	8021.25
PF3D7_0720800	694.834	1.0146	0.312245	3.24938	0.00115659	0.00403205	498.113	422.134	871.752	987.338
PF3D7_0720900	689.005	0.26501	0.328278	0.807273	0.419509	0.535661	693.634	557.653	642.257	862.476
PF3D7_0721000	3985.09	1.06984	0.277716	3.85227	0.000117026	0.000558645	2646.85	2495.81	4580	6217.69
PF3D7_0721100	4292.53	-2.84022	0.300063	-9.4654	2.92426e-21	2.26788e-19	6888.46	8180.59	1277.91	823.167
PF3D7_0721200	1007.54	-0.590093	0.288825	-2.04308	0.0410444	0.0836656	1224.33	1197.08	792.502	816.23
PF3D7_0721300	1387.29	0.88823	0.277973	3.19538	0.00139648	0.00475652	983.59	962.652	1725.34	1877.56
PF3D7_0721400	1749.98	-2.22159	0.290963	-7.63529	2.25311e-14	6.88358e-13	3273.31	2490.74	609.236	626.624
PF3D7_0721500	203.641	0.985745	0.535874	1.83951	0.0658405	0.123063	68.4988	204.447	321.954	219.665
PF3D7_0721600	14456.6	-0.0477868	0.286673	-0.166695	0.86761	0.90495	16915.9	12477.9	16337.1	12095.5
PF3D7_0721700	1304.18	1.43887	0.296094	4.85952	1.17671e-06	9.26841e-06	735.531	669.806	1637.84	2173.53
PF3D7_0721800	2047.18	0.196341	0.363294	0.540446	0.588889	0.689516	2419.41	1398.8	2816.68	1553.84
PF3D7_0721900	1110.33	-0.706027	0.288735	-2.44524	0.0144755	0.0349478	1296.16	1456.83	818.918	869.412
PF3D7_0722000	915.186	-0.659939	0.396957	-1.6625	0.0964131	0.168581	671.023	1570.93	799.106	619.688
PF3D7_0722100	715.383	-1.32606	0.315125	-4.20805	2.57588e-05	0.000143799	1070.05	974.724	368.183	448.58
PF3D7_0722200	5106.6	-1.48489	0.282336	-5.25928	1.4462e-07	1.39394e-06	8638.84	6412.23	2952.07	2423.26
PF3D7_0722300	1580.46	0.144931	0.275437	0.526185	0.59876	0.69785	1489.02	1513.68	1746.81	1572.34
PF3D7_0722400	3647.66	-0.358312	0.326824	-1.09634	0.272928	0.381539	4600.73	3598.26	4109.45	2282.21
PF3D7_0722500	1119.3	0.181514	0.300684	0.60367	0.546063	0.650911	1053.42	1045.6	1365.41	1012.77
PF3D7_0722600	3439.82	0.859775	0.260451	3.3011	0.000963072	0.00346033	2328.3	2559.67	4413.24	4458.05
PF3D7_0722700	1492.84	1.22313	0.302673	4.04108	5.32052e-05	0.000277074	1043.44	748.47	2283.4	1896.06
PF3D7_0722800	590.694	1.27364	0.3499	3.63999	0.000272645	0.00115496	375.081	315.821	652.163	1019.71
PF3D7_0722900	282.771	-1.03469	0.390044	-2.65276	0.00798361	0.0211484	425.624	334.903	194.823	175.732
PF3D7_0723000	157.744	-1.13208	0.492266	-2.29973	0.0214634	0.0484102	160.939	272.206	100.714	97.1152
PF3D7_0723100	59.4547	-0.168042	0.815603	-0.206034	0.836764	0.882638	23.9413	101.25	36.323	76.3048
PF3D7_0723200	380.311	0.406428	0.349589	1.16259	0.244997	0.352162	301.927	352.038	432.574	434.706
PF3D7_0723300	4158.4	1.44354	0.346757	4.16298	3.14118e-05	0.000171878	2979.37	1493.82	7043.36	5117.05
PF3D7_0723400	2873.81	0.813013	0.317643	2.55952	0.0104818	0.0267132	1889.37	2281.24	4614.67	2709.98
PF3D7_0723500	152.684	0.750615	0.457702	1.63997	0.101012	0.175466	105.741	121.889	198.125	184.981
PF3D7_0723600	423.222	0.748483	0.362124	2.06693	0.038741	0.079661	331.189	299.855	425.97	635.873
PF3D7_0723700	756.425	1.39136	0.32589	4.26941	1.95994e-05	0.000113044	484.812	351.259	1206.91	982.714
PF3D7_0723800	1802.9	0.0896816	0.275135	0.325955	0.744458	0.813883	1816.88	1677.63	1982.91	1734.2
PF3D7_0723900	1865.41	0.109741	0.299832	0.366009	0.714358	0.79203	2087.55	1502.78	2146.36	1724.95
PF3D7_0724000	354.407	0.48142	0.367652	1.30944	0.190385	0.289686	249.389	341.913	419.365	406.959
PF3D7_0724100	2141.36	0.52785	0.2918	1.80895	0.0704592	0.129866	1696.51	1812.37	2968.58	2087.98
PF3D7_0724200	459.554	0.882971	0.341143	2.58827	0.0096458	0.0248591	363.11	283.499	581.168	610.439
PF3D7_0724300	224.654	0.638408	0.4043	1.57905	0.114326	0.193719	160.939	190.427	279.027	268.223
PF3D7_0724400	693.531	0.907815	0.313117	2.89929	0.00374012	0.0112628	473.507	491.451	1002.18	806.981
PF3D7_0724500	138.514	-0.0985792	0.512932	-0.192188	0.847595	0.890337	105.076	181.471	151.896	115.613
PF3D7_0724600	1045.4	-1.29383	0.298741	-4.33093	1.48482e-05	8.79551e-05	1598.08	1373.1	655.465	554.944
PF3D7_0724700	2501.01	1.1331	0.318835	3.55389	0.000379584	0.00155821	1507.64	1623.89	2504.64	4367.87
PF3D7_0724800	2725.14	-0.176886	0.277326	-0.637827	0.523586	0.630325	3184.2	2600.95	2775.41	2340.01
PF3D7_0724900	513.809	0.110126	0.367681	0.299516	0.764546	0.829905	544.666	442.773	399.553	668.245
PF3D7_0725000	1817.08	-1.0642	0.274332	-3.87926	0.000104776	0.000504946	2473.27	2442.85	1101.25	1250.94
PF3D7_0725100	1772.3	0.30289	0.271727	1.11468	0.264987	0.37365	1637.99	1536.27	2014.28	1900.68
PF3D7_0725200	1404.11	-0.741716	0.304961	-2.43216	0.0150089	0.0358892	1753.04	1763.3	1251.49	848.602
PF3D7_0725300	1698.93	1.5699	0.328017	4.78601	1.70126e-06	1.28192e-05	857.233	855.95	3255.86	1826.69
PF3D7_0725400	6975.65	-1.45419	0.358948	-4.05125	5.09437e-05	0.000266397	9230.05	11215	5200.79	2256.77
PF3D7_0725600	159154	0.249748	1.36931	0.18239	0.855277	0.896911	265048	25779	145880	199909
PF3D7_0725800	612.881	0.330919	2.57333	0.128596	0.897677	0.926113	1084.68	1.16827	602.631	763.048
PF3D7_0726000	1.16701e+06	1.49843	1.01813	1.47175	0.141089	0.230023	1.1126e+06	107701	1.34339e+06	2.10436e+06
PF3D7_0726100	1735.35	-2.51991	0.281955	-8.93729	3.98832e-19	2.13884e-17	2952.77	2956.88	472.199	559.569
PF3D7_0726200	1068.1	2.64477	0.382609	6.91248	4.76269e-12	1.05765e-10	312.568	276.1	1119.41	2564.3
PF3D7_0726300	491.22	-0.401938	0.328723	-1.22273	0.221433	0.325246	557.301	560.768	402.855	443.955
PF3D7_0726400	1239.69	0.414878	0.290101	1.43012	0.152684	0.244667	969.624	1155.81	1510.71	1322.62
PF3D7_0726500	8007	0.892741	0.284923	3.13327	0.00172869	0.00572935	6196.82	5014.2	8649.83	12167.2
PF3D7_0726600	686.027	0.307614	0.306237	1.0045	0.315139	0.427392	589.888	636.316	759.481	758.424
PF3D7_0726700	1247.76	-0.898744	0.295722	-3.03916	0.00237241	0.00750408	1772.32	1475.52	785.897	957.279
PF3D7_0726800	97.4842	0.650516	0.539995	1.20467	0.228331	0.333242	73.1541	78.6633	127.13	110.989
PF3D7_0726900	732.171	0.189177	0.306435	0.617346	0.537007	0.642547	711.59	656.566	728.111	832.416
PF3D7_0727000	797.825	-0.820294	0.340143	-2.41161	0.0158821	0.0374996	1213.03	823.628	488.709	665.933
PF3D7_0727100	332.128	0.227055	0.40794	0.55659	0.577808	0.680226	329.193	281.942	252.61	464.766
PF3D7_0727200	1309.25	0.815505	0.283043	2.88121	0.00396151	0.0117609	1014.85	882.82	1621.33	1718.01
PF3D7_0727300	491.962	-0.724525	0.392629	-1.84532	0.0649911	0.121837	602.524	621.518	244.355	499.45
PF3D7_0727400	4860.08	-0.952044	0.314213	-3.02994	0.00244605	0.00771623	7681.18	5136.87	3972.41	2649.86
PF3D7_0727500	217.28	-0.675438	0.411785	-1.64027	0.100949	0.175416	277.986	256.24	156.849	178.045
PF3D7_0727600	121.24	1.68529	0.515321	3.27037	0.00107405	0.00379152	51.2079	63.8653	219.589	150.297
PF3D7_0727700	193.154	0.247995	0.450274	0.550763	0.581796	0.683803	138.328	214.182	186.568	233.539
PF3D7_0727800	1777.06	-0.163947	0.27514	-0.595866	0.551265	0.655561	2002.43	1753.96	1728.64	1623.21
PF3D7_0727900	145.913	1.33127	0.482217	2.76072	0.0057674	0.0161696	77.8094	88.3989	250.959	166.483
PF3D7_0728000	4143.05	-0.34399	0.29124	-1.18112	0.237554	0.344111	5523.8	3745.46	3404.46	3898.48
PF3D7_0728100	898.048	0.76906	0.308148	2.49575	0.0125692	0.0311358	599.199	729.388	1253.14	1010.46
PF3D7_0728200	461.007	0.530024	0.429404	1.23433	0.217081	0.319879	410.328	343.081	313.699	776.922
PF3D7_0728300	471.775	0.46747	0.329156	1.42021	0.155547	0.24798	403.678	388.254	533.288	561.881
PF3D7_0728400	219.333	0.540352	0.503247	1.07373	0.282943	0.392817	109.066	248.451	330.209	189.606
PF3D7_0728500	108.88	2.901	0.728505	3.98212	6.83032e-05	0.000346047	5.98534	44.7836	222.891	161.859
PF3D7_0728600	2611.23	0.140445	0.28406	0.494419	0.62101	0.717349	2684.09	2283.57	2362.65	3114.62
PF3D7_0728700	451.063	0.989578	0.399753	2.47547	0.0133061	0.0325927	224.118	378.908	458.991	742.238
PF3D7_0728800	881.907	-0.633605	0.305906	-2.07124	0.0383364	0.0789599	969.624	1174.5	638.954	744.55
PF3D7_0728900	786.647	0.5892	0.300553	1.96038	0.0499509	0.0983987	635.776	620.35	891.564	998.899
PF3D7_0729000	275.362	0.423721	0.426059	0.994513	0.319973	0.432667	226.778	244.557	412.761	217.353
PF3D7_0729100	1138.39	0.651974	0.298971	2.18073	0.0292035	0.0628585	935.042	835.311	1208.57	1574.65
PF3D7_0729200	235.118	-1.04244	0.425032	-2.45261	0.0141825	0.0344053	316.558	315.432	118.875	189.606
PF3D7_0729300	1121.45	0.15144	0.33431	0.452991	0.650555	0.740951	849.253	1276.53	1393.48	966.528
PF3D7_0729400	1783.99	1.19554	0.280048	4.26906	1.96298e-05	0.00011309	1123.91	1045.6	2737.43	2229.03
PF3D7_0729500	2809.53	1.17376	0.265086	4.42783	9.51851e-06	5.98289e-05	1830.18	1621.55	3802.36	3984.04
PF3D7_0729600	792.381	-0.639521	0.314269	-2.03495	0.0418559	0.0850103	1009.53	919.815	534.939	705.241
PF3D7_0729700	277.819	0.543303	0.394397	1.37756	0.168341	0.264858	214.807	237.937	387.996	270.535
PF3D7_0729900	1623.66	1.39865	0.309751	4.5154	6.31968e-06	4.15352e-05	914.426	870.748	1837.61	2871.84
PF3D7_0730000	190.485	0.475887	0.430765	1.10475	0.269269	0.377261	156.284	162.779	250.959	191.918
PF3D7_0730100	324.676	1.9229	0.389917	4.93157	8.15701e-07	6.64289e-06	107.071	163.168	468.897	559.569
PF3D7_0730200	457.484	-0.0347379	0.344206	-0.100922	0.919612	0.943932	482.152	443.163	391.298	513.323
PF3D7_0730300	7856.42	-1.49056	0.270778	-5.50473	3.69733e-08	4.043e-07	11843	11336.5	4715.38	3530.83
PF3D7_0730400	3771.34	-1.10417	0.258108	-4.27794	1.88627e-05	0.000109045	5104.83	5191	2370.9	2418.63
PF3D7_0730500	1679.79	-0.945625	0.289702	-3.26413	0.001098	0.00385746	2118.81	2305.38	1307.63	987.338
PF3D7_0730800	14589.8	-0.495467	0.26603	-1.86244	0.0625406	0.117989	15819.9	18322.7	13503.9	10712.7
PF3D7_0730900	1854.11	0.0861284	0.287864	0.299198	0.764789	0.82999	1846.81	1749.67	1627.93	2192.03
PF3D7_0731000	357.673	-1.47416	1.39991	-1.05304	0.292321	0.403158	125.027	927.214	290.584	87.8662
PF3D7_0731100	13210.8	-1.37878	0.282092	-4.88769	1.02026e-06	8.16366e-06	20513.1	17651.3	6014.76	8664.07
PF3D7_0731200	612.606	-2.28452	0.37088	-6.15971	7.28797e-10	1.09101e-08	766.788	1267.18	236.099	180.357
PF3D7_0731300	686.065	-2.06329	0.337517	-6.11314	9.76915e-10	1.43575e-08	994.231	1221.62	308.745	219.665
PF3D7_0731400	3524.38	-3.45956	0.367417	-9.41591	4.69002e-21	3.47682e-19	4034.78	8889.34	678.58	494.825
PF3D7_0731500	18536.7	-3.5759	0.268656	-13.3103	2.01559e-40	1.27008e-37	37091.8	31320.5	3209.63	2525
PF3D7_0731600	4110.15	-3.20315	0.28364	-11.293	1.42064e-29	2.65239e-27	8383.46	6448.44	884.96	723.74
PF3D7_0731700	182.551	-3.11376	0.512533	-6.07524	1.23806e-09	1.77303e-08	388.382	265.197	28.0678	48.5576
PF3D7_0731800	878.944	1.44033	0.323906	4.44675	8.71781e-06	5.5488e-05	407.003	538.571	1088.04	1482.16
PF3D7_0732900	242.698	1.54702	0.416216	3.71687	0.000201708	0.000884952	140.323	107.87	424.319	298.282
PF3D7_0733000	1505	1.34457	0.32933	4.08274	4.45084e-05	0.000235432	1044.11	658.124	2509.59	1808.19
PF3D7_0800100	1832.63	1.80028	0.340676	5.28444	1.26089e-07	1.2342e-06	1078.69	557.653	2739.08	2955.08
PF3D7_0800200	631.692	0.537556	0.336002	1.59986	0.109629	0.187019	597.204	433.427	663.72	832.416
PF3D7_0800300	1166.7	1.84328	0.320303	5.75479	8.67489e-09	1.07182e-07	623.14	394.874	1766.62	1882.19
PF3D7_0800400	1119.24	0.81691	0.343996	2.37477	0.01756	0.0407739	1027.48	595.037	1619.68	1234.75
PF3D7_0800500	134.476	0.452642	0.530324	0.853519	0.393371	0.509372	150.298	77.495	178.313	131.799
PF3D7_0800600	88.9749	0.725033	0.581007	1.24789	0.212071	0.31438	57.1932	77.1056	133.735	87.8662
PF3D7_0800700	318.665	1.16709	0.373907	3.12134	0.00180027	0.00593148	184.215	207.951	383.042	499.45
PF3D7_0800750	198.623	0.462723	0.509842	0.907581	0.3641	0.480101	116.382	218.076	312.048	147.985
PF3D7_0800800	133.995	-1.4644	0.684217	-2.14025	0.0323343	0.0685603	61.1834	331.788	64.3908	78.6171
PF3D7_0800900	157.164	-1.8533	0.526367	-3.52093	0.000430042	0.00173705	180.89	310.37	49.5314	87.8662
PF3D7_0801000	6135.36	0.558524	0.263678	2.1182	0.0341579	0.0718357	5381.48	4544.17	7794.58	6821.19
PF3D7_0801100	5647.44	3.77665	0.313892	12.0317	2.42156e-33	7.18064e-31	875.854	660.85	7956.39	13096.7
PF3D7_0801200	151.028	2.42593	0.624699	3.88335	0.000103025	0.000497938	60.5184	34.2692	102.365	406.959
PF3D7_0801300	269.774	1.24073	0.390743	3.1753	0.00149679	0.00504705	182.885	138.245	364.881	393.085
PF3D7_0801400	362.839	1.29483	0.415534	3.11607	0.00183277	0.00601418	240.744	179.134	351.673	679.807
PF3D7_0801500	1295.41	0.0559573	0.282528	0.19806	0.842998	0.886987	1318.77	1222.4	1391.83	1248.62
PF3D7_0801600	66.181	0.753866	0.735978	1.0243	0.305692	0.417628	21.9462	76.3268	92.4585	73.9926
PF3D7_0801700	1461.17	0.240066	0.275069	0.872747	0.382801	0.498888	1332.73	1347.01	1583.35	1581.59
PF3D7_0801800	4578.16	0.438482	0.268252	1.63459	0.102134	0.176868	3836.6	3939.79	5890.93	4645.34
PF3D7_0801900	4640.6	1.92868	0.256846	7.50907	5.95485e-14	1.73517e-12	1879.4	1981.77	7107.75	7593.49
PF3D7_0802000	10296.3	-0.101089	0.259198	-0.390008	0.696531	0.778423	11580.3	9734.39	10395	9475.67
PF3D7_0802100	3123.71	0.367229	0.296447	1.23877	0.215432	0.318193	3298.59	2158.96	3629	3408.28
PF3D7_0802200	3523.73	-1.13444	0.295098	-3.84427	0.000120911	0.000573387	5368.85	4313.24	1804.59	2608.24
PF3D7_0802300	2822.81	1.88749	0.273477	6.90182	5.13395e-12	1.13014e-10	1211.7	1191.24	4959.74	3928.54
PF3D7_0802400	1483.06	1.09946	0.283274	3.88125	0.000103922	0.000501792	1038.79	849.33	2032.44	2011.67
PF3D7_0802500	1253.99	-0.101364	0.280502	-0.361366	0.717826	0.79349	1330.07	1266.01	1203.61	1216.25
PF3D7_0802600	4992.35	-0.0944788	0.277516	-0.340445	0.733522	0.805509	5803.78	4509.12	5316.37	4340.13
PF3D7_0802700	155.946	-0.22018	0.467891	-0.47058	0.637941	0.730931	144.978	190.817	158.5	129.487
PF3D7_0802800	5988.51	-0.158828	0.295549	-0.537399	0.590992	0.691227	7663.89	4971.75	5214	6104.39
PF3D7_0802900	150.365	1.09626	0.602052	1.82088	0.0686255	0.127027	49.8778	141.75	287.282	122.55
PF3D7_0803000	1490.17	0.705499	0.284049	2.48373	0.0130015	0.032065	1252.27	1014.06	1860.73	1833.63
PF3D7_0803100	2197.91	0.582794	0.266113	2.19003	0.0285222	0.0616291	1725.11	1794.46	2580.58	2691.48
PF3D7_0803200	2864.18	-0.462784	0.28526	-1.62233	0.104733	0.180315	3692.95	2947.93	2709.37	2106.48
PF3D7_0803300	1214.05	-1.75916	0.295549	-5.95216	2.64628e-09	3.59378e-08	2052.97	1695.16	518.428	589.628
PF3D7_0803400	5528.95	-0.214124	0.310656	-0.689262	0.490659	0.60151	7470.36	4406.7	4682.36	5556.38
PF3D7_0803500	1107.95	-0.297132	0.321254	-0.924914	0.355011	0.470084	1266.23	1178.78	1216.82	769.985
PF3D7_0803600	3390.21	-0.251313	0.274902	-0.914192	0.360616	0.476504	4115.25	3254.01	2894.28	3297.29
PF3D7_0803700	844.912	0.608382	0.325405	1.86962	0.0615373	0.116401	745.507	592.701	843.684	1197.75
PF3D7_0803800	5864.7	-0.404979	0.261896	-1.54634	0.122024	0.204244	7125.88	6238.54	4702.18	5392.21
PF3D7_0804000	3430.12	1.02206	0.268694	3.80382	0.000142483	0.000657746	2160.04	2367.3	5035.69	4157.46
PF3D7_0804300	856.214	2.06887	0.326819	6.33032	2.44653e-10	4.00421e-09	390.377	269.87	1532.17	1232.44
PF3D7_0804400	957.794	-1.39501	0.301712	-4.62365	3.77044e-06	2.65088e-05	1511.63	1263.68	498.616	557.256
PF3D7_0804500	3778.94	-0.019321	0.257558	-0.075016	0.940202	0.958142	3859.88	3748.58	3719.8	3787.49
PF3D7_0804600	756.116	-0.646006	0.31499	-2.05088	0.0402789	0.0823049	956.989	889.44	667.022	511.011
PF3D7_0804700	426.52	1.26786	0.390495	3.24679	0.00116713	0.00406599	175.57	324.389	637.303	568.818
PF3D7_0804800	890.036	-1.95867	0.354712	-5.52188	3.3539e-08	3.69148e-07	1501.65	1332.6	473.85	252.037
PF3D7_0804900	2148.56	-0.0857244	0.276325	-0.31023	0.756386	0.823351	2416.75	2007.86	1973	2196.65
PF3D7_0805000	505.093	-0.645882	0.338157	-1.91	0.0561326	0.108126	628.46	603.215	340.115	448.58
PF3D7_0805100	1000.99	0.520502	0.399271	1.30363	0.192359	0.291897	889.82	753.532	670.324	1690.27
PF3D7_0805200	3246.89	-1.43449	0.277553	-5.16835	2.36167e-07	2.16457e-06	4145.18	5333.92	1649.39	1859.06
PF3D7_0805300	343.907	-3.04049	0.452469	-6.71978	1.81999e-11	3.6499e-10	406.338	819.344	64.3908	85.5539
PF3D7_0805400	424.83	-1.16709	0.386829	-3.01707	0.00255229	0.00800627	516.734	660.46	330.209	191.918
PF3D7_0805500	594.495	-0.579108	0.353403	-1.63866	0.101283	0.175755	550.651	873.864	511.824	441.643
PF3D7_0805600	1666.39	-0.748349	0.303697	-2.46413	0.0137345	0.0334309	1760.35	2418.7	1395.13	1091.39
PF3D7_0805700	1933.73	-0.715219	0.288857	-2.47603	0.0132852	0.0325732	2769.22	2038.24	1477.69	1449.79
PF3D7_0805900	666.891	2.57811	0.400106	6.44355	1.16708e-10	2.02871e-09	156.949	224.697	729.762	1556.16
PF3D7_0806000	888.574	0.267985	0.360413	0.743548	0.45715	0.571551	865.879	745.354	662.069	1281
PF3D7_0806100	463.232	1.25232	0.398407	3.14331	0.00167048	0.00556568	180.225	366.836	676.929	628.937
PF3D7_0806200	1182.88	-1.17358	0.297606	-3.94341	8.03316e-05	0.000399755	1544.88	1734.49	813.965	638.186
PF3D7_0806300	2528.46	-0.118585	0.315145	-0.376286	0.706704	0.786249	3314.55	1951.01	2489.78	2358.51
PF3D7_0806400	123.254	-1.17919	0.556301	-2.11969	0.0340319	0.0716006	114.386	227.033	66.0418	85.5539
PF3D7_0806500	3232.08	0.918291	0.29685	3.09346	0.0019784	0.00639674	2714.68	1759.8	4150.73	4303.13
PF3D7_0806600	310.033	0.0907448	0.382196	0.23743	0.812323	0.864272	286.631	313.096	265.818	374.587
PF3D7_0806700	1376.61	0.397434	0.292064	1.36078	0.173584	0.271115	1190.42	1185.01	1350.55	1780.45
PF3D7_0806800	14362.9	0.615627	0.266795	2.3075	0.0210272	0.047554	11932.8	10756.6	19637.5	15124.5
PF3D7_0806900	166.063	0.161704	0.500529	0.323066	0.746645	0.815566	126.357	186.144	120.526	231.227
PF3D7_0807000	1111.47	-0.383946	0.326539	-1.1758	0.239674	0.346485	1405.89	1109.85	757.83	1172.32
PF3D7_0807100	896	1.38666	0.329261	4.21142	2.5377e-05	0.000142139	427.619	562.715	1058.32	1535.35
PF3D7_0807200	862.834	0.546099	0.298854	1.82731	0.0676532	0.125799	659.717	742.628	969.164	1079.83
PF3D7_0807300	1023.6	-0.471149	0.324207	-1.45323	0.146159	0.236358	1403.23	974.724	742.97	973.464
PF3D7_0807400	622.525	0.719412	0.421707	1.70595	0.0880174	0.156396	293.281	647.609	975.768	573.442
PF3D7_0807500	4657.59	-0.649409	0.284615	-2.28171	0.0225065	0.0503351	6690.28	4686.7	3435.82	3817.55
PF3D7_0807600	4691.34	-0.0786909	0.299823	-0.262458	0.792969	0.852133	5695.38	3942.51	3871.7	5255.78
PF3D7_0807700	1492.84	1.28869	0.292728	4.40235	1.07086e-05	6.63987e-05	984.255	750.417	1984.56	2252.15
PF3D7_0807800	2697.53	-0.535352	0.290363	-1.84373	0.0652218	0.122224	3768.1	2616.92	2152.96	2252.15
PF3D7_0807900	2847.59	-0.343867	0.296461	-1.15991	0.246087	0.353627	3793.37	2577.2	2309.81	2709.98
PF3D7_0808000	86.0608	1.14206	0.568835	2.00772	0.0446726	0.0895763	52.5379	54.9085	130.433	106.364
PF3D7_0808100	575.914	-0.0441727	0.325415	-0.135742	0.892025	0.92221	606.514	562.326	503.569	631.249
PF3D7_0808200	10567.2	-0.827445	0.25663	-3.22427	0.00126292	0.00435457	14033.6	13001.6	8180.93	7052.41
PF3D7_0808300	5819.59	0.612768	0.276433	2.21669	0.026644	0.0581186	4685.85	4519.25	8167.72	5905.53
PF3D7_0808400	513.003	-1.09576	0.397617	-2.75583	0.00585437	0.016341	560.626	838.816	425.97	226.602
PF3D7_0808600	769.681	3.3946	0.349058	9.72504	2.35804e-22	2.01473e-20	162.934	105.144	1180.5	1630.15
PF3D7_0808700	589.428	2.44222	0.408972	5.97161	2.34927e-09	3.22689e-08	214.142	152.264	622.444	1368.86
PF3D7_0808800	49.8008	0.208467	0.78619	0.265162	0.790885	0.850982	41.2323	50.6249	26.4167	80.9294
PF3D7_0808900	110.606	1.81697	0.525106	3.4602	0.00053978	0.0021126	48.5477	49.0672	143.641	201.167
PF3D7_0809100	1059.1	-0.186878	0.345531	-0.540844	0.588615	0.689407	1314.78	939.287	742.97	1239.38
PF3D7_0809200	503.99	0.766763	0.37468	2.04645	0.0407122	0.0830892	279.981	466.138	726.46	543.383
PF3D7_0809300	634.433	-0.989002	0.355623	-2.78104	0.00541847	0.0153108	741.517	947.464	525.032	323.717
PF3D7_0809400	1050.36	-0.0935557	0.28806	-0.324778	0.745349	0.814503	1033.47	1135.17	1015.39	1017.4
PF3D7_0809500	243.531	-0.0337754	0.460429	-0.0733562	0.941523	0.958831	288.626	203.278	158.5	323.717
PF3D7_0809600	695.856	0.581203	0.319216	1.82072	0.0686496	0.127027	500.108	614.119	751.226	917.97
PF3D7_0809700	822.226	1.71241	0.30127	5.68398	1.31598e-08	1.5795e-07	378.406	390.201	1160.68	1359.61
PF3D7_0809800	147.868	1.93549	0.566999	3.41357	0.000641183	0.00245236	29.9267	91.9037	224.542	245.1
PF3D7_0809900	831.852	0.289798	0.304745	0.950953	0.341628	0.455715	814.006	683.047	856.892	973.464
PF3D7_0810000	617.728	-1.50133	0.323368	-4.64277	3.43764e-06	2.43729e-05	927.727	899.176	354.975	289.033
PF3D7_0810100	229.441	0.126842	0.399263	0.31769	0.75072	0.818953	218.132	220.413	229.495	249.725
PF3D7_0810200	637.118	-0.239224	0.32833	-0.728609	0.466241	0.579896	584.568	794.421	561.355	608.126
PF3D7_0810300	9106.77	0.758943	0.289747	2.61933	0.00881024	0.0229759	7430.46	6099.13	9234.3	13663.2
PF3D7_0810400	153.487	0.756814	0.460335	1.64405	0.100166	0.174296	102.416	125.783	203.079	182.669
PF3D7_0810500	1251.89	0.223342	0.294877	0.757405	0.448807	0.56358	1286.85	1023.4	1249.84	1447.48
PF3D7_0810600	7910.14	-0.44251	0.262577	-1.68526	0.0919389	0.162107	9334.46	8892.07	5991.64	7422.38
PF3D7_0810700	162.881	-0.670383	0.477273	-1.40461	0.160137	0.253613	164.929	235.6	146.943	104.052
PF3D7_0810800	608.217	-0.236215	0.315192	-0.749433	0.453596	0.568518	669.028	647.22	589.423	527.197
PF3D7_0810900	1474.98	0.138741	0.28128	0.493246	0.621839	0.718142	1433.16	1375.83	1675.81	1415.11
PF3D7_0811000	1645.51	-0.63022	0.302346	-2.08444	0.0371206	0.0768796	2258.47	1739.16	1104.55	1479.85
PF3D7_0811100	317.553	-0.545247	0.441108	-1.23609	0.216426	0.319101	321.213	433.816	353.324	161.859
PF3D7_0811200	773.877	0.670167	0.343446	1.9513	0.0510211	0.0999011	451.56	742.628	1020.35	880.974
PF3D7_0811300	15901.3	-0.628965	0.25084	-2.50743	0.0121612	0.0303788	19423.1	19204.7	13117.6	11859.6
PF3D7_0811400	5917.48	0.186676	0.291691	0.63998	0.522186	0.628994	6577.88	4493.93	6960.81	5637.31
PF3D7_0811500	357.319	-0.777395	0.399285	-1.94697	0.0515383	0.10066	335.844	566.999	290.584	235.851
PF3D7_0811600	2008.65	-0.930244	0.289103	-3.21769	0.00129227	0.00443455	2225.21	3043.72	1373.67	1391.98
PF3D7_0811700	241.918	-0.571751	0.39945	-1.43135	0.152331	0.244399	291.951	287.004	212.985	175.732
PF3D7_0811800	141.933	1.15513	0.670492	1.72281	0.0849228	0.151646	31.2568	144.476	274.073	117.926
PF3D7_0811900	1003.41	-1.00324	0.298039	-3.36612	0.000762334	0.00284661	1472.39	1205.65	671.975	663.621
PF3D7_0812000	223.364	0.463961	0.436136	1.0638	0.28742	0.39753	148.968	226.644	300.49	217.353
PF3D7_0812100	1810.05	-0.393807	0.276254	-1.42552	0.154007	0.246303	2222.55	1888.7	1540.43	1588.53
PF3D7_0812200	144.163	-0.160864	0.478492	-0.33619	0.736727	0.807182	148.303	156.548	158.5	113.301
PF3D7_0812220	504.947	-0.463171	0.34972	-1.3244	0.185369	0.284026	567.277	602.047	341.766	508.699
PF3D7_0812300	265.452	0.452837	0.430525	1.05183	0.292879	0.40361	156.949	290.898	320.303	293.658
PF3D7_0812400	6750.3	0.104297	0.312562	0.333685	0.738617	0.808666	7699.8	5312.11	5484.77	8504.52
PF3D7_0812500	2081.88	-0.0682874	0.277816	-0.245801	0.805837	0.860758	2285.07	1978.27	2207.45	1856.75
PF3D7_0812600	1035.49	0.92763	0.30325	3.05896	0.00222104	0.00708625	817.996	609.835	1363.76	1350.36
PF3D7_0812700	1008.61	0.0459618	0.288711	0.159197	0.873514	0.909508	962.974	1021.84	1002.18	1047.46
PF3D7_0812800	69.917	-1.57044	0.672138	-2.33649	0.0194658	0.044557	121.037	87.62	24.7657	46.2453
PF3D7_0812900	252.921	1.16585	0.420246	2.77421	0.00553358	0.0155938	118.377	193.153	376.438	323.717
PF3D7_0813000	2120.16	0.13494	0.309311	0.436261	0.662648	0.751183	1592.1	2448.69	1991.16	2448.69
PF3D7_0813100	931.126	-0.352307	0.308361	-1.14251	0.25324	0.361331	1181.77	906.575	764.434	871.725
PF3D7_0813200	2231.03	-0.160425	0.284371	-0.56414	0.572659	0.674953	2679.44	2030.45	1994.46	2219.78
PF3D7_0813300	6392.07	0.910963	0.290953	3.13096	0.00174238	0.00576712	4495.65	4382.56	10132.5	6557.59
PF3D7_0813400	7208.6	-0.843738	0.257992	-3.2704	0.00107395	0.00379152	9979.55	8537.69	5214	5103.17
PF3D7_0813500	283.449	0.78898	0.385188	2.0483	0.0405307	0.0827522	204.831	210.288	307.094	411.584
PF3D7_0813600	1788.13	0.101975	0.2765	0.368808	0.712271	0.79122	1854.79	1595.07	1776.52	1926.12
PF3D7_0813700	822.014	1.07302	0.304068	3.52887	0.000417341	0.00169253	494.788	564.662	1201.96	1026.65
PF3D7_0813800	1083.98	0.152889	0.361638	0.422768	0.672464	0.759729	1091.33	960.315	751.226	1533.03
PF3D7_0813900	8204.37	-0.290359	0.288816	-1.00534	0.314733	0.42712	10297.4	7758.85	8557.37	6203.81
PF3D7_0814000	12130.6	0.112917	0.27118	0.416389	0.677125	0.76292	12828.6	10485.2	14098.3	11110.4
PF3D7_0814100	339.411	-0.548701	0.451909	-1.21418	0.224678	0.328957	234.093	571.672	267.469	284.409
PF3D7_0814200	37439.8	0.00790172	0.351097	0.0225058	0.982044	0.98753	48258.4	26418.4	47890.2	27192.3
PF3D7_0814300	985.887	0.516987	0.29803	1.73468	0.0827973	0.148218	749.497	871.916	1066.58	1255.56
PF3D7_0814400	842.734	-0.876959	0.312886	-2.8028	0.00506603	0.014469	960.979	1222.01	642.257	545.695
PF3D7_0814500	778.282	-2.82246	0.394503	-7.15447	8.39992e-13	2.10667e-11	937.703	1791.34	236.099	147.985
PF3D7_0814600	566.852	-1.1057	0.323728	-3.41552	0.000636614	0.00243858	823.316	725.104	369.834	349.152
PF3D7_0814700	198.833	-1.10707	0.451473	-2.45214	0.0142011	0.0344262	221.457	320.884	107.318	145.673
PF3D7_0814900	4285.75	-0.266215	0.308528	-0.862858	0.388216	0.50464	5757.23	3602.55	3417.66	4365.56
PF3D7_0815000	277.944	-1.03095	0.448757	-2.29734	0.0215993	0.048608	381.731	366.446	252.61	110.989
PF3D7_0815100	249.744	1.03269	0.394965	2.61465	0.00893201	0.0232694	152.294	175.24	303.792	367.65
PF3D7_0815200	4385.77	-0.27153	0.257233	-1.05558	0.29116	0.40201	4849.45	4744.72	3823.82	4125.08
PF3D7_0815300	394.022	0.623666	0.345858	1.80324	0.0713501	0.131162	291.286	328.672	458.991	497.137
PF3D7_0815400	780.947	-1.0264	0.343872	-2.98484	0.00283723	0.00880696	1091.33	1001.98	383.042	647.435
PF3D7_0815500	1920.5	-2.42602	0.27904	-8.69416	3.49416e-18	1.67753e-16	3043.21	3434.32	635.652	568.818
PF3D7_0815600	4455.05	0.432619	0.312651	1.38371	0.166446	0.262533	4446.44	3139.52	6217.84	4016.41
PF3D7_0815800	3887.93	-0.166088	0.278875	-0.595566	0.551465	0.655646	4753.69	3469.75	3635.6	3692.69
PF3D7_0815900	399.08	0.899122	0.352265	2.5524	0.0106983	0.0271825	275.325	282.331	587.772	450.892
PF3D7_0816000	1638.11	0.0712261	0.281445	0.253073	0.800212	0.857905	1738.41	1456.83	1588.31	1768.88
PF3D7_0816100	1198.42	-0.380506	0.285376	-1.33335	0.182417	0.281049	1409.88	1301.84	1094.64	987.338
PF3D7_0816200	1577.26	-0.497496	0.278316	-1.78752	0.0738528	0.134986	1967.85	1725.14	1268	1348.05
PF3D7_0816300	138.419	0.25832	0.530969	0.486506	0.626608	0.72247	80.4695	171.346	158.5	143.361
PF3D7_0816400	2043.81	-1.12128	0.304787	-3.67888	0.000234265	0.00100762	2994.66	2604.07	1020.35	1556.16
PF3D7_0816500	189.406	2.72487	0.430229	6.33354	2.39598e-10	3.9471e-09	47.2177	52.1826	325.256	332.966
PF3D7_0816600	2329.13	0.686008	0.283465	2.42008	0.0155172	0.0368036	2049.65	1522.25	2907.49	2837.15
PF3D7_0816700	210.637	-0.567814	0.451101	-1.25873	0.208128	0.310406	184.88	318.158	179.964	159.546
PF3D7_0816800	1243.02	4.70302	0.291793	16.1176	1.91826e-58	4.83498e-55	87.7849	95.7979	2448.5	2340.01
PF3D7_0817000	86.5638	0.285694	0.630531	0.4531	0.650476	0.740951	48.5477	107.481	113.922	76.3048
PF3D7_0817100	131.719	0.389342	0.526486	0.739511	0.459597	0.573614	103.081	124.226	100.714	198.855
PF3D7_0817200	787.775	0.501447	0.354171	1.41583	0.156824	0.249516	571.267	734.061	1170.59	675.182
PF3D7_0817300	1729.29	1.76623	0.324967	5.43512	5.47602e-08	5.76296e-07	876.519	694.729	2009.32	3336.6
PF3D7_0817400	266.798	0.730764	0.421249	1.73476	0.0827839	0.148218	145.643	255.072	333.511	332.966
PF3D7_0817500	10634.5	0.414333	0.299744	1.38229	0.166883	0.262893	11130.7	7106.57	13576.5	10724.3
PF3D7_0817600	8063.43	-0.283311	0.29647	-0.955615	0.339267	0.453285	10921.2	6784.51	7109.4	7438.56
PF3D7_0817700	8912.73	-1.04967	0.302027	-3.47541	0.00051007	0.0020088	14982	9057.57	6133.63	5477.76
PF3D7_0817800	1617.47	0.28836	0.285975	1.00834	0.313291	0.425838	1558.18	1354.02	1589.96	1967.74
PF3D7_0817900	6603.94	-0.245925	0.283738	-0.866733	0.386088	0.502134	8126.76	6205.83	6866.7	5216.47
PF3D7_0818000	958.326	0.0481457	0.353179	0.136321	0.891567	0.921949	1121.25	765.215	1218.47	728.364
PF3D7_0818100	3108.71	-3.20251	0.306731	-10.4408	1.61436e-25	1.89256e-23	4854.11	6364.72	728.111	487.888
PF3D7_0818200	39646	-0.00660454	0.315708	-0.0209198	0.98331	0.988478	49306.5	30168.9	46954.1	32154.4
PF3D7_0818300	111.038	0.00242158	0.523979	0.00462151	0.996313	0.9975	95.7654	125.783	102.365	120.238
PF3D7_0818400	1014.57	-1.15362	0.310446	-3.71602	0.000202389	0.000887168	1263.57	1534.71	543.194	716.803
PF3D7_0818500	5748.61	-0.66536	0.253944	-2.6201	0.00879031	0.0229358	7037.43	7065.29	4546.98	4344.75
PF3D7_0818600	1663.03	-0.599876	0.291297	-2.05933	0.0394627	0.0808337	2256.47	1750.84	1213.52	1431.29
PF3D7_0818700	2535.16	0.958278	0.291155	3.29129	0.000997277	0.00356291	2001.76	1445.15	3643.86	3049.88
PF3D7_0818800	628.214	1.42866	0.33373	4.28088	1.86158e-05	0.000107865	277.986	401.884	896.518	936.468
PF3D7_0818900	258871	2.16894	0.268786	8.0694	7.06428e-16	2.54365e-14	108955	79421.1	432229	414879
PF3D7_0819000	1551.15	0.323983	0.283641	1.14223	0.25336	0.3614	1366.65	1387.9	1535.47	1914.56
PF3D7_0819100	311.108	-0.857032	0.410966	-2.08541	0.0370322	0.0767596	346.484	456.403	277.376	164.171
PF3D7_0819200	112.816	-0.193353	0.555229	-0.34824	0.72766	0.800903	102.416	137.466	72.646	138.736
PF3D7_0819400	117.14	1.65875	0.535234	3.09911	0.00194103	0.0063046	43.2274	69.3172	208.032	147.985
PF3D7_0819500	1625.83	1.78931	0.332415	5.38274	7.33588e-08	7.51629e-07	747.502	711.085	1791.38	3253.36
PF3D7_0819600	3384.44	-0.36484	0.297921	-1.22462	0.220718	0.324953	4077.34	3544.91	3577.81	2337.7
PF3D7_0819700	511.164	-0.781801	0.363917	-2.14829	0.0316903	0.0673771	539.345	754.311	445.782	305.219
PF3D7_0819800	338.732	0.354116	0.413607	0.856165	0.391906	0.507997	211.482	383.192	434.225	326.03
PF3D7_0819900	369.748	-1.20285	0.360268	-3.33876	0.000841536	0.00309632	533.36	498.461	246.006	201.167
PF3D7_0820000	2337.21	1.07286	0.283309	3.78691	0.000152533	0.000699655	1610.72	1401.14	2750.64	3586.33
PF3D7_0820100	345.949	0.304047	0.401022	0.75818	0.448343	0.563194	315.228	302.971	270.771	494.825
PF3D7_0820200	1465.37	-0.780414	0.287316	-2.71622	0.00660313	0.018061	1744.39	1961.13	1187.1	968.84
PF3D7_0820300	2333.26	0.663445	0.303322	2.18726	0.0287233	0.0620103	1832.18	1781.22	3495.26	2224.4
PF3D7_0820400	146.191	0.442531	0.513031	0.862582	0.388367	0.504707	99.0906	149.149	216.287	120.238
PF3D7_0820500	1289.64	0.233474	0.303315	0.769739	0.441455	0.556745	1304.14	1066.24	1190.4	1597.78
PF3D7_0820600	385.675	0.369786	0.380581	0.971638	0.331231	0.444078	255.374	417.071	430.923	439.331
PF3D7_0820700	5001.58	-0.841458	0.324844	-2.59034	0.00958801	0.0247355	7820.84	5018.1	2778.71	4388.68
PF3D7_0820800	437.565	-0.262726	0.352298	-0.745748	0.455819	0.570453	445.575	509.754	457.34	337.591
PF3D7_0820900	968.846	0.28186	0.299448	0.941265	0.346569	0.460843	778.759	970.051	1092.99	1033.58
PF3D7_0821000	1967.6	-0.631288	0.272163	-2.31952	0.0203666	0.0463094	2510.52	2271.89	1480.99	1607.03
PF3D7_0821100	3270.53	-0.202711	0.285951	-0.708904	0.478384	0.590628	3260.68	3740.4	3539.84	2541.18
PF3D7_0821200	635.972	0.361767	0.321602	1.12489	0.260636	0.368856	503.433	609.056	652.163	779.234
PF3D7_0821300	1453.22	0.220634	0.290367	0.759846	0.447347	0.562503	1165.15	1519.14	1593.26	1535.35
PF3D7_0821400	1237.37	-1.0103	0.286111	-3.53114	0.000413765	0.00168073	1768.33	1539.39	825.523	816.23
PF3D7_0821500	264.524	-0.851574	0.438556	-1.94177	0.0521654	0.10161	288.626	393.316	244.355	131.799
PF3D7_0821600	805.128	-0.759851	0.322014	-2.35968	0.0182905	0.0422559	1068.71	957.589	701.694	492.513
PF3D7_0821700	2287.45	-1.54333	0.307212	-5.02366	5.0697e-07	4.33158e-06	3550.63	3259.46	901.471	1438.23
PF3D7_0821800	3447.53	-0.248139	0.313298	-0.792021	0.428348	0.544591	4474.37	3014.13	3739.62	2561.99
PF3D7_0821900	479.463	-0.0868042	0.372293	-0.233161	0.815636	0.866517	509.419	479.768	591.074	337.591
PF3D7_0822000	899.74	0.234072	0.315129	0.742782	0.457614	0.571847	962.309	692.393	1028.6	915.658
PF3D7_0822100	421.72	1.34781	0.353589	3.8118	0.000137958	0.000639198	216.137	258.966	525.032	686.743
PF3D7_0822200	198.136	1.03897	0.51838	2.00427	0.0450413	0.0902078	73.8191	185.365	325.256	208.104
PF3D7_0822300	289.77	-1.26342	0.411506	-3.07023	0.00213892	0.00685461	432.939	383.97	127.13	215.041
PF3D7_0822400	244.137	1.24957	0.41218	3.0316	0.00243257	0.00768334	140.988	147.591	274.073	413.896
PF3D7_0822500	255.383	0.751585	0.437881	1.71641	0.0860868	0.153344	136.333	244.168	368.183	272.848
PF3D7_0822600	7200.21	-0.411242	0.282895	-1.45369	0.146032	0.236323	9625.09	6813.72	5679.6	6682.45
PF3D7_0822700	267.276	0.208581	0.401167	0.519936	0.603108	0.701654	209.487	286.615	318.652	254.349
PF3D7_0822800	880.252	0.11199	0.311303	0.359747	0.719036	0.79349	891.15	802.21	1048.41	779.234
PF3D7_0822900	6307.26	0.24969	0.324982	0.768319	0.442297	0.557545	5533.78	5993.6	8991.59	4710.09
PF3D7_0823000	366.167	0.643251	0.354854	1.81272	0.0698749	0.128931	305.252	266.365	414.412	478.639
PF3D7_0823100	484.701	-1.20887	0.411168	-2.9401	0.00328108	0.0100364	703.61	647.609	178.313	409.271
PF3D7_0823200	5848.26	0.801309	0.370643	2.16194	0.0306227	0.065383	5499.19	3032.04	9899.67	4962.13
PF3D7_0823300	4922.48	0.423586	0.263648	1.60663	0.108135	0.185159	4610.7	3799.59	5547.51	5732.11
PF3D7_0823400	74.5977	0.803739	0.618053	1.30044	0.193451	0.293113	41.8974	66.5912	97.4117	92.4907
PF3D7_0823500	435.203	0.368208	0.376851	0.977064	0.328538	0.441257	389.712	369.172	359.928	622
PF3D7_0823600	123.415	-0.297558	0.552483	-0.538582	0.590175	0.690599	127.022	146.033	153.547	67.0557
PF3D7_0823700	125.003	-1.52253	0.640743	-2.37619	0.0174926	0.0406736	107.071	264.807	95.7606	32.3717
PF3D7_0823800	883.322	-0.593783	0.324729	-1.82855	0.0674673	0.125499	865.214	1260.17	762.783	645.123
PF3D7_0823900	1660.51	-0.235092	0.282915	-0.830965	0.405993	0.521786	1995.11	1596.24	1522.26	1528.41
PF3D7_0824000	109.553	0.0754831	0.525493	0.143643	0.885783	0.91745	100.421	112.543	95.7606	129.487
PF3D7_0824100	273.517	0.193696	0.459901	0.421169	0.673631	0.760289	295.277	214.182	179.964	404.647
PF3D7_0824200	539.38	0.879231	0.320238	2.74555	0.0060409	0.0167688	391.042	368.783	678.58	719.115
PF3D7_0824300	532.197	-0.140708	0.33564	-0.419224	0.675052	0.760943	629.79	486.388	473.85	538.758
PF3D7_0824400	1354.89	-0.855099	0.281366	-3.0391	0.00237284	0.00750408	1651.29	1838.85	979.07	950.342
PF3D7_0824500	768.789	-2.57936	0.328136	-7.86065	3.82141e-15	1.26735e-13	1155.83	1479.42	241.053	198.855
PF3D7_0824600	830.624	-0.0303202	0.324857	-0.0933338	0.925638	0.948403	836.617	840.763	655.465	989.65
PF3D7_0824700	524.138	-1.07225	0.346611	-3.09353	0.00197787	0.00639674	643.756	775.729	283.98	393.085
PF3D7_0824800	799.017	0.557344	0.346274	1.60955	0.107497	0.184254	556.636	737.176	1173.89	728.364
PF3D7_0824900	677.362	0.429741	0.330449	1.30048	0.193438	0.293113	470.846	683.047	780.944	774.61
PF3D7_0825000	773.39	0.228505	0.300529	0.760345	0.447048	0.562409	742.847	681.878	838.731	830.104
PF3D7_0825200	431.503	-0.980972	0.347658	-2.82166	0.00477762	0.0138143	553.976	590.754	257.563	323.717
PF3D7_0825300	231.888	-0.15916	0.531064	-0.2997	0.764406	0.829905	114.386	374.235	203.079	235.851
PF3D7_0825400	420.287	0.576232	0.384834	1.49735	0.134301	0.220957	327.198	346.586	359.928	647.435
PF3D7_0825500	976.973	0.824711	0.2948	2.79753	0.00514953	0.0146749	643.756	765.994	1233.33	1264.81
PF3D7_0825600	221.657	-0.00441422	0.434584	-0.0101573	0.991896	0.995054	184.88	258.187	179.964	263.598
PF3D7_0825700	93.837	2.98174	0.583073	5.11384	3.15668e-07	2.83651e-06	15.2959	26.4807	160.151	173.42
PF3D7_0825800	313.141	3.74983	0.377259	9.93968	2.79715e-23	2.56372e-21	43.8925	42.8364	599.329	566.505
PF3D7_0825900	293.448	3.20164	0.382294	8.37481	5.53125e-17	2.19727e-15	56.5282	58.4133	485.407	573.442
PF3D7_0826000	162.084	1.90108	0.470344	4.04189	5.30228e-05	0.000276529	58.5233	77.8845	211.334	300.595
PF3D7_0826100	5921.94	0.67306	0.254483	2.64481	0.00817357	0.0215609	4487.67	4642.69	7541.97	7015.42
PF3D7_0826200	238.13	0.195735	0.455854	0.429381	0.667646	0.755636	150.298	293.624	288.933	219.665
PF3D7_0826300	1398.25	-0.645872	0.283444	-2.27866	0.0226873	0.0506945	1594.76	1817.82	1149.13	1031.27
PF3D7_0826400	1146.31	-2.32376	0.301153	-7.71621	1.19836e-14	3.77557e-13	2126.79	1695.54	392.949	369.963
PF3D7_0826500	3677.82	0.382145	0.278635	1.37149	0.170223	0.266998	3436.91	2949.48	3600.93	4723.96
PF3D7_0826600	448.335	0.483689	0.3459	1.39835	0.162009	0.256416	329.193	417.85	482.105	564.193
PF3D7_0826700	12908.7	-0.853374	0.281892	-3.02731	0.00246743	0.00777393	19675.1	13564	9770.89	8624.76
PF3D7_0826900	1020.7	-0.550736	0.294512	-1.87	0.061484	0.116355	1173.13	1252.38	757.83	899.472
PF3D7_0827000	1319.35	-0.499888	0.288737	-1.73129	0.0833997	0.14919	1634	1458.39	1195.36	989.65
PF3D7_0827100	960.921	1.01569	0.299843	3.38742	0.000705546	0.00266018	655.062	616.455	1140.87	1431.29
PF3D7_0827200	130.487	1.5274	0.49735	3.07108	0.00213285	0.00683976	62.5135	72.0431	227.844	159.546
PF3D7_0827300	435.889	0.597592	0.336632	1.77521	0.0758634	0.137724	341.164	352.817	554.751	494.825
PF3D7_0827400	105.99	-0.51678	0.583366	-0.885859	0.375694	0.492043	113.056	135.519	52.8334	122.55
PF3D7_0827500	711.25	-1.14231	0.318295	-3.58885	0.000332136	0.00137237	903.121	1053.78	397.902	490.201
PF3D7_0827600	1250.49	-0.84736	0.292731	-2.89467	0.0037956	0.0113959	1782.97	1431.91	855.241	931.844
PF3D7_0827800	4049.17	0.390105	0.31098	1.25444	0.209683	0.311895	4083.99	2925.34	3624.04	5563.31
PF3D7_0827900	22464.2	-0.0206654	0.27582	-0.0749235	0.940276	0.958142	26501.7	18748.7	21245.6	23360.8
PF3D7_0828000	166.186	2.27898	0.477479	4.77295	1.8155e-06	1.35184e-05	53.203	59.971	204.73	346.84
PF3D7_0828100	311.196	0.425322	0.450702	0.943689	0.345329	0.459557	174.905	355.153	270.771	443.955
PF3D7_0828200	1696.28	-0.0541954	0.280076	-0.193502	0.846566	0.88974	1654.61	1800.69	1512.36	1817.44
PF3D7_0828300	1366.78	0.537151	0.284316	1.88927	0.0588554	0.112468	1218.35	1012.5	1613.07	1623.21
PF3D7_0828400	438.115	0.516602	0.34848	1.48244	0.138222	0.22586	317.223	403.831	559.704	471.703
PF3D7_0828500	945.466	-0.96547	0.33011	-2.92469	0.003448	0.010477	1187.09	1311.96	492.011	790.795
PF3D7_0828600	1752.43	-0.791489	0.278955	-2.83733	0.00454924	0.0132712	2226.55	2217.37	1405.04	1160.76
PF3D7_0828700	288.265	0.250354	0.455091	0.550117	0.582239	0.684005	198.181	329.062	417.714	208.104
PF3D7_0828800	3519.07	-1.14709	0.289847	-3.95756	7.57197e-05	0.00038005	4523.58	5175.81	2587.19	1789.69
PF3D7_0828900	2638.48	-2.38163	0.266957	-8.9214	4.60413e-19	2.4431e-17	4562.82	4292.21	861.846	837.041
PF3D7_0829000	1207.07	0.221529	0.280969	0.788445	0.430436	0.546694	1107.95	1121.15	1292.77	1306.43
PF3D7_0829100	1402.12	-0.0318775	0.295789	-0.107771	0.914177	0.939333	1616.71	1218.5	1302.67	1470.6
PF3D7_0829200	1186.84	1.39896	0.366788	3.81409	0.000136685	0.000633881	754.152	550.643	1144.17	2298.39
PF3D7_0829300	1048.26	-0.431579	0.382229	-1.12911	0.258851	0.366742	1427.17	979.008	572.913	1213.94
PF3D7_0829400	706.44	-0.445987	0.310712	-1.43537	0.151181	0.242863	881.84	747.691	581.168	615.063
PF3D7_0829500	215.656	-0.557473	0.447359	-1.24614	0.212713	0.314915	189.536	323.999	184.917	164.171
PF3D7_0829600	357.536	0.514194	0.372816	1.37922	0.167828	0.264217	301.262	287.004	340.115	501.762
PF3D7_0829700	53.9311	-1.39684	0.932055	-1.49867	0.13396	0.220539	27.2665	129.678	49.5314	9.24907
PF3D7_0829800	30687.2	2.53581	0.345815	7.33285	2.25314e-13	6.07384e-12	10377.2	7676.68	33856.3	70838.6
PF3D7_0829900	25316.7	2.78581	0.286042	9.73915	2.0526e-22	1.78399e-20	7451.74	5373.64	38050	50391.2
PF3D7_0830100	311.6	0.46743	0.367444	1.27211	0.203333	0.304969	244.734	278.048	346.719	376.9
PF3D7_0830200	687.45	3.20396	0.340586	9.40721	5.0949e-21	3.66905e-19	157.614	112.154	1064.92	1415.11
PF3D7_0830300	104.865	-1.00052	0.622942	-1.60613	0.108246	0.185287	75.8143	203.278	59.4376	80.9294
PF3D7_0830400	3955.21	-0.93363	0.280195	-3.33208	0.000862009	0.0031534	4840.81	5544.98	3120.48	2314.58
PF3D7_0830500	4897.69	-0.753684	0.286973	-2.62632	0.00863137	0.0225795	6117.68	6181.69	4357.11	2934.27
PF3D7_0830600	5387.44	-1.36419	0.277497	-4.91606	8.83051e-07	7.13375e-06	6585.2	8934.52	2853.01	3177.06
PF3D7_0830700	451.898	0.0246465	0.33399	0.0737943	0.941174	0.958811	450.895	445.499	478.803	432.394
PF3D7_0830800	617.587	1.06071	0.312493	3.39435	0.000687928	0.0026074	414.983	385.528	807.361	862.476
PF3D7_0830900	1047.45	0.27128	0.298317	0.90937	0.363155	0.479106	1014.85	883.21	1026.95	1264.81
PF3D7_0831100	169.085	0.787926	0.535413	1.47162	0.141123	0.230023	129.682	117.606	112.271	316.781
PF3D7_0831200	1789.86	-0.0820159	0.303351	-0.270367	0.786878	0.847938	2007.75	1672.57	1416.6	2062.54
PF3D7_0831300	1871.28	2.38898	0.339234	7.04228	1.89123e-12	4.43428e-11	616.49	582.965	2151.31	4134.33
PF3D7_0831400	963.055	-1.48258	0.354196	-4.18577	2.84203e-05	0.000157263	1319.43	1519.92	663.72	349.152
PF3D7_0831500	5083.46	-2.81664	0.351994	-8.00196	1.22454e-15	4.28672e-14	6369.06	11439.7	1593.26	931.844
PF3D7_0831600	3488.86	-1.63279	0.29156	-5.60017	2.14136e-08	2.45891e-07	6055.83	4498.61	1923.47	1477.54
PF3D7_0831700	24331.3	-2.09484	0.326663	-6.41282	1.42848e-10	2.4493e-09	50384.6	28481.2	10928.3	7531.05
PF3D7_0831750	146.718	-1.63326	0.516143	-3.16436	0.00155423	0.00522324	163.599	279.605	62.7397	80.9294
PF3D7_0831800	3169.11	-2.28151	0.939532	-2.42835	0.0151678	0.0361517	5211.23	5303.54	1784.78	376.9
PF3D7_0831900	803.837	0.545016	0.318558	1.71089	0.0871022	0.154988	600.529	707.58	1097.95	809.294
PF3D7_0832000	109.839	1.27762	0.522223	2.44651	0.0144248	0.0348588	67.8338	60.7499	176.662	134.111
PF3D7_0832100	493.746	-1.56642	0.332824	-4.70645	2.52068e-06	1.82831e-05	732.871	743.407	244.355	254.349
PF3D7_0832200	622.914	0.615234	0.327397	1.87917	0.0602217	0.114558	423.629	560.379	802.408	705.241
PF3D7_0833400	119.465	2.18494	0.567476	3.85028	0.000117984	0.000562525	59.1883	27.649	236.099	154.922
PF3D7_0833500	1521.47	0.779351	0.339547	2.29527	0.0217178	0.0488528	1460.42	781.181	2006.02	1838.25
PF3D7_0900100	1144.95	0.922382	0.329029	2.80335	0.00505755	0.014453	978.27	603.994	1360.46	1637.09
PF3D7_0900200	1524.54	0.981394	0.356905	2.74973	0.00596443	0.0166022	1317.44	734.45	2471.61	1574.65
PF3D7_0900300	234.292	0.113264	0.474787	0.238557	0.811449	0.863975	297.937	153.432	305.443	180.357
PF3D7_0900400	185.746	0.433577	0.442942	0.978856	0.327651	0.440333	186.21	130.067	204.73	221.978
PF3D7_0900500	176.669	-0.583757	0.481231	-1.21305	0.225111	0.3294	247.394	177.577	179.964	101.74
PF3D7_0901500	86.152	0.667079	0.594775	1.12156	0.262048	0.370438	74.4842	58.4133	77.5991	134.111
PF3D7_0901700	1027.35	-2.08985	0.371498	-5.62546	1.85018e-08	2.15898e-07	1340.05	1989.95	513.475	265.911
PF3D7_0901800	599.952	-2.13217	0.387746	-5.49888	3.82207e-08	4.15238e-07	845.262	1111.02	295.537	147.985
PF3D7_0901900	71.524	0.500918	0.782665	0.640016	0.522162	0.628994	27.9316	90.7354	130.433	36.9963
PF3D7_0902000	375.894	-1.00866	0.366844	-2.74955	0.0059677	0.0166022	463.531	541.686	285.631	212.729
PF3D7_0902100	1466.47	-1.93871	0.279834	-6.92806	4.26645e-12	9.55874e-11	2265.78	2386.38	600.98	612.751
PF3D7_0902200	785.385	-0.328415	0.30048	-1.09297	0.274408	0.383183	883.17	865.296	667.022	726.052
PF3D7_0902300	1137.4	-0.375267	0.289601	-1.29581	0.195041	0.295079	1206.38	1362.98	1048.41	931.844
PF3D7_0902400	348.749	-2.10433	0.383578	-5.48605	4.1103e-08	4.42735e-07	479.492	652.282	133.735	129.487
PF3D7_0902500	2684.76	-1.92853	0.338007	-5.70558	1.15948e-08	1.40503e-07	3667.02	4840.52	1454.57	776.922
PF3D7_0902600	336.056	-0.357425	0.39992	-0.893743	0.37146	0.487764	308.577	445.11	234.448	356.089
PF3D7_0902700	884.403	0.0946326	0.312417	0.302905	0.761963	0.827813	951.003	760.931	1018.69	806.981
PF3D7_0902800	2243.81	-1.00152	0.296714	-3.37538	0.000737147	0.00276279	3533.34	2453.36	1596.56	1391.98
PF3D7_0902900	47.3908	0.918932	0.742121	1.23825	0.215623	0.318271	25.2714	40.1105	59.4376	64.7435
[truncated: 3,082 more rows]

## Sheet: Tab3_pB104_BTZ
pB104 RNAseq analysis, DEseq2 output-BTZ_treated
[truncated: 5,042 more rows]
