# Supplementary material for: Chemogenomic Profiling of a Plasmodium falciparum Transposon Mutant Library Reveals Shared Effects of Dihydroartemisinin and Bortezomib on Lipid Metabolism and Exported Proteins
Source: Microbiol Spectr. 2023 Apr 17;11(3):e05014-22. doi: 10.1128/spectrum.05014-22 (PMC10269874; doi:10.1128/spectrum.05014-22)
Supplement: Supplemental file 8 — Data Set S6. Download spectrum.05014-22-s0008.xlsx, XLSX file, 0.8 MB [file spectrum.05014-22-s0008.xlsx]

## Sheet: Tab1_merged_DHA_BTZ
GO enrichment - merged DHA_BTZ
GO.ID	Term	Annotated	Significant	Expected	topGO	go.category	interest.category	screen	fraction of genes (significant/annotated)
GO:1903561	extracellular vesicle	75	18	6.23	2.4e-05	CC	down_NF54_AND_pB104	DHA	0.24
GO:0020036	Maurer's cleft	327	73	31.79	2.8e-13	CC	down_NF54_AND_pB104	BTZ	0.223242
GO:0044409	entry into host	82	29	5.41	1.1e-15	BP	down_NF54_AND_pB104	DHA	0.353659
GO:0043657	host cell	636	135	61.82	1.2e-09	CC	down_NF54_AND_pB104	BTZ	0.212264
GO:0020008	rhoptry	51	24	4.24	5.7e-11	CC	down_NF54_AND_pB104	DHA	0.470588
GO:0020009	TOP	39	17	3.79	2.7e-08	CC	down_NF54_AND_pB104	BTZ	0.435897
GO:0006468	protein phosphorylation	64	9	4.23	0.02183	BP	down_NF54_AND_pB104	DHA	0.140625
GO:0044409	entry into host	82	21	6.51	4.8e-07	BP	down_NF54_AND_pB104	BTZ	0.256098
GO:0043657	host cell	636	103	52.84	6.1e-08	CC	down_NF54_AND_pB104	DHA	0.16195
GO:0008201	heparin binding	9	7	0.74	6.6e-07	MF	down_NF54_AND_pB104	BTZ	0.777778
GO:0046812	host cell surface binding	57	19	4.77	1.1e-07	MF	down_NF54_AND_pB104	DHA	0.333333
GO:0044164	host cell cytosol	28	12	2.72	4.1e-06	CC	down_NF54_AND_pB104	BTZ	0.428571
GO:0020009	microneme	39	15	3.24	1.7e-07	CC	down_NF54_AND_pB104	DHA	0.384615
GO:0016021	integral component of membrane	176	32	17.11	9.9e-05	CC	down_NF54_AND_pB104	BTZ	0.181818
GO:0009986	cell surface	139	28	11.55	5.2e-06	CC	down_NF54_AND_pB104	DHA	0.201439
GO:0020008	rhoptry	51	16	4.96	0.0001	CC	down_NF54_AND_pB104	BTZ	0.313725
GO:0044003	modulation by symbiont of host process	184	7	12.15	0.00015	BP	down_NF54_AND_pB104	DHA	0.0380435
GO:0046812	host cell surface binding	57	15	4.66	0.0001	MF	down_NF54_AND_pB104	BTZ	0.263158
GO:0020036	Maurer's cleft	327	45	27.17	0.00027	CC	down_NF54_AND_pB104	DHA	0.137615
GO:0020026	merozoite dense granule	10	6	0.97	0.00012	CC	down_NF54_AND_pB104	BTZ	0.6
GO:0044164	host cell cytosol	28	9	2.33	0.00027	CC	down_NF54_AND_pB104	DHA	0.321429
GO:0006897	endocytosis	8	5	0.63	0.00013	BP	down_NF54_AND_pB104	BTZ	0.625
GO:1990225	rhoptry neck	14	6	1.16	0.00052	CC	down_NF54_AND_pB104	DHA	0.428571
GO:1901136	carbohydrate derivative catabolic proces...	4	3	0.32	0.00184	BP	down_NF54_AND_pB104	BTZ	0.75
GO:0035891	exit from host cell	22	6	1.45	0.00225	BP	down_NF54_AND_pB104	DHA	0.272727
GO:0044053	translocation of peptides or proteins in...	4	3	0.32	0.00184	BP	down_NF54_AND_pB104	BTZ	0.75
GO:0070258	inner membrane pellicle complex	54	11	4.49	0.00397	CC	down_NF54_AND_pB104	DHA	0.203704
GO:0044003	modulation by symbiont of host process	184	15	14.6	0.00029	BP	down_NF54_AND_pB104	BTZ	0.0815217
GO:0061024	membrane organization	23	4	1.52	0.00427	BP	down_NF54_AND_pB104	DHA	0.173913
GO:0009986	cell surface	139	27	13.51	0.00038	CC	down_NF54_AND_pB104	BTZ	0.194245
GO:0032559	adenyl ribonucleotide binding	57	9	4.77	0.0067	MF	down_NF54_AND_pB104	DHA	0.157895
GO:1903561	extracellular vesicle	75	17	7.29	0.00061	CC	down_NF54_AND_pB104	BTZ	0.226667
GO:0016746	transferase activity, transferring acyl ...	35	4	2.93	0.007	MF	down_NF54_AND_pB104	DHA	0.114286
GO:0006468	protein phosphorylation	64	12	5.08	0.00342	BP	down_NF54_AND_pB104	BTZ	0.1875
GO:0046789	host cell surface receptor binding	36	8	3.02	0.0079	MF	down_NF54_AND_pB104	DHA	0.222222
GO:0005515	protein binding	442	49	36.17	0.0012	MF	down_NF54_AND_pB104	BTZ	0.11086
GO:0051345	positive regulation of hydrolase activit...	3	2	0.2	0.0124	BP	down_NF54_AND_pB104	DHA	0.666667
GO:0030430	host cell cytoplasm	494	98	48.02	0.00128	CC	down_NF54_AND_pB104	BTZ	0.198381
GO:0048870	cell motility	23	5	1.52	0.01476	BP	down_NF54_AND_pB104	DHA	0.217391
GO:0034404	nucleobase-containing small molecule bio...	8	3	0.63	0.0062	BP	down_NF54_AND_pB104	BTZ	0.375
GO:0004190	aspartic-type endopeptidase activity	9	3	0.75	0.0332	MF	down_NF54_AND_pB104	DHA	0.333333
GO:0072523	purine-containing compound catabolic pro...	3	2	0.24	0.01778	BP	down_NF54_AND_pB104	BTZ	0.666667
GO:0044877	protein-containing complex binding	46	10	3.85	0.0358	MF	down_NF54_AND_pB104	DHA	0.217391
GO:0030507	spectrin binding	3	2	0.25	0.0189	MF	down_NF54_AND_pB104	BTZ	0.666667
GO:0015914	phospholipid transport	5	2	0.33	0.03787	BP	down_NF54_AND_pB104	DHA	0.4
GO:0051181	cofactor transport	3	2	0.24	0.01778	BP	down_NF54_AND_pB104	BTZ	0.666667
GO:0008201	heparin binding	9	6	0.75	2.1e-05	MF	down_NF54_AND_pB104	DHA	0.666667
GO:0051187	cofactor catabolic process	3	2	0.24	0.01778	BP	down_NF54_AND_pB104	BTZ	0.666667
GO:0005515	protein binding	442	57	37.02	4.6e-05	MF	down_NF54_AND_pB104	DHA	0.128959
GO:0046789	host cell surface receptor binding	36	7	2.95	0.0234	MF	down_NF54_AND_pB104	BTZ	0.194444
GO:0046658	anchored component of plasma membrane	22	8	1.83	0.00023	CC	down_NF54_AND_pB104	DHA	0.363636
GO:0032561	guanyl ribonucleotide binding	29	3	2.37	0.082	MF	down_NF54_AND_pB104	BTZ	0.103448
GO:0033218	amide binding	15	4	1.26	0.0195	MF	down_NF54_AND_pB104	DHA	0.266667
GO:0061134	peptidase regulator activity	3	2	0.25	0.0197	MF	down_NF54_AND_pB104	DHA	0.666667
GO:0002181	cytoplasmic translation	8	3	0.53	0.02343	BP	down_NF54_AND_pB104	DHA	0.375
GO:0015833	peptide transport	87	9	5.74	0.06454	BP	down_NF54_AND_pB104	DHA	0.103448
GO:0020011	apicoplast	354	98	56.5	1.3e-09	CC	down_NF54_only	BTZ	0.276836
GO:0043565	sequence-specific DNA binding	27	10	4.28	0.0014	MF	down_NF54_only	BTZ	0.37037
GO:0006810	transport	202	31	26.79	0.0089	BP	down_NF54_only	BTZ	0.153465
GO:0035064	methylated histone binding	4	3	0.63	0.0139	MF	down_NF54_only	BTZ	0.75
GO:0003729	mRNA binding	94	20	14.91	0.0193	MF	down_NF54_only	BTZ	0.212766
GO:0016070	RNA metabolic process	233	53	30.91	0.0137	BP	down_NF54_only	BTZ	0.227468
GO:0018024	histone-lysine N-methyltransferase activ...	4	3	0.63	0.0139	MF	down_NF54_only	BTZ	0.75
GO:0042455	ribonucleoside biosynthetic process	6	3	0.8	0.0174	BP	down_NF54_only	BTZ	0.5
GO:0034968	histone lysine methylation	5	3	0.66	0.0188	BP	down_NF54_only	BTZ	0.6
GO:0140030	modification-dependent protein binding	6	5	0.95	0.0246	MF	down_NF54_only	BTZ	0.833333
GO:0008299	isoprenoid biosynthetic process	6	3	0.8	0.0339	BP	down_NF54_only	BTZ	0.5
GO:0005634	nucleus	1193	213	190.4	0.03	CC	down_NF54_only	BTZ	0.178541
GO:0009657	plastid organization	15	5	1.99	0.0383	BP	down_NF54_only	BTZ	0.333333
GO:0006446	regulation of translational initiation	10	4	1.33	0.033	BP	down_NF54_only	BTZ	0.4
GO:0042493	response to drug	122	24	16.18	0.047	BP	down_NF54_only	BTZ	0.196721
GO:0006812	cation transport	19	6	2.52	0.0472	BP	down_NF54_only	BTZ	0.315789
GO:0004222	metalloendopeptidase activity	6	3	0.95	0.0544	MF	down_NF54_only	BTZ	0.5
GO:0043022	ribosome binding	14	5	2.22	0.0567	MF	down_NF54_only	BTZ	0.357143
GO:0006355	regulation of transcription, DNA-templat...	26	7	3.45	0.0467	BP	down_NF54_only	BTZ	0.269231
GO:0042626	ATPase-coupled transmembrane transporter...	20	7	3.17	0.058	MF	down_NF54_only	BTZ	0.35
GO:0070006	metalloaminopeptidase activity	3	2	0.48	0.0673	MF	down_NF54_only	BTZ	0.666667
GO:0051536	iron-sulfur cluster binding	3	2	0.48	0.0673	MF	down_NF54_only	BTZ	0.666667
GO:0005643	nuclear pore	11	4	1.76	0.084	CC	down_NF54_only	BTZ	0.363636
GO:0004812	aminoacyl-tRNA ligase activity	31	2	0.44	0.069	MF	down_NF54_up_pB104	BTZ	0.0645161
GO:0022411	cellular component disassembly	5	1	0.07	0.068	BP	down_NF54_up_pB104	BTZ	0.2
GO:0020011	apicoplast	354	13	5.49	0.002	CC	down_NF54_up_pB104	BTZ	0.0367232
GO:0003700	DNA-binding transcription factor	5	1	0.07	0.068	MF	down_NF54_up_pB104	BTZ	0.2
GO:0044164	host cell cytosol	28	2	0.43	0.069	CC	down_NF54_up_pB104	BTZ	0.0714286
GO:0044538	host cell periphery	26	2	0.4	0.06	CC	down_NF54_up_pB104	BTZ	0.0769231
GO:0043565	sequence-specific DNA binding	27	1	0.02	0.017	MF	down_NF54_up_pB104	DHA	0.037037
GO:0044538	host cell periphery	26	1	0.02	0.018	CC	down_NF54_up_pB104	DHA	0.0384615
GO:0020030	infected host cell surface knob	60	4	0.93	0.013	CC	down_NF54_up_pB104	BTZ	0.0666667
GO:0009408	response to heat	18	2	0.25	0.025	BP	down_NF54_up_pB104	BTZ	0.111111
GO:0005634	nucleus	1193	26	18.51	0.017	CC	down_NF54_up_pB104	BTZ	0.0217938
GO:0000030	mannosyltransferase activity	4	1	0.06	0.055	MF	down_NF54_up_pB104	BTZ	0.25
GO:0000398	mRNA splicing, via spliceosome	62	3	0.86	0.052	BP	down_NF54_up_pB104	BTZ	0.0483871
GO:0033655	host cell cytoplasm part	477	8	7.4	0.031	CC	down_NF54_up_pB104	BTZ	0.0167715
GO:0043230	extracellular organelle	250	3	3.88	0.032	CC	down_NF54_up_pB104	BTZ	0.012
GO:0043228	non-membrane-bounded organelle	267	2	4.14	0.033	CC	down_NF54_up_pB104	BTZ	0.00749064
GO:0006468	protein phosphorylation	64	1	0.04	0.039	BP	down_NF54_up_pB104	DHA	0.015625
GO:0000290	deadenylation-dependent decapping of nuc...	3	1	0.04	0.041	BP	down_NF54_up_pB104	BTZ	0.333333
GO:0000041	transition metal ion transport	3	1	0.04	0.041	BP	down_NF54_up_pB104	BTZ	0.333333
GO:0071897	DNA biosynthetic process	3	1	0.04	0.041	BP	down_NF54_up_pB104	BTZ	0.333333
GO:0016208	AMP binding	3	1	0.04	0.042	MF	down_NF54_up_pB104	BTZ	0.333333
GO:0005088	Ras guanyl-nucleotide exchange factor ac...	3	1	0.04	0.042	MF	down_NF54_up_pB104	BTZ	0.333333
GO:0016462	pyrophosphatase activity	130	2	1.83	0.043	MF	down_NF54_up_pB104	BTZ	0.0153846
GO:0070838	divalent metal ion transport	4	1	0.06	0.055	BP	down_NF54_up_pB104	BTZ	0.25
GO:0008536	Ran GTPase binding	4	1	0.06	0.055	MF	down_NF54_up_pB104	BTZ	0.25
GO:0000723	telomere maintenance	5	1	0.07	0.068	BP	down_NF54_up_pB104	BTZ	0.2
GO:0072509	divalent inorganic cation transmembrane ...	5	1	0.07	0.068	MF	down_NF54_up_pB104	BTZ	0.2
GO:0046915	transition metal ion transmembrane trans...	4	1	0.06	0.055	MF	down_NF54_up_pB104	BTZ	0.25
GO:0006355	regulation of transcription, DNA-templat...	26	2	0.36	0.049	BP	down_NF54_up_pB104	BTZ	0.0769231
GO:0006418	tRNA aminoacylation for protein translat...	31	2	0.43	0.068	BP	down_NF54_up_pB104	BTZ	0.0645161
GO:0046873	metal ion transmembrane transporter acti...	10	2	0.14	0.078	MF	down_NF54_up_pB104	BTZ	0.2
GO:0005773	vacuole	102	2	1.58	0.091	CC	down_NF54_up_pB104	BTZ	0.0196078
GO:0070258	inner membrane pellicle complex	54	17	3.39	1.1e-08	CC	Down_pB104_only	BTZ	0.314815
GO:0020003	symbiont-containing vacuole	188	34	11.79	5.8e-08	CC	Down_pB104_only	BTZ	0.180851
GO:0004683	calmodulin-dependent protein kinase acti...	7	2	0.41	0.0581	MF	Down_pB104_only	BTZ	0.285714
GO:0020035	cytoadherence to microvasculature, media...	156	23	9.26	1.7e-05	BP	Down_pB104_only	BTZ	0.147436
GO:0044409	entry into host	82	15	4.87	5.1e-05	BP	Down_pB104_only	BTZ	0.182927
GO:0020033	antigenic variation	172	23	10.21	8.7e-05	BP	Down_pB104_only	BTZ	0.133721
GO:0020013	modulation by symbiont of host erythrocy...	169	22	10.03	0.00019	BP	Down_pB104_only	BTZ	0.130178
GO:0046658	anchored component of plasma membrane	22	8	1.38	0.00052	CC	Down_pB104_only	BTZ	0.363636
GO:0020002	host cell plasma membrane	184	23	11.54	0.00087	CC	Down_pB104_only	BTZ	0.125
GO:0019898	extrinsic component of membrane	4	3	0.25	0.00093	CC	Down_pB104_only	BTZ	0.75
GO:0009986	cell surface	139	20	8.72	0.00138	CC	Down_pB104_only	BTZ	0.143885
GO:0005539	glycosaminoglycan binding	10	2	0.58	0.0579	MF	Down_pB104_only	BTZ	0.2
GO:0048870	cell motility	23	5	1.37	0.00394	BP	Down_pB104_only	BTZ	0.217391
GO:0035891	exit from host cell	22	5	1.31	0.0078	BP	Down_pB104_only	BTZ	0.227273
GO:0004620	phospholipase activity	4	2	0.23	0.0186	MF	Down_pB104_only	BTZ	0.5
GO:0005548	phospholipid transporter activity	4	2	0.23	0.0186	MF	Down_pB104_only	BTZ	0.5
GO:1990225	rhoptry neck	14	4	0.88	0.00912	CC	Down_pB104_only	BTZ	0.285714
GO:0020009	microneme	39	7	2.45	0.00944	CC	Down_pB104_only	BTZ	0.179487
GO:0043394	proteoglycan binding	3	2	0.17	0.0097	MF	Down_pB104_only	BTZ	0.666667
GO:0016311	dephosphorylation	20	3	1.19	0.01933	BP	Down_pB104_only	BTZ	0.15
GO:0045177	apical part of cell	130	25	8.16	0.01213	CC	Down_pB104_only	BTZ	0.192308
GO:0046789	host cell surface receptor binding	36	6	2.09	0.0155	MF	Down_pB104_only	BTZ	0.166667
GO:0007018	microtubule-based movement	10	3	0.59	0.01794	BP	Down_pB104_only	BTZ	0.3
GO:0006486	protein glycosylation	9	3	0.53	0.03055	BP	Down_pB104_only	BTZ	0.333333
GO:0020036	Maurer's cleft	327	30	20.51	0.01825	CC	Down_pB104_only	BTZ	0.0917431
GO:0030522	intracellular receptor signaling pathway	4	2	0.24	0.01935	BP	Down_pB104_only	BTZ	0.5
GO:0003777	microtubule motor activity	11	3	0.64	0.0224	MF	Down_pB104_only	BTZ	0.272727
GO:0046812	host cell surface binding	57	10	3.32	0.0258	MF	Down_pB104_only	BTZ	0.175439
GO:0004674	protein serine/threonine kinase activity	33	7	1.92	0.0372	MF	Down_pB104_only	BTZ	0.212121
GO:1901681	sulfur compound binding	16	3	0.93	0.0575	MF	Down_pB104_only	BTZ	0.1875
GO:0044053	translocation of peptides or proteins in...	4	2	0.14	0.0065	BP	down_NF54_only	DHA	0.5
GO:0006631	fatty acid metabolic process	26	3	0.88	0.0503	BP	down_NF54_only	DHA	0.115385
GO:0004467	long-chain fatty acid-CoA ligase activit...	9	2	0.39	0.05358	MF	down_NF54_only	DHA	0.222222
GO:0045178	basal part of cell	10	4	0.41	0.00047	CC	down_NF54_only	DHA	0.4
GO:0020026	merozoite dense granule	10	4	0.41	0.00047	CC	down_NF54_only	DHA	0.4
GO:0006897	endocytosis	8	3	0.27	0.0018	BP	down_NF54_only	DHA	0.375
GO:0020036	Maurer's cleft	327	24	13.41	0.00274	CC	down_NF54_only	DHA	0.0733945
GO:0043657	host cell	636	45	26.09	0.00471	CC	down_NF54_only	DHA	0.0707547
GO:0020007	apical complex	96	13	3.94	0.00742	CC	down_NF54_only	DHA	0.135417
GO:0097619	PTEX complex	5	2	0.21	0.01538	CC	down_NF54_only	DHA	0.4
GO:0046789	host cell surface receptor binding	36	5	1.54	0.01667	MF	down_NF54_only	DHA	0.138889
GO:1990225	rhoptry neck	14	3	0.57	0.01759	CC	down_NF54_only	DHA	0.214286
GO:0044409	entry into host	82	7	2.78	0.0185	BP	down_NF54_only	DHA	0.0853659
GO:0042886	amide transport	88	7	2.98	0.032	BP	down_NF54_only	DHA	0.0795455
GO:0071976	cell gliding	11	2	0.37	0.0511	BP	down_NF54_only	DHA	0.181818
GO:0005515	protein binding	442	31	18.93	0.00098	MF	down_NF54_only	DHA	0.0701357
GO:0009628	response to abiotic stimulus	20	2	0.68	0.0337	BP	down_NF54_only	DHA	0.1
GO:0043656	host intracellular region	495	35	20.31	0.03531	CC	down_NF54_only	DHA	0.0707071
GO:0035891	exit from host cell	22	3	0.75	0.036	BP	down_NF54_only	DHA	0.136364
GO:0042000	translocation of peptides or proteins in...	14	4	0.47	0.0401	BP	down_NF54_only	DHA	0.285714
GO:0042493	response to drug	122	9	4.14	0.0401	BP	down_NF54_only	DHA	0.0737705
GO:0005829	cytosol	203	11	8.33	0.05195	CC	down_NF54_only	DHA	0.0541872
GO:0008201	heparin binding	9	2	0.39	0.05358	MF	down_NF54_only	DHA	0.222222
GO:0020008	rhoptry	51	7	2.09	0.05891	CC	down_NF54_only	DHA	0.137255
GO:0005783	endoplasmic reticulum	96	30	11.85	2.1e-05	CC	down_pB104_only	DHA	0.3125
GO:0016763	transferase activity, transferring pento...	5	4	0.68	0.0015	MF	down_pB104_only	DHA	0.8
GO:0020020	food vacuole	96	22	11.85	0.0024	CC	down_pB104_only	DHA	0.229167
GO:0006508	proteolysis	119	26	14.85	0.004	BP	down_pB104_only	DHA	0.218487
GO:0005788	endoplasmic reticulum lumen	4	3	0.49	0.0068	CC	down_pB104_only	DHA	0.75
GO:0000030	mannosyltransferase activity	4	3	0.54	0.0089	MF	down_pB104_only	DHA	0.75
GO:0005337	nucleoside transmembrane transporter act...	4	3	0.54	0.0089	MF	down_pB104_only	DHA	0.75
GO:0020011	apicoplast	354	58	43.69	0.0103	CC	down_pB104_only	DHA	0.163842
GO:0005839	proteasome core complex	12	5	1.48	0.0105	CC	down_pB104_only	DHA	0.416667
GO:0006412	translation	165	29	20.59	0.0366	BP	down_pB104_only	DHA	0.175758
GO:0002377	immunoglobulin production	8	5	1	0.0012	BP	down_pB104_only	DHA	0.625
GO:0004175	endopeptidase activity	41	12	5.56	0.0013	MF	down_pB104_only	DHA	0.292683
GO:1901505	carbohydrate derivative transmembrane tr...	9	7	1.22	0.0014	MF	down_pB104_only	DHA	0.777778
GO:0015103	inorganic anion transmembrane transporte...	5	4	0.68	0.0015	MF	down_pB104_only	DHA	0.8
GO:0015858	nucleoside transport	3	3	0.37	0.0019	BP	down_pB104_only	DHA	1
GO:0016021	integral component of membrane	176	37	21.72	0.0046	CC	down_pB104_only	DHA	0.210227
GO:0000502	proteasome complex	32	10	3.95	0.0408	CC	down_pB104_only	DHA	0.3125
GO:0050776	regulation of immune response	11	5	1.37	0.0071	BP	down_pB104_only	DHA	0.454545
GO:0006066	alcohol metabolic process	8	5	1	0.0417	BP	down_pB104_only	DHA	0.625
GO:0005971	ribonucleoside-diphosphate reductase com...	3	2	0.37	0.0418	CC	down_pB104_only	DHA	0.666667
GO:0015605	organophosphate ester transmembrane tran...	4	3	0.54	0.0089	MF	down_pB104_only	DHA	0.75
GO:0005784	Sec61 translocon complex	3	2	0.37	0.0418	CC	down_pB104_only	DHA	0.666667
GO:0045047	protein targeting to ER	6	3	0.75	0.0424	BP	down_pB104_only	DHA	0.5
GO:0033043	regulation of organelle organization	23	5	2.87	0.0154	BP	down_pB104_only	DHA	0.217391
GO:0043952	protein transport by the Sec complex	5	3	0.62	0.0158	BP	down_pB104_only	DHA	0.6
GO:0140323	solute:anion antiporter activity	5	3	0.68	0.0182	MF	down_pB104_only	DHA	0.6
GO:0005509	calcium ion binding	17	6	2.3	0.0195	MF	down_pB104_only	DHA	0.352941
GO:0005887	integral component of plasma membrane	11	4	1.36	0.0371	CC	down_pB104_only	DHA	0.363636
GO:0055085	transmembrane transport	28	10	3.49	0.0407	BP	down_pB104_only	DHA	0.357143
GO:0015932	nucleobase-containing compound transmemb...	7	5	0.95	0.0489	MF	down_pB104_only	DHA	0.714286
GO:0020013	modulation by symbiont of host erythrocy...	169	102	62.54	6.7e-11	BP	Neutral	BTZ	0.60355
GO:0030533	triplet codon-amino acid adaptor activit...	20	19	6.52	6.3e-09	MF	Neutral	BTZ	0.95
GO:0020033	antigenic variation	172	96	63.65	9e-08	BP	Neutral	BTZ	0.55814
GO:0020002	host cell plasma membrane	184	97	63.81	1.6e-07	CC	Neutral	BTZ	0.527174
GO:0020003	symbiont-containing vacuole	188	85	65.19	3.2e-06	CC	Neutral	BTZ	0.452128
GO:0020035	cytoadherence to microvasculature, media...	156	80	57.73	9.3e-05	BP	Neutral	BTZ	0.512821
GO:0020036	Maurer's cleft	327	143	113.4	0.0002	CC	Neutral	BTZ	0.437309
GO:0006888	endoplasmic reticulum to Golgi vesicle-m...	17	12	6.29	0.0049	BP	Neutral	BTZ	0.705882
GO:0032040	small-subunit processome	14	10	4.85	0.0055	CC	Neutral	BTZ	0.714286
GO:0016592	mediator complex	7	6	2.43	0.0085	CC	Neutral	BTZ	0.857143
GO:0042000	translocation of peptides or proteins in...	14	10	5.18	0.0092	BP	Neutral	BTZ	0.714286
GO:0008235	metalloexopeptidase activity	7	5	2.28	0.011	MF	Neutral	BTZ	0.714286
GO:0004549	tRNA-specific ribonuclease activity	4	4	1.3	0.011	MF	Neutral	BTZ	1
GO:0005730	nucleolus	38	21	13.18	0.0129	CC	Neutral	BTZ	0.552632
GO:0140097	catalytic activity, acting on DNA	46	20	15	0.016	MF	Neutral	BTZ	0.434783
GO:0016301	kinase activity	77	26	25.11	0.017	MF	Neutral	BTZ	0.337662
GO:0000380	alternative mRNA splicing, via spliceoso...	4	4	1.48	0.0186	BP	Neutral	BTZ	1
GO:0002098	tRNA wobble uridine modification	4	4	1.48	0.0186	BP	Neutral	BTZ	1
GO:0006890	retrograde vesicle-mediated transport, G...	6	5	2.22	0.0286	BP	Neutral	BTZ	0.833333
GO:0005739	mitochondrion	206	158	122.92	1e-05	CC	Neutral	DHA	0.76699
GO:0005634	nucleus	1193	773	711.85	2e-05	CC	Neutral	DHA	0.647946
GO:0033644	host cell membrane	206	109	71.44	0.0331	CC	Neutral	BTZ	0.529126
GO:0020011	apicoplast	354	239	211.23	0.00072	CC	Neutral	DHA	0.675141
GO:0042274	ribosomal small subunit biogenesis	8	6	2.96	0.0333	BP	Neutral	BTZ	0.75
GO:0006413	translational initiation	26	13	9.62	0.0337	BP	Neutral	BTZ	0.5
GO:0003774	motor activity	18	8	5.87	0.035	MF	Neutral	BTZ	0.444444
GO:0005261	cation channel activity	3	3	0.98	0.035	MF	Neutral	BTZ	1
GO:0030515	snoRNA binding	3	3	0.98	0.035	MF	Neutral	BTZ	1
GO:0004402	histone acetyltransferase activity	3	3	0.98	0.035	MF	Neutral	BTZ	1
GO:0003727	single-stranded RNA binding	3	3	0.98	0.035	MF	Neutral	BTZ	1
GO:0005525	GTP binding	28	24	16.47	0.002	MF	Neutral	DHA	0.857143
GO:0003735	structural constituent of ribosome	92	66	54.12	0.0057	MF	Neutral	DHA	0.717391
GO:0003924	GTPase activity	25	21	14.71	0.0066	MF	Neutral	DHA	0.84
GO:0006355	regulation of transcription, DNA-templat...	26	22	15.89	0.0095	BP	Neutral	DHA	0.846154
GO:0004812	aminoacyl-tRNA ligase activity	31	23	18.24	0.0111	MF	Neutral	DHA	0.741935
GO:0006261	DNA-dependent DNA replication	20	17	12.22	0.0116	BP	Neutral	DHA	0.85
GO:0005832	chaperonin-containing T-complex	8	8	4.77	0.01596	CC	Neutral	DHA	1
GO:0006418	tRNA aminoacylation for protein translat...	31	23	18.95	0.0202	BP	Neutral	DHA	0.741935
GO:0051082	unfolded protein binding	21	17	12.35	0.0283	MF	Neutral	DHA	0.809524
GO:0006259	DNA metabolic process	56	45	34.22	0.0298	BP	Neutral	DHA	0.803571
GO:0030176	integral component of endoplasmic reticu...	9	6	3.12	0.0415	CC	Neutral	BTZ	0.666667
GO:0000398	mRNA splicing, via spliceosome	62	44	37.89	0.0358	BP	Neutral	DHA	0.709677
GO:0006412	translation	165	112	100.84	0.039	BP	Neutral	DHA	0.678788
GO:0016836	hydro-lyase activity	10	9	5.88	0.0392	MF	Neutral	DHA	0.9
GO:0016891	endoribonuclease activity, producing 5'-...	6	6	3.53	0.0412	MF	Neutral	DHA	1
GO:1990234	transferase complex	61	28	21.15	0.0512	CC	Neutral	BTZ	0.459016
GO:0005801	cis-Golgi network	5	4	1.73	0.0521	CC	Neutral	BTZ	0.8
GO:0005759	mitochondrial matrix	19	15	11.34	0.044	CC	Neutral	DHA	0.789474
GO:0006281	DNA repair	27	23	16.5	0.0454	BP	Neutral	DHA	0.851852
GO:0034399	nuclear periphery	26	20	15.51	0.05142	CC	Neutral	DHA	0.769231
GO:0006289	nucleotide-excision repair	6	6	3.67	0.0518	BP	Neutral	DHA	1
GO:0006888	endoplasmic reticulum to Golgi vesicle-m...	17	14	10.39	0.0551	BP	Neutral	DHA	0.823529
GO:0009055	electron transfer activity	9	8	5.29	0.061	MF	Neutral	DHA	0.888889
GO:0000178	exosome (RNase complex)	9	8	5.37	0.06762	CC	Neutral	DHA	0.888889
GO:0022627	cytosolic small ribosomal subunit	28	21	16.71	0.06826	CC	Neutral	DHA	0.75
GO:0003724	RNA helicase activity	5	5	2.94	0.0701	MF	Neutral	DHA	1
GO:0003684	damaged DNA binding	5	5	2.94	0.0701	MF	Neutral	DHA	1
GO:0005840	ribosome	97	71	57.88	0.07299	CC	Neutral	DHA	0.731959
GO:0008540	proteasome regulatory particle, base sub...	5	5	2.98	0.07546	CC	Neutral	DHA	1
GO:0007059	chromosome segregation	5	5	3.06	0.0849	BP	Neutral	DHA	1
GO:0071976	cell gliding	11	4	0.3	0.00014	BP	UP_NF54_AND_pB104	DHA	0.363636
GO:0016849	phosphorus-oxygen lyase activity	3	2	0.08	0.002	MF	UP_NF54_AND_pB104	DHA	0.666667
GO:0022414	reproductive process	3	2	0.08	0.00214	BP	UP_NF54_AND_pB104	DHA	0.666667
GO:0050839	cell adhesion molecule binding	55	6	1.44	0.0025	MF	UP_NF54_AND_pB104	DHA	0.109091
GO:0007005	mitochondrion organization	16	2	0.44	0.05305	BP	UP_NF54_AND_pB104	DHA	0.125
GO:0016208	AMP binding	3	1	0.08	0.0766	MF	UP_NF54_AND_pB104	DHA	0.333333
GO:0043394	proteoglycan binding	3	1	0.08	0.0766	MF	UP_NF54_AND_pB104	DHA	0.333333
GO:0020030	infected host cell surface knob	60	6	1.61	0.0049	CC	UP_NF54_AND_pB104	DHA	0.1
GO:0000793	condensed chromosome	11	3	0.3	0.0768	CC	UP_NF54_AND_pB104	DHA	0.272727
GO:0030904	retromer complex	3	1	0.08	0.0785	CC	UP_NF54_AND_pB104	DHA	0.333333
GO:0005758	mitochondrial intermembrane space	3	1	0.08	0.0785	CC	UP_NF54_AND_pB104	DHA	0.333333
GO:0052652	cyclic purine nucleotide metabolic proce...	3	1	0.08	0.07961	BP	UP_NF54_AND_pB104	DHA	0.333333
GO:0044310	osmiophilic body	21	3	0.56	0.0175	CC	UP_NF54_AND_pB104	DHA	0.142857
GO:0000796	condensin complex	8	2	0.22	0.018	CC	UP_NF54_AND_pB104	DHA	0.25
GO:0008614	pyridoxine metabolic process	3	1	0.08	0.07961	BP	UP_NF54_AND_pB104	DHA	0.333333
GO:0034982	mitochondrial protein processing	3	1	0.08	0.07961	BP	UP_NF54_AND_pB104	DHA	0.333333
GO:0080134	regulation of response to stress	3	1	0.08	0.07961	BP	UP_NF54_AND_pB104	DHA	0.333333
GO:0004190	aspartic-type endopeptidase activity	9	2	0.24	0.0215	MF	UP_NF54_AND_pB104	DHA	0.222222
GO:0046789	host cell surface receptor binding	36	4	0.94	0.0131	MF	UP_NF54_AND_pB104	DHA	0.111111
GO:0000166	nucleotide binding	90	6	2.36	0.0018	MF	UP_NF54_AND_pB104	DHA	0.0666667
GO:0009975	cyclase activity	4	2	0.1	0.0039	MF	UP_NF54_AND_pB104	DHA	0.5
GO:0050662	coenzyme binding	6	2	0.16	0.0094	MF	UP_NF54_AND_pB104	DHA	0.333333
GO:0005886	plasma membrane	83	8	2.23	0.0098	CC	UP_NF54_AND_pB104	DHA	0.0963855
GO:0009986	cell surface	139	9	3.74	0.0252	CC	UP_NF54_AND_pB104	DHA	0.0647482
GO:0043169	cation binding	46	3	1.21	0.0507	MF	UP_NF54_AND_pB104	DHA	0.0652174
GO:0044068	modulation by symbiont of host cellular ...	171	7	4.66	0.05196	BP	UP_NF54_AND_pB104	DHA	0.0409357
GO:0065003	protein-containing complex assembly	54	3	1.47	0.07853	BP	UP_NF54_AND_pB104	DHA	0.0555556
GO:0000280	nuclear division	3	1	0.08	0.07961	BP	UP_NF54_AND_pB104	DHA	0.333333
GO:0046658	anchored component of plasma membrane	22	3	0.59	0.0811	CC	UP_NF54_AND_pB104	DHA	0.136364
GO:0005739	mitochondrion	206	29	9.37	1.3e-06	CC	UP_NF54_AND_pB104	BTZ	0.140777
GO:0006986	response to unfolded protein	11	6	0.51	3e-06	BP	UP_NF54_AND_pB104	BTZ	0.545455
GO:0006094	gluconeogenesis	5	3	0.23	0.00088	BP	UP_NF54_AND_pB104	BTZ	0.6
GO:0009408	response to heat	18	5	0.83	0.00097	BP	UP_NF54_AND_pB104	BTZ	0.277778
GO:0005968	Rab-protein geranylgeranyltransferase co...	3	2	0.14	0.006	CC	UP_NF54_AND_pB104	BTZ	0.666667
GO:0006458	'de novo' protein folding	3	2	0.14	0.00609	BP	UP_NF54_AND_pB104	BTZ	0.666667
GO:0018344	protein geranylgeranylation	3	2	0.14	0.00609	BP	UP_NF54_AND_pB104	BTZ	0.666667
GO:0004663	Rab geranylgeranyltransferase activity	3	2	0.15	0.0073	MF	UP_NF54_AND_pB104	BTZ	0.666667
GO:0005853	eukaryotic translation elongation factor...	4	2	0.18	0.012	CC	UP_NF54_AND_pB104	BTZ	0.5
GO:0005506	iron ion binding	4	2	0.2	0.0141	MF	UP_NF54_AND_pB104	BTZ	0.5
GO:0051087	chaperone binding	4	2	0.2	0.0141	MF	UP_NF54_AND_pB104	BTZ	0.5
GO:0006355	regulation of transcription, DNA-templat...	26	5	1.2	0.01554	BP	UP_NF54_AND_pB104	BTZ	0.192308
GO:0051082	unfolded protein binding	21	4	1.06	0.0187	MF	UP_NF54_AND_pB104	BTZ	0.190476
GO:0043022	ribosome binding	14	3	0.71	0.0302	MF	UP_NF54_AND_pB104	BTZ	0.214286
GO:0005634	nucleus	1193	68	54.28	0.017	CC	UP_NF54_AND_pB104	BTZ	0.0569992
GO:0000785	chromatin	12	3	0.55	0.019	CC	UP_NF54_AND_pB104	BTZ	0.25
GO:0022625	cytosolic large ribosomal subunit	40	5	1.82	0.033	CC	UP_NF54_AND_pB104	BTZ	0.125
GO:0034399	nuclear periphery	26	4	1.18	0.028	CC	UP_NF54_AND_pB104	BTZ	0.153846
GO:0044312	crystalloid	17	3	0.77	0.039	CC	UP_NF54_AND_pB104	BTZ	0.176471
GO:0006414	translational elongation	17	3	0.78	0.04002	BP	UP_NF54_AND_pB104	BTZ	0.176471
GO:0004601	peroxidase activity	4	2	0.2	0.05	MF	UP_NF54_AND_pB104	BTZ	0.5
GO:0006839	mitochondrial transport	16	5	0.74	0.04401	BP	UP_NF54_AND_pB104	BTZ	0.3125
GO:0006626	protein targeting to mitochondrion	14	4	0.64	0.04689	BP	UP_NF54_AND_pB104	BTZ	0.285714
GO:0030014	CCR4-NOT complex	8	2	0.36	0.048	CC	UP_NF54_AND_pB104	BTZ	0.25
GO:0002181	cytoplasmic translation	8	2	0.37	0.0489	BP	UP_NF54_AND_pB104	BTZ	0.25
GO:0005829	cytosol	203	16	9.24	0.075	CC	UP_NF54_AND_pB104	BTZ	0.0788177
GO:0016836	hydro-lyase activity	10	2	0.51	0.0871	MF	UP_NF54_AND_pB104	BTZ	0.2
GO:0003735	structural constituent of ribosome	92	8	4.65	0.0874	MF	UP_NF54_AND_pB104	BTZ	0.0869565
GO:0019787	ubiquitin-like protein transferase activ...	19	2	0.96	0.0983	MF	UP_NF54_AND_pB104	BTZ	0.105263
GO:0009986	cell surface	139	17	3.83	1.1e-07	CC	UP_NF54_AND_pB104	BTZ	0.122302
GO:0044409	entry into host	82	11	2.14	3.6e-06	BP	UP_NF54_AND_pB104	BTZ	0.134146
GO:0070258	inner membrane pellicle complex	54	8	1.49	8.7e-05	CC	UP_NF54_AND_pB104	BTZ	0.148148
GO:0048870	cell motility	23	5	0.6	0.00016	BP	UP_NF54_AND_pB104	BTZ	0.217391
GO:0020008	rhoptry	51	8	1.41	0.00038	CC	UP_NF54_AND_pB104	BTZ	0.156863
GO:0018345	protein palmitoylation	12	3	0.31	0.00308	BP	UP_NF54_AND_pB104	BTZ	0.25
GO:0020039	pellicle	56	10	1.54	0.00063	CC	UP_NF54_AND_pB104	BTZ	0.178571
GO:0003779	actin binding	15	5	0.47	0.0036	MF	UP_NF54_AND_pB104	BTZ	0.333333
GO:0020030	infected host cell surface knob	60	7	1.65	0.00111	CC	UP_NF54_AND_pB104	BTZ	0.116667
GO:0051015	actin filament binding	4	2	0.13	0.0055	MF	UP_NF54_AND_pB104	BTZ	0.5
GO:0005886	plasma membrane	83	11	2.29	0.00185	CC	UP_NF54_AND_pB104	BTZ	0.13253
GO:0016409	palmitoyltransferase activity	13	3	0.41	0.0066	MF	UP_NF54_AND_pB104	BTZ	0.230769
GO:0046658	anchored component of plasma membrane	22	4	0.61	0.00269	CC	UP_NF54_AND_pB104	BTZ	0.181818
GO:0045177	apical part of cell	130	15	3.58	0.00892	CC	UP_NF54_AND_pB104	BTZ	0.115385
GO:0050839	cell adhesion molecule binding	55	6	1.72	0.0062	MF	UP_NF54_AND_pB104	BTZ	0.109091
GO:0004722	protein serine/threonine phosphatase act...	9	2	0.28	0.0301	MF	UP_NF54_AND_pB104	BTZ	0.222222
GO:0048471	perinuclear region of cytoplasm	8	2	0.22	0.01888	CC	UP_NF54_AND_pB104	BTZ	0.25
GO:0046812	host cell surface binding	57	6	1.79	0.0232	MF	UP_NF54_AND_pB104	BTZ	0.105263
GO:0009628	response to abiotic stimulus	20	2	0.52	0.02574	BP	UP_NF54_AND_pB104	BTZ	0.1
GO:0005515	protein binding	442	26	13.85	0.0356	MF	UP_NF54_AND_pB104	BTZ	0.0588235
GO:0008154	actin polymerization or depolymerization	8	2	0.21	0.05043	BP	UP_NF54_AND_pB104	BTZ	0.25
GO:1990225	rhoptry neck	14	2	0.39	0.05515	CC	UP_NF54_AND_pB104	BTZ	0.142857
GO:0042493	response to drug	122	7	3.18	0.07241	BP	UP_NF54_AND_pB104	BTZ	0.057377
GO:0000280	nuclear division	3	1	0.08	0.07616	BP	UP_NF54_AND_pB104	BTZ	0.333333
GO:0015698	inorganic anion transport	3	1	0.08	0.07616	BP	UP_NF54_AND_pB104	BTZ	0.333333
GO:0030837	negative regulation of actin filament po...	3	1	0.08	0.07616	BP	UP_NF54_AND_pB104	BTZ	0.333333
GO:0004721	phosphoprotein phosphatase activity	12	3	0.38	0.088	MF	UP_NF54_AND_pB104	BTZ	0.25
GO:0072349	modified amino acid transmembrane transp...	3	1	0.09	0.0911	MF	UP_NF54_AND_pB104	BTZ	0.333333
GO:0016814	hydrolase activity, acting on carbon-nit...	3	1	0.09	0.0911	MF	UP_NF54_AND_pB104	BTZ	0.333333
GO:0006508	proteolysis	119	6	3.1	0.09303	BP	UP_NF54_AND_pB104	BTZ	0.0504202
GO:0006511	ubiquitin-dependent protein catabolic	62	31	14.61	2.7e-06	BP	UP_NF54_only	BTZ	0.5
GO:0020011	apicoplast	354	20	6.83	3.9e-06	CC	UP_NF54_only	DHA	0.0564972
GO:0022627	cytosolic small ribosomal subunit	28	16	5.5	1.2e-05	CC	UP_NF54_only	BTZ	0.571429
GO:0003735	structural constituent of ribosome	92	37	21.71	0.00019	MF	UP_NF54_only	BTZ	0.402174
GO:0006412	translation	165	49	38.88	0.00023	BP	UP_NF54_only	BTZ	0.29697
GO:0008540	proteasome regulatory particle assembly	5	5	0.98	0.00029	CC	UP_NF54_only	BTZ	1
GO:0006793	phosphorus metabolic process	179	6	2.49	0.00047	BP	UP_NF54_only	DHA	0.0335196
GO:0004579	dolichyl-diphosphooligosaccharide-protei...	3	2	0.04	0.00051	MF	UP_NF54_only	DHA	0.666667
GO:0016742	hydroxymethyl-, formyl- and related tran...	3	2	0.04	0.00051	MF	UP_NF54_only	DHA	0.666667
GO:0005739	mitochondrion	206	68	40.48	0.00054	CC	UP_NF54_only	BTZ	0.330097
GO:0020030	infected host cell surface knob	60	27	11.79	5.8e-06	CC	UP_NF54_only	BTZ	0.45
GO:0015934	large ribosomal subunit	56	17	11	0.00108	CC	UP_NF54_only	BTZ	0.303571
GO:0050839	cell adhesion molecule binding	55	27	12.98	2.4e-05	MF	UP_NF54_only	BTZ	0.490909
GO:0009226	nucleotide-sugar biosynthetic process	4	2	0.06	0.0011	BP	UP_NF54_only	DHA	0.5
GO:0005813	centrosome	6	5	1.18	0.00145	CC	UP_NF54_only	BTZ	0.833333
GO:0006040	amino sugar metabolic process	5	2	0.07	0.00181	BP	UP_NF54_only	DHA	0.4
GO:0002377	immunoglobulin production	8	7	1.88	0.00025	BP	UP_NF54_only	BTZ	0.875
GO:0034975	protein folding in endoplasmic reticulum	6	2	0.08	0.00269	BP	UP_NF54_only	DHA	0.333333
GO:0005634	nucleus	1193	266	234.41	0.00084	CC	UP_NF54_only	BTZ	0.222967
GO:0070682	proteasome regulatory particle assembly	6	5	1.41	0.00344	BP	UP_NF54_only	BTZ	0.833333
GO:0005839	proteasome core complex	12	7	2.36	0.00344	CC	UP_NF54_only	BTZ	0.583333
GO:0000786	nucleosome	7	5	1.38	0.00426	CC	UP_NF54_only	BTZ	0.714286
GO:0006122	mitochondrial electron transport, ubiqui…	3	3	0.71	0.013	BP	UP_NF54_only	BTZ	1
GO:0006906	vesicle fusion	15	2	0.21	0.01344	BP	UP_NF54_only	DHA	0.133333
GO:0050776	regulation of immune response	11	7	2.59	0.00517	BP	UP_NF54_only	BTZ	0.636364
GO:0016020	membrane	387	16	7.47	0.016	CC	UP_NF54_only	DHA	0.0413437
GO:1903561	extracellular vesicle	75	24	14.74	0.00699	CC	UP_NF54_only	BTZ	0.32
GO:0030286	dynein complex	4	1	0.08	0.075	CC	UP_NF54_only	DHA	0.25
GO:0005484	SNAP receptor activity	17	2	0.23	0.02069	MF	UP_NF54_only	DHA	0.117647
GO:0017004	cytochrome complex assembly	3	3	0.71	0.013	BP	UP_NF54_only	BTZ	1
GO:0043175	RNA polymerase core enzyme binding	3	3	0.71	0.01305	MF	UP_NF54_only	BTZ	1
GO:0098662	inorganic cation transmembrane transport	8	2	0.11	0.02658	BP	UP_NF54_only	DHA	0.25
GO:0000398	mRNA splicing, via spliceosome	62	23	14.61	0.02772	BP	UP_NF54_only	BTZ	0.370968
GO:0030433	ubiquitin-dependent ERAD pathway	20	2	0.28	0.0303	BP	UP_NF54_only	DHA	0.1
GO:0060627	regulation of vesicle-mediated transport	22	10	5.18	0.02054	BP	UP_NF54_only	BTZ	0.454545
GO:0005509	calcium ion binding	17	8	4.01	0.02833	MF	UP_NF54_only	BTZ	0.470588
GO:0042180	cellular ketone metabolic process	7	2	0.1	0.03956	BP	UP_NF54_only	DHA	0.285714
GO:0008171	O-methyltransferase activity	3	1	0.04	0.03977	MF	UP_NF54_only	DHA	0.333333
GO:0015079	potassium ion transmembrane transporter ...	3	1	0.04	0.03977	MF	UP_NF54_only	DHA	0.333333
GO:0016790	thiolester hydrolase activity	3	1	0.04	0.03977	MF	UP_NF54_only	DHA	0.333333
GO:0005261	cation channel activity	3	1	0.04	0.03977	MF	UP_NF54_only	DHA	0.333333
GO:0005381	iron ion transmembrane transporter activ...	3	1	0.04	0.03977	MF	UP_NF54_only	DHA	0.333333
GO:0005096	GTPase activator activity	4	3	0.94	0.04303	MF	UP_NF54_only	BTZ	0.75
GO:0000278	mitotic cell cycle	8	5	1.88	0.04255	BP	UP_NF54_only	BTZ	0.625
GO:0032266	phosphatidylinositol-3-phosphate binding	4	3	0.94	0.04303	MF	UP_NF54_only	BTZ	0.75
GO:0031201	SNARE complex	18	2	0.35	0.046	CC	UP_NF54_only	DHA	0.111111
GO:0030674	protein-macromolecule adaptor activity	19	7	4.48	0.05525	MF	UP_NF54_only	BTZ	0.368421
GO:0015672	monovalent inorganic cation transport	10	2	0.14	0.05248	BP	UP_NF54_only	DHA	0.2
GO:0006081	cellular aldehyde metabolic process	4	1	0.06	0.05462	BP	UP_NF54_only	DHA	0.25
GO:0072509	divalent inorganic cation transmembrane ...	5	1	0.07	0.06544	MF	UP_NF54_only	DHA	0.2
GO:0005886	plasma membrane	83	4	1.6	0.074	CC	UP_NF54_only	DHA	0.0481928
GO:0008080	N-acetyltransferase activity	6	1	0.08	0.07803	MF	UP_NF54_only	DHA	0.166667
GO:0004842	ubiquitin-protein transferase activity	17	7	4.01	0.08159	MF	UP_NF54_only	BTZ	0.411765
GO:0019904	protein domain specific binding	5	3	1.18	0.08891	MF	UP_NF54_only	BTZ	0.6
GO:0016021	integral component of membrane	176	7	3.4	0.089	CC	UP_NF54_only	DHA	0.0397727
GO:0044312	crystalloid	17	9	0.46	9.4e-11	CC	UP_NF54_pB104	DHA	0.529412
GO:0020002	host cell plasma membrane	184	69	20.04	3.2e-23	CC	UP_pB104_only	DHA	0.375
GO:0006986	response to unfolded protein	11	6	1.35	0.00085	BP	UP_pB104_only	DHA	0.545455
GO:0020033	antigenic variation	172	68	21.04	7.3e-23	BP	UP_pB104_only	DHA	0.395349
GO:0020035	cytoadherence to microvasculature, media...	156	60	19.09	3.1e-19	BP	UP_pB104_only	DHA	0.384615
GO:0020013	modulation by symbiont of host erythrocy...	169	61	20.68	6.4e-18	BP	UP_pB104_only	DHA	0.360947
GO:0006364	rRNA processing	21	8	2.57	0.00216	BP	UP_pB104_only	DHA	0.380952
GO:0009408	response to heat	18	7	2.2	0.0036	BP	UP_pB104_only	DHA	0.388889
GO:0000786	nucleosome	7	4	0.76	0.0037	CC	UP_pB104_only	DHA	0.571429
GO:0030533	triplet codon-amino acid adaptor activit...	20	17	2.19	1.9e-14	MF	UP_pB104_only	DHA	0.85
GO:0020003	symbiont-containing vacuole	188	51	20.48	2e-12	CC	UP_pB104_only	DHA	0.271277
GO:0050839	cell adhesion molecule binding	55	23	6.01	1.6e-09	MF	UP_pB104_only	DHA	0.418182
GO:0020030	infected host cell surface knob	60	24	6.54	3.1e-09	CC	UP_pB104_only	DHA	0.4
GO:0020036	Maurer's cleft	327	57	35.62	0.0001	CC	UP_pB104_only	DHA	0.174312
GO:0005730	nucleolus	38	13	4.14	0.00018	CC	UP_pB104_only	DHA	0.342105
GO:0032040	small-subunit processome	14	5	1.52	0.01296	CC	UP_pB104_only	DHA	0.357143
GO:0044538	host cell periphery	26	9	2.83	0.00112	CC	UP_pB104_only	DHA	0.346154
GO:0005732	small nucleolar ribonucleoprotein comple...	15	5	1.63	0.01774	CC	UP_pB104_only	DHA	0.333333
GO:0046789	host cell surface receptor binding	36	9	3.94	0.012	MF	UP_pB104_only	DHA	0.25
GO:0036396	RNA N6-methyladenosine methyltransferase...	17	5	1.85	0.03048	CC	UP_pB104_only	DHA	0.294118
GO:0012501	programmed cell death	3	2	0.37	0.0411	BP	UP_pB104_only	DHA	0.666667
GO:0004739	pyruvate dehydrogenase (acetyl-transferr...	3	2	0.33	0.033	MF	UP_pB104_only	DHA	0.666667
GO:0003712	transcription coregulator activity	3	2	0.33	0.033	MF	UP_pB104_only	DHA	0.666667
GO:0030544	Hsp70 protein binding	3	2	0.33	0.033	MF	UP_pB104_only	DHA	0.666667
GO:0043487	regulation of RNA stability	3	2	0.37	0.0411	BP	UP_pB104_only	DHA	0.666667
GO:0000290	deadenylation-dependent decapping of nuc...	3	2	0.37	0.0411	BP	UP_pB104_only	DHA	0.666667
GO:0051087	chaperone binding	4	2	0.44	0.061	MF	UP_pB104_only	DHA	0.5
GO:0000027	ribosomal large subunit assembly	7	3	0.86	0.04344	BP	UP_pB104_only	DHA	0.428571
GO:0005200	structural constituent of cytoskeleton	8	3	0.87	0.048	MF	UP_pB104_only	DHA	0.375
GO:0000146	microfilament motor activity	4	2	0.44	0.061	MF	UP_pB104_only	DHA	0.5
GO:0097159	organic cyclic compound binding	341	53	37.28	0.078	MF	UP_pB104_only	DHA	0.155425
GO:0005634	nucleus	1193	88	57.98	2.8e-07	CC	UP_pB104_only	BTZ	0.0737636
GO:0044262	cellular carbohydrate metabolic process	4	2	0.15	0.0077	BP	UP_pB104_only	BTZ	0.5
GO:0006081	cellular aldehyde metabolic process	4	2	0.15	0.0077	BP	UP_pB104_only	BTZ	0.5
GO:0022625	cytosolic large ribosomal subunit	40	6	1.94	0.012	CC	UP_pB104_only	BTZ	0.15
GO:0003729	mRNA binding	94	9	4.09	0.018	MF	UP_pB104_only	BTZ	0.0957447
GO:0015986	ATP synthesis coupled proton transport	6	2	0.22	0.0183	BP	UP_pB104_only	BTZ	0.333333
GO:0006606	protein import into nucleus	7	2	0.26	0.025	BP	UP_pB104_only	BTZ	0.285714
GO:0008320	protein transmembrane transporter activi...	6	2	0.26	0.025	MF	UP_pB104_only	BTZ	0.333333
GO:0009408	response to heat	18	3	0.67	0.0264	BP	UP_pB104_only	BTZ	0.166667
GO:0020011	apicoplast	354	25	17.21	0.032	CC	UP_pB104_only	BTZ	0.0706215
GO:0032787	monocarboxylic acid metabolic process	43	5	1.59	0.0354	BP	UP_pB104_only	BTZ	0.116279
GO:0006412	translation	165	12	6.1	0.0385	BP	UP_pB104_only	BTZ	0.0727273
GO:0005739	mitochondrion	206	16	10.01	0.039	CC	UP_pB104_only	BTZ	0.0776699
GO:0005852	eukaryotic translation initiation factor...	7	2	0.34	0.042	CC	UP_pB104_only	BTZ	0.285714
GO:0003735	structural constituent of ribosome	92	8	4	0.042	MF	UP_pB104_only	BTZ	0.0869565
GO:0030014	CCR4-NOT complex	8	2	0.39	0.054	CC	UP_pB104_only	BTZ	0.25
GO:0008170	N-methyltransferase activity	10	2	0.43	0.067	MF	UP_pB104_only	BTZ	0.2
GO:0043039	tRNA aminoacylation	33	3	1.22	0.0715	BP	UP_pB104_only	BTZ	0.0909091
GO:0080090	regulation of primary metabolic process	68	4	2.51	0.0719	BP	UP_pB104_only	BTZ	0.0588235
GO:0003746	translation elongation factor activity	11	2	0.48	0.08	MF	UP_pB104_only	BTZ	0.181818

## Sheet: Tab2_DHA_Categories
GO enrichment - DHA categories
Gene	NF54_DHA_log2FoldChange	NF54_DHA_padj	pB104_DHA_log2FoldChange	pB104_DHA_padj	Category
PF3D7_0501400	-5.89972	5.4528e-32	-4.38149	3.16186e-48	Down_NF54_AND_pB104
PF3D7_1252900	-5.60848	2.57389e-13	-5.54023	2.11203e-26	Down_NF54_AND_pB104
PF3D7_1201200	-5.58965	2.24805e-49	-4.59618	2.07703e-40	Down_NF54_AND_pB104
PF3D7_1102900	-5.21777	6.72947e-15	-2.93847	2.87624e-07	Down_NF54_AND_pB104
PF3D7_0202200	-5.13558	2.92938e-34	-3.78272	1.35854e-32	Down_NF54_AND_pB104
PF3D7_0702300	-5.11415	2.47998e-35	-3.27889	1.2242e-21	Down_NF54_AND_pB104
PF3D7_0702000	-4.95096	2.76248e-41	-3.42455	2.90343e-28	Down_NF54_AND_pB104
PF3D7_0402300	-4.88456	1.68526e-31	-4.08997	1.47339e-25	Down_NF54_AND_pB104
PF3D7_0102200	-4.86414	1.89058e-32	-3.20584	6.6033e-33	Down_NF54_AND_pB104
PF3D7_0731500	-4.8454	5.4799e-27	-3.5759	1.27008e-37	Down_NF54_AND_pB104
PF3D7_1026600	-4.80558	4.57513e-33	-3.03248	8.69393e-29	Down_NF54_AND_pB104
PF3D7_1002100	-4.79723	5.29672e-28	-3.02131	1.86601e-29	Down_NF54_AND_pB104
PF3D7_1001500	-4.79026	1.21708e-15	-3.39135	2.0863e-34	Down_NF54_AND_pB104
PF3D7_1125800	-4.76511	1.11969e-18	-3.88626	5.98337e-35	Down_NF54_AND_pB104
PF3D7_0424800	-4.68989	3.67727e-23	-2.96023	3.16881e-19	Down_NF54_AND_pB104
PF3D7_0935900	-4.67045	4.72132e-32	-2.96311	1.11849e-21	Down_NF54_AND_pB104
PF3D7_0318700	-4.55769	5.29672e-28	-3.10739	9.68013e-11	Down_NF54_AND_pB104
PF3D7_1102800	-4.49711	1.13205e-09	-3.79136	1.38818e-25	Down_NF54_AND_pB104
PF3D7_1200700	-4.43591	1.96121e-18	-2.50103	2.14468e-20	Down_NF54_AND_pB104
PF3D7_1149200	-4.4219	2.20591e-31	-2.94063	5.63084e-28	Down_NF54_AND_pB104
PF3D7_1337800	-4.35918	1.80783e-18	-3.04171	3.66938e-19	Down_NF54_AND_pB104
PF3D7_1102700	-4.33152	1.10893e-22	-2.96595	8.62219e-19	Down_NF54_AND_pB104
PF3D7_1353200	-4.33005	1.82744e-17	-2.6836	4.24605e-13	Down_NF54_AND_pB104
PF3D7_0424200	-4.32603	1.67318e-27	-3.43519	2.73599e-24	Down_NF54_AND_pB104
PF3D7_0831800	-4.31956	1.48244e-06	-2.28151	0.0361517	Down_NF54_ONLY
PF3D7_1001900	-4.24671	2.97656e-25	-2.51849	1.74833e-15	Down_NF54_AND_pB104
PF3D7_0424600	-4.20804	2.93781e-20	-3.11909	5.67314e-22	Down_NF54_AND_pB104
PF3D7_1401100	-4.20573	3.8503e-27	-3.6156	2.07703e-40	Down_NF54_AND_pB104
PF3D7_0818100	-4.15005	2.05578e-22	-3.20251	1.89256e-23	Down_NF54_AND_pB104
PF3D7_1334700	-4.12357	7.23494e-23	-3.36816	2.19861e-23	Down_NF54_AND_pB104
PF3D7_0301800	-4.03475	5.09301e-20	-2.7982	9.63619e-17	Down_NF54_AND_pB104
PF3D7_0219700	-4.02854	1.21817e-21	-2.09122	1.70997e-08	Down_NF54_AND_pB104
PF3D7_0814500	-4.01089	3.83955e-21	-2.82246	2.10667e-11	Down_NF54_AND_pB104
PF3D7_0936000	-4.00164	2.39813e-12	-3.01983	1.72438e-16	Down_NF54_AND_pB104
PF3D7_1335400	-3.97785	8.90718e-09	-2.7688	1.80879e-12	Down_NF54_AND_pB104
PF3D7_1252400	-3.96727	1.11585e-20	-3.71837	9.55183e-23	Down_NF54_AND_pB104
PF3D7_0425200	-3.93207	6.7158e-10	-1.29856	0.180508	Down_NF54_ONLY
PF3D7_1301600	-3.8651	8.69812e-14	-2.44168	2.48927e-17	Down_NF54_AND_pB104
PF3D7_1370300	-3.86484	2.38465e-12	-0.944892	0.0342805	Down_NF54_ONLY
PF3D7_0108500	-3.85879	2.1314e-06	-1.14144	0.357827	Down_NF54_ONLY
PF3D7_0202500	-3.81515	2.65034e-12	-3.10664	1.73389e-27	Down_NF54_AND_pB104
PF3D7_1401400	-3.80874	1.44823e-10	-2.49501	1.86165e-15	Down_NF54_AND_pB104
PF3D7_0102500	-3.79248	1.68937e-22	-2.38496	1.25424e-13	Down_NF54_AND_pB104
PF3D7_0507400	-3.7889	8.72435e-15	-2.58929	1.98789e-11	Down_NF54_AND_pB104
PF3D7_0830500	-3.69358	7.09489e-20	-0.753684	0.0225795	Down_NF54_ONLY
PF3D7_0323400	-3.68616	2.41294e-24	-2.50078	3.93062e-19	Down_NF54_AND_pB104
PF3D7_1301700	-3.67873	2.95317e-18	-2.1609	2.90483e-09	Down_NF54_AND_pB104
PF3D7_1372200	-3.6783	0.00216642	-1.65811	0.178685	Down_NF54_ONLY
PF3D7_0212600	-3.64881	1.61964e-08	-1.7708	1.58242e-08	Down_NF54_ONLY
PF3D7_1115800	-3.62338	5.42752e-17	-1.99518	1.48704e-11	Down_NF54_ONLY
PF3D7_0424900	-3.60669	5.20021e-14	-2.83206	9.17293e-18	Down_NF54_AND_pB104
PF3D7_1125700	-3.56881	3.23558e-14	-2.09464	6.16509e-15	Down_NF54_AND_pB104
PF3D7_0202100	-3.55077	7.70298e-18	-2.67037	4.65235e-18	Down_NF54_AND_pB104
PF3D7_0701900	-3.51495	2.89865e-17	-1.19778	0.000108733	Down_NF54_ONLY
PF3D7_0731200	-3.51281	2.16335e-11	-2.28452	1.09101e-08	Down_NF54_AND_pB104
PF3D7_0731700	-3.4627	7.31526e-07	-3.11376	1.77303e-08	Down_NF54_AND_pB104
PF3D7_0731400	-3.44818	4.40444e-10	-3.45956	3.47682e-19	Down_NF54_AND_pB104
PF3D7_1411000	-3.40775	2.00027e-17	-3.08344	3.69367e-15	Down_NF54_AND_pB104
PF3D7_0900500	-3.40438	1.13584e-09	-0.583757	0.3294	Down_NF54_ONLY
PF3D7_0902500	-3.40166	1.72016e-11	-1.92853	1.40503e-07	Down_NF54_ONLY
PF3D7_0402100	-3.39946	4.93797e-12	-2.26088	1.73606e-13	Down_NF54_AND_pB104
PF3D7_0501300	-3.38025	0.000789528	-1.08324	0.0240781	Down_NF54_ONLY
PF3D7_0102700	-3.36643	1.18095e-17	-1.25699	0.000876422	Down_NF54_ONLY
PF3D7_0214600	-3.35388	2.09384e-16	-0.842964	0.0143661	Down_NF54_ONLY
PF3D7_1407900	-3.34072	2.57389e-13	-2.35057	1.00447e-15	Down_NF54_AND_pB104
PF3D7_1301800	-3.33081	2.39813e-12	-1.24295	0.000564255	Down_NF54_ONLY
PF3D7_0832100	-3.3233	1.23032e-08	-1.56642	1.82831e-05	Down_NF54_ONLY
PF3D7_0936300	-3.31535	2.44907e-09	-1.80367	7.60275e-07	Down_NF54_ONLY
PF3D7_0402200	-3.31163	3.10666e-13	-1.84145	3.16769e-09	Down_NF54_ONLY
PF3D7_1010300	-3.30177	4.65881e-11	-2.34913	7.3048e-14	Down_NF54_AND_pB104
PF3D7_1017500	-3.29517	3.8219e-18	-2.73677	2.07139e-23	Down_NF54_AND_pB104
PF3D7_1001100	-3.26457	6.99128e-07	-2.29107	3.17671e-08	Down_NF54_AND_pB104
PF3D7_0220000	-3.22442	1.8985e-14	-1.78812	4.72168e-10	Down_NF54_ONLY
PF3D7_0702200	-3.22076	1.74078e-15	-1.16314	0.000604436	Down_NF54_ONLY
PF3D7_1477800	-3.19888	4.54515e-16	-0.858782	0.0320433	Down_NF54_ONLY
PF3D7_1352900	-3.19052	3.48706e-15	-3.13331	2.36144e-18	Down_NF54_AND_pB104
PF3D7_1353100	-3.18832	2.52844e-09	-1.06416	0.000378147	Down_NF54_ONLY
PF3D7_1302000	-3.18796	1.14642e-12	-1.82305	7.85456e-09	Down_NF54_ONLY
PF3D7_1238900	-3.16026	2.92602e-10	-1.55798	8.22141e-07	Down_NF54_ONLY
PF3D7_1252600	-3.14373	3.42208e-10	-1.50101	1.0418e-05	Down_NF54_ONLY
PF3D7_1321900	-3.13509	1.60405e-12	-2.03795	2.68846e-09	Down_NF54_AND_pB104
PF3D7_0730300	-3.13454	4.90938e-11	-1.49056	4.043e-07	Down_NF54_ONLY
PF3D7_1133400	-3.13304	6.53102e-08	-1.4745	8.03853e-07	Down_NF54_ONLY
PF3D7_1231200	-3.11695	3.37486e-15	-2.24918	6.22823e-08	Down_NF54_AND_pB104
PF3D7_0828900	-3.08622	1.49028e-10	-2.38163	2.4431e-17	Down_NF54_AND_pB104
PF3D7_0201700	-3.08226	4.04897e-13	-1.03977	0.000911384	Down_NF54_ONLY
PF3D7_0913800	-3.07983	4.11468e-15	-1.81878	6.06396e-09	Down_NF54_ONLY
PF3D7_1148800	-3.05456	1.36233e-10	-2.1619	1.66431e-07	Down_NF54_AND_pB104
PF3D7_0935600	-3.04163	5.49681e-14	-1.21633	3.63931e-05	Down_NF54_ONLY
PF3D7_0831500	-3.03753	2.79048e-13	-2.81664	4.28672e-14	Down_NF54_AND_pB104
PF3D7_1307500	-3.02075	5.89493e-09	-2.59532	1.86921e-09	Down_NF54_AND_pB104
PF3D7_1001800	-2.99906	7.86114e-15	-3.30117	4.76225e-26	Down_NF54_AND_pB104
PF3D7_0702100	-2.98986	1.14642e-12	-1.4316	1.29454e-05	Down_NF54_ONLY
PF3D7_0424300	-2.98172	1.13082e-11	-1.0945	0.00240251	Down_NF54_ONLY
PF3D7_0911100	-2.96182	4.65881e-11	-2.28134	2.30295e-11	Down_NF54_AND_pB104
PF3D7_1001400	-2.94878	1.82728e-14	-0.93532	0.00630038	Down_NF54_ONLY
PF3D7_1003600	-2.93743	2.79048e-13	-2.02384	3.59672e-14	Down_NF54_AND_pB104
PF3D7_0936800	-2.92056	5.58163e-06	-0.713339	0.0698231	Down_NF54_ONLY
PF3D7_0831700	-2.90101	4.85176e-06	-2.09484	2.4493e-09	Down_NF54_AND_pB104
PF3D7_1455300	-2.88816	9.01219e-11	-0.861844	0.00731341	Down_NF54_ONLY
PF3D7_0805200	-2.86874	6.33434e-12	-1.43449	2.16457e-06	Down_NF54_ONLY
PF3D7_0206900	-2.86214	2.02693e-07	-1.88681	2.29161e-11	Down_NF54_ONLY
PF3D7_1001700	-2.85231	9.24511e-07	-3.56562	3.82511e-33	Down_NF54_AND_pB104
PF3D7_1149600	-2.84448	3.23558e-14	-0.340565	0.309563	Down_NF54_ONLY
PF3D7_1342500	-2.83572	5.18423e-13	-1.29917	0.000876395	Down_NF54_ONLY
PF3D7_0113300	-2.83502	9.10415e-08	-2.13101	3.29197e-09	Down_NF54_AND_pB104
PF3D7_0414900	-2.83389	2.62259e-05	-1.58127	1.09021e-06	Down_NF54_ONLY
PF3D7_0730800	-2.81896	3.30128e-14	-0.495467	0.117989	Down_NF54_ONLY
PF3D7_1002000	-2.80581	0.000797441	-2.65599	4.16237e-08	Down_NF54_AND_pB104
PF3D7_0916700	-2.80487	1.28434e-09	-1.71466	4.95989e-10	Down_NF54_ONLY
PF3D7_1342600	-2.80411	3.42441e-09	-1.76965	5.28061e-10	Down_NF54_ONLY
PF3D7_1204900	-2.79964	2.19483e-11	-1.44394	9.87824e-05	Down_NF54_ONLY
PF3D7_0936700	-2.78273	2.91848e-09	-0.810737	0.100322	Down_NF54_ONLY
PF3D7_0308300	-2.78127	1.57335e-09	-1.64601	1.74822e-06	Down_NF54_ONLY
PF3D7_1148900	-2.77498	3.16268e-09	-0.816453	0.0274437	Down_NF54_ONLY
PF3D7_0612700	-2.77455	9.00788e-08	-3.13202	9.06077e-19	Down_NF54_AND_pB104
PF3D7_0408000	-2.76507	3.13026e-12	-2.49717	8.53195e-12	Down_NF54_AND_pB104
PF3D7_0726100	-2.73795	5.86394e-09	-2.51991	2.13884e-17	Down_NF54_AND_pB104
PF3D7_0929400	-2.733	1.64345e-09	-2.28846	6.56006e-13	Down_NF54_AND_pB104
PF3D7_1407800	-2.73181	2.48253e-12	-1.60151	3.40016e-08	Down_NF54_ONLY
PF3D7_1335300	-2.7292	9.81548e-08	-0.921022	0.0348549	Down_NF54_ONLY
PF3D7_0407900	-2.72734	2.26503e-11	-2.12981	6.86758e-12	Down_NF54_AND_pB104
PF3D7_1016800	-2.72623	2.56112e-09	-3.27643	5.50276e-27	Down_NF54_AND_pB104
PF3D7_1253300	-2.70551	4.87721e-07	-1.44159	2.52042e-05	Down_NF54_ONLY
PF3D7_0206700	-2.69605	3.62103e-08	-3.08798	4.87457e-25	Down_NF54_AND_pB104
PF3D7_1001600	-2.69549	0.000286971	-2.99043	1.29471e-23	Down_NF54_AND_pB104
PF3D7_0220800	-2.67454	1.03334e-05	-2.73552	1.08957e-18	Down_NF54_AND_pB104
PF3D7_1009700	-2.67272	1.52097e-12	-1.13894	0.000229636	Down_NF54_ONLY
PF3D7_1028700	-2.67143	4.88863e-09	-1.52012	2.69508e-07	Down_NF54_ONLY
PF3D7_0507500	-2.66143	2.54071e-07	-1.74215	3.98892e-09	Down_NF54_ONLY
PF3D7_1019900	-2.64782	2.3026e-11	-0.998573	0.0236553	Down_NF54_ONLY
PF3D7_1228600	-2.64609	6.42466e-13	-2.53027	1.38961e-18	Down_NF54_AND_pB104
PF3D7_0731100	-2.64264	5.74843e-13	-1.37878	8.16366e-06	Down_NF54_ONLY
PF3D7_0424500	-2.63205	1.96626e-09	-1.3611	3.05074e-05	Down_NF54_ONLY
PF3D7_0828800	-2.61069	9.32906e-12	-1.14709	0.00038005	Down_NF54_ONLY
PF3D7_1232500	-2.60612	5.34e-12	-1.91448	3.2787e-10	Down_NF54_ONLY
PF3D7_1437300	-2.59293	2.81676e-07	-2.50528	1.33735e-15	Down_NF54_AND_pB104
PF3D7_0402900	-2.58704	3.27257e-06	-1.39729	0.0382742	Down_NF54_ONLY
PF3D7_0903600	-2.56786	2.18282e-06	-2.09483	2.80948e-13	Down_NF54_AND_pB104
PF3D7_0532300	-2.56437	2.16793e-05	-0.365088	0.289374	Down_NF54_ONLY
PF3D7_0725400	-2.54515	4.7557e-05	-1.45419	0.000266397	Down_NF54_ONLY
PF3D7_1028200	-2.54209	8.745e-08	-2.61221	5.52554e-18	Down_NF54_AND_pB104
PF3D7_0316000	-2.54006	9.91371e-10	-2.55197	2.45435e-09	Down_NF54_AND_pB104
PF3D7_0808200	-2.53533	5.01031e-08	-0.827445	0.00435457	Down_NF54_ONLY
PF3D7_0525800	-2.53	2.56112e-09	-1.52837	1.45964e-06	Down_NF54_ONLY
PF3D7_1035800	-2.5126	8.87765e-05	-0.008005	0.986735	Down_NF54_ONLY
PF3D7_0628300	-2.50634	1.72168e-05	-2.36149	7.24888e-18	Down_NF54_AND_pB104
PF3D7_0623800	-2.49641	9.27093e-08	-1.1825	0.000357863	Down_NF54_ONLY
PF3D7_0902300	-2.49073	4.88863e-09	-0.375267	0.295079	Down_NF54_ONLY
PF3D7_1224100	-2.49016	3.74787e-09	-3.16816	4.22646e-24	Down_NF54_AND_pB104
PF3D7_0423900	-2.48938	8.7974e-10	-0.816527	0.0805915	Down_NF54_ONLY
PF3D7_1105600	-2.48438	2.25226e-09	-1.23047	4.07141e-05	Down_NF54_ONLY
PF3D7_0220600	-2.47598	5.25406e-07	-1.62937	1.56727e-06	Down_NF54_ONLY
PF3D7_0800900	-2.47571	0.000140621	-1.8533	0.00173705	Down_NF54_ONLY
PF3D7_1404800	-2.47289	1.07884e-09	-1.49045	9.57904e-05	Down_NF54_ONLY
PF3D7_0425100	-2.4642	0.000244675	-0.997347	0.481652	Down_NF54_ONLY
PF3D7_0507300	-2.45844	1.07014e-05	-2.0166	1.55003e-08	Down_NF54_AND_pB104
PF3D7_1036500	-2.45215	7.83087e-07	-0.797728	0.0272955	Down_NF54_ONLY
PF3D7_0315900	-2.44817	5.32548e-08	-2.51413	1.09396e-05	Down_NF54_AND_pB104
PF3D7_1035600	-2.43968	3.97452e-07	-1.74373	3.16518e-07	Down_NF54_ONLY
PF3D7_0918700	-2.43644	3.14438e-10	-0.706372	0.0325927	Down_NF54_ONLY
PF3D7_1412000	-2.43106	0.00108907	-1.72015	0.000474262	Down_NF54_ONLY
PF3D7_1478000	-2.42265	3.62103e-08	-0.369001	0.586899	Down_NF54_ONLY
PF3D7_1000100	-2.41777	1.13208e-07	-0.321021	0.456024	Down_NF54_ONLY
PF3D7_0935700	-2.41693	4.88863e-09	-2.81159	8.03662e-14	Down_NF54_AND_pB104
PF3D7_0501100	-2.41608	3.61663e-06	-1.29377	4.14373e-06	Down_NF54_ONLY
PF3D7_0830600	-2.40833	1.79766e-10	-1.36419	7.13375e-06	Down_NF54_ONLY
PF3D7_0302300	-2.40442	4.79742e-06	0.837667	0.0998905	Down_NF54_ONLY
PF3D7_1252100	-2.4034	2.09755e-08	-1.90339	1.03325e-07	Down_NF54_ONLY
PF3D7_1479000	-2.40178	5.20032e-09	-1.08341	0.00079398	Down_NF54_ONLY
PF3D7_1351700	-2.39671	4.78217e-08	-0.322365	0.30995	Down_NF54_ONLY
PF3D7_0805300	-2.39596	4.32311e-06	-3.04049	3.6499e-10	Down_NF54_AND_pB104
PF3D7_1200800	-2.37026	1.27156e-08	-0.99393	0.00439782	Down_NF54_ONLY
PF3D7_1413700	-2.36579	9.81548e-08	-1.53651	1.26454e-06	Down_NF54_ONLY
PF3D7_0605900	-2.35822	6.32669e-07	-1.15861	0.000157037	Down_NF54_ONLY
PF3D7_0919200	-2.35769	3.96401e-09	-1.35875	0.00082793	Down_NF54_ONLY
PF3D7_1016700	-2.35143	1.02786e-09	-1.03765	0.00104481	Down_NF54_ONLY
PF3D7_1229400	-2.34055	2.09907e-05	-2.55123	1.36823e-14	Down_NF54_AND_pB104
PF3D7_1243700	-2.33612	6.83915e-08	-0.979821	0.000778724	Down_NF54_ONLY
PF3D7_0625400	-2.33456	7.77161e-06	-1.64654	5.2885e-05	Down_NF54_ONLY
PF3D7_1251200	-2.33303	2.65224e-05	-0.872007	0.00402985	Down_NF54_ONLY
PF3D7_1218000	-2.32951	2.8373e-06	-0.526662	0.176868	Down_NF54_ONLY
PF3D7_0219900	-2.32203	5.12599e-05	-2.59704	0.000171878	Down_NF54_AND_pB104
PF3D7_0713100	-2.31707	1.42548e-07	-0.581235	0.572049	Down_NF54_ONLY
PF3D7_0302500	-2.30349	0.000308848	-2.29901	1.85076e-14	Down_NF54_AND_pB104
PF3D7_1001200	-2.29916	0.00796798	-5.06869	4.88449e-06	Down_NF54_AND_pB104
PF3D7_1114200	-2.29498	1.72906e-08	-1.66771	2.35319e-07	Down_NF54_ONLY
PF3D7_0104300	-2.28892	1.11329e-05	-1.31712	1.11107e-05	Down_NF54_ONLY
PF3D7_0414800	-2.28559	2.28476e-05	-3.21319	2.13884e-17	Down_NF54_AND_pB104
PF3D7_0209500	-2.28541	8.88587e-09	-2.23379	3.05497e-07	Down_NF54_AND_pB104
PF3D7_0902100	-2.27606	2.52844e-09	-1.93871	9.55874e-11	Down_NF54_ONLY
PF3D7_1310700	-2.27246	1.62452e-06	-0.951443	0.000841455	Down_NF54_ONLY
PF3D7_0508000	-2.27024	8.82135e-06	-2.83109	4.98295e-20	Down_NF54_AND_pB104
PF3D7_1477000	-2.26839	4.73475e-06	1.29127	0.293289	Down_NF54_ONLY
PF3D7_1149500	-2.26792	0.000149558	1.13546	0.437732	Down_NF54_ONLY
PF3D7_1246400	-2.2628	2.2035e-05	-1.16288	2.4202e-05	Down_NF54_ONLY
PF3D7_1332500	-2.2599	2.74239e-07	-2.89621	3.35483e-20	Down_NF54_AND_pB104
PF3D7_0413400	-2.25597	5.57989e-07	1.49895	0.0124893	Down_NF54_ONLY
PF3D7_1224300	-2.25594	3.21792e-05	-1.07705	0.00159837	Down_NF54_ONLY
PF3D7_1361500	-2.24999	0.000108211	-0.758974	0.0131176	Down_NF54_ONLY
PF3D7_1126700	-2.22803	0.000170925	-1.61244	1.26835e-08	Down_NF54_ONLY
PF3D7_0113200	-2.22369	5.61859e-05	-1.91506	1.70148e-08	Down_NF54_ONLY
PF3D7_1028900	-2.2234	1.75477e-05	-1.31024	0.00028682	Down_NF54_ONLY
PF3D7_0925900	-2.20786	0.00024588	-1.95642	2.29161e-11	Down_NF54_ONLY
PF3D7_1302100	-2.20543	0.00394684	-1.65308	3.61773e-07	Down_NF54_ONLY
PF3D7_0920500	-2.19927	3.22955e-07	-1.56738	3.88514e-06	Down_NF54_ONLY
PF3D7_0501600	-2.19803	1.03442e-05	-2.1827	9.25878e-16	Down_NF54_AND_pB104
PF3D7_0631400	-2.19759	1.97916e-05	-1.48218	0.301485	Down_NF54_ONLY
PF3D7_0730900	-2.19711	7.05091e-05	0.0861284	0.82999	Down_NF54_ONLY
PF3D7_1411100	-2.19586	2.24208e-06	-2.41689	2.32766e-12	Down_NF54_AND_pB104
PF3D7_0936100	-2.19221	1.61422e-05	-2.64071	5.72442e-17	Down_NF54_AND_pB104
PF3D7_1455100	-2.17758	5.45164e-06	-2.36903	7.37977e-09	Down_NF54_AND_pB104
PF3D7_0601200	-2.17383	2.35295e-06	-1.76201	0.0630565	Down_NF54_ONLY
PF3D7_0626700	-2.17214	5.64936e-08	-2.04227	7.89412e-11	Down_NF54_AND_pB104
PF3D7_1327600	-2.1698	3.36157e-06	-2.12906	3.55642e-07	Down_NF54_AND_pB104
PF3D7_0930300	-2.16671	2.42712e-05	-1.06711	0.00477502	Down_NF54_ONLY
PF3D7_0709000	-2.16579	2.6673e-06	-0.784704	0.0166901	Down_NF54_ONLY
PF3D7_0919300	-2.1563	9.08467e-05	-0.291003	0.433019	Down_NF54_ONLY
PF3D7_0701600	-2.14348	0.000265276	-0.481535	0.626862	Down_NF54_ONLY
PF3D7_1136200	-2.13616	2.96384e-05	-1.42248	1.05483e-05	Down_NF54_ONLY
PF3D7_0220700	-2.13594	3.78076e-06	-1.06388	0.0276236	Down_NF54_ONLY
PF3D7_0201800	-2.13277	0.00367585	-0.309005	0.442681	Down_NF54_ONLY
PF3D7_0215300	-2.10035	1.58315e-07	-0.620716	0.0942344	Down_NF54_ONLY
PF3D7_1412300	-2.09721	3.6059e-08	-2.64941	1.38119e-14	Down_NF54_AND_pB104
PF3D7_1372300	-2.08976	4.54524e-06	-1.24575	0.000456588	Down_NF54_ONLY
PF3D7_1302300	-2.08559	8.06989e-05	-1.75951	1.70525e-06	Down_NF54_ONLY
PF3D7_0301200	-2.07303	1.19186e-05	-1.5446	3.41136e-05	Down_NF54_ONLY
PF3D7_1016300	-2.07049	0.00158962	-1.84714	3.69805e-09	Down_NF54_ONLY
PF3D7_0423800	-2.06723	0.000539698	-0.947069	0.01037	Down_NF54_ONLY
PF3D7_0418600	-2.05952	2.57763e-05	-0.75875	0.0261828	Down_NF54_ONLY
PF3D7_0629300	-2.05707	0.000104892	0.257074	0.47868	Down_NF54_ONLY
PF3D7_0934600	-2.05083	0.000408905	-1.4017	0.002234	Down_NF54_ONLY
PF3D7_1441200	-2.04107	1.99332e-05	-1.67649	6.14421e-08	Down_NF54_ONLY
PF3D7_1455600	-2.03833	1.87357e-05	-2.11664	8.26352e-11	Down_NF54_AND_pB104
PF3D7_0100600	-2.03795	0.0094525	0.690308	0.316246	Down_NF54_ONLY
PF3D7_1120400	-2.0378	6.16172e-05	-1.23151	0.00132	Down_NF54_ONLY
PF3D7_0604100	-2.03562	3.47265e-06	-1.3864	2.52042e-05	Down_NF54_ONLY
PF3D7_1136900	-2.01746	1.73973e-07	0.163331	0.656039	Down_NF54_ONLY
PF3D7_0415800	-2.01529	5.33819e-07	-1.36685	0.000464092	Down_NF54_ONLY
PF3D7_1030300	-2.01133	1.19186e-05	-1.20455	0.00157038	Down_NF54_ONLY
PF3D7_0730400	-1.98644	1.70058e-05	-1.10417	0.000109045	Down_NF54_ONLY
PF3D7_1423100	-1.98375	7.83087e-07	-1.37802	4.24463e-05	Down_NF54_ONLY
PF3D7_1329500	-1.98163	5.33819e-07	-0.487665	0.14443	Down_NF54_ONLY
PF3D7_0503600	-1.97931	7.39421e-06	-1.29651	1.21038e-05	Down_NF54_ONLY
PF3D7_1012400	-1.971	0.0187687	-2.81245	8.63164e-23	Down_Pb104_ONLY
PF3D7_1226900	-1.96862	1.30231e-06	-1.12743	0.00393449	Down_NF54_ONLY
PF3D7_0404900	-1.96497	0.00324918	-1.79016	7.6586e-08	Down_NF54_ONLY
PF3D7_0515300	-1.96407	1.51962e-06	-0.111644	0.75809	Down_NF54_ONLY
PF3D7_0814600	-1.96376	9.89274e-05	-1.1057	0.00243858	Down_NF54_ONLY
PF3D7_0401700	-1.94876	0.0014608	1.37653	0.00200608	Down_NF54_ONLY
PF3D7_0808800	-1.94871	0.00154396	0.208467	0.850982	Down_NF54_ONLY
PF3D7_1252200	-1.94495	3.35909e-06	-0.734635	0.0324363	Down_NF54_ONLY
PF3D7_1439000	-1.93429	0.0524998	-3.50691	5.4389e-32	Down_Pb104_ONLY
PF3D7_1014100	-1.93125	6.9978e-07	-1.75502	6.37947e-06	Down_NF54_ONLY
PF3D7_1331400	-1.92677	9.01615e-05	-1.7132	3.98562e-08	Down_NF54_ONLY
PF3D7_0731300	-1.91942	0.000287689	-2.06329	1.43575e-08	Down_NF54_AND_pB104
PF3D7_0221200	-1.91926	0.00740738	-2.00109	9.40085e-07	Down_NF54_AND_pB104
PF3D7_0704500	-1.91335	2.60967e-05	-2.31684	4.83947e-15	Down_NF54_AND_pB104
PF3D7_1116200	-1.90924	2.34223e-06	-0.166708	0.733424	Down_NF54_ONLY
PF3D7_1133300	-1.90574	0.0027144	-2.47357	9.36994e-13	Down_NF54_AND_pB104
PF3D7_0500900	-1.90472	0.000134433	-1.35974	6.47397e-05	Down_NF54_ONLY
PF3D7_1321100	-1.9032	3.21792e-05	-1.76334	7.0956e-10	Down_NF54_ONLY
PF3D7_0731600	-1.89934	0.000943599	-3.20315	2.65239e-27	Down_NF54_AND_pB104
PF3D7_1012200	-1.88551	7.24924e-06	-1.6054	3.69494e-06	Down_NF54_ONLY
PF3D7_0905400	-1.88466	0.000523079	-1.861	6.04376e-10	Down_NF54_ONLY
PF3D7_1218500	-1.88238	1.69117e-06	-0.0946869	0.79349	Down_NF54_ONLY
PF3D7_1149400	-1.88231	0.0134857	-1.40442	0.00383627	neutral_NF54_AND_pB104
PF3D7_0803500	-1.87952	1.50991e-06	-0.297132	0.470084	Down_NF54_ONLY
PF3D7_0917300	-1.87889	0.00374698	-1.55234	2.83651e-06	Down_NF54_ONLY
PF3D7_0301300	-1.87783	0.000167987	-1.76262	7.7154e-05	Down_NF54_ONLY
PF3D7_0927500	-1.86607	1.12466e-05	-1.58409	0.00281389	Down_NF54_ONLY
PF3D7_0918100	-1.86373	1.19821e-06	-0.972964	0.0187212	Down_NF54_ONLY
PF3D7_1118400	-1.8622	9.34427e-06	-2.69497	4.57346e-16	Down_NF54_AND_pB104
PF3D7_0500600	-1.8552	6.72511e-05	-0.705255	0.189817	Down_NF54_ONLY
PF3D7_1312500	-1.85196	4.55042e-06	-0.648752	0.110087	Down_NF54_ONLY
PF3D7_1230900	-1.84059	2.86071e-06	-0.610393	0.0445285	Down_NF54_ONLY
PF3D7_0308100	-1.83063	0.000158176	-1.98937	9.7954e-10	Down_NF54_ONLY
PF3D7_1143100	-1.82456	0.000457906	-0.0900445	0.823345	Down_NF54_ONLY
PF3D7_1467300	-1.82278	0.000935786	-2.88533	1.72012e-17	Down_NF54_AND_pB104
PF3D7_1206000	-1.81909	0.000920295	-1.36643	2.23904e-06	Down_NF54_ONLY
PF3D7_1029700	-1.81376	0.000145266	-0.590298	0.310953	Down_NF54_ONLY
PF3D7_1366200	-1.81174	2.45229e-05	-1.38144	8.5551e-05	Down_NF54_ONLY
PF3D7_1459900	-1.80474	0.0015641	-1.70037	0.000808166	Down_NF54_ONLY
PF3D7_0216800	-1.80316	0.000472978	-2.20442	1.48262e-10	Down_NF54_AND_pB104
PF3D7_1318700	-1.80314	0.000244001	-1.36251	0.000727668	Down_NF54_ONLY
PF3D7_1035400	-1.79309	3.26584e-06	-1.20245	0.000144492	Down_NF54_ONLY
PF3D7_1116000	-1.79157	0.000570081	-1.14103	0.00157038	Down_NF54_ONLY
PF3D7_0214900	-1.79071	0.000846381	-1.78324	4.45857e-09	Down_NF54_ONLY
PF3D7_0612600	-1.7907	0.00176758	-1.52753	1.92487e-06	Down_NF54_ONLY
PF3D7_1401050	-1.78707	0.000340964	0.203152	0.765759	Down_NF54_ONLY
PF3D7_0202000	-1.78326	0.0584469	-0.492537	0.351274	neutral_NF54_AND_pB104
PF3D7_0508800	-1.77917	0.000419884	-1.74324	3.03606e-10	Down_NF54_ONLY
PF3D7_1116800	-1.77894	0.000366197	-0.18843	0.656039	Down_NF54_ONLY
PF3D7_1423500	-1.77815	0.000494422	-1.62281	1.68965e-06	Down_NF54_ONLY
PF3D7_1335200	-1.77641	0.00433412	-1.07779	0.0635241	Down_NF54_ONLY
PF3D7_0934800	-1.77081	0.00201454	-0.907356	0.00292697	Down_NF54_ONLY
PF3D7_1025900	-1.76807	0.00179239	-1.52148	2.22569e-07	Down_NF54_ONLY
PF3D7_1033100	-1.7678	1.17554e-05	-1.38776	5.38922e-07	Down_NF54_ONLY
PF3D7_1035500	-1.7659	4.69984e-06	-0.736072	0.0161696	Down_NF54_ONLY
PF3D7_0525700	-1.76523	7.05511e-05	-0.868772	0.00425671	Down_NF54_ONLY
PF3D7_0805600	-1.76104	0.000308594	-0.748349	0.0334309	Down_NF54_ONLY
PF3D7_0532100	-1.76061	0.124209	-1.82307	8.78444e-06	neutral_NF54_AND_pB104
PF3D7_1343000	-1.75542	0.0726305	-3.48203	3.38981e-28	Down_Pb104_ONLY
PF3D7_0914100	-1.75324	0.00419286	0.120791	0.750842	Down_NF54_ONLY
PF3D7_1451700	-1.75251	1.63564e-05	-2.11686	5.14913e-11	Down_NF54_AND_pB104
PF3D7_1129300	-1.75102	6.75541e-05	-1.56569	1.49889e-05	Down_NF54_ONLY
PF3D7_0214700	-1.74537	1.16547e-05	-1.06452	0.000753662	Down_NF54_ONLY
PF3D7_0809100	-1.7448	5.15107e-05	-0.186878	0.689407	Down_NF54_ONLY
PF3D7_1253200	-1.73673	0.0717972	-2.41808	0.00334428	Down_Pb104_ONLY
PF3D7_0425500	-1.73029	0.000738259	-0.306182	0.829905	Down_NF54_ONLY
PF3D7_0618000	-1.72691	2.50927e-05	-0.468906	0.160617	Down_NF54_ONLY
PF3D7_1142600	-1.71975	0.000884194	-1.1228	0.00433708	Down_NF54_ONLY
PF3D7_0613300	-1.71948	0.00645392	-1.76785	3.63698e-06	Down_NF54_ONLY
PF3D7_0424100	-1.71607	2.57062e-05	-0.898383	0.0221711	Down_NF54_ONLY
PF3D7_1034700	-1.71506	0.0014777	-2.44997	5.53015e-15	Down_NF54_AND_pB104
PF3D7_0707300	-1.7087	0.000190962	-1.4227	1.02542e-05	Down_NF54_ONLY
PF3D7_0801000	-1.70713	8.22322e-05	0.558524	0.0718357	Down_NF54_ONLY
PF3D7_1007300	-1.7009	2.14339e-05	-0.273441	0.456024	Down_NF54_ONLY
PF3D7_0913200	-1.69982	0.000247812	-2.28848	5.31627e-16	Down_NF54_AND_pB104
PF3D7_0416700	-1.69899	4.9287e-05	-1.97873	4.185e-07	Down_NF54_ONLY
PF3D7_1440400	-1.69492	0.000277938	-1.53679	8.18796e-06	Down_NF54_ONLY
PF3D7_1431400	-1.69183	1.98543e-05	-1.35256	1.9315e-05	Down_NF54_ONLY
PF3D7_1014900	-1.68761	0.00318944	-2.01046	7.49856e-12	Down_NF54_AND_pB104
PF3D7_0930200	-1.68163	5.36377e-05	-2.93233	2.88923e-14	Down_NF54_AND_pB104
PF3D7_1338200	-1.6798	0.000248074	-1.47706	1.0666e-07	Down_NF54_ONLY
PF3D7_1361400	-1.67439	0.00013618	-1.61727	0.00185632	Down_NF54_ONLY
PF3D7_0831600	-1.67262	0.000264541	-1.63279	2.45891e-07	Down_NF54_ONLY
PF3D7_1334600	-1.6521	0.0289131	-2.10258	5.91899e-09	Down_Pb104_ONLY
PF3D7_1436200	-1.65058	0.00281511	-1.62418	5.26852e-06	Down_NF54_ONLY
PF3D7_0323500	-1.64889	3.46706e-05	-0.682579	0.0297994	Down_NF54_ONLY
PF3D7_1145200	-1.64847	0.000202727	-1.20502	0.000284888	Down_NF54_ONLY
PF3D7_0803300	-1.64769	0.000106156	-1.75916	3.59378e-08	Down_NF54_ONLY
PF3D7_1339300	-1.64705	3.94849e-05	-0.699885	0.0235035	Down_NF54_ONLY
PF3D7_1222000	-1.64566	0.00112917	-0.367232	0.531886	Down_NF54_ONLY
PF3D7_0620400	-1.63235	0.000636079	0.613802	0.111177	Down_NF54_ONLY
PF3D7_1211300	-1.63093	0.00137364	-1.60641	3.05434e-05	Down_NF54_ONLY
PF3D7_1423300	-1.62923	0.000202727	-0.282228	0.429537	Down_NF54_ONLY
PF3D7_0206200	-1.62396	0.00162167	-0.412055	0.220539	Down_NF54_ONLY
PF3D7_0906600	-1.62156	0.00167972	-0.21791	0.547535	Down_NF54_ONLY
PF3D7_1310300	-1.62123	0.000659111	-1.70853	0.000162573	Down_NF54_ONLY
PF3D7_0402000	-1.62048	0.00220457	-0.59744	0.0854599	Down_NF54_ONLY
PF3D7_1235200	-1.62032	0.0118923	-1.70407	5.98023e-07	neutral_NF54_AND_pB104
PF3D7_1477300	-1.61946	0.00986861	-1.20594	6.05381e-05	Down_NF54_ONLY
PF3D7_0423400	-1.6191	0.00567092	-0.765531	0.0388924	Down_NF54_ONLY
PF3D7_0722200	-1.61759	0.00014288	-1.48489	1.39394e-06	Down_NF54_ONLY
PF3D7_1345300	-1.61721	0.000486912	-2.78921	1.08472e-12	Down_NF54_AND_pB104
PF3D7_1029600	-1.61554	0.016651	-1.84174	1.35897e-11	neutral_NF54_AND_pB104
PF3D7_1353000	-1.6147	0.00645392	-0.789709	0.0275938	Down_NF54_ONLY
PF3D7_0831750	-1.61293	0.00245694	-1.63326	0.00522324	Down_NF54_ONLY
PF3D7_1401900	-1.61228	0.0118794	-1.35356	0.000729314	neutral_NF54_AND_pB104
PF3D7_0524000	-1.612	0.000468475	-0.826118	0.00442252	Down_NF54_ONLY
PF3D7_1146600	-1.60352	0.000112537	-1.214	0.000247331	Down_NF54_ONLY
PF3D7_0107500	-1.60232	0.000286865	-0.321383	0.350067	Down_NF54_ONLY
PF3D7_1231400	-1.59805	0.000589222	-1.54364	0.000170953	Down_NF54_ONLY
PF3D7_1238600	-1.5973	6.84054e-05	-1.38424	9.24806e-06	Down_NF54_ONLY
PF3D7_1359600	-1.59652	0.000111851	-1.11693	0.000307205	Down_NF54_ONLY
PF3D7_1255200	-1.59576	0.000908245	1.16737	0.010153	Down_NF54_ONLY
PF3D7_1318800	-1.59501	0.00372871	-1.08495	0.000184802	Down_NF54_ONLY
PF3D7_0822900	-1.59182	0.0208823	0.24969	0.557545	neutral_NF54_AND_pB104
PF3D7_1330400	-1.58616	0.0032794	-2.54864	3.66905e-19	Down_NF54_AND_pB104
PF3D7_1407700	-1.58253	0.000224988	-1.25181	0.00121868	Down_NF54_ONLY
PF3D7_0937200	-1.57941	0.0490763	-1.0276	0.0760017	neutral_NF54_AND_pB104
PF3D7_0936400	-1.57414	0.000556894	-0.587236	0.156738	Down_NF54_ONLY
PF3D7_1022500	-1.57225	0.000175973	-1.18286	4.90164e-05	Down_NF54_ONLY
PF3D7_1252800	-1.56986	0.00154396	-0.678906	0.136061	Down_NF54_ONLY
PF3D7_1019400	-1.56725	0.00107877	-1.26172	0.00248646	Down_NF54_ONLY
PF3D7_0401900	-1.56458	0.00712809	0.554141	0.507827	Down_NF54_ONLY
PF3D7_1344300	-1.56354	0.00469217	0.383916	0.281049	Down_NF54_ONLY
PF3D7_1421100	-1.56262	0.000721312	-0.979078	0.0140639	Down_NF54_ONLY
PF3D7_0112900	-1.55852	0.0924058	-1.03359	0.0991748	neutral_NF54_AND_pB104
PF3D7_0517900	-1.55824	9.43243e-05	-1.81952	6.10251e-07	Down_NF54_ONLY
PF3D7_0613900	-1.55729	0.0011761	0.116133	0.751735	Down_NF54_ONLY
PF3D7_0423300	-1.55508	0.075555	-1.33544	5.23207e-05	neutral_NF54_AND_pB104
PF3D7_1004600	-1.55255	0.00024588	-1.66969	4.47457e-06	Down_NF54_ONLY
PF3D7_0711100	-1.54931	0.00830393	-1.02628	0.0780895	Down_NF54_ONLY
PF3D7_0731000	-1.54857	0.00115847	-1.47416	0.403158	Down_NF54_ONLY
PF3D7_0518200	-1.54187	0.00118402	-3.72868	3.43348e-33	Down_NF54_AND_pB104
PF3D7_1138100	-1.54067	0.0718191	-1.27976	0.0532036	neutral_NF54_AND_pB104
PF3D7_1371900	-1.53969	0.00381413	-0.250399	0.686434	Down_NF54_ONLY
PF3D7_1002200	-1.53917	0.000116586	-0.471077	0.174542	Down_NF54_ONLY
PF3D7_0307100	-1.53623	0.00273905	-1.04973	0.015759	Down_NF54_ONLY
PF3D7_1371700	-1.53289	0.00386824	-1.47482	0.000890496	Down_NF54_ONLY
PF3D7_1143200	-1.53067	0.000885916	-2.30972	7.5001e-12	Down_NF54_AND_pB104
PF3D7_1331000	-1.52967	0.000175943	-0.587404	0.162392	Down_NF54_ONLY
PF3D7_1476900	-1.52806	0.00359212	0.180769	0.776173	Down_NF54_ONLY
PF3D7_1446000	-1.52789	0.00772006	2.23137	0.0728168	Down_NF54_ONLY
PF3D7_0402400	-1.52707	0.0015544	-1.63298	1.66165e-07	Down_NF54_ONLY
PF3D7_1243600	-1.52639	0.00152716	-0.414854	0.193665	Down_NF54_ONLY
PF3D7_1428300	-1.52562	0.000113792	-1.5536	4.67759e-06	Down_NF54_ONLY
PF3D7_0935100	-1.52544	0.00284946	-2.01406	4.80574e-06	Down_NF54_AND_pB104
PF3D7_0515800	-1.5249	0.000592838	-1.30019	0.00326801	Down_NF54_ONLY
PF3D7_1416500	-1.52319	0.000704952	-0.422444	0.295744	Down_NF54_ONLY
PF3D7_1250500	-1.52254	0.000522312	-2.93706	4.31486e-18	Down_NF54_AND_pB104
PF3D7_0508500	-1.51917	0.0040145	-0.36685	0.353661	Down_NF54_ONLY
PF3D7_1035100	-1.51752	0.00534657	-1.58799	3.39447e-05	Down_NF54_ONLY
PF3D7_0817600	-1.51202	0.000149681	-0.283311	0.453285	Down_NF54_ONLY
PF3D7_0210600	-1.51098	0.000112537	-1.03675	0.000718019	Down_NF54_ONLY
PF3D7_1361800	-1.51005	0.00145428	-0.329584	0.356973	Down_NF54_ONLY
PF3D7_0811300	-1.50399	0.000670586	-0.628965	0.0303788	Down_NF54_ONLY
PF3D7_0523000	-1.50209	0.000244001	-0.536365	0.0888881	Down_NF54_ONLY
PF3D7_1243300	-1.49689	0.00789568	0.326036	0.704534	Down_NF54_ONLY
PF3D7_1345100	-1.49509	0.000466215	-1.41361	6.61724e-05	Down_NF54_ONLY
PF3D7_0216700	-1.49501	0.113205	-0.39679	0.291128	neutral_NF54_AND_pB104
PF3D7_1468400	-1.4876	0.00587562	0.200393	0.60095	Down_NF54_ONLY
PF3D7_0629500	-1.48753	0.000937041	-0.89594	0.00615572	Down_NF54_ONLY
PF3D7_1436300	-1.48313	0.000529364	0.684188	0.0181607	Down_NF54_ONLY
PF3D7_0907700	-1.48219	0.00184737	-0.916832	0.00217261	Down_NF54_ONLY
PF3D7_0318600	-1.47951	0.000452419	-0.942356	0.00319829	Down_NF54_ONLY
PF3D7_0402800	-1.47932	0.0159894	2.44505	0.000385392	UP_Pb104_ONLY
PF3D7_1222600	-1.4782	0.00704766	0.398396	0.336738	Down_NF54_ONLY
PF3D7_1427100	-1.47694	0.00108907	-0.168813	0.654372	Down_NF54_ONLY
PF3D7_1021900	-1.4762	0.00977262	-2.51692	3.36403e-19	Down_NF54_AND_pB104
PF3D7_0321200	-1.47591	0.0108458	-1.66479	9.55361e-06	neutral_NF54_AND_pB104
PF3D7_0932100	-1.47485	0.000486912	-0.907913	0.00307855	Down_NF54_ONLY
PF3D7_1463900	-1.47427	0.000202725	-1.77659	1.05505e-08	Down_NF54_ONLY
PF3D7_1347200	-1.47336	0.0378611	-2.22741	2.68068e-14	Down_Pb104_ONLY
PF3D7_0500800	-1.47064	0.163842	-1.19107	0.000456588	neutral_NF54_AND_pB104
PF3D7_0105100	-1.47056	0.00638555	-2.67001	1.09021e-06	Down_NF54_AND_pB104
PF3D7_0519700	-1.46613	0.000276483	-1.56615	4.79492e-08	Down_NF54_ONLY
PF3D7_0202400	-1.46549	0.132987	-1.4313	0.000137624	neutral_NF54_AND_pB104
PF3D7_1002900	-1.46308	0.000878901	-1.80699	7.28017e-07	Down_NF54_ONLY
PF3D7_1018300	-1.46243	0.000291515	-0.526068	0.117151	Down_NF54_ONLY
PF3D7_1223100	-1.46121	0.00577058	-0.728861	0.032158	Down_NF54_ONLY
PF3D7_1243800	-1.45758	0.00607959	-1.09099	0.00718937	Down_NF54_ONLY
PF3D7_0507200	-1.45701	0.0026959	-0.445608	0.281049	Down_NF54_ONLY
PF3D7_1300600	-1.45656	0.0584469	-0.0225961	0.969447	neutral_NF54_AND_pB104
PF3D7_1371600	-1.45213	0.0138345	0.382614	0.276023	neutral_NF54_AND_pB104
PF3D7_0109000	-1.45202	0.000523079	-0.794194	0.00639674	Down_NF54_ONLY
PF3D7_1401200	-1.45037	0.16888	-1.87609	5.05443e-07	neutral_NF54_AND_pB104
PF3D7_1450000	-1.44972	0.0105061	-0.140269	0.758008	neutral_NF54_AND_pB104
PF3D7_0528400	-1.44847	0.00147157	-1.12047	8.79551e-05	Down_NF54_ONLY
PF3D7_0706700	-1.44707	0.000592838	0.0508978	0.926113	Down_NF54_ONLY
PF3D7_0401600	-1.44581	0.0099801	0.152272	0.710643	Down_NF54_ONLY
PF3D7_1347500	-1.44299	0.0314157	-0.783461	0.00909815	neutral_NF54_AND_pB104
PF3D7_0528300	-1.4427	0.00105568	-0.728605	0.0358892	Down_NF54_ONLY
PF3D7_0220200	-1.43937	0.104949	-1.542	5.42191e-06	neutral_NF54_AND_pB104
PF3D7_0204200	-1.43927	0.00306514	-1.14915	7.89378e-05	Down_NF54_ONLY
PF3D7_0207600	-1.43872	0.153053	-2.22558	5.03678e-09	Down_Pb104_ONLY
PF3D7_0935800	-1.43799	0.0232491	-2.02673	6.84857e-11	Down_Pb104_ONLY
PF3D7_0424700	-1.43627	0.00690857	1.31064	0.000116073	Down_NF54_ONLY
PF3D7_0802600	-1.4319	0.00107877	-0.0944788	0.805509	Down_NF54_ONLY
PF3D7_1411900	-1.42981	0.0025192	-0.903088	0.027169	Down_NF54_ONLY
PF3D7_1366000	-1.4168	0.00168566	-2.07533	9.30039e-06	Down_NF54_AND_pB104
PF3D7_1116100	-1.41622	0.00310124	-1.29703	6.18403e-06	Down_NF54_ONLY
PF3D7_0321700	-1.41434	0.0384761	-2.09461	8.51179e-10	Down_Pb104_ONLY
PF3D7_0217500	-1.41426	0.00452921	-1.16524	0.000335594	Down_NF54_ONLY
PF3D7_0212900	-1.41351	0.000337152	-1.68659	1.14865e-07	Down_NF54_ONLY
PF3D7_1221300	-1.41347	0.000641358	-0.958475	0.00271134	Down_NF54_ONLY
PF3D7_0508100	-1.41252	0.000347683	-1.06036	0.00097752	Down_NF54_ONLY
PF3D7_1022700	-1.41232	0.0015544	-0.811364	0.00724304	Down_NF54_ONLY
PF3D7_0413500	-1.4112	0.00340617	-2.08587	1.70143e-11	Down_NF54_AND_pB104
PF3D7_1301400	-1.4111	0.0212443	1.03742	0.0036199	neutral_NF54_AND_pB104
PF3D7_0503400	-1.4108	0.016648	-0.912508	0.00167962	neutral_NF54_AND_pB104
PF3D7_0900400	-1.40626	0.00844065	0.433577	0.440333	Down_NF54_ONLY
PF3D7_1425300	-1.40531	0.000685669	-0.815875	0.0114929	Down_NF54_ONLY
PF3D7_1323400	-1.40483	0.0104868	-1.68257	4.23831e-09	neutral_NF54_AND_pB104
PF3D7_1231500	-1.40386	0.00225284	-1.20057	0.00196451	Down_NF54_ONLY
PF3D7_1319500	-1.4015	0.0341782	-1.89154	0.0323162	neutral_NF54_AND_pB104
PF3D7_0310400	-1.39805	0.00162671	-1.86358	2.34469e-08	Down_NF54_ONLY
PF3D7_0101300	-1.3949	0.0221056	-0.133304	0.903177	neutral_NF54_AND_pB104
PF3D7_1343700	-1.39464	0.00197583	0.733457	0.0130503	Down_NF54_ONLY
PF3D7_0104200	-1.39348	0.00455396	-0.154881	0.69785	Down_NF54_ONLY
PF3D7_1428200	-1.39156	0.00162167	-1.35351	0.00218357	Down_NF54_ONLY
PF3D7_0420300	-1.39022	0.00149581	1.00305	0.00160279	Down_NF54_ONLY
PF3D7_1464600	-1.38803	0.012763	0.0533124	0.882638	neutral_NF54_AND_pB104
PF3D7_0611600	-1.38576	0.00108907	-2.31239	1.55491e-10	Down_NF54_AND_pB104
PF3D7_0907500	-1.38537	0.000697092	-0.790185	0.0340116	Down_NF54_ONLY
PF3D7_0311500	-1.38213	0.0460635	-1.17682	0.00910745	neutral_NF54_AND_pB104
PF3D7_1026500	-1.37974	0.00236461	-0.949898	0.111894	Down_NF54_ONLY
PF3D7_1323600	-1.37753	0.00117034	-0.231873	0.664473	Down_NF54_ONLY
PF3D7_1140000	-1.37729	0.104163	-1.20051	0.00524342	neutral_NF54_AND_pB104
PF3D7_1457300	-1.37711	0.00927877	-1.90323	4.88203e-10	Down_NF54_ONLY
PF3D7_0716200	-1.37551	0.00327731	-1.1439	0.000671754	Down_NF54_ONLY
PF3D7_1135400	-1.375	0.0324202	-2.1579	3.44959e-09	Down_Pb104_ONLY
PF3D7_0405900	-1.3741	0.00052919	-0.910082	0.00577707	Down_NF54_ONLY
PF3D7_0214800	-1.36966	0.00086752	0.588627	0.100322	Down_NF54_ONLY
PF3D7_0406000	-1.36909	0.00154551	-0.923064	0.001937	Down_NF54_ONLY
PF3D7_0527400	-1.36764	0.00870628	-0.829514	0.079661	Down_NF54_ONLY
PF3D7_1322100	-1.36522	0.00377074	-0.0653601	0.874426	Down_NF54_ONLY
PF3D7_1143800	-1.36296	0.000795774	-0.0837077	0.834423	Down_NF54_ONLY
PF3D7_0920800	-1.3627	0.0371979	-0.209744	0.583192	neutral_NF54_AND_pB104
PF3D7_1121600	-1.36159	0.106093	0.358837	0.403158	neutral_NF54_AND_pB104
PF3D7_1321800	-1.35443	0.00395429	-1.08773	0.000279661	Down_NF54_ONLY
PF3D7_0718600	-1.35324	0.00309905	-0.679716	0.0712545	Down_NF54_ONLY
PF3D7_1443300	-1.34692	0.0117726	-2.03172	1.32825e-07	Down_Pb104_ONLY
PF3D7_1115700	-1.34345	0.0383744	-1.31153	6.44922e-06	neutral_NF54_AND_pB104
PF3D7_0821700	-1.34046	0.00130251	-1.54333	4.33158e-06	Down_NF54_ONLY
PF3D7_1366100	-1.34025	0.00122129	-0.209068	0.617171	Down_NF54_ONLY
PF3D7_0722100	-1.33832	0.00514019	-1.32606	0.000143799	Down_NF54_ONLY
PF3D7_1328300	-1.33625	0.00926323	-1.22735	2.61032e-05	Down_NF54_ONLY
PF3D7_1203700	-1.3359	0.00313608	-0.642306	0.0370234	Down_NF54_ONLY
PF3D7_0935000	-1.33486	0.00552377	-0.793676	0.025821	Down_NF54_ONLY
PF3D7_0830700	-1.3322	0.00604965	0.0246465	0.958811	Down_NF54_ONLY
PF3D7_1413800	-1.3273	0.0110201	-0.571879	0.228773	neutral_NF54_AND_pB104
PF3D7_1012000	-1.32636	0.00106398	-0.822712	0.0133155	Down_NF54_ONLY
PF3D7_1463500	-1.32546	0.00806989	-1.5346	0.000303034	Down_NF54_ONLY
PF3D7_0219800	-1.32195	0.00147212	-1.07328	0.00226635	Down_NF54_ONLY
PF3D7_1129100	-1.32082	0.00946522	-0.26667	0.407467	Down_NF54_ONLY
PF3D7_1118300	-1.31941	0.00135109	-0.125219	0.730931	Down_NF54_ONLY
PF3D7_0931900	-1.31732	0.00288242	-0.968305	0.0137012	Down_NF54_ONLY
PF3D7_0532600	-1.31667	0.279828	0.615886	0.356951	neutral_NF54_AND_pB104
PF3D7_0212100	-1.3149	0.018236	-0.677426	0.0801576	neutral_NF54_AND_pB104
PF3D7_0403800	-1.31473	0.00217459	-0.788491	0.035649	Down_NF54_ONLY
PF3D7_1310600	-1.31367	0.0165249	-1.16868	0.000389184	neutral_NF54_AND_pB104
PF3D7_1473400	-1.3131	0.00364867	-0.622899	0.0598872	Down_NF54_ONLY
PF3D7_1439500	-1.31229	0.019131	0.136857	0.73597	neutral_NF54_AND_pB104
PF3D7_1035300	-1.31062	0.00463137	0.183263	0.612176	Down_NF54_ONLY
PF3D7_0404700	-1.30984	0.00489668	-0.527603	0.119786	Down_NF54_ONLY
PF3D7_1418300	-1.30949	0.00374698	-2.22876	4.1897e-07	Down_NF54_AND_pB104
PF3D7_0202300	-1.30676	0.175504	-3.92004	3.12767e-07	Down_Pb104_ONLY
PF3D7_0220500	-1.30649	0.00375411	0.368257	0.269179	Down_NF54_ONLY
PF3D7_0818500	-1.30624	0.00278123	-0.66536	0.0229358	Down_NF54_ONLY
PF3D7_1432100	-1.30461	0.0109439	-1.38323	0.000293466	neutral_NF54_AND_pB104
PF3D7_0813400	-1.30427	0.00154146	-0.843738	0.00379152	Down_NF54_ONLY
PF3D7_0305000	-1.3024	0.00614634	-1.40085	7.46527e-06	Down_NF54_ONLY
PF3D7_0604500	-1.29792	0.0999555	-1.299	4.03485e-06	neutral_NF54_AND_pB104
PF3D7_1410400	-1.29769	0.0348132	-1.3958	9.19198e-06	neutral_NF54_AND_pB104
PF3D7_1113600	-1.29687	0.00219365	-1.27254	0.000229895	Down_NF54_ONLY
PF3D7_0220100	-1.29637	0.00793513	0.137797	0.72247	Down_NF54_ONLY
PF3D7_1127000	-1.29631	0.0447626	-0.981986	0.015233	neutral_NF54_AND_pB104
PF3D7_0606000	-1.29269	0.0018811	0.218242	0.52288	Down_NF54_ONLY
PF3D7_0217900	-1.29017	0.0348132	-2.41147	3.21388e-16	Down_Pb104_ONLY
PF3D7_0622400	-1.28842	0.00704766	-2.3865	2.23989e-06	Down_NF54_AND_pB104
PF3D7_1310400	-1.28841	0.0195883	-1.05621	0.00335617	neutral_NF54_AND_pB104
PF3D7_0210900	-1.28774	0.0128237	-1.77403	9.14012e-10	neutral_NF54_AND_pB104
PF3D7_0503300	-1.28668	0.00961627	-0.931651	0.0149216	Down_NF54_ONLY
PF3D7_1469200	-1.2815	0.00211427	-1.01661	0.000807925	Down_NF54_ONLY
PF3D7_0509100	-1.28025	0.00740738	-1.51642	4.23177e-06	Down_NF54_ONLY
PF3D7_0207700	-1.2797	0.222985	-1.84261	9.19954e-07	neutral_NF54_AND_pB104
PF3D7_0202800	-1.27902	0.0069708	-2.78632	6.89785e-11	Down_NF54_AND_pB104
PF3D7_0210400	-1.27638	0.0217297	-2.02754	6.59888e-06	Down_Pb104_ONLY
PF3D7_0500300	-1.2757	0.271043	1.56247	0.0267312	neutral_NF54_AND_pB104
PF3D7_0207800	-1.27527	0.148511	-2.18269	2.97999e-10	Down_Pb104_ONLY
PF3D7_1029900	-1.27439	0.0518663	-0.164396	0.668629	neutral_NF54_AND_pB104
PF3D7_1409600	-1.27385	0.0139566	-0.817922	0.0865021	neutral_NF54_AND_pB104
PF3D7_0628100	-1.2714	0.00377074	-0.350174	0.298138	Down_NF54_ONLY
PF3D7_1034900	-1.27139	0.0147641	-1.42574	4.7888e-07	neutral_NF54_AND_pB104
PF3D7_1408100	-1.27102	0.0173017	-1.0974	0.000188613	neutral_NF54_AND_pB104
PF3D7_0525100	-1.26787	0.0200787	-0.16772	0.625539	neutral_NF54_AND_pB104
PF3D7_1104900	-1.26727	0.0811895	-0.271168	0.505873	neutral_NF54_AND_pB104
PF3D7_1335100	-1.26628	0.0411581	-1.35503	5.5488e-05	neutral_NF54_AND_pB104
PF3D7_1008800	-1.26567	0.00274402	-0.252339	0.448467	Down_NF54_ONLY
PF3D7_0407800	-1.26477	0.00704766	-0.00555781	0.989179	Down_NF54_ONLY
PF3D7_0102300	-1.26395	0.179405	-2.90137	5.83291e-11	Down_Pb104_ONLY
PF3D7_1018200	-1.26384	0.00273905	-0.497559	0.188859	Down_NF54_ONLY
PF3D7_1434400	-1.25824	0.00469217	-0.0703482	0.863975	Down_NF54_ONLY
PF3D7_1237900	-1.25708	0.00321152	1.10941	0.00038005	Down_NF54_ONLY
PF3D7_0804800	-1.25597	0.00569872	-1.95867	3.69148e-07	Down_NF54_ONLY
PF3D7_0613600	-1.25444	0.012491	-0.606587	0.0634464	neutral_NF54_AND_pB104
PF3D7_0516300	-1.25418	0.00637188	-0.458108	0.216956	Down_NF54_ONLY
PF3D7_0830400	-1.25309	0.114663	-0.93363	0.0031534	neutral_NF54_AND_pB104
PF3D7_0915400	-1.25251	0.0342271	-0.747223	0.0203783	neutral_NF54_AND_pB104
PF3D7_1204300	-1.25063	0.151392	-1.47911	3.69495e-06	neutral_NF54_AND_pB104
PF3D7_1226600	-1.25011	0.0428807	-2.3339	5.99466e-10	Down_Pb104_ONLY
PF3D7_0721400	-1.2493	0.0598376	-2.22159	6.88358e-13	Down_Pb104_ONLY
PF3D7_0206800	-1.24846	0.233535	-0.922003	0.0589358	neutral_NF54_AND_pB104
PF3D7_0706300	-1.2471	0.00838589	0.231034	0.707028	Down_NF54_ONLY
PF3D7_1338600	-1.24466	0.00598709	-1.09512	0.000611945	Down_NF54_ONLY
PF3D7_1031200	-1.24442	0.0484667	0.981823	0.00424646	neutral_NF54_AND_pB104
PF3D7_0617300	-1.24354	0.00242736	-0.781669	0.0330206	Down_NF54_ONLY
PF3D7_0531100	-1.24339	0.0646703	-2.24295	1.01799e-08	Down_Pb104_ONLY
PF3D7_0702400	-1.24321	0.135655	1.29518	0.0013544	neutral_NF54_AND_pB104
PF3D7_0901800	-1.23873	0.0437635	-2.13217	4.15238e-07	Down_Pb104_ONLY
PF3D7_0207100	-1.23644	0.00607959	-0.309931	0.342137	Down_NF54_ONLY
PF3D7_1022800	-1.23297	0.0200593	-0.901718	0.00683404	neutral_NF54_AND_pB104
PF3D7_0207300	-1.23104	0.0128109	1.17567	0.00616441	neutral_NF54_AND_pB104
PF3D7_1001000	-1.22894	0.16647	-2.42839	4.97392e-06	Down_Pb104_ONLY
PF3D7_1241100	-1.22765	0.00426725	-0.0658308	0.862648	Down_NF54_ONLY
PF3D7_0504000	-1.2276	0.0162951	-1.60318	9.97584e-08	neutral_NF54_AND_pB104
PF3D7_0821100	-1.22698	0.00986861	-0.202711	0.590628	Down_NF54_ONLY
PF3D7_0517200	-1.2266	0.0150099	-0.957481	0.0138491	neutral_NF54_AND_pB104
PF3D7_0303200	-1.22645	0.0365274	-0.458594	0.171873	neutral_NF54_AND_pB104
PF3D7_0930100	-1.22489	0.00458944	-2.18723	2.4678e-12	Down_NF54_AND_pB104
PF3D7_1243400	-1.22348	0.00404575	-0.874954	0.0942659	Down_NF54_ONLY
PF3D7_0902400	-1.22322	0.0226726	-2.10433	4.42735e-07	Down_Pb104_ONLY
PF3D7_0308600	-1.22301	0.00527078	-0.439895	0.170744	Down_NF54_ONLY
PF3D7_1036900	-1.22301	0.0626655	-0.741137	0.015473	neutral_NF54_AND_pB104
PF3D7_1435000	-1.21927	0.0356825	-1.22884	0.000224221	neutral_NF54_AND_pB104
PF3D7_0310700	-1.21758	0.0274492	-2.03414	5.20308e-07	Down_Pb104_ONLY
PF3D7_1036000	-1.21496	0.10813	-0.285214	0.51655	neutral_NF54_AND_pB104
PF3D7_1124600	-1.2149	0.0174183	-0.721132	0.0205265	neutral_NF54_AND_pB104
PF3D7_0501000	-1.21349	0.0818785	-0.824005	0.00595912	neutral_NF54_AND_pB104
PF3D7_1113100	-1.21215	0.013898	0.106091	0.770604	neutral_NF54_AND_pB104
PF3D7_1009000	-1.21115	0.00772006	-1.20517	0.005568	Down_NF54_ONLY
PF3D7_1004000	-1.20919	0.0234199	-0.994959	0.00237463	neutral_NF54_AND_pB104
PF3D7_1477400	-1.20746	0.00923223	-1.38349	0.00296791	Down_NF54_ONLY
PF3D7_1109900	-1.20717	0.0366601	-0.841837	0.00605444	neutral_NF54_AND_pB104
PF3D7_0530100	-1.20657	0.00577069	-0.800655	0.0186637	Down_NF54_ONLY
PF3D7_0317200	-1.20593	0.0027363	-0.428119	0.233349	Down_NF54_ONLY
PF3D7_1328500	-1.20554	0.00375956	-0.103972	0.788121	Down_NF54_ONLY
PF3D7_0407700	-1.20341	0.0715033	-0.272209	0.410464	neutral_NF54_AND_pB104
PF3D7_0924300	-1.19802	0.0137649	-1.44636	1.05689e-05	neutral_NF54_AND_pB104
PF3D7_1121100	-1.19778	0.0418975	-2.08051	8.56402e-11	Down_Pb104_ONLY
PF3D7_1433500	-1.19742	0.0055256	-0.295664	0.362442	Down_NF54_ONLY
PF3D7_1238800	-1.19734	0.00927877	-0.390585	0.244667	Down_NF54_ONLY
PF3D7_1219200	-1.19724	0.0134468	0.841567	0.0802153	neutral_NF54_AND_pB104
PF3D7_0707200	-1.19455	0.0189972	-0.902839	0.010999	neutral_NF54_AND_pB104
PF3D7_0815500	-1.19097	0.0200487	-2.42602	1.67753e-16	Down_Pb104_ONLY
PF3D7_1237700	-1.18996	0.0353595	-1.96537	1.26993e-12	neutral_NF54_AND_pB104
PF3D7_0506900	-1.18841	0.0336786	-0.764079	0.0206462	neutral_NF54_AND_pB104
PF3D7_1107800	-1.18747	0.00534713	0.575201	0.0758309	Down_NF54_ONLY
PF3D7_0206300	-1.18673	0.0579741	-0.428566	0.225179	neutral_NF54_AND_pB104
PF3D7_1446200	-1.18661	0.0570579	-1.32108	3.50438e-05	neutral_NF54_AND_pB104
PF3D7_1226300	-1.18317	0.0375833	-0.569156	0.0533891	neutral_NF54_AND_pB104
PF3D7_0927600	-1.18161	0.00404395	-0.899464	0.0037808	Down_NF54_ONLY
PF3D7_0209600	-1.18084	0.055064	-1.70349	7.28605e-09	neutral_NF54_AND_pB104
PF3D7_1121300	-1.17987	0.00946522	-1.21022	0.00051393	Down_NF54_ONLY
PF3D7_1366800	-1.1797	0.01184	-0.682576	0.0276236	neutral_NF54_AND_pB104
PF3D7_1331500	-1.17967	0.0100366	-0.6785	0.118079	neutral_NF54_AND_pB104
PF3D7_0909400	-1.17829	0.00789568	-0.585545	0.064253	Down_NF54_ONLY
PF3D7_1242700	-1.17754	0.0245483	-0.81079	0.0387055	neutral_NF54_AND_pB104
PF3D7_1132900	-1.17718	0.0328342	-0.692693	0.119689	neutral_NF54_AND_pB104
PF3D7_1439800	-1.17574	0.0094525	-0.980662	0.000882284	Down_NF54_ONLY
PF3D7_1249400	-1.16985	0.0195631	-2.07292	5.94646e-09	Down_Pb104_ONLY
PF3D7_0821400	-1.16883	0.005831	-1.0103	0.00168073	Down_NF54_ONLY
PF3D7_1125900	-1.16753	0.0208783	-2.70385	5.97528e-12	Down_Pb104_ONLY
PF3D7_0919000	-1.16685	0.0310694	-0.796687	0.0447019	neutral_NF54_AND_pB104
PF3D7_1014000	-1.16587	0.0104868	-0.835851	0.0699525	neutral_NF54_AND_pB104
PF3D7_0423700	-1.16372	0.0305727	-0.14227	0.732894	neutral_NF54_AND_pB104
PF3D7_0826400	-1.16246	0.0246708	-2.32376	3.77557e-13	Down_Pb104_ONLY
PF3D7_0113700	-1.15732	0.01674	0.859675	0.00353972	neutral_NF54_AND_pB104
PF3D7_1035700	-1.15659	0.0836732	-0.748031	0.0500979	neutral_NF54_AND_pB104
PF3D7_1104000	-1.15429	0.0344697	-1.59128	1.55759e-06	neutral_NF54_AND_pB104
PF3D7_1200600	-1.15393	0.0125231	-0.888296	0.0229358	neutral_NF54_AND_pB104
PF3D7_0310200	-1.15373	0.0250642	-0.589059	0.0603139	neutral_NF54_AND_pB104
PF3D7_1316200	-1.15283	0.0449664	-1.00389	0.0299789	neutral_NF54_AND_pB104
PF3D7_1424400	-1.15129	0.0181585	-1.18094	8.36785e-05	neutral_NF54_AND_pB104
PF3D7_0902000	-1.15104	0.0382442	-1.00866	0.0166022	neutral_NF54_AND_pB104
PF3D7_1019100	-1.15067	0.113542	-1.74805	2.34469e-08	neutral_NF54_AND_pB104
PF3D7_1468500	-1.14919	0.00771596	-2.10875	2.24876e-13	Down_NF54_AND_pB104
PF3D7_1340900	-1.14896	0.0255824	0.466343	0.180846	neutral_NF54_AND_pB104
PF3D7_1030200	-1.1477	0.116966	0.212133	0.580993	neutral_NF54_AND_pB104
PF3D7_1218300	-1.14677	0.00791016	-0.350586	0.304301	Down_NF54_ONLY
PF3D7_1033400	-1.14296	0.186894	-1.18355	7.58971e-05	neutral_NF54_AND_pB104
PF3D7_1414100	-1.14222	0.0625225	-0.158111	0.750449	neutral_NF54_AND_pB104
PF3D7_1213900	-1.14155	0.0124317	0.181279	0.622062	neutral_NF54_AND_pB104
PF3D7_1140100	-1.14079	0.0174846	-2.1151	2.40584e-11	Down_Pb104_ONLY
PF3D7_0605800	-1.13987	0.054556	-1.23607	3.31143e-05	neutral_NF54_AND_pB104
PF3D7_0405200	-1.13733	0.00707452	-1.10469	0.00125919	Down_NF54_ONLY
PF3D7_0922200	-1.13625	0.255834	-1.70665	6.29919e-07	neutral_NF54_AND_pB104
PF3D7_1411200	-1.13323	0.00725372	-0.463652	0.17903	Down_NF54_ONLY
PF3D7_1329200	-1.13323	0.0141132	-0.806451	0.127027	neutral_NF54_AND_pB104
PF3D7_1459400	-1.13266	0.0309544	-1.70827	4.79141e-08	neutral_NF54_AND_pB104
PF3D7_1456800	-1.13195	0.090281	0.282681	0.415553	neutral_NF54_AND_pB104
PF3D7_0310800	-1.13004	0.0187307	-0.976046	0.00798157	neutral_NF54_AND_pB104
PF3D7_1311800	-1.12914	0.0312635	-0.877189	0.00263065	neutral_NF54_AND_pB104
PF3D7_1212900	-1.12762	0.00977883	-0.0459791	0.902168	Down_NF54_ONLY
PF3D7_1324400	-1.12607	0.00929486	-0.841465	0.0295171	Down_NF54_ONLY
PF3D7_0601900	-1.12601	0.223202	1.12992	0.00155977	neutral_NF54_AND_pB104
PF3D7_1214200	-1.12601	0.0384761	-0.202608	0.79349	neutral_NF54_AND_pB104
PF3D7_1442300	-1.12596	0.0110489	-1.37989	2.33795e-06	neutral_NF54_AND_pB104
PF3D7_1140400	-1.12531	0.0973057	-1.04351	0.00312485	neutral_NF54_AND_pB104
PF3D7_0603500	-1.1242	0.0114121	-1.493	2.85951e-05	neutral_NF54_AND_pB104
PF3D7_1367500	-1.12381	0.0681707	-1.83421	4.5977e-09	neutral_NF54_AND_pB104
PF3D7_1426000	-1.12264	0.0619307	-1.97234	6.86758e-12	neutral_NF54_AND_pB104
PF3D7_1415800	-1.12137	0.00986861	-0.94039	0.0070912	Down_NF54_ONLY
PF3D7_0309500	-1.12089	0.141122	-0.814052	0.017683	neutral_NF54_AND_pB104
PF3D7_0308700	-1.12068	0.012313	-0.482388	0.139438	neutral_NF54_AND_pB104
PF3D7_0611100	-1.11593	0.0253934	-1.04267	0.0382007	neutral_NF54_AND_pB104
PF3D7_0622900	-1.11514	0.0935175	-0.171158	0.701591	neutral_NF54_AND_pB104
PF3D7_1404700	-1.10932	0.152897	-1.78084	0.00307275	neutral_NF54_AND_pB104
PF3D7_0505300	-1.10309	0.0579949	-1.7418	0.00465662	neutral_NF54_AND_pB104
PF3D7_0501200	-1.10263	0.196269	-0.842109	0.00936795	neutral_NF54_AND_pB104
PF3D7_1432200	-1.10262	0.0953036	-0.863344	0.0245994	neutral_NF54_AND_pB104
PF3D7_1339700	-1.10203	0.084119	-1.84058	5.73509e-10	neutral_NF54_AND_pB104
PF3D7_1212500	-1.10126	0.0427299	-1.45098	1.25009e-06	neutral_NF54_AND_pB104
PF3D7_0501500	-1.09992	0.0918113	-1.71718	1.8982e-08	neutral_NF54_AND_pB104
PF3D7_0717400	-1.09572	0.0273257	-0.550378	0.111925	neutral_NF54_AND_pB104
PF3D7_1420700	-1.0933	0.0158202	0.585629	0.0609528	neutral_NF54_AND_pB104
PF3D7_1136500	-1.09204	0.0355435	-0.41593	0.242271	neutral_NF54_AND_pB104
PF3D7_1372500	-1.08556	0.339603	0.310397	0.720776	neutral_NF54_AND_pB104
PF3D7_0612000	-1.08475	0.0205585	-1.62544	0.0004167	neutral_NF54_AND_pB104
PF3D7_1343100	-1.08474	0.0910224	-1.04922	0.00219058	neutral_NF54_AND_pB104
PF3D7_0606500	-1.08329	0.0444829	-0.451914	0.168145	neutral_NF54_AND_pB104
PF3D7_1240100	-1.08305	0.0672371	-1.85626	8.96821e-09	neutral_NF54_AND_pB104
PF3D7_1327500	-1.08293	0.0229606	-0.443286	0.404653	neutral_NF54_AND_pB104
PF3D7_1475800	-1.08284	0.0918113	0.409943	0.248858	neutral_NF54_AND_pB104
PF3D7_1007000	-1.0817	0.026776	-2.05649	2.26706e-09	Down_Pb104_ONLY
PF3D7_1133200	-1.07937	0.0723691	-1.51862	7.85169e-08	neutral_NF54_AND_pB104
PF3D7_0106200	-1.0763	0.0975073	-1.31544	0.00353043	neutral_NF54_AND_pB104
PF3D7_0708100	-1.07615	0.0174825	-0.608356	0.304606	neutral_NF54_AND_pB104
PF3D7_1030900	-1.07538	0.0265496	-1.32324	0.000486079	neutral_NF54_AND_pB104
PF3D7_1036400	-1.07341	0.141008	-0.173658	0.875626	neutral_NF54_AND_pB104
PF3D7_1452000	-1.07291	0.0099801	-0.465342	0.236117	Down_NF54_ONLY
PF3D7_0515400	-1.07232	0.0100606	-0.741882	0.0281639	neutral_NF54_AND_pB104
PF3D7_1478800	-1.07203	0.0345468	-0.676909	0.244087	neutral_NF54_AND_pB104
PF3D7_1441300	-1.07119	0.0337249	-1.16361	0.00253813	neutral_NF54_AND_pB104
PF3D7_0204500	-1.07101	0.0954342	-2.17551	2.6805e-08	Down_Pb104_ONLY
PF3D7_0918000	-1.07078	0.0474346	-1.11846	0.000452277	neutral_NF54_AND_pB104
PF3D7_1025400	-1.06824	0.0122554	-0.960958	0.00789267	neutral_NF54_AND_pB104
PF3D7_1365700	-1.06794	0.0122554	-0.577348	0.0697358	neutral_NF54_AND_pB104
PF3D7_1102500	-1.06761	0.0125231	-0.690494	0.0425453	neutral_NF54_AND_pB104
PF3D7_1221800	-1.06274	0.0371979	-1.7001	1.64538e-07	neutral_NF54_AND_pB104
PF3D7_0931800	-1.06106	0.0419383	-1.47564	3.10894e-07	neutral_NF54_AND_pB104
PF3D7_1350200	-1.06	0.0225223	-2.67041	1.34697e-12	Down_Pb104_ONLY
PF3D7_0702500	-1.05859	0.242348	0.919775	0.0119427	neutral_NF54_AND_pB104
PF3D7_1353800	-1.05754	0.0442192	-0.956447	0.0205256	neutral_NF54_AND_pB104
PF3D7_0112800	-1.05656	0.0511137	-1.17116	0.00792698	neutral_NF54_AND_pB104
PF3D7_1319100	-1.05626	0.0796408	-0.545217	0.328805	neutral_NF54_AND_pB104
PF3D7_1031800	-1.05592	0.0391764	-1.28432	0.000139308	neutral_NF54_AND_pB104
PF3D7_0937500	-1.05435	0.108426	0.261675	0.653749	neutral_NF54_AND_pB104
PF3D7_1427500	-1.05414	0.0422174	-1.48887	1.35184e-05	neutral_NF54_AND_pB104
PF3D7_0807300	-1.05327	0.0224731	-0.471149	0.236358	neutral_NF54_AND_pB104
PF3D7_0818600	-1.05127	0.0382442	-0.599876	0.0808337	neutral_NF54_AND_pB104
PF3D7_1346300	-1.05003	0.141753	-0.0222415	0.963682	neutral_NF54_AND_pB104
PF3D7_1451200	-1.04992	0.046719	0.165318	0.62757	neutral_NF54_AND_pB104
PF3D7_1327400	-1.04962	0.0275368	-1.50571	0.000815482	neutral_NF54_AND_pB104
PF3D7_1016400	-1.04914	0.11986	-0.721952	0.0211811	neutral_NF54_AND_pB104
PF3D7_1247700	-1.04908	0.0147074	0.554015	0.17742	neutral_NF54_AND_pB104
PF3D7_0912200	-1.04885	0.0270958	-1.44932	0.00196891	neutral_NF54_AND_pB104
PF3D7_0714000	-1.04883	0.130602	-0.971604	0.00337985	neutral_NF54_AND_pB104
PF3D7_1209400	-1.04673	0.0170709	0.249947	0.455057	neutral_NF54_AND_pB104
PF3D7_1252300	-1.04671	0.108824	0.763927	0.017223	neutral_NF54_AND_pB104
PF3D7_0813100	-1.04577	0.024788	-0.352307	0.361331	neutral_NF54_AND_pB104
PF3D7_1248000	-1.04471	0.18841	-2.03937	0.00433708	Down_Pb104_ONLY
PF3D7_0316600	-1.0441	0.165806	-0.863141	0.00823444	neutral_NF54_AND_pB104
PF3D7_1246300	-1.0414	0.0125231	-0.102327	0.79349	neutral_NF54_AND_pB104
PF3D7_1406300	-1.03973	0.282674	-2.23854	3.68609e-07	Down_Pb104_ONLY
PF3D7_0625000	-1.03955	0.0215256	-1.02126	0.00675698	neutral_NF54_AND_pB104
PF3D7_1438100	-1.03905	0.113997	-1.31303	1.24944e-05	neutral_NF54_AND_pB104
PF3D7_0220300	-1.03753	0.151698	0.963598	0.0303905	neutral_NF54_AND_pB104
PF3D7_0720300	-1.03747	0.0649947	-0.450308	0.427001	neutral_NF54_AND_pB104
PF3D7_1127600	-1.03483	0.0157216	-0.599372	0.0751714	neutral_NF54_AND_pB104
PF3D7_1324800	-1.03476	0.153218	-1.2369	6.94842e-05	neutral_NF54_AND_pB104
PF3D7_1366600	-1.03429	0.0130664	-0.015679	0.966376	neutral_NF54_AND_pB104
PF3D7_0205800	-1.03307	0.0223617	-2.00848	6.23341e-08	Down_Pb104_ONLY
PF3D7_1119900	-1.03262	0.0543146	-0.833513	0.00750237	neutral_NF54_AND_pB104
PF3D7_0700800	-1.03067	0.148971	-1.29815	0.0106103	neutral_NF54_AND_pB104
PF3D7_0922600	-1.0293	0.0309909	-1.01189	0.000966293	neutral_NF54_AND_pB104
PF3D7_0100400	-1.02739	0.151711	0.283043	0.562503	neutral_NF54_AND_pB104
PF3D7_1327700	-1.02693	0.119501	-2.06345	0.000141553	Down_Pb104_ONLY
PF3D7_1311000	-1.0255	0.0646229	-0.814108	0.161091	neutral_NF54_AND_pB104
PF3D7_0312900	-1.02505	0.088528	-0.992927	0.0833088	neutral_NF54_AND_pB104
PF3D7_0317800	-1.02332	0.0226726	-1.41451	1.4668e-05	neutral_NF54_AND_pB104
PF3D7_1242800	-1.02239	0.0157216	-0.934929	0.00393064	neutral_NF54_AND_pB104
PF3D7_0214100	-1.01861	0.0312212	-0.241594	0.492675	neutral_NF54_AND_pB104
PF3D7_1250200	-1.01602	0.0336786	0.14524	0.700796	neutral_NF54_AND_pB104
PF3D7_1012900	-1.01549	0.0185191	-0.138968	0.72247	neutral_NF54_AND_pB104
PF3D7_1230700	-1.01549	0.217322	0.0390064	0.933826	neutral_NF54_AND_pB104
PF3D7_1031700	-1.01496	0.0187662	-0.09102	0.863701	neutral_NF54_AND_pB104
PF3D7_1471100	-1.01277	0.201053	-0.280072	0.451397	neutral_NF54_AND_pB104
PF3D7_0822600	-1.0117	0.0575974	-0.411242	0.236323	neutral_NF54_AND_pB104
PF3D7_1313500	-1.01075	0.0697639	-0.530261	0.273328	neutral_NF54_AND_pB104
PF3D7_1408000	-1.00754	0.0201501	-0.348297	0.401757	neutral_NF54_AND_pB104
PF3D7_1007200	-1.00727	0.0300301	-0.193807	0.593201	neutral_NF54_AND_pB104
PF3D7_0307700	-1.00544	0.0478744	-0.0441361	0.913403	neutral_NF54_AND_pB104
PF3D7_1321500	-1.00475	0.0159465	-1.23853	4.90164e-05	neutral_NF54_AND_pB104
PF3D7_1364100	-1.00321	0.100276	-2.42016	1.42889e-15	Down_Pb104_ONLY
PF3D7_1236100	-1.00272	0.0358999	0.222165	0.626823	neutral_NF54_AND_pB104
PF3D7_1410800	-1.00145	0.0449664	-0.464744	0.236978	neutral_NF54_AND_pB104
PF3D7_1253400	-1.00037	0.342804	-1.20622	0.0114929	neutral_NF54_AND_pB104
PF3D7_0626800	-1.00026	0.244119	-1.08198	0.000789699	neutral_NF54_AND_pB104
PF3D7_0629200	-1.00002	0.0605587	-1.89458	1.07469e-10	neutral_NF54_AND_pB104
PF3D7_0304200	-0.998611	0.155093	0.985022	0.00120513	neutral_NF54_AND_pB104
PF3D7_0310900	-0.997436	0.0319652	-0.750543	0.0621497	neutral_NF54_AND_pB104
PF3D7_1008900	-0.997104	0.101773	-1.23829	3.64059e-05	neutral_NF54_AND_pB104
PF3D7_0532400	-0.994974	0.146717	-0.159245	0.711275	neutral_NF54_AND_pB104
PF3D7_0106000	-0.994184	0.0319926	-1.0706	0.000852764	neutral_NF54_AND_pB104
PF3D7_1218100	-0.993015	0.0788448	-0.86119	0.137	neutral_NF54_AND_pB104
PF3D7_0917200	-0.992928	0.0259425	-1.29034	0.000995832	neutral_NF54_AND_pB104
PF3D7_1327300	-0.992568	0.235891	-0.250853	0.483413	neutral_NF54_AND_pB104
PF3D7_1012600	-0.992479	0.0813075	-0.64705	0.0352491	neutral_NF54_AND_pB104
PF3D7_1222700	-0.991999	0.0488044	-0.131066	0.750449	neutral_NF54_AND_pB104
PF3D7_0704300	-0.989397	0.151778	-1.10776	0.000274524	neutral_NF54_AND_pB104
PF3D7_0614300	-0.987875	0.110582	-1.70664	1.41835e-09	neutral_NF54_AND_pB104
PF3D7_1359400	-0.986236	0.0494734	0.623005	0.0466341	neutral_NF54_AND_pB104
PF3D7_1365800	-0.986227	0.0852916	-0.216829	0.580291	neutral_NF54_AND_pB104
PF3D7_1022100	-0.983889	0.0342271	-1.35402	0.000256751	neutral_NF54_AND_pB104
PF3D7_1116700	-0.982706	0.132299	0.772324	0.0138143	neutral_NF54_AND_pB104
PF3D7_0811700	-0.981107	0.0449664	-0.571751	0.244399	neutral_NF54_AND_pB104
PF3D7_1308200	-0.980025	0.0285845	-0.321156	0.318739	neutral_NF54_AND_pB104
PF3D7_1426200	-0.979251	0.0766363	-1.30624	1.58993e-05	neutral_NF54_AND_pB104
PF3D7_1017200	-0.97832	0.0363192	-0.51445	0.195836	neutral_NF54_AND_pB104
PF3D7_0108300	-0.977807	0.0361893	0.152675	0.650911	neutral_NF54_AND_pB104
PF3D7_0532200	-0.977181	0.119049	-0.383994	0.437975	neutral_NF54_AND_pB104
PF3D7_1011800	-0.976848	0.11031	-0.521816	0.160617	neutral_NF54_AND_pB104
PF3D7_0927900	-0.976403	0.139217	-0.580154	0.0847932	neutral_NF54_AND_pB104
PF3D7_1437500	-0.976143	0.081271	-1.5489	0.000319561	neutral_NF54_AND_pB104
PF3D7_0408100	-0.975391	0.0935447	-0.878097	0.0174323	neutral_NF54_AND_pB104
PF3D7_0703600	-0.974146	0.0288896	-1.44778	9.94677e-06	neutral_NF54_AND_pB104
PF3D7_0217700	-0.973605	0.0296315	-2.02452	7.45777e-08	Down_Pb104_ONLY
PF3D7_0507900	-0.972903	0.0643068	-0.928649	0.0359461	neutral_NF54_AND_pB104
PF3D7_1303500	-0.969691	0.100045	0.218722	0.521742	neutral_NF54_AND_pB104
PF3D7_1119000	-0.967944	0.0703702	-1.92005	3.6499e-10	neutral_NF54_AND_pB104
PF3D7_1253000	-0.967902	0.0339121	-1.54817	1.37872e-07	neutral_NF54_AND_pB104
PF3D7_1207500	-0.966565	0.0680572	-1.84354	1.03325e-07	neutral_NF54_AND_pB104
PF3D7_1213800	-0.964819	0.059837	-0.58933	0.0981065	neutral_NF54_AND_pB104
PF3D7_1324900	-0.964756	0.284359	-0.869185	0.00768003	neutral_NF54_AND_pB104
PF3D7_1451500	-0.963284	0.0431068	-1.9092	4.07141e-05	neutral_NF54_AND_pB104
PF3D7_1325100	-0.963183	0.262909	-0.894606	0.0112396	neutral_NF54_AND_pB104
PF3D7_0917400	-0.962544	0.246003	-1.5687	6.2963e-05	neutral_NF54_AND_pB104
PF3D7_0827000	-0.961946	0.0518663	-0.499888	0.14919	neutral_NF54_AND_pB104
PF3D7_0522600	-0.961862	0.0832718	0.444899	0.280965	neutral_NF54_AND_pB104
PF3D7_0114100	-0.960783	0.0597241	-1.40218	0.281365	neutral_NF54_AND_pB104
PF3D7_0515700	-0.960664	0.1084	-0.679551	0.0614544	neutral_NF54_AND_pB104
PF3D7_1477700	-0.959831	0.0366601	-0.34379	0.393991	neutral_NF54_AND_pB104
PF3D7_1419100	-0.959359	0.0709078	-0.486226	0.247821	neutral_NF54_AND_pB104
PF3D7_1373400	-0.958162	0.23112	1.21803	0.00409932	neutral_NF54_AND_pB104
PF3D7_0105300	-0.95776	0.0253934	-1.13612	0.000100148	neutral_NF54_AND_pB104
PF3D7_0316900	-0.95755	0.050622	-1.00157	0.011721	neutral_NF54_AND_pB104
PF3D7_0410800	-0.95714	0.0659607	0.129803	0.711666	neutral_NF54_AND_pB104
PF3D7_1449300	-0.953141	0.0415453	-0.0105621	0.977923	neutral_NF54_AND_pB104
PF3D7_1401500	-0.951117	0.0428807	0.139343	0.793206	neutral_NF54_AND_pB104
PF3D7_0937400	-0.948958	0.286922	1.56729	0.0306707	neutral_NF54_AND_pB104
PF3D7_1302800	-0.947563	0.0881541	-1.31193	6.89859e-06	neutral_NF54_AND_pB104
PF3D7_1206700	-0.946394	0.0270711	0.185046	0.591652	neutral_NF54_AND_pB104
PF3D7_0914000	-0.946297	0.0849995	-0.0383446	0.942775	neutral_NF54_AND_pB104
PF3D7_0406400	-0.945063	0.0742696	-0.727251	0.0610151	neutral_NF54_AND_pB104
PF3D7_1027300	-0.945042	0.124263	0.303214	0.468223	neutral_NF54_AND_pB104
PF3D7_0103400	-0.940872	0.0892958	0.41562	0.207051	neutral_NF54_AND_pB104
PF3D7_0900300	-0.939412	0.357227	0.113264	0.863975	neutral_NF54_AND_pB104
PF3D7_1025100	-0.937891	0.0369239	-0.304108	0.407467	neutral_NF54_AND_pB104
PF3D7_1466400	-0.935467	0.0965216	0.683756	0.0632497	neutral_NF54_AND_pB104
PF3D7_0615400	-0.934314	0.242564	-1.17399	0.000120411	neutral_NF54_AND_pB104
PF3D7_1435600	-0.933871	0.136918	-0.451019	0.175703	neutral_NF54_AND_pB104
PF3D7_1015000	-0.933718	0.045944	-1.96661	1.05258e-06	neutral_NF54_AND_pB104
PF3D7_0219600	-0.932558	0.0384761	-0.5739	0.0929259	neutral_NF54_AND_pB104
PF3D7_1220900	-0.931652	0.0572606	-1.02575	0.00155977	neutral_NF54_AND_pB104
PF3D7_0920700	-0.931492	0.0273749	-0.314312	0.342976	neutral_NF54_AND_pB104
PF3D7_1343200	-0.930675	0.0377214	-0.193871	0.588016	neutral_NF54_AND_pB104
PF3D7_1467500	-0.92831	0.10238	-1.28255	0.000143558	neutral_NF54_AND_pB104
PF3D7_0817700	-0.926894	0.137311	-1.04967	0.0020088	neutral_NF54_AND_pB104
PF3D7_0919400	-0.926058	0.0511137	-2.29908	3.37088e-16	Down_Pb104_ONLY
PF3D7_0923300	-0.925357	0.0545402	-0.0253162	0.965794	neutral_NF54_AND_pB104
PF3D7_1120800	-0.924447	0.123878	-2.6924	2.15496e-05	Down_Pb104_ONLY
PF3D7_0919900	-0.924277	0.208752	-1.43697	4.71721e-06	neutral_NF54_AND_pB104
PF3D7_0703700	-0.923121	0.0894034	-0.481086	0.223561	neutral_NF54_AND_pB104
PF3D7_1240600	-0.923109	0.046709	1.63865	0.000742291	neutral_NF54_AND_pB104
PF3D7_1106000	-0.922753	0.0935175	-0.803418	0.0108171	neutral_NF54_AND_pB104
PF3D7_0613000	-0.922732	0.0443158	-2.31132	1.48262e-10	Down_Pb104_ONLY
PF3D7_1125500	-0.921304	0.0963211	-1.39193	4.31076e-05	neutral_NF54_AND_pB104
PF3D7_0911700	-0.920969	0.0506902	-0.800279	0.0318984	neutral_NF54_AND_pB104
PF3D7_1114100	-0.920598	0.0786691	0.0238708	0.952645	neutral_NF54_AND_pB104
PF3D7_0615500	-0.920426	0.0415453	-1.00054	0.00510373	neutral_NF54_AND_pB104
PF3D7_1476800	-0.920376	0.0826013	-0.611379	0.0999011	neutral_NF54_AND_pB104
PF3D7_1337700	-0.919085	0.0568265	-0.956122	0.00312485	neutral_NF54_AND_pB104
PF3D7_0606800	-0.917274	0.125864	-2.28508	2.19727e-15	Down_Pb104_ONLY
PF3D7_1468700	-0.916954	0.243987	-0.644398	0.0407739	neutral_NF54_AND_pB104
PF3D7_1405600	-0.915194	0.0616725	-1.34882	2.06762e-06	neutral_NF54_AND_pB104
PF3D7_0614000	-0.914052	0.0688611	-1.0718	0.000581003	neutral_NF54_AND_pB104
PF3D7_1322600	-0.913536	0.0630125	-1.76649	1.98804e-06	neutral_NF54_AND_pB104
PF3D7_0706100	-0.912631	0.0464074	-0.919245	0.0124105	neutral_NF54_AND_pB104
PF3D7_1344200	-0.912466	0.0465516	-1.47661	5.65354e-07	neutral_NF54_AND_pB104
PF3D7_1132800	-0.911914	0.168123	-1.55089	3.24827e-07	neutral_NF54_AND_pB104
PF3D7_0201600	-0.910486	0.223202	-0.108193	0.798888	neutral_NF54_AND_pB104
PF3D7_0910200	-0.908783	0.146717	-0.781699	0.0168945	neutral_NF54_AND_pB104
PF3D7_0831400	-0.906741	0.283124	-1.48258	0.000157263	neutral_NF54_AND_pB104
PF3D7_1401600	-0.905996	0.0497233	0.497134	0.130777	neutral_NF54_AND_pB104
PF3D7_0805700	-0.905413	0.160359	-0.715219	0.0325732	neutral_NF54_AND_pB104
PF3D7_1137800	-0.903713	0.0503129	-0.966637	0.0352527	neutral_NF54_AND_pB104
PF3D7_0104700	-0.897971	0.115172	-0.364091	0.593201	neutral_NF54_AND_pB104
PF3D7_0624700	-0.897781	0.0601805	-1.50679	9.07019e-05	neutral_NF54_AND_pB104
PF3D7_0315100	-0.893883	0.0547407	-0.205023	0.569227	neutral_NF54_AND_pB104
PF3D7_1457200	-0.890995	0.0917521	-1.4286	4.62134e-06	neutral_NF54_AND_pB104
PF3D7_1337900	-0.890481	0.0750524	-1.56553	0.000489831	neutral_NF54_AND_pB104
PF3D7_0628000	-0.88871	0.137233	-1.35188	0.00838009	neutral_NF54_AND_pB104
PF3D7_1365600	-0.888701	0.0401134	-1.02186	0.00100973	neutral_NF54_AND_pB104
PF3D7_0726300	-0.888339	0.0516654	-0.401938	0.325246	neutral_NF54_AND_pB104
PF3D7_1024000	-0.888329	0.0825101	-1.37936	0.000100703	neutral_NF54_AND_pB104
PF3D7_0607700	-0.886479	0.0697289	-1.05803	0.00198168	neutral_NF54_AND_pB104
PF3D7_1332300	-0.885388	0.130602	-2.2898	5.99872e-08	Down_Pb104_ONLY
PF3D7_0715900	-0.885174	0.060938	-1.35753	0.000510966	neutral_NF54_AND_pB104
PF3D7_0404800	-0.884896	0.0444829	-1.11335	0.000567604	neutral_NF54_AND_pB104
PF3D7_1216200	-0.884648	0.185286	-0.612304	0.052893	neutral_NF54_AND_pB104
PF3D7_0805400	-0.884112	0.0659607	-1.16709	0.00800627	neutral_NF54_AND_pB104
PF3D7_1141600	-0.883489	0.182851	-2.05266	1.48663e-05	Down_Pb104_ONLY
PF3D7_0320700	-0.883444	0.0762394	-1.9207	1.51991e-11	neutral_NF54_AND_pB104
PF3D7_1121700	-0.882133	0.0709078	-0.300245	0.423235	neutral_NF54_AND_pB104
PF3D7_1124200	-0.88208	0.0501726	-0.829096	0.0160663	neutral_NF54_AND_pB104
PF3D7_1407200	-0.881388	0.0613089	-0.378003	0.351274	neutral_NF54_AND_pB104
PF3D7_1306200	-0.881204	0.126084	-1.6479	1.22035e-06	neutral_NF54_AND_pB104
PF3D7_0209400	-0.880161	0.0996452	-1.45158	8.22433e-05	neutral_NF54_AND_pB104
PF3D7_1340100	-0.880103	0.0674734	-0.681178	0.126631	neutral_NF54_AND_pB104
PF3D7_0718300	-0.879946	0.232384	0.165095	0.810475	neutral_NF54_AND_pB104
PF3D7_1361100	-0.879914	0.0779604	-0.420382	0.200036	neutral_NF54_AND_pB104
PF3D7_1014600	-0.87876	0.0966758	-0.116482	0.76782	neutral_NF54_AND_pB104
PF3D7_0630700	-0.877297	0.135016	-0.589186	0.302361	neutral_NF54_AND_pB104
PF3D7_0508900	-0.876805	0.162021	-0.448546	0.156318	neutral_NF54_AND_pB104
PF3D7_1205300	-0.876753	0.141241	-2.32603	9.34639e-07	Down_Pb104_ONLY
PF3D7_0301600	-0.876296	0.0449664	0.0905525	0.804946	neutral_NF54_AND_pB104
PF3D7_1136700	-0.876262	0.0428989	-0.624228	0.068695	neutral_NF54_AND_pB104
PF3D7_1311400	-0.875644	0.0524998	-0.102664	0.782412	neutral_NF54_AND_pB104
PF3D7_1035900	-0.875345	0.114015	-0.588887	0.0873198	neutral_NF54_AND_pB104
PF3D7_0306400	-0.873812	0.0906988	-1.01539	0.00117668	neutral_NF54_AND_pB104
PF3D7_1326000	-0.873457	0.0588178	-1.49931	7.11842e-07	neutral_NF54_AND_pB104
PF3D7_0720100	-0.873046	0.123237	-0.834408	0.035149	neutral_NF54_AND_pB104
PF3D7_0321400	-0.872768	0.153494	-0.683944	0.0432737	neutral_NF54_AND_pB104
PF3D7_1249900	-0.872562	0.0656962	-0.653521	0.0469887	neutral_NF54_AND_pB104
PF3D7_0315800	-0.869125	0.17518	0.135167	0.744865	neutral_NF54_AND_pB104
PF3D7_1017100	-0.867145	0.0858269	-1.33194	3.72737e-05	neutral_NF54_AND_pB104
PF3D7_0415000	-0.866709	0.11693	-0.829168	0.0479051	neutral_NF54_AND_pB104
PF3D7_0819700	-0.866277	0.063298	-0.781801	0.0673771	neutral_NF54_AND_pB104
PF3D7_0932200	-0.865839	0.253925	-0.563565	0.110087	neutral_NF54_AND_pB104
PF3D7_0510100	-0.865824	0.0786847	-0.898612	0.00427138	neutral_NF54_AND_pB104
PF3D7_1003500	-0.864197	0.178336	-0.770137	0.0151433	neutral_NF54_AND_pB104
PF3D7_1216900	-0.862778	0.0499529	-0.373672	0.266998	neutral_NF54_AND_pB104
PF3D7_0513300	-0.862627	0.377924	-1.48747	8.77007e-06	neutral_NF54_AND_pB104
PF3D7_1002300	-0.862408	0.378319	-1.04419	0.259549	neutral_NF54_AND_pB104
PF3D7_0310000	-0.862317	0.075832	-1.48026	0.00198656	neutral_NF54_AND_pB104
PF3D7_1332600	-0.860368	0.0473904	-1.82323	1.98964e-09	neutral_NF54_AND_pB104
PF3D7_1124800	-0.856253	0.0709078	-0.521606	0.117564	neutral_NF54_AND_pB104
PF3D7_0304900	-0.856048	0.102477	-1.2705	0.0011117	neutral_NF54_AND_pB104
PF3D7_0807600	-0.855219	0.0614875	-0.0786909	0.852133	neutral_NF54_AND_pB104
PF3D7_1318000	-0.855107	0.0674307	-0.741152	0.0707143	neutral_NF54_AND_pB104
PF3D7_1030400	-0.853919	0.0839266	-1.80828	0.000207387	neutral_NF54_AND_pB104
PF3D7_1120200	-0.853351	0.10813	-0.892076	0.0117571	neutral_NF54_AND_pB104
PF3D7_1247500	-0.852558	0.210471	-0.194909	0.635986	neutral_NF54_AND_pB104
PF3D7_1208400	-0.852426	0.16771	-1.83656	3.3898e-05	neutral_NF54_AND_pB104
PF3D7_1338300	-0.852077	0.182673	-0.94518	0.00223158	neutral_NF54_AND_pB104
PF3D7_1478600	-0.851023	0.0991196	1.13669	0.00379152	neutral_NF54_AND_pB104
PF3D7_1224700	-0.850657	0.145859	-0.636308	0.0993305	neutral_NF54_AND_pB104
PF3D7_1209500	-0.849826	0.0687712	-0.679093	0.0348549	neutral_NF54_AND_pB104
PF3D7_0102600	-0.849505	0.0918075	0.193681	0.692044	neutral_NF54_AND_pB104
PF3D7_1139100	-0.848009	0.0817168	-0.40385	0.3251	neutral_NF54_AND_pB104
PF3D7_1111500	-0.84746	0.0709078	-1.21393	0.00124536	neutral_NF54_AND_pB104
PF3D7_1017400	-0.846452	0.0473904	-0.00479907	0.991315	neutral_NF54_AND_pB104
PF3D7_0911800	-0.846355	0.113022	-1.371	8.91497e-05	neutral_NF54_AND_pB104
PF3D7_1308000	-0.846019	0.0595221	-0.283296	0.38509	neutral_NF54_AND_pB104
PF3D7_1105700	-0.845542	0.165153	0.323549	0.326031	neutral_NF54_AND_pB104
PF3D7_0802500	-0.843806	0.100712	-0.101364	0.79349	neutral_NF54_AND_pB104
PF3D7_1464400	-0.843633	0.224328	-0.396121	0.359133	neutral_NF54_AND_pB104
PF3D7_1304900	-0.843234	0.0907392	-0.291883	0.510214	neutral_NF54_AND_pB104
PF3D7_1038900	-0.842694	0.102762	-0.552981	0.291852	neutral_NF54_AND_pB104
PF3D7_0823200	-0.842538	0.375711	0.801309	0.065383	neutral_NF54_AND_pB104
PF3D7_0520300	-0.84239	0.158037	-1.26577	0.000968373	neutral_NF54_AND_pB104
PF3D7_0912800	-0.841427	0.108192	-0.810708	0.0257762	neutral_NF54_AND_pB104
PF3D7_0200200	-0.841096	0.355233	1.73424	0.000955963	neutral_NF54_AND_pB104
PF3D7_1462400	-0.839959	0.100765	0.321563	0.411643	neutral_NF54_AND_pB104
PF3D7_1252700	-0.83923	0.110762	-1.2694	8.2676e-05	neutral_NF54_AND_pB104
PF3D7_1425400	-0.839187	0.0731507	0.107246	0.785388	neutral_NF54_AND_pB104
PF3D7_0709600	-0.839091	0.173651	-0.322629	0.433722	neutral_NF54_AND_pB104
PF3D7_1237100	-0.836627	0.0843324	-0.297306	0.410146	neutral_NF54_AND_pB104
PF3D7_1013200	-0.835661	0.080526	-0.0401107	0.916965	neutral_NF54_AND_pB104
PF3D7_1023900	-0.835375	0.0888327	0.414615	0.24236	neutral_NF54_AND_pB104
PF3D7_0901700	-0.83513	0.255206	-2.08985	2.15898e-07	Down_Pb104_ONLY
PF3D7_0709100	-0.834798	0.0890753	-1.3284	0.000332678	neutral_NF54_AND_pB104
PF3D7_0613700	-0.833231	0.10618	-0.285871	0.394234	neutral_NF54_AND_pB104
PF3D7_0319600	-0.832671	0.241351	-1.24176	5.66599e-05	neutral_NF54_AND_pB104
PF3D7_1334900	-0.831592	0.276996	-2.05467	0.000761043	Down_Pb104_ONLY
PF3D7_0507800	-0.830102	0.149024	0.429971	0.18156	neutral_NF54_AND_pB104
PF3D7_0929600	-0.829803	0.153676	-1.06767	0.00326029	neutral_NF54_AND_pB104
PF3D7_1246800	-0.827875	0.116686	-1.79206	1.87615e-10	neutral_NF54_AND_pB104
PF3D7_0910000	-0.827433	0.131498	0.162398	0.772354	neutral_NF54_AND_pB104
PF3D7_0824500	-0.824152	0.0968964	-2.57936	1.26735e-13	Down_Pb104_ONLY
PF3D7_0808700	-0.822978	0.11932	2.44222	3.22689e-08	UP_Pb104_ONLY
PF3D7_0700200	-0.822965	0.303435	0.928226	0.419106	neutral_NF54_AND_pB104
PF3D7_0829400	-0.821817	0.106457	-0.445987	0.242863	neutral_NF54_AND_pB104
PF3D7_0528200	-0.820154	0.180312	-1.09279	0.000144659	neutral_NF54_AND_pB104
PF3D7_1368400	-0.819656	0.0706179	-1.21057	5.99168e-05	neutral_NF54_AND_pB104
PF3D7_1444800	-0.81911	0.405418	-0.0579944	0.90039	neutral_NF54_AND_pB104
PF3D7_0702600	-0.818082	0.154889	0.0338109	0.960187	neutral_NF54_AND_pB104
PF3D7_1423000	-0.81787	0.0614875	0.118292	0.765651	neutral_NF54_AND_pB104
PF3D7_0412400	-0.81614	0.164234	-0.802708	0.0747851	neutral_NF54_AND_pB104
PF3D7_0930400	-0.816012	0.137596	-0.861664	0.00614284	neutral_NF54_AND_pB104
PF3D7_1201500	-0.815659	0.116192	0.0164597	0.968913	neutral_NF54_AND_pB104
PF3D7_0804900	-0.81469	0.0918113	-0.0857244	0.823351	neutral_NF54_AND_pB104
PF3D7_0106300	-0.814623	0.169824	-0.208158	0.575619	neutral_NF54_AND_pB104
PF3D7_0826700	-0.813962	0.305623	-0.853374	0.00777393	neutral_NF54_AND_pB104
PF3D7_0613800	-0.813351	0.0703702	-0.537788	0.113015	neutral_NF54_AND_pB104
PF3D7_1037500	-0.812878	0.113022	0.392502	0.234665	neutral_NF54_AND_pB104
PF3D7_1248500	-0.811266	0.106533	0.0376872	0.924418	neutral_NF54_AND_pB104
PF3D7_1372400	-0.811084	0.223917	-0.410936	0.34975	neutral_NF54_AND_pB104
PF3D7_0524200	-0.811016	0.112822	-0.780566	0.0389579	neutral_NF54_AND_pB104
PF3D7_0109100	-0.810989	0.0775618	-0.81374	0.0068037	neutral_NF54_AND_pB104
PF3D7_0404400	-0.8109	0.0919412	-0.889934	0.0236187	neutral_NF54_AND_pB104
PF3D7_1356800	-0.809384	0.257895	-0.830695	0.0193091	neutral_NF54_AND_pB104
PF3D7_1315500	-0.809374	0.0846305	-0.502886	0.146848	neutral_NF54_AND_pB104
PF3D7_1415000	-0.80921	0.109076	-0.643327	0.160653	neutral_NF54_AND_pB104
PF3D7_1332100	-0.807838	0.163392	-0.612578	0.0879365	neutral_NF54_AND_pB104
PF3D7_0527200	-0.8073	0.099738	-1.16077	9.82348e-05	neutral_NF54_AND_pB104
PF3D7_1246200	-0.807247	0.17715	0.178274	0.621303	neutral_NF54_AND_pB104
PF3D7_1025000	-0.806712	0.20772	0.725312	0.0140815	neutral_NF54_AND_pB104
PF3D7_1357100	-0.806204	0.38342	-0.523808	0.138009	neutral_NF54_AND_pB104
PF3D7_0800750	-0.805842	0.226668	0.462723	0.480101	neutral_NF54_AND_pB104
PF3D7_0511200	-0.805821	0.16783	-2.0776	1.36613e-10	Down_Pb104_ONLY
PF3D7_1016000	-0.801729	0.155991	-1.15805	0.00628836	neutral_NF54_AND_pB104
PF3D7_0812500	-0.800288	0.204528	-0.0682874	0.860758	neutral_NF54_AND_pB104
PF3D7_0901500	-0.800277	0.240942	0.667079	0.370438	neutral_NF54_AND_pB104
PF3D7_0926100	-0.800039	0.165806	-0.185349	0.581342	neutral_NF54_AND_pB104
PF3D7_1409500	-0.799335	0.274643	-1.11625	0.0049052	neutral_NF54_AND_pB104
PF3D7_0910800	-0.799129	0.088283	-0.841593	0.0188168	neutral_NF54_AND_pB104
PF3D7_0713800	-0.798487	0.154728	-0.840642	0.0376456	neutral_NF54_AND_pB104
PF3D7_1228700	-0.797246	0.0777124	-0.604479	0.0485661	neutral_NF54_AND_pB104
PF3D7_0529000	-0.79643	0.139339	-0.667362	0.0298667	neutral_NF54_AND_pB104
PF3D7_0916000	-0.796241	0.075832	-0.405022	0.246185	neutral_NF54_AND_pB104
PF3D7_0704100	-0.795897	0.274517	-2.20021	1.80122e-09	Down_Pb104_ONLY
PF3D7_0308900	-0.794031	0.100045	0.358933	0.36459	neutral_NF54_AND_pB104
PF3D7_1103700	-0.793648	0.114695	-0.770257	0.0138215	neutral_NF54_AND_pB104
PF3D7_0520000	-0.793411	0.227591	-0.782291	0.0191309	neutral_NF54_AND_pB104
PF3D7_0617200	-0.790756	0.115283	-1.31184	1.26521e-05	neutral_NF54_AND_pB104
PF3D7_0707900	-0.789309	0.0723691	-0.133957	0.751184	neutral_NF54_AND_pB104
PF3D7_1323100	-0.78801	0.202771	-0.796928	0.0114929	neutral_NF54_AND_pB104
PF3D7_0404000	-0.786786	0.37639	-0.649212	0.102838	neutral_NF54_AND_pB104
PF3D7_0215400	-0.785801	0.19544	0.376088	0.268777	neutral_NF54_AND_pB104
PF3D7_0632800	-0.785748	0.17921	-1.94632	9.46835e-06	neutral_NF54_AND_pB104
PF3D7_1449200	-0.785343	0.140921	-0.9266	0.00654431	neutral_NF54_AND_pB104
PF3D7_0206100	-0.785144	0.132283	-1.12113	0.000759725	neutral_NF54_AND_pB104
PF3D7_1433000	-0.784458	0.109731	-0.294172	0.569026	neutral_NF54_AND_pB104
PF3D7_0800800	-0.78349	0.278947	-1.4644	0.0685603	neutral_NF54_AND_pB104
PF3D7_0809500	-0.783269	0.224328	-0.0337754	0.958831	neutral_NF54_AND_pB104
PF3D7_1248300	-0.78083	0.130632	-0.964549	0.0730411	neutral_NF54_AND_pB104
PF3D7_1015800	-0.779697	0.0949508	-1.14784	0.000178277	neutral_NF54_AND_pB104
PF3D7_1341200	-0.777433	0.221404	-0.839081	0.00625669	neutral_NF54_AND_pB104
PF3D7_1245500	-0.77525	0.0889036	-1.78641	1.70224e-07	neutral_NF54_AND_pB104
PF3D7_0206500	-0.774497	0.149424	-0.0662281	0.881122	neutral_NF54_AND_pB104
PF3D7_0203100	-0.773865	0.219405	0.49034	0.155046	neutral_NF54_AND_pB104
PF3D7_1333700	-0.77185	0.200184	0.0202827	0.963488	neutral_NF54_AND_pB104
PF3D7_1244100	-0.771339	0.0826454	-0.0493552	0.905594	neutral_NF54_AND_pB104
PF3D7_1245800	-0.770721	0.150341	0.113596	0.801727	neutral_NF54_AND_pB104
PF3D7_0721100	-0.769278	0.411354	-2.84022	2.26788e-19	Down_Pb104_ONLY
PF3D7_1218400	-0.768929	0.103176	-0.736339	0.013245	neutral_NF54_AND_pB104
PF3D7_0529300	-0.767827	0.165306	-1.41655	0.00109928	neutral_NF54_AND_pB104
PF3D7_0525300	-0.767647	0.290397	-2.60628	0.00160494	Down_Pb104_ONLY
PF3D7_0414700	-0.767537	0.0860729	-1.4753	2.15122e-06	neutral_NF54_AND_pB104
PF3D7_1129200	-0.767248	0.2111	-1.16989	0.000143842	neutral_NF54_AND_pB104
PF3D7_0200100	-0.767103	0.0937791	0.753569	0.0627813	neutral_NF54_AND_pB104
PF3D7_1465400	-0.766136	0.169086	-0.590696	0.118275	neutral_NF54_AND_pB104
PF3D7_0108400	-0.764622	0.104725	-1.00753	0.0119196	neutral_NF54_AND_pB104
PF3D7_1041300	-0.760676	0.114624	0.900224	0.0125596	neutral_NF54_AND_pB104
PF3D7_0307200	-0.760535	0.184773	-0.611928	0.0516606	neutral_NF54_AND_pB104
PF3D7_1453800	-0.760529	0.110841	0.0473395	0.896484	neutral_NF54_AND_pB104
PF3D7_1476400	-0.759794	0.116948	0.161836	0.776638	neutral_NF54_AND_pB104
PF3D7_1149300	-0.758669	0.327828	0.0609991	0.950386	neutral_NF54_AND_pB104
PF3D7_0206600	-0.75784	0.23112	-1.66535	0.0358284	neutral_NF54_AND_pB104
PF3D7_1236700	-0.756356	0.195304	-1.78599	1.1281e-07	neutral_NF54_AND_pB104
PF3D7_0902200	-0.756234	0.101571	-0.328415	0.383183	neutral_NF54_AND_pB104
PF3D7_1464700	-0.756149	0.0901182	-0.24824	0.488655	neutral_NF54_AND_pB104
PF3D7_1316600	-0.755349	0.15029	-0.0690688	0.866969	neutral_NF54_AND_pB104
PF3D7_0622600	-0.754296	0.109076	-1.51245	0.000987202	neutral_NF54_AND_pB104
PF3D7_0532500	-0.752616	0.316524	-0.73054	0.274125	neutral_NF54_AND_pB104
PF3D7_1005900	-0.751568	0.119593	-0.640989	0.0996503	neutral_NF54_AND_pB104
PF3D7_0823100	-0.749142	0.185521	-1.20887	0.0100364	neutral_NF54_AND_pB104
PF3D7_0520600	-0.748969	0.0964467	-0.607835	0.0692933	neutral_NF54_AND_pB104
PF3D7_0619900	-0.748596	0.161392	-0.762819	0.0202611	neutral_NF54_AND_pB104
PF3D7_0112200	-0.747129	0.314848	-1.38187	0.000244985	neutral_NF54_AND_pB104
PF3D7_1131800	-0.746371	0.127371	-0.103518	0.778692	neutral_NF54_AND_pB104
PF3D7_1108600	-0.746197	0.329339	-1.51598	3.36932e-06	neutral_NF54_AND_pB104
PF3D7_1206300	-0.745121	0.543063	-0.279846	0.417628	neutral_NF54_AND_pB104
PF3D7_1310200	-0.745047	0.195757	-0.70487	0.035149	neutral_NF54_AND_pB104
PF3D7_0802000	-0.743569	0.118655	-0.101089	0.778423	neutral_NF54_AND_pB104
PF3D7_0423500	-0.742422	0.326931	0.452561	0.289989	neutral_NF54_AND_pB104
PF3D7_1003000	-0.742401	0.201708	-0.689654	0.136432	neutral_NF54_AND_pB104
PF3D7_1115500	-0.741618	0.247043	-0.592812	0.0705024	neutral_NF54_AND_pB104
PF3D7_0935200	-0.741528	0.108547	-0.12073	0.732464	neutral_NF54_AND_pB104
PF3D7_1112000	-0.741109	0.136793	-1.83884	8.63107e-07	neutral_NF54_AND_pB104
PF3D7_1460700	-0.74039	0.180429	-0.824725	0.00534726	neutral_NF54_AND_pB104
PF3D7_0207000	-0.740211	0.372957	-0.27569	0.547535	neutral_NF54_AND_pB104
PF3D7_1347700	-0.73982	0.117382	0.0804295	0.820698	neutral_NF54_AND_pB104
PF3D7_1338700	-0.738873	0.210197	-1.39201	1.29123e-05	neutral_NF54_AND_pB104
PF3D7_1145300	-0.738613	0.110464	-0.53828	0.276708	neutral_NF54_AND_pB104
PF3D7_0905800	-0.738512	0.174026	-0.329727	0.437588	neutral_NF54_AND_pB104
PF3D7_0533100	-0.736823	0.243987	0.884053	0.0524015	neutral_NF54_AND_pB104
PF3D7_0104100	-0.736206	0.173802	-0.542733	0.163057	neutral_NF54_AND_pB104
PF3D7_0105400	-0.736136	0.155157	-0.483623	0.179788	neutral_NF54_AND_pB104
PF3D7_0513100	-0.735872	0.177806	-1.38734	3.61996e-05	neutral_NF54_AND_pB104
PF3D7_0923500	-0.735384	0.182923	-1.59256	7.499e-05	neutral_NF54_AND_pB104
PF3D7_1023800	-0.735083	0.170675	0.573988	0.157178	neutral_NF54_AND_pB104
PF3D7_0607600	-0.734611	0.167193	-0.539135	0.131599	neutral_NF54_AND_pB104
PF3D7_0506400	-0.73379	0.169086	-0.762395	0.148781	neutral_NF54_AND_pB104
PF3D7_1228500	-0.733006	0.159344	-0.81935	0.0205951	neutral_NF54_AND_pB104
PF3D7_0624500	-0.73277	0.100716	-0.443676	0.223225	neutral_NF54_AND_pB104
PF3D7_1128900	-0.732128	0.124658	-0.751547	0.0273654	neutral_NF54_AND_pB104
PF3D7_0422400	-0.730741	0.31531	-0.735846	0.0137012	neutral_NF54_AND_pB104
PF3D7_1331600	-0.728162	0.201721	-1.64065	4.14262e-07	neutral_NF54_AND_pB104
PF3D7_0610800	-0.727954	0.211772	-0.00887938	0.981015	neutral_NF54_AND_pB104
PF3D7_0618200	-0.727859	0.100045	-0.816392	0.0155938	neutral_NF54_AND_pB104
PF3D7_1445100	-0.727466	0.243064	0.445858	0.195436	neutral_NF54_AND_pB104
PF3D7_0511000	-0.727073	0.271525	-1.54577	1.00395e-06	neutral_NF54_AND_pB104
PF3D7_0620500	-0.726858	0.132283	-0.554583	0.135002	neutral_NF54_AND_pB104
PF3D7_1019200	-0.724819	0.203127	-2.39473	0.000625176	Down_Pb104_ONLY
PF3D7_1223700	-0.722808	0.157526	-1.17321	0.00159837	neutral_NF54_AND_pB104
PF3D7_1462200	-0.72195	0.17434	-1.0086	0.0252995	neutral_NF54_AND_pB104
PF3D7_1201300	-0.720087	0.226355	-0.691785	0.404905	neutral_NF54_AND_pB104
PF3D7_0517000	-0.717116	0.218309	-0.718433	0.040532	neutral_NF54_AND_pB104
PF3D7_1031400	-0.715556	0.113524	0.150321	0.697051	neutral_NF54_AND_pB104
PF3D7_0221700	-0.713683	0.186744	0.548659	0.215294	neutral_NF54_AND_pB104
PF3D7_0907400	-0.710722	0.149741	-0.825887	0.0135797	neutral_NF54_AND_pB104
PF3D7_1306000	-0.710464	0.201939	-1.50092	0.0138491	neutral_NF54_AND_pB104
PF3D7_1361900	-0.708892	0.273385	-1.10226	0.000191667	neutral_NF54_AND_pB104
PF3D7_0707600	-0.707819	0.144037	-1.38896	0.00382166	neutral_NF54_AND_pB104
PF3D7_1035200	-0.706851	0.410921	-0.778037	0.0728168	neutral_NF54_AND_pB104
PF3D7_1130100	-0.704724	0.149736	-2.48428	2.76762e-11	Down_Pb104_ONLY
PF3D7_0210700	-0.704009	0.164487	-1.76957	0.00172544	neutral_NF54_AND_pB104
PF3D7_1431900	-0.703556	0.201798	-0.885491	0.00932423	neutral_NF54_AND_pB104
PF3D7_1110400	-0.702283	0.197474	-0.0247348	0.952645	neutral_NF54_AND_pB104
PF3D7_0524600	-0.702094	0.127371	-1.88584	7.95835e-10	neutral_NF54_AND_pB104
PF3D7_0114300	-0.701461	0.225271	1.45182	0.315209	neutral_NF54_AND_pB104
PF3D7_1437900	-0.701247	0.205308	0.0402798	0.918737	neutral_NF54_AND_pB104
PF3D7_1467900	-0.700328	0.297532	0.708911	0.0273437	neutral_NF54_AND_pB104
PF3D7_1440900	-0.69932	0.231778	-1.73035	4.94758e-05	neutral_NF54_AND_pB104
PF3D7_0409800	-0.699196	0.116192	-0.78891	0.021497	neutral_NF54_AND_pB104
PF3D7_0606200	-0.698965	0.154705	-0.0556484	0.883019	neutral_NF54_AND_pB104
PF3D7_1223200	-0.698755	0.226668	-0.971912	0.00450208	neutral_NF54_AND_pB104
PF3D7_0613100	-0.698432	0.150114	-0.553064	0.187609	neutral_NF54_AND_pB104
PF3D7_1372000	-0.698232	0.22369	2.29945	2.22569e-07	UP_Pb104_ONLY
PF3D7_1251100	-0.698128	0.31649	-0.782411	0.0189038	neutral_NF54_AND_pB104
PF3D7_0803400	-0.697922	0.126913	-0.214124	0.60151	neutral_NF54_AND_pB104
PF3D7_0725000	-0.697716	0.22317	-1.0642	0.000504946	neutral_NF54_AND_pB104
PF3D7_1011000	-0.696994	0.130632	-0.793673	0.0684159	neutral_NF54_AND_pB104
PF3D7_0419400	-0.69681	0.144103	-1.15615	0.00130725	neutral_NF54_AND_pB104
PF3D7_1221000	-0.696679	0.175748	-0.316378	0.375813	neutral_NF54_AND_pB104
PF3D7_1243500	-0.696505	0.146479	-0.642201	0.0744016	neutral_NF54_AND_pB104
PF3D7_1326400	-0.69518	0.215026	-1.03723	0.00262967	neutral_NF54_AND_pB104
PF3D7_1135900	-0.693969	0.147201	-0.847162	0.00683976	neutral_NF54_AND_pB104
PF3D7_0320500	-0.693667	0.132106	-0.778947	0.0263183	neutral_NF54_AND_pB104
PF3D7_1471000	-0.693549	0.157094	-0.237236	0.600627	neutral_NF54_AND_pB104
PF3D7_0814200	-0.693482	0.364718	0.00790172	0.98753	neutral_NF54_AND_pB104
PF3D7_1440100	-0.692707	0.219405	-0.678191	0.0294564	neutral_NF54_AND_pB104
PF3D7_0802200	-0.692476	0.33178	-1.13444	0.000573387	neutral_NF54_AND_pB104
PF3D7_1029800	-0.692047	0.218309	-0.439386	0.198804	neutral_NF54_AND_pB104
PF3D7_1039000	-0.692009	0.23011	1.67595	6.9422e-07	neutral_NF54_AND_pB104
PF3D7_1428700	-0.691987	0.159399	-1.33959	0.000430182	neutral_NF54_AND_pB104
PF3D7_0916300	-0.691982	0.139872	-1.63292	3.3317e-06	neutral_NF54_AND_pB104
PF3D7_1310800	-0.689265	0.149024	-0.187814	0.602074	neutral_NF54_AND_pB104
PF3D7_0213000	-0.68886	0.29222	-1.37548	0.000223018	neutral_NF54_AND_pB104
PF3D7_1355500	-0.688791	0.145859	-1.29137	2.14507e-05	neutral_NF54_AND_pB104
PF3D7_0931100	-0.68845	0.37858	0.433658	0.24281	neutral_NF54_AND_pB104
PF3D7_1221900	-0.688447	0.156627	1.21861	0.00231583	neutral_NF54_AND_pB104
PF3D7_1110200	-0.688002	0.170061	0.0155368	0.968825	neutral_NF54_AND_pB104
PF3D7_0520900	-0.687667	0.565319	-2.20995	3.77722e-10	Down_Pb104_ONLY
PF3D7_1347100	-0.687322	0.219726	-0.464854	0.242818	neutral_NF54_AND_pB104
PF3D7_0815200	-0.686535	0.183951	-0.27153	0.40201	neutral_NF54_AND_pB104
PF3D7_1356300	-0.685859	0.324239	-0.302559	0.441257	neutral_NF54_AND_pB104
PF3D7_1115600	-0.685775	0.383533	-1.19927	0.000921841	neutral_NF54_AND_pB104
PF3D7_1414800	-0.684501	0.279984	-0.4854	0.217006	neutral_NF54_AND_pB104
PF3D7_1454100	-0.684327	0.39351	-3.45795	4.70952e-09	Down_Pb104_ONLY
PF3D7_1305100	-0.683971	0.165258	-1.67876	3.3317e-06	neutral_NF54_AND_pB104
PF3D7_0208000	-0.683414	0.134034	-0.218089	0.583192	neutral_NF54_AND_pB104
PF3D7_1441800	-0.682715	0.190448	-2.12687	3.77722e-10	Down_Pb104_ONLY
PF3D7_1250000	-0.68136	0.138305	-0.0607924	0.886987	neutral_NF54_AND_pB104
PF3D7_1113700	-0.680815	0.370969	-1.30131	0.000535543	neutral_NF54_AND_pB104
PF3D7_0503800	-0.68042	0.206077	-0.719188	0.0210219	neutral_NF54_AND_pB104
PF3D7_0909800	-0.678796	0.136056	-0.213818	0.644329	neutral_NF54_AND_pB104
PF3D7_1414400	-0.677445	0.201193	-0.254903	0.491593	neutral_NF54_AND_pB104
PF3D7_1237000	-0.676818	0.246506	-1.26653	0.000125777	neutral_NF54_AND_pB104
PF3D7_0727000	-0.676277	0.185252	-0.820294	0.0374996	neutral_NF54_AND_pB104
PF3D7_0818400	-0.674526	0.218077	-1.15362	0.000887168	neutral_NF54_AND_pB104
PF3D7_1239000	-0.674505	0.132283	0.296458	0.384037	neutral_NF54_AND_pB104
PF3D7_0603300	-0.674505	0.354434	-0.350608	0.380742	neutral_NF54_AND_pB104
PF3D7_1436000	-0.673791	0.256436	-0.695747	0.035149	neutral_NF54_AND_pB104
PF3D7_1136600	-0.673764	0.303435	-0.167152	0.663535	neutral_NF54_AND_pB104
PF3D7_0811000	-0.673212	0.137311	-0.63022	0.0768796	neutral_NF54_AND_pB104
PF3D7_1445700	-0.672232	0.141418	-0.70774	0.0195059	neutral_NF54_AND_pB104
PF3D7_1007700	-0.671979	0.34227	-0.21688	0.586657	neutral_NF54_AND_pB104
PF3D7_0525400	-0.67151	0.280245	-2.17244	1.42833e-07	Down_Pb104_ONLY
PF3D7_1135100	-0.671336	0.238809	0.107196	0.785388	neutral_NF54_AND_pB104
PF3D7_1312800	-0.670323	0.38342	-0.341399	0.300697	neutral_NF54_AND_pB104
PF3D7_1474600	-0.669416	0.21098	-0.433739	0.174687	neutral_NF54_AND_pB104
PF3D7_1458300	-0.667676	0.171719	-0.963772	0.00177838	neutral_NF54_AND_pB104
PF3D7_0732900	-0.667097	0.388258	1.54702	0.000884952	neutral_NF54_AND_pB104
PF3D7_1225800	-0.66674	0.275775	-0.91527	0.00162978	neutral_NF54_AND_pB104
PF3D7_1360700	-0.665636	0.141573	-0.497487	0.123614	neutral_NF54_AND_pB104
PF3D7_1233100	-0.665186	0.316576	-1.82732	1.65038e-06	neutral_NF54_AND_pB104
PF3D7_1032600	-0.664516	0.314186	-0.816749	0.221382	neutral_NF54_AND_pB104
PF3D7_1119800	-0.6638	0.206758	-1.44495	5.61928e-05	neutral_NF54_AND_pB104
PF3D7_1422500	-0.66352	0.20541	-0.9149	0.0512267	neutral_NF54_AND_pB104
PF3D7_1209300	-0.663209	0.180312	0.5191	0.172419	neutral_NF54_AND_pB104
PF3D7_0410700	-0.661501	0.203185	0.138288	0.694243	neutral_NF54_AND_pB104
PF3D7_0303400	-0.66147	0.142858	-1.629	4.76301e-08	neutral_NF54_AND_pB104
PF3D7_0913000	-0.661383	0.201939	0.231347	0.509593	neutral_NF54_AND_pB104
PF3D7_0807900	-0.661228	0.285347	-0.343867	0.353627	neutral_NF54_AND_pB104
PF3D7_1205800	-0.660784	0.247043	-0.30156	0.365261	neutral_NF54_AND_pB104
PF3D7_1229800	-0.660663	0.27601	0.305252	0.381473	neutral_NF54_AND_pB104
PF3D7_0523800	-0.660222	0.210197	-0.445889	0.245861	neutral_NF54_AND_pB104
PF3D7_0406800	-0.6596	0.175925	-0.42696	0.275205	neutral_NF54_AND_pB104
PF3D7_1103600	-0.658856	0.240501	-0.0528839	0.921949	neutral_NF54_AND_pB104
PF3D7_0304100	-0.658558	0.206001	-0.243102	0.573105	neutral_NF54_AND_pB104
PF3D7_0522200	-0.657627	0.227591	-1.53646	2.52042e-05	neutral_NF54_AND_pB104
PF3D7_1229100	-0.657011	0.160533	0.000941266	0.997888	neutral_NF54_AND_pB104
PF3D7_1139700	-0.656223	0.199394	-1.73619	5.39439e-06	neutral_NF54_AND_pB104
PF3D7_1402500	-0.656091	0.212423	-1.91219	3.63512e-08	neutral_NF54_AND_pB104
PF3D7_1467800	-0.654391	0.17232	-0.842261	0.0310636	neutral_NF54_AND_pB104
PF3D7_1472200	-0.654071	0.25799	0.136949	0.69785	neutral_NF54_AND_pB104
PF3D7_0217800	-0.653741	0.319414	-0.612283	0.0488899	neutral_NF54_AND_pB104
PF3D7_1306600	-0.652804	0.226179	-0.418796	0.306722	neutral_NF54_AND_pB104
PF3D7_0323700	-0.652235	0.477369	0.536689	0.113015	neutral_NF54_AND_pB104
PF3D7_0410600	-0.650795	0.206001	-0.13778	0.712412	neutral_NF54_AND_pB104
PF3D7_0810300	-0.650634	0.252693	0.758943	0.0229759	neutral_NF54_AND_pB104
PF3D7_1461400	-0.650315	0.253621	0.102712	0.783759	neutral_NF54_AND_pB104
PF3D7_0918800	-0.6495	0.155659	0.361938	0.314179	neutral_NF54_AND_pB104
PF3D7_1355700	-0.6481	0.262463	-0.852194	0.00382166	neutral_NF54_AND_pB104
PF3D7_0501800	-0.647636	0.22266	-0.761961	0.0203179	neutral_NF54_AND_pB104
PF3D7_0926700	-0.64761	0.3286	-1.42184	7.45845e-05	neutral_NF54_AND_pB104
PF3D7_1243100	-0.646133	0.200078	-1.07755	0.00357062	neutral_NF54_AND_pB104
PF3D7_0610100	-0.644021	0.156689	-0.584685	0.108629	neutral_NF54_AND_pB104
PF3D7_0916500	-0.643769	0.17175	-1.48416	6.90453e-05	neutral_NF54_AND_pB104
PF3D7_0322300	-0.643717	0.220496	-1.58256	6.98914e-08	neutral_NF54_AND_pB104
PF3D7_0917000	-0.643114	0.26987	-0.497622	0.151788	neutral_NF54_AND_pB104
PF3D7_0810400	-0.642961	0.217212	0.756814	0.174296	neutral_NF54_AND_pB104
PF3D7_1360800	-0.641986	0.157015	0.070754	0.844161	neutral_NF54_AND_pB104
PF3D7_0803600	-0.641609	0.277975	-0.251313	0.476504	neutral_NF54_AND_pB104
PF3D7_1450100	-0.641006	0.229783	0.0371401	0.925616	neutral_NF54_AND_pB104
PF3D7_1346100	-0.640839	0.306539	-1.16909	0.000117605	neutral_NF54_AND_pB104
PF3D7_1220600	-0.64079	0.261001	-1.6399	0.00572366	neutral_NF54_AND_pB104
PF3D7_1008100	-0.639656	0.22038	0.00460635	0.990514	neutral_NF54_AND_pB104
PF3D7_1327800	-0.639417	0.251454	-0.278057	0.481483	neutral_NF54_AND_pB104
PF3D7_0728000	-0.63936	0.365303	-0.34399	0.344111	neutral_NF54_AND_pB104
PF3D7_1322000	-0.639248	0.255834	-1.77256	2.64055e-09	neutral_NF54_AND_pB104
PF3D7_1014400	-0.638693	0.416028	-1.62604	1.74558e-05	neutral_NF54_AND_pB104
PF3D7_0830900	-0.637791	0.278921	0.27128	0.479106	neutral_NF54_AND_pB104
PF3D7_0918300	-0.637778	0.170843	-0.598727	0.0560892	neutral_NF54_AND_pB104
PF3D7_1440200	-0.637571	0.245552	-0.140122	0.808666	neutral_NF54_AND_pB104
PF3D7_1147700	-0.637571	0.246003	-1.86506	8.4503e-08	neutral_NF54_AND_pB104
PF3D7_0205500	-0.637314	0.180312	-1.00176	0.00630981	neutral_NF54_AND_pB104
PF3D7_1342400	-0.637285	0.208946	0.00746192	0.98753	neutral_NF54_AND_pB104
PF3D7_1421200	-0.63703	0.37639	-0.883124	0.0161951	neutral_NF54_AND_pB104
PF3D7_0204300	-0.636718	0.219458	-1.53034	0.000496315	neutral_NF54_AND_pB104
PF3D7_0729300	-0.636384	0.226505	0.15144	0.740951	neutral_NF54_AND_pB104
PF3D7_0204400	-0.635732	0.48585	-1.61544	0.0635241	neutral_NF54_AND_pB104
PF3D7_1353600	-0.635719	0.228273	-1.23988	0.00031182	neutral_NF54_AND_pB104
PF3D7_0517300	-0.632065	0.376573	0.244812	0.54288	neutral_NF54_AND_pB104
PF3D7_1107000	-0.631376	0.342282	-0.136563	0.77446	neutral_NF54_AND_pB104
PF3D7_0907200	-0.630391	0.345201	-0.493197	0.204884	neutral_NF54_AND_pB104
PF3D7_1345600	-0.630263	0.158693	0.0767779	0.866661	neutral_NF54_AND_pB104
PF3D7_1454600	-0.629686	0.206969	-0.0884791	0.878333	neutral_NF54_AND_pB104
PF3D7_1011900	-0.628496	0.207651	-1.05617	0.000295992	neutral_NF54_AND_pB104
PF3D7_1300500	-0.627462	0.391835	1.09063	0.10161	neutral_NF54_AND_pB104
PF3D7_1449400	-0.627022	0.366236	-0.640218	0.0917825	neutral_NF54_AND_pB104
PF3D7_0724800	-0.626593	0.326441	-0.176886	0.630325	neutral_NF54_AND_pB104
PF3D7_1235000	-0.624565	0.268506	-0.548115	0.18698	neutral_NF54_AND_pB104
PF3D7_1349100	-0.624479	0.207321	-1.90669	3.21952e-08	neutral_NF54_AND_pB104
PF3D7_1440800	-0.624153	0.203127	-0.367524	0.386549	neutral_NF54_AND_pB104
PF3D7_1200900	-0.623644	0.229165	-1.7724	0.000107839	neutral_NF54_AND_pB104
PF3D7_0718700	-0.6232	0.301889	-1.19453	0.0306751	neutral_NF54_AND_pB104
PF3D7_0609100	-0.62308	0.336324	-0.387898	0.289812	neutral_NF54_AND_pB104
PF3D7_1037700	-0.623017	0.272496	-0.639318	0.287212	neutral_NF54_AND_pB104
PF3D7_1215200	-0.622477	0.216239	-1.053	0.0148847	neutral_NF54_AND_pB104
PF3D7_1105800	-0.622435	0.260333	-0.248868	0.464523	neutral_NF54_AND_pB104
PF3D7_1422600	-0.622179	0.226355	-0.910346	0.0440681	neutral_NF54_AND_pB104
PF3D7_1427900	-0.622099	0.324674	-1.34692	0.000109654	neutral_NF54_AND_pB104
PF3D7_0719600	-0.621961	0.46535	-0.657293	0.0789599	neutral_NF54_AND_pB104
PF3D7_0810600	-0.621063	0.176796	-0.44251	0.162107	neutral_NF54_AND_pB104
PF3D7_1033700	-0.620827	0.305586	-0.487248	0.144559	neutral_NF54_AND_pB104
PF3D7_0807700	-0.61945	0.227953	1.28869	6.63987e-05	neutral_NF54_AND_pB104
PF3D7_0823300	-0.619171	0.179698	0.423586	0.185159	neutral_NF54_AND_pB104
PF3D7_0717500	-0.618978	0.235175	0.51208	0.136054	neutral_NF54_AND_pB104
PF3D7_1348500	-0.618643	0.274218	-0.245656	0.526968	neutral_NF54_AND_pB104
PF3D7_1148700	-0.618264	0.227591	0.186422	0.639841	neutral_NF54_AND_pB104
PF3D7_0306300	-0.617219	0.33	-0.466838	0.365154	neutral_NF54_AND_pB104
PF3D7_0631100	-0.616378	0.388258	-0.0731446	0.939333	neutral_NF54_AND_pB104
PF3D7_0627700	-0.615211	0.187993	-0.00201197	0.996487	neutral_NF54_AND_pB104
PF3D7_0321000	-0.612636	0.398505	-0.685788	0.0760916	neutral_NF54_AND_pB104
PF3D7_1416200	-0.612082	0.301317	-0.481937	0.167071	neutral_NF54_AND_pB104
PF3D7_0715000	-0.611333	0.366906	-1.17273	0.000891998	neutral_NF54_AND_pB104
PF3D7_1145400	-0.610866	0.252693	-0.379169	0.318739	neutral_NF54_AND_pB104
PF3D7_1120100	-0.60968	0.53492	-0.932135	0.0125953	neutral_NF54_AND_pB104
PF3D7_1409100	-0.609333	0.517538	-1.1223	0.00113407	neutral_NF54_AND_pB104
PF3D7_1141700	-0.60882	0.282475	-0.959196	0.0125096	neutral_NF54_AND_pB104
PF3D7_1005600	-0.608669	0.246706	-0.677981	0.0568671	neutral_NF54_AND_pB104
PF3D7_0911900	-0.60815	0.246267	0.417679	0.17989	neutral_NF54_AND_pB104
PF3D7_1137200	-0.60777	0.412634	-1.01869	0.0140988	neutral_NF54_AND_pB104
PF3D7_1119700	-0.607114	0.246946	-0.967581	0.0958658	neutral_NF54_AND_pB104
PF3D7_1248200	-0.606408	0.196798	0.200909	0.593201	neutral_NF54_AND_pB104
PF3D7_0819200	-0.606348	0.318906	-0.193353	0.800903	neutral_NF54_AND_pB104
PF3D7_0629900	-0.605522	0.275691	-0.660513	0.0603146	neutral_NF54_AND_pB104
PF3D7_1224500	-0.605272	0.194638	-1.22704	6.29367e-05	neutral_NF54_AND_pB104
PF3D7_1108400	-0.604968	0.356701	-0.591887	0.0626288	neutral_NF54_AND_pB104
PF3D7_1362000	-0.604555	0.206317	0.268831	0.559434	neutral_NF54_AND_pB104
PF3D7_1113300	-0.603844	0.471516	-1.94978	5.83291e-11	neutral_NF54_AND_pB104
PF3D7_1357800	-0.603696	0.492255	-0.262535	0.499431	neutral_NF54_AND_pB104
PF3D7_0910600	-0.60163	0.235626	0.00686048	0.98753	neutral_NF54_AND_pB104
PF3D7_1413500	-0.601487	0.25719	-1.34696	0.000184802	neutral_NF54_AND_pB104
PF3D7_1457500	-0.600257	0.204902	-0.579195	0.0789599	neutral_NF54_AND_pB104
PF3D7_0526900	-0.599638	0.319414	-0.804281	0.0112628	neutral_NF54_AND_pB104
PF3D7_1007900	-0.596327	0.202159	0.0907385	0.817918	neutral_NF54_AND_pB104
PF3D7_0803200	-0.595927	0.330083	-0.462784	0.180315	neutral_NF54_AND_pB104
PF3D7_1320100	-0.595184	0.425081	-0.90954	0.0275937	neutral_NF54_AND_pB104
PF3D7_1149000	-0.594616	0.439782	-0.489264	0.14621	neutral_NF54_AND_pB104
PF3D7_1148000	-0.594026	0.251865	-0.770561	0.0251003	neutral_NF54_AND_pB104
PF3D7_1116500	-0.593786	0.287013	-0.00158387	0.99693	neutral_NF54_AND_pB104
PF3D7_1341500	-0.593751	0.2111	0.335615	0.375083	neutral_NF54_AND_pB104
PF3D7_1316800	-0.592938	0.213697	-0.787314	0.0201884	neutral_NF54_AND_pB104
PF3D7_1441100	-0.592432	0.421517	0.120453	0.785388	neutral_NF54_AND_pB104
PF3D7_1447100	-0.590394	0.275109	-0.263415	0.583149	neutral_NF54_AND_pB104
PF3D7_1477900	-0.590278	0.237395	0.828828	0.0684159	neutral_NF54_AND_pB104
PF3D7_1249500	-0.58923	0.279706	-1.41966	0.000140215	neutral_NF54_AND_pB104
PF3D7_1231100	-0.588897	0.214671	0.0675931	0.863975	neutral_NF54_AND_pB104
PF3D7_1129400	-0.587753	0.213049	-0.340609	0.360722	neutral_NF54_AND_pB104
PF3D7_1302600	-0.587261	0.226668	0.179385	0.670764	neutral_NF54_AND_pB104
PF3D7_0617900	-0.58683	0.507118	0.691336	0.0454564	neutral_NF54_AND_pB104
PF3D7_0207400	-0.586792	0.549866	-1.19824	0.000422862	neutral_NF54_AND_pB104
PF3D7_0529400	-0.586634	0.277707	-0.049535	0.903177	neutral_NF54_AND_pB104
PF3D7_1404900	-0.584998	0.216538	-0.518402	0.140755	neutral_NF54_AND_pB104
PF3D7_1002500	-0.584461	0.376207	-0.964975	0.00226012	neutral_NF54_AND_pB104
PF3D7_0801800	-0.584162	0.205378	0.438482	0.176868	neutral_NF54_AND_pB104
PF3D7_0812800	-0.582404	0.405258	-1.57044	0.044557	neutral_NF54_AND_pB104
PF3D7_1105500	-0.580813	0.268771	-1.44438	2.35553e-05	neutral_NF54_AND_pB104
PF3D7_1214100	-0.579603	0.356041	-2.00491	1.55139e-10	Down_Pb104_ONLY
PF3D7_1349400	-0.579085	0.327136	-1.08089	0.0168796	neutral_NF54_AND_pB104
PF3D7_1417300	-0.578731	0.33964	-0.136524	0.767784	neutral_NF54_AND_pB104
PF3D7_1146200	-0.578245	0.305586	-0.627227	0.273827	neutral_NF54_AND_pB104
PF3D7_0724600	-0.578148	0.231778	-1.29383	8.79551e-05	neutral_NF54_AND_pB104
PF3D7_1476300	-0.576104	0.486922	-0.0240426	0.949249	neutral_NF54_AND_pB104
PF3D7_0703500	-0.575794	0.228681	0.292731	0.388004	neutral_NF54_AND_pB104
PF3D7_0418700	-0.57517	0.237491	0.271195	0.472698	neutral_NF54_AND_pB104
PF3D7_0706500	-0.573988	0.452015	0.776222	0.0170937	neutral_NF54_AND_pB104
PF3D7_0808900	-0.573634	0.405418	1.81697	0.0021126	neutral_NF54_AND_pB104
PF3D7_1356600	-0.571193	0.285865	1.37417	6.28221e-05	neutral_NF54_AND_pB104
PF3D7_0416300	-0.570188	0.225162	0.139913	0.726415	neutral_NF54_AND_pB104
PF3D7_0519600	-0.56857	0.257969	-0.0832639	0.838608	neutral_NF54_AND_pB104
PF3D7_0924000	-0.568502	0.272381	0.643993	0.0426249	neutral_NF54_AND_pB104
PF3D7_1128000	-0.568304	0.277123	0.342254	0.331644	neutral_NF54_AND_pB104
PF3D7_1027400	-0.567986	0.432575	-0.276477	0.488244	neutral_NF54_AND_pB104
PF3D7_1203000	-0.567672	0.272571	-0.21444	0.554973	neutral_NF54_AND_pB104
PF3D7_1109400	-0.566088	0.235175	-0.165532	0.62757	neutral_NF54_AND_pB104
PF3D7_1353500	-0.565591	0.423573	-0.785994	0.0893278	neutral_NF54_AND_pB104
PF3D7_1145000	-0.56542	0.258875	-1.32868	0.00309632	neutral_NF54_AND_pB104
PF3D7_0418300	-0.564606	0.295703	0.800088	0.0348057	neutral_NF54_AND_pB104
PF3D7_0524700	-0.563959	0.342347	0.0177878	0.969447	neutral_NF54_AND_pB104
PF3D7_0908500	-0.563903	0.356041	0.550269	0.0840946	neutral_NF54_AND_pB104
PF3D7_1011500	-0.562533	0.260617	-1.27241	0.000391393	neutral_NF54_AND_pB104
PF3D7_0902900	-0.562123	0.487905	0.918932	0.318271	neutral_NF54_AND_pB104
PF3D7_0831900	-0.561207	0.248461	0.545016	0.154988	neutral_NF54_AND_pB104
PF3D7_1021700	-0.56102	0.491504	0.118396	0.788233	neutral_NF54_AND_pB104
PF3D7_1401800	-0.560979	0.29222	0.125391	0.749263	neutral_NF54_AND_pB104
PF3D7_1121900	-0.559633	0.329339	-1.48806	3.35702e-05	neutral_NF54_AND_pB104
PF3D7_0624000	-0.559111	0.470504	-0.0774033	0.851002	neutral_NF54_AND_pB104
PF3D7_1320700	-0.558683	0.398875	-1.22099	0.000470401	neutral_NF54_AND_pB104
PF3D7_1117400	-0.55817	0.389064	1.07433	0.00137438	neutral_NF54_AND_pB104
PF3D7_0822300	-0.558145	0.326931	-1.26342	0.00685461	neutral_NF54_AND_pB104
PF3D7_1033200	-0.557977	0.448797	0.139377	0.732894	neutral_NF54_AND_pB104
PF3D7_1217400	-0.556385	0.256536	0.0590152	0.87827	neutral_NF54_AND_pB104
PF3D7_1005700	-0.55636	0.329339	-0.0428567	0.943937	neutral_NF54_AND_pB104
PF3D7_1002400	-0.554981	0.377887	-0.203312	0.577062	neutral_NF54_AND_pB104
PF3D7_0832200	-0.554079	0.421036	0.615234	0.114558	neutral_NF54_AND_pB104
PF3D7_1456000	-0.553386	0.309719	-0.387653	0.314379	neutral_NF54_AND_pB104
PF3D7_0917900	-0.553014	0.531822	-0.96669	0.00591192	neutral_NF54_AND_pB104
PF3D7_0530200	-0.551528	0.35182	-1.19164	0.000611151	neutral_NF54_AND_pB104
PF3D7_1320000	-0.551501	0.348081	0.451738	0.218026	neutral_NF54_AND_pB104
PF3D7_1352200	-0.550923	0.24507	-0.136894	0.729148	neutral_NF54_AND_pB104
PF3D7_1445600	-0.54862	0.245936	-0.497535	0.102302	neutral_NF54_AND_pB104
PF3D7_1138400	-0.548556	0.347458	-0.196016	0.630325	neutral_NF54_AND_pB104
PF3D7_1311700	-0.547898	0.285561	0.359412	0.498453	neutral_NF54_AND_pB104
PF3D7_0318200	-0.547148	0.328556	0.0885917	0.826025	neutral_NF54_AND_pB104
PF3D7_1107300	-0.547051	0.426491	-0.628895	0.0303765	neutral_NF54_AND_pB104
PF3D7_0216600	-0.546808	0.268506	0.750779	0.0137179	neutral_NF54_AND_pB104
PF3D7_1333400	-0.54672	0.269271	-1.17333	0.000288589	neutral_NF54_AND_pB104
PF3D7_1320600	-0.546275	0.363584	-0.139178	0.700796	neutral_NF54_AND_pB104
PF3D7_0806300	-0.544511	0.246706	-0.118585	0.786249	neutral_NF54_AND_pB104
PF3D7_1239200	-0.543629	0.263758	0.374701	0.244374	neutral_NF54_AND_pB104
PF3D7_1465000	-0.543426	0.242415	-0.878965	0.0077142	neutral_NF54_AND_pB104
PF3D7_0920600	-0.543259	0.370776	-0.412597	0.287212	neutral_NF54_AND_pB104
PF3D7_0321100	-0.542626	0.415553	0.217216	0.588016	neutral_NF54_AND_pB104
PF3D7_0508300	-0.541793	0.445807	-1.88232	1.30375e-08	neutral_NF54_AND_pB104
PF3D7_1316500	-0.541428	0.292619	0.366216	0.309204	neutral_NF54_AND_pB104
PF3D7_0403900	-0.540657	0.377887	-0.565771	0.143545	neutral_NF54_AND_pB104
PF3D7_1019300	-0.54002	0.311383	-0.19539	0.585945	neutral_NF54_AND_pB104
PF3D7_1208600	-0.538978	0.342509	-0.143577	0.792438	neutral_NF54_AND_pB104
PF3D7_1420400	-0.538849	0.352766	-0.285968	0.42666	neutral_NF54_AND_pB104
PF3D7_1302700	-0.538828	0.346544	0.465421	0.167669	neutral_NF54_AND_pB104
PF3D7_0905900	-0.536697	0.392345	0.0463624	0.920232	neutral_NF54_AND_pB104
PF3D7_1021800	-0.53651	0.454587	-0.289332	0.438222	neutral_NF54_AND_pB104
PF3D7_1123200	-0.536055	0.271914	0.285172	0.457179	neutral_NF54_AND_pB104
PF3D7_0523600	-0.535407	0.334751	-1.64514	1.13038e-05	neutral_NF54_AND_pB104
PF3D7_0609900	-0.534894	0.279828	0.756125	0.0279977	neutral_NF54_AND_pB104
PF3D7_0113900	-0.534718	0.439576	0.198379	0.708653	neutral_NF54_AND_pB104
PF3D7_1321200	-0.533561	0.292619	0.305821	0.51783	neutral_NF54_AND_pB104
PF3D7_1361700	-0.533183	0.251374	-0.391508	0.31438	neutral_NF54_AND_pB104
PF3D7_0621400	-0.531556	0.269514	-0.0220769	0.961686	neutral_NF54_AND_pB104
PF3D7_1142400	-0.530825	0.459597	-0.844246	0.01157	neutral_NF54_AND_pB104
PF3D7_1472700	-0.529703	0.347025	0.0775626	0.864472	neutral_NF54_AND_pB104
PF3D7_0811900	-0.529565	0.342642	-1.00324	0.00284661	neutral_NF54_AND_pB104
PF3D7_1445400	-0.527379	0.340653	1.12112	0.00016542	neutral_NF54_AND_pB104
PF3D7_1304100	-0.526723	0.29222	-0.0726561	0.881122	neutral_NF54_AND_pB104
PF3D7_1242200	-0.525516	0.272381	-0.908519	0.00705692	neutral_NF54_AND_pB104
PF3D7_0306800	-0.524934	0.432387	-0.381908	0.348002	neutral_NF54_AND_pB104
PF3D7_0705500	-0.524902	0.31648	0.304854	0.362442	neutral_NF54_AND_pB104
PF3D7_0831200	-0.52395	0.29691	-0.0820159	0.847938	neutral_NF54_AND_pB104
PF3D7_1028300	-0.5237	0.406853	-1.19662	0.00189577	neutral_NF54_AND_pB104
PF3D7_0928400	-0.523281	0.291067	-0.477764	0.266548	neutral_NF54_AND_pB104
PF3D7_1407500	-0.521265	0.329472	-0.571405	0.197877	neutral_NF54_AND_pB104
PF3D7_1200100	-0.520144	0.32617	1.08108	0.00081271	neutral_NF54_AND_pB104
PF3D7_0723800	-0.520126	0.40113	0.0896816	0.813883	neutral_NF54_AND_pB104
PF3D7_0707500	-0.519749	0.369358	-0.208843	0.772354	neutral_NF54_AND_pB104
PF3D7_0920200	-0.518374	0.36547	-0.762889	0.0556868	neutral_NF54_AND_pB104
PF3D7_0622800	-0.518171	0.296094	0.0356145	0.926113	neutral_NF54_AND_pB104
PF3D7_0405100	-0.517511	0.344545	-0.16835	0.659223	neutral_NF54_AND_pB104
PF3D7_1324700	-0.517498	0.388081	-0.60049	0.108723	neutral_NF54_AND_pB104
PF3D7_1468100	-0.51609	0.423262	0.041152	0.913261	neutral_NF54_AND_pB104
PF3D7_0502400	-0.515418	0.271156	0.175004	0.639267	neutral_NF54_AND_pB104
PF3D7_0905500	-0.51521	0.387734	-1.14241	0.0774267	neutral_NF54_AND_pB104
PF3D7_0219200	-0.514991	0.486972	-0.459344	0.135296	neutral_NF54_AND_pB104
PF3D7_0935500	-0.514126	0.29691	-0.532159	0.110603	neutral_NF54_AND_pB104
PF3D7_1118600	-0.513999	0.318861	-0.0456785	0.903177	neutral_NF54_AND_pB104
PF3D7_0903400	-0.513629	0.278988	-0.0627929	0.885028	neutral_NF54_AND_pB104
PF3D7_1132200	-0.513611	0.408359	0.16749	0.654909	neutral_NF54_AND_pB104
PF3D7_0502900	-0.513546	0.29378	-0.322737	0.542525	neutral_NF54_AND_pB104
PF3D7_1351800	-0.513406	0.415533	-0.54071	0.384486	neutral_NF54_AND_pB104
PF3D7_0833500	-0.513304	0.349163	0.779351	0.0488528	neutral_NF54_AND_pB104
PF3D7_1133700	-0.511608	0.549723	0.544817	0.0781425	neutral_NF54_AND_pB104
PF3D7_1113200	-0.51055	0.424442	-0.722725	0.0780958	neutral_NF54_AND_pB104
PF3D7_1030700	-0.509041	0.385069	-0.90654	0.123637	neutral_NF54_AND_pB104
PF3D7_0313500	-0.509035	0.349884	-0.557901	0.283937	neutral_NF54_AND_pB104
PF3D7_1358700	-0.508518	0.511996	-1.73493	5.64659e-05	neutral_NF54_AND_pB104
PF3D7_1305600	-0.506331	0.330508	-1.67922	2.52042e-05	neutral_NF54_AND_pB104
PF3D7_1207000	-0.505535	0.463689	-1.23782	2.83386e-05	neutral_NF54_AND_pB104
PF3D7_0109200	-0.503714	0.369358	-0.654339	0.147823	neutral_NF54_AND_pB104
PF3D7_0530900	-0.502398	0.450737	-0.398845	0.309414	neutral_NF54_AND_pB104
PF3D7_0802100	-0.502291	0.375711	0.367229	0.318193	neutral_NF54_AND_pB104
PF3D7_1403600	-0.501433	0.318244	-0.308156	0.498453	neutral_NF54_AND_pB104
PF3D7_0419100	-0.501003	0.35182	-0.563421	0.294023	neutral_NF54_AND_pB104
PF3D7_1140600	-0.500544	0.405418	-0.57541	0.25952	neutral_NF54_AND_pB104
PF3D7_0821000	-0.499756	0.473824	-0.631288	0.0463094	neutral_NF54_AND_pB104
PF3D7_1110700	-0.499679	0.388225	-0.468562	0.185846	neutral_NF54_AND_pB104
PF3D7_1329400	-0.499584	0.508282	-0.240651	0.499859	neutral_NF54_AND_pB104
PF3D7_1013100	-0.499488	0.312296	-0.442487	0.197501	neutral_NF54_AND_pB104
PF3D7_0209700	-0.498885	0.324449	0.220909	0.535661	neutral_NF54_AND_pB104
PF3D7_1228000	-0.496809	0.488885	-1.62567	0.000752147	neutral_NF54_AND_pB104
PF3D7_1442100	-0.495973	0.342804	-1.48354	0.0020075	neutral_NF54_AND_pB104
PF3D7_1103400	-0.495705	0.405362	-0.700139	0.0466945	neutral_NF54_AND_pB104
PF3D7_0916800	-0.493186	0.392315	-1.62883	0.000117454	neutral_NF54_AND_pB104
PF3D7_0715700	-0.492796	0.432575	-0.615206	0.292625	neutral_NF54_AND_pB104
PF3D7_1213700	-0.492689	0.349884	-0.129768	0.785469	neutral_NF54_AND_pB104
PF3D7_0816100	-0.492561	0.340225	-0.380506	0.281049	neutral_NF54_AND_pB104
PF3D7_1113400	-0.492504	0.473687	-0.191954	0.605482	neutral_NF54_AND_pB104
PF3D7_1420200	-0.49191	0.326931	0.100917	0.793348	neutral_NF54_AND_pB104
PF3D7_1346500	-0.491717	0.355119	-0.619762	0.145082	neutral_NF54_AND_pB104
PF3D7_1115400	-0.491186	0.378758	-0.23936	0.507833	neutral_NF54_AND_pB104
PF3D7_0322900	-0.490406	0.51299	-0.74269	0.0203863	neutral_NF54_AND_pB104
PF3D7_0412700	-0.490213	0.532239	-0.743279	0.0744777	neutral_NF54_AND_pB104
PF3D7_0203000	-0.488861	0.590998	-0.467653	0.213022	neutral_NF54_AND_pB104
PF3D7_1457000	-0.488711	0.37639	-0.790184	0.0103161	neutral_NF54_AND_pB104
PF3D7_1475300	-0.488447	0.33964	-0.97468	0.00636429	neutral_NF54_AND_pB104
PF3D7_1319300	-0.487922	0.333399	0.247126	0.51096	neutral_NF54_AND_pB104
PF3D7_1431700	-0.487461	0.543063	-0.633156	0.0375841	neutral_NF54_AND_pB104
PF3D7_1227700	-0.486308	0.341557	0.470668	0.144615	neutral_NF54_AND_pB104
PF3D7_1216300	-0.486301	0.370548	-0.884147	0.00933856	neutral_NF54_AND_pB104
PF3D7_0209300	-0.485116	0.45887	-1.62433	4.23417e-05	neutral_NF54_AND_pB104
PF3D7_1457700	-0.485104	0.357688	0.843428	0.0141584	neutral_NF54_AND_pB104
PF3D7_1445500	-0.484238	0.412634	-1.18579	0.00386927	neutral_NF54_AND_pB104
PF3D7_1317100	-0.484007	0.45393	-0.668678	0.0512267	neutral_NF54_AND_pB104
PF3D7_0902800	-0.483887	0.593774	-1.00152	0.00276279	neutral_NF54_AND_pB104
PF3D7_1250700	-0.483774	0.37639	-0.829371	0.082289	neutral_NF54_AND_pB104
PF3D7_0417200	-0.483742	0.353057	-0.858119	0.0261391	neutral_NF54_AND_pB104
PF3D7_1214600	-0.483244	0.364512	-0.403022	0.398091	neutral_NF54_AND_pB104
PF3D7_0603800	-0.482296	0.325737	-0.793578	0.0236616	neutral_NF54_AND_pB104
PF3D7_0607500	-0.48154	0.329386	-0.472739	0.218305	neutral_NF54_AND_pB104
PF3D7_0406500	-0.48144	0.554716	0.690837	0.0181721	neutral_NF54_AND_pB104
PF3D7_1138500	-0.481327	0.366906	0.603804	0.0978571	neutral_NF54_AND_pB104
PF3D7_1314500	-0.480438	0.413726	-0.899232	0.0115956	neutral_NF54_AND_pB104
PF3D7_1138700	-0.478873	0.530375	0.500013	0.260836	neutral_NF54_AND_pB104
PF3D7_1448500	-0.47818	0.535929	-1.12869	0.000125789	neutral_NF54_AND_pB104
PF3D7_1211700	-0.476942	0.513617	-0.569	0.112839	neutral_NF54_AND_pB104
PF3D7_0722400	-0.476687	0.607884	-0.358312	0.381539	neutral_NF54_AND_pB104
PF3D7_1306400	-0.476407	0.375711	-0.527748	0.160493	neutral_NF54_AND_pB104
PF3D7_1357000	-0.476387	0.584029	-0.598439	0.0922635	neutral_NF54_AND_pB104
PF3D7_0800200	-0.476131	0.392345	0.537556	0.187019	neutral_NF54_AND_pB104
PF3D7_1427700	-0.476024	0.532934	-2.03228	0.00259948	Down_Pb104_ONLY
PF3D7_1115300	-0.475898	0.410585	1.41266	0.000100148	neutral_NF54_AND_pB104
PF3D7_1460500	-0.475869	0.520574	-0.692866	0.0410069	neutral_NF54_AND_pB104
PF3D7_1424100	-0.473887	0.494035	-0.4451	0.196098	neutral_NF54_AND_pB104
PF3D7_0527600	-0.473199	0.350751	-0.698899	0.0421207	neutral_NF54_AND_pB104
PF3D7_1472600	-0.471993	0.345811	-0.123076	0.739891	neutral_NF54_AND_pB104
PF3D7_0612800	-0.471369	0.371053	-0.322913	0.528609	neutral_NF54_AND_pB104
PF3D7_0208400	-0.468484	0.449428	-0.387203	0.266073	neutral_NF54_AND_pB104
PF3D7_0819900	-0.468411	0.379178	-1.20285	0.00309632	neutral_NF54_AND_pB104
PF3D7_1000500	-0.468037	0.69254	-0.79285	0.0525732	neutral_NF54_AND_pB104
PF3D7_0902600	-0.467773	0.375534	-0.357425	0.487764	neutral_NF54_AND_pB104
PF3D7_0627900	-0.467335	0.443489	-0.622492	0.0569863	neutral_NF54_AND_pB104
PF3D7_0614100	-0.466888	0.457833	-0.268325	0.601728	neutral_NF54_AND_pB104
PF3D7_0318500	-0.466716	0.480238	0.143857	0.702413	neutral_NF54_AND_pB104
PF3D7_1459000	-0.46668	0.326941	0.237882	0.487377	neutral_NF54_AND_pB104
PF3D7_1465200	-0.466375	0.444111	-0.371582	0.342075	neutral_NF54_AND_pB104
PF3D7_0919100	-0.466088	0.363584	-0.978131	0.000693129	neutral_NF54_AND_pB104
PF3D7_0515000	-0.465971	0.375711	-0.0183984	0.964276	neutral_NF54_AND_pB104
PF3D7_1412800	-0.465501	0.336996	-0.582552	0.0619387	neutral_NF54_AND_pB104
PF3D7_0414600	-0.465098	0.337647	-0.492748	0.201111	neutral_NF54_AND_pB104
PF3D7_1118700	-0.464688	0.609508	0.45858	0.201932	neutral_NF54_AND_pB104
PF3D7_1428100	-0.464611	0.432832	-0.502156	0.266107	neutral_NF54_AND_pB104
PF3D7_1460100	-0.464045	0.484725	1.04119	0.0700761	neutral_NF54_AND_pB104
PF3D7_1303000	-0.464043	0.381062	-1.21465	0.00262967	neutral_NF54_AND_pB104
PF3D7_1411300	-0.462705	0.38861	-0.641568	0.056368	neutral_NF54_AND_pB104
PF3D7_1461200	-0.462404	0.366711	-0.176987	0.684129	neutral_NF54_AND_pB104
PF3D7_1309400	-0.461522	0.456283	-0.387786	0.318271	neutral_NF54_AND_pB104
PF3D7_0819600	-0.461453	0.427167	-0.36484	0.324953	neutral_NF54_AND_pB104
PF3D7_0621800	-0.461189	0.509741	-0.0123489	0.973604	neutral_NF54_AND_pB104
PF3D7_1019800	-0.460163	0.533383	-0.670689	0.115216	neutral_NF54_AND_pB104
PF3D7_1121200	-0.459942	0.561032	-0.906388	0.280965	neutral_NF54_AND_pB104
PF3D7_0908000	-0.457929	0.443656	-1.01348	0.00083082	neutral_NF54_AND_pB104
PF3D7_1119600	-0.457343	0.49234	0.135709	0.733482	neutral_NF54_AND_pB104
PF3D7_0717700	-0.457005	0.48585	-0.771189	0.0112702	neutral_NF54_AND_pB104
PF3D7_0829000	-0.456983	0.427404	0.221529	0.546694	neutral_NF54_AND_pB104
PF3D7_0908400	-0.456484	0.569306	-1.53681	5.61928e-05	neutral_NF54_AND_pB104
PF3D7_1318400	-0.455784	0.531822	-0.797134	0.0308654	neutral_NF54_AND_pB104
PF3D7_0927700	-0.455748	0.375711	-0.469987	0.17554	neutral_NF54_AND_pB104
PF3D7_0908600	-0.455569	0.373826	0.169236	0.712577	neutral_NF54_AND_pB104
PF3D7_1227500	-0.454897	0.571766	-0.745967	0.0154818	neutral_NF54_AND_pB104
PF3D7_0507700	-0.454429	0.368894	-0.677004	0.0636976	neutral_NF54_AND_pB104
PF3D7_1117700	-0.453737	0.441915	0.340629	0.377103	neutral_NF54_AND_pB104
PF3D7_0618300	-0.453357	0.666393	-0.766295	0.0423061	neutral_NF54_AND_pB104
PF3D7_1343300	-0.452025	0.521203	-0.445513	0.275734	neutral_NF54_AND_pB104
PF3D7_0725200	-0.450645	0.364512	-0.741716	0.0358892	neutral_NF54_AND_pB104
PF3D7_0832000	-0.449586	0.749356	1.27762	0.0348588	neutral_NF54_AND_pB104
PF3D7_1308100	-0.44941	0.384633	-0.792585	0.084583	neutral_NF54_AND_pB104
PF3D7_1456900	-0.44921	0.500053	-0.649499	0.137724	neutral_NF54_AND_pB104
PF3D7_0816000	-0.449019	0.389293	0.0712261	0.857905	neutral_NF54_AND_pB104
PF3D7_1013800	-0.446944	0.733542	-0.125913	0.731095	neutral_NF54_AND_pB104
PF3D7_0403100	-0.4466	0.376223	-0.488416	0.219432	neutral_NF54_AND_pB104
PF3D7_1147300	-0.44519	0.553491	-0.13165	0.760943	neutral_NF54_AND_pB104
PF3D7_1325400	-0.444751	0.572946	-1.38017	4.32319e-06	neutral_NF54_AND_pB104
PF3D7_1129000	-0.444239	0.52432	-0.55823	0.113491	neutral_NF54_AND_pB104
PF3D7_0608500	-0.443685	0.548614	-1.39101	4.30141e-06	neutral_NF54_AND_pB104
PF3D7_1030800	-0.443577	0.387065	-0.42908	0.276074	neutral_NF54_AND_pB104
PF3D7_1464000	-0.442913	0.392083	0.269679	0.497201	neutral_NF54_AND_pB104
PF3D7_0111500	-0.442892	0.551649	-0.53506	0.114023	neutral_NF54_AND_pB104
PF3D7_0208100	-0.442431	0.506874	-0.748436	0.0198063	neutral_NF54_AND_pB104
PF3D7_0605100	-0.44167	0.531822	-0.0343847	0.929103	neutral_NF54_AND_pB104
PF3D7_1030100	-0.441466	0.405362	0.155171	0.697158	neutral_NF54_AND_pB104
PF3D7_0707800	-0.441121	0.377711	-0.592408	0.0857426	neutral_NF54_AND_pB104
PF3D7_1469800	-0.441113	0.392563	-1.59294	1.95537e-07	neutral_NF54_AND_pB104
PF3D7_1319400	-0.440308	0.514414	-0.194367	0.604532	neutral_NF54_AND_pB104
PF3D7_1227800	-0.43954	0.416028	1.28942	1.33163e-05	neutral_NF54_AND_pB104
PF3D7_1431300	-0.439078	0.383994	-0.113131	0.759937	neutral_NF54_AND_pB104
PF3D7_1419300	-0.43858	0.568715	-1.35352	8.95267e-05	neutral_NF54_AND_pB104
PF3D7_0934900	-0.438222	0.424096	-0.917556	0.0387055	neutral_NF54_AND_pB104
PF3D7_0932300	-0.436869	0.515463	-0.452105	0.160617	neutral_NF54_AND_pB104
PF3D7_0505500	-0.436739	0.379415	-0.477744	0.151957	neutral_NF54_AND_pB104
PF3D7_1034800	-0.43582	0.454816	-0.827139	0.0202204	neutral_NF54_AND_pB104
PF3D7_0301700	-0.435644	0.581391	1.0457	0.00348945	neutral_NF54_AND_pB104
PF3D7_0909500	-0.435548	0.615172	0.337518	0.44026	neutral_NF54_AND_pB104
PF3D7_1345500	-0.435542	0.516511	-0.613482	0.195945	neutral_NF54_AND_pB104
PF3D7_0935400	-0.435356	0.407696	-0.609455	0.0910473	neutral_NF54_AND_pB104
PF3D7_1026800	-0.434903	0.64205	0.030577	0.943932	neutral_NF54_AND_pB104
PF3D7_0714500	-0.434057	0.442234	-0.514974	0.180846	neutral_NF54_AND_pB104
PF3D7_0904400	-0.433903	0.458973	-2.35829	8.63961e-09	Down_Pb104_ONLY
PF3D7_0525200	-0.433883	0.508593	-0.201216	0.571847	neutral_NF54_AND_pB104
PF3D7_0807200	-0.433837	0.432832	0.546099	0.125799	neutral_NF54_AND_pB104
PF3D7_1325000	-0.433711	0.51773	-0.269546	0.552296	neutral_NF54_AND_pB104
PF3D7_1117900	-0.432914	0.481755	-0.199851	0.602012	neutral_NF54_AND_pB104
PF3D7_0815800	-0.432547	0.513262	-0.166088	0.655646	neutral_NF54_AND_pB104
PF3D7_0727300	-0.432259	0.49085	-0.724525	0.121837	neutral_NF54_AND_pB104
PF3D7_0419900	-0.432205	0.650474	-0.613238	0.0448639	neutral_NF54_AND_pB104
PF3D7_0926900	-0.431103	0.493647	-0.837924	0.0189104	neutral_NF54_AND_pB104
PF3D7_1340600	-0.431013	0.432575	0.371917	0.281192	neutral_NF54_AND_pB104
PF3D7_0927000	-0.430965	0.404675	-1.61238	1.41195e-06	neutral_NF54_AND_pB104
PF3D7_1342100	-0.430761	0.379178	0.194895	0.624908	neutral_NF54_AND_pB104
PF3D7_1108100	-0.43051	0.48585	0.66875	0.0669952	neutral_NF54_AND_pB104
PF3D7_1001300	-0.430026	0.827034	-3.41196	1.36475e-05	Down_Pb104_ONLY
PF3D7_0424000	-0.429586	0.488495	0.664272	0.16315	neutral_NF54_AND_pB104
PF3D7_1471300	-0.428129	0.40628	-0.606043	0.132592	neutral_NF54_AND_pB104
PF3D7_1343400	-0.427947	0.449014	-0.333726	0.381487	neutral_NF54_AND_pB104
PF3D7_1122800	-0.427078	0.481936	0.845719	0.0104188	neutral_NF54_AND_pB104
PF3D7_1406700	-0.427078	0.384266	-0.77112	0.0427354	neutral_NF54_AND_pB104
PF3D7_1437800	-0.426985	0.479371	-0.0637385	0.893853	neutral_NF54_AND_pB104
PF3D7_0614500	-0.426942	0.553524	-0.495748	0.119786	neutral_NF54_AND_pB104
PF3D7_1418900	-0.426223	0.510271	0.390263	0.272769	neutral_NF54_AND_pB104
PF3D7_1321400	-0.426032	0.487122	-0.751992	0.066817	neutral_NF54_AND_pB104
PF3D7_1349600	-0.425928	0.397939	-1.19647	0.000578604	neutral_NF54_AND_pB104
PF3D7_0322100	-0.424607	0.414757	-0.866569	0.0122452	neutral_NF54_AND_pB104
PF3D7_0314400	-0.42429	0.583196	0.144201	0.759729	neutral_NF54_AND_pB104
PF3D7_0520500	-0.424096	0.523349	-0.6543	0.106017	neutral_NF54_AND_pB104
PF3D7_1419800	-0.423881	0.569936	-0.359607	0.330235	neutral_NF54_AND_pB104
PF3D7_1038000	-0.423537	0.525971	-0.637526	0.0852673	neutral_NF54_AND_pB104
PF3D7_1141800	-0.42326	0.477874	-1.02258	0.00738727	neutral_NF54_AND_pB104
PF3D7_0617000	-0.423203	0.51802	0.712719	0.102917	neutral_NF54_AND_pB104
PF3D7_0215500	-0.422987	0.388839	0.528453	0.137198	neutral_NF54_AND_pB104
PF3D7_1333300	-0.422151	0.504673	-0.695252	0.0517602	neutral_NF54_AND_pB104
PF3D7_0410000	-0.421401	0.47509	1.23129	4.68496e-05	neutral_NF54_AND_pB104
PF3D7_1115900	-0.420404	0.451923	-0.558162	0.0998502	neutral_NF54_AND_pB104
PF3D7_1304200	-0.420261	0.480371	1.11114	0.0052084	neutral_NF54_AND_pB104
PF3D7_1451100	-0.418334	0.60739	0.103252	0.800868	neutral_NF54_AND_pB104
PF3D7_1200500	-0.418034	0.582346	1.1935	0.00636429	neutral_NF54_AND_pB104
PF3D7_0416200	-0.416905	0.419715	0.390855	0.443557	neutral_NF54_AND_pB104
PF3D7_1325500	-0.416898	0.479618	-0.557309	0.299606	neutral_NF54_AND_pB104
PF3D7_0314900	-0.416556	0.492079	-1.12372	0.000786764	neutral_NF54_AND_pB104
PF3D7_1128200	-0.416193	0.416492	0.0534668	0.916965	neutral_NF54_AND_pB104
PF3D7_1442900	-0.416104	0.514044	0.466523	0.138577	neutral_NF54_AND_pB104
PF3D7_1457900	-0.414637	0.516743	-1.33974	3.74781e-05	neutral_NF54_AND_pB104
PF3D7_0525600	-0.413849	0.519934	-0.553896	0.112839	neutral_NF54_AND_pB104
PF3D7_0207500	-0.412335	0.717934	-0.774693	0.0307455	neutral_NF54_AND_pB104
PF3D7_0730500	-0.411865	0.626901	-0.945625	0.00385746	neutral_NF54_AND_pB104
PF3D7_0422900	-0.411834	0.4701	0.288443	0.534424	neutral_NF54_AND_pB104
PF3D7_0223500	-0.411458	0.478209	0.832735	0.0847408	neutral_NF54_AND_pB104
PF3D7_1011400	-0.410867	0.473687	-1.0352	0.00237927	neutral_NF54_AND_pB104
PF3D7_0506700	-0.410388	0.524945	-0.396737	0.315835	neutral_NF54_AND_pB104
PF3D7_0701100	-0.409788	0.645365	0.906488	0.0527133	neutral_NF54_AND_pB104
PF3D7_0407000	-0.40906	0.495025	-1.03281	0.0733094	neutral_NF54_AND_pB104
PF3D7_1034500	-0.408864	0.560027	-0.86618	0.010153	neutral_NF54_AND_pB104
PF3D7_1111800	-0.408366	0.435579	-1.46586	0.000378147	neutral_NF54_AND_pB104
PF3D7_1328800	-0.408072	0.456283	0.545253	0.0883215	neutral_NF54_AND_pB104
PF3D7_0201900	-0.406662	0.58073	1.65809	3.14958e-07	neutral_NF54_AND_pB104
PF3D7_1134300	-0.406343	0.643583	-0.764674	0.0330319	neutral_NF54_AND_pB104
PF3D7_1468200	-0.406181	0.429752	-0.119421	0.79349	neutral_NF54_AND_pB104
PF3D7_0422000	-0.405996	0.449428	0.319646	0.363348	neutral_NF54_AND_pB104
PF3D7_0105800	-0.405876	0.415553	-0.341831	0.306884	neutral_NF54_AND_pB104
PF3D7_1009400	-0.40527	0.533454	0.631465	0.105494	neutral_NF54_AND_pB104
PF3D7_1315400	-0.404883	0.424299	-0.117696	0.733818	neutral_NF54_AND_pB104
PF3D7_1348100	-0.403925	0.43611	-0.816019	0.020841	neutral_NF54_AND_pB104
PF3D7_1012700	-0.402694	0.593122	-0.121361	0.808666	neutral_NF54_AND_pB104
PF3D7_0317900	-0.402206	0.503667	-0.968638	0.0306751	neutral_NF54_AND_pB104
PF3D7_0624600	-0.401894	0.535929	0.596895	0.0531486	neutral_NF54_AND_pB104
PF3D7_0705700	-0.400774	0.591751	-0.708702	0.0159525	neutral_NF54_AND_pB104
PF3D7_0923800	-0.400648	0.699361	-0.817842	0.0322854	neutral_NF54_AND_pB104
PF3D7_0903200	-0.399711	0.569936	-1.34617	8.02148e-06	neutral_NF54_AND_pB104
PF3D7_1356900	-0.398143	0.612355	-0.620027	0.0831898	neutral_NF54_AND_pB104
PF3D7_0211700	-0.397827	0.560027	-0.503909	0.160405	neutral_NF54_AND_pB104
PF3D7_1332900	-0.397768	0.486922	-0.164396	0.655561	neutral_NF54_AND_pB104
PF3D7_0519400	-0.396849	0.560027	-0.417224	0.250393	neutral_NF54_AND_pB104
PF3D7_0720600	-0.39676	0.602164	-0.23336	0.568982	neutral_NF54_AND_pB104
PF3D7_0716100	-0.396569	0.629502	0.55103	0.115359	neutral_NF54_AND_pB104
PF3D7_1012100	-0.396513	0.565985	-0.472617	0.163307	neutral_NF54_AND_pB104
PF3D7_1438900	-0.396319	0.676195	-0.301184	0.447893	neutral_NF54_AND_pB104
PF3D7_0502100	-0.396247	0.522551	-1.06737	0.0221629	neutral_NF54_AND_pB104
PF3D7_0818000	-0.395433	0.562155	0.0481457	0.921949	neutral_NF54_AND_pB104
PF3D7_0205900	-0.395142	0.524945	-0.186761	0.609069	neutral_NF54_AND_pB104
PF3D7_0528600	-0.394863	0.488776	-0.908679	0.103952	neutral_NF54_AND_pB104
PF3D7_0526700	-0.393846	0.48585	-0.440603	0.325246	neutral_NF54_AND_pB104
PF3D7_1128100	-0.392326	0.424625	-0.469483	0.204197	neutral_NF54_AND_pB104
PF3D7_0613400	-0.391979	0.596321	-0.062888	0.877817	neutral_NF54_AND_pB104
PF3D7_0314500	-0.391407	0.494898	-1.43733	0.0027424	neutral_NF54_AND_pB104
PF3D7_0510500	-0.391145	0.578946	-0.571622	0.090489	neutral_NF54_AND_pB104
PF3D7_0807800	-0.390629	0.43594	-0.535352	0.122224	neutral_NF54_AND_pB104
PF3D7_1138200	-0.389666	0.575598	-0.434583	0.312213	neutral_NF54_AND_pB104
PF3D7_1471900	-0.389443	0.673361	-0.714041	0.126498	neutral_NF54_AND_pB104
PF3D7_0911600	-0.388842	0.48585	-0.97245	0.0123354	neutral_NF54_AND_pB104
PF3D7_1349300	-0.388546	0.531322	0.183405	0.64832	neutral_NF54_AND_pB104
PF3D7_1203500	-0.388184	0.43503	0.00878203	0.98273	neutral_NF54_AND_pB104
PF3D7_1364200	-0.387971	0.4824	0.228398	0.543698	neutral_NF54_AND_pB104
PF3D7_0113600	-0.387228	0.615401	-0.242401	0.604532	neutral_NF54_AND_pB104
PF3D7_1349700	-0.387148	0.598525	-1.10898	0.000585653	neutral_NF54_AND_pB104
PF3D7_1412100	-0.387123	0.4754	-0.917618	0.0127787	neutral_NF54_AND_pB104
PF3D7_0717600	-0.386998	0.553524	-1.27267	8.81034e-05	neutral_NF54_AND_pB104
PF3D7_1449800	-0.386831	0.493652	-0.454435	0.304096	neutral_NF54_AND_pB104
PF3D7_0903900	-0.386196	0.556979	-0.537055	0.101516	neutral_NF54_AND_pB104
PF3D7_0924400	-0.385744	0.590251	0.76313	0.00919994	neutral_NF54_AND_pB104
PF3D7_1419600	-0.384234	0.573417	-0.0201862	0.967376	neutral_NF54_AND_pB104
PF3D7_0714600	-0.383296	0.684588	0.45828	0.246165	neutral_NF54_AND_pB104
PF3D7_1223000	-0.38221	0.505307	-1.13688	0.0095362	neutral_NF54_AND_pB104
PF3D7_1452400	-0.381776	0.4824	-0.25975	0.494431	neutral_NF54_AND_pB104
PF3D7_1107100	-0.381093	0.447039	-0.280449	0.42712	neutral_NF54_AND_pB104
PF3D7_1460600	-0.380669	0.559652	-0.466182	0.371719	neutral_NF54_AND_pB104
PF3D7_1406800	-0.380334	0.53989	-0.310793	0.376557	neutral_NF54_AND_pB104
PF3D7_1312900	-0.37878	0.580069	0.346113	0.300697	neutral_NF54_AND_pB104
PF3D7_0419700	-0.378769	0.50779	-0.843847	0.0324878	neutral_NF54_AND_pB104
PF3D7_0822800	-0.377883	0.460541	0.11199	0.79349	neutral_NF54_AND_pB104
PF3D7_0711000	-0.377172	0.504673	-0.152248	0.709186	neutral_NF54_AND_pB104
PF3D7_1223800	-0.376221	0.499956	0.382944	0.421815	neutral_NF54_AND_pB104
PF3D7_1327200	-0.376167	0.626343	-0.816634	0.220885	neutral_NF54_AND_pB104
PF3D7_1402200	-0.375418	0.530375	-0.268691	0.433158	neutral_NF54_AND_pB104
PF3D7_1334800	-0.375352	0.77747	-1.85511	5.42191e-06	neutral_NF54_AND_pB104
PF3D7_1416100	-0.374878	0.476714	-0.542385	0.152224	neutral_NF54_AND_pB104
PF3D7_1239100	-0.373034	0.487905	-0.131833	0.754423	neutral_NF54_AND_pB104
PF3D7_1419000	-0.372352	0.65257	-1.35289	1.957e-05	neutral_NF54_AND_pB104
PF3D7_0621100	-0.372238	0.50789	-0.383159	0.278543	neutral_NF54_AND_pB104
PF3D7_0600200	-0.372098	0.524723	1.0318	0.0637249	neutral_NF54_AND_pB104
PF3D7_0111000	-0.371715	0.488495	-0.195954	0.621321	neutral_NF54_AND_pB104
PF3D7_1232600	-0.371609	0.470964	-1.67723	4.94758e-05	neutral_NF54_AND_pB104
PF3D7_0423100	-0.371442	0.473711	-0.58802	0.0730411	neutral_NF54_AND_pB104
PF3D7_0806500	-0.370128	0.463176	0.918291	0.00639674	neutral_NF54_AND_pB104
PF3D7_1322500	-0.370118	0.479203	-1.07835	0.00140624	neutral_NF54_AND_pB104
PF3D7_0917600	-0.369813	0.531322	0.586331	0.0914609	neutral_NF54_AND_pB104
PF3D7_0511500	-0.369292	0.607884	-0.547612	0.0817146	neutral_NF54_AND_pB104
PF3D7_0307800	-0.369258	0.464703	-0.685124	0.0334309	neutral_NF54_AND_pB104
PF3D7_0902700	-0.368346	0.609508	0.0946326	0.827813	neutral_NF54_AND_pB104
PF3D7_1449600	-0.368105	0.496224	-0.684117	0.122259	neutral_NF54_AND_pB104
PF3D7_0629800	-0.366841	0.561824	-0.275624	0.508767	neutral_NF54_AND_pB104
PF3D7_1137100	-0.366687	0.510667	-0.461227	0.250813	neutral_NF54_AND_pB104
PF3D7_1354500	-0.365605	0.640102	-0.1753	0.652692	neutral_NF54_AND_pB104
PF3D7_0627400	-0.365092	0.535929	-0.603105	0.215396	neutral_NF54_AND_pB104
PF3D7_1231800	-0.363537	0.524486	0.0766388	0.860758	neutral_NF54_AND_pB104
PF3D7_1461900	-0.363331	0.605904	-0.180328	0.670094	neutral_NF54_AND_pB104
PF3D7_1122400	-0.362723	0.520253	-0.227192	0.543856	neutral_NF54_AND_pB104
PF3D7_0912900	-0.362436	0.47639	-1.02975	0.000585653	neutral_NF54_AND_pB104
PF3D7_1365200	-0.362116	0.565961	-2.07059	4.71721e-06	Down_Pb104_ONLY
PF3D7_0307400	-0.362098	0.511202	-1.22885	8.50347e-05	neutral_NF54_AND_pB104
PF3D7_1476200	-0.361701	0.69817	1.39616	0.00358793	neutral_NF54_AND_pB104
PF3D7_0707700	-0.361697	0.47383	0.609931	0.0509095	neutral_NF54_AND_pB104
PF3D7_0530000	-0.361438	0.498991	-0.90936	0.00640299	neutral_NF54_AND_pB104
PF3D7_0208200	-0.361224	0.493686	0.112575	0.782975	neutral_NF54_AND_pB104
PF3D7_0922100	-0.360619	0.655153	0.0193527	0.958811	neutral_NF54_AND_pB104
PF3D7_1470900	-0.3601	0.556367	-0.925547	0.00603551	neutral_NF54_AND_pB104
PF3D7_1105100	-0.359989	0.582065	1.6644	0.000204888	neutral_NF54_AND_pB104
PF3D7_1143300	-0.359865	0.488495	-0.192958	0.578488	neutral_NF54_AND_pB104
PF3D7_1451300	-0.359667	0.474264	-0.706052	0.0998711	neutral_NF54_AND_pB104
PF3D7_0721200	-0.359148	0.515061	-0.590093	0.0836656	neutral_NF54_AND_pB104
PF3D7_0204700	-0.358346	0.643259	0.60627	0.0776531	neutral_NF54_AND_pB104
PF3D7_1337500	-0.358306	0.683007	-1.08152	0.000757316	neutral_NF54_AND_pB104
PF3D7_1351100	-0.358293	0.644459	-1.729	5.87237e-07	neutral_NF54_AND_pB104
PF3D7_1033900	-0.357696	0.589779	0.0726354	0.852788	neutral_NF54_AND_pB104
PF3D7_0930500	-0.357538	0.488495	0.36862	0.350032	neutral_NF54_AND_pB104
PF3D7_0716300	-0.357198	0.684793	-1.71032	1.43612e-09	neutral_NF54_AND_pB104
PF3D7_0922500	-0.356966	0.629643	-0.385787	0.247779	neutral_NF54_AND_pB104
PF3D7_0619000	-0.356681	0.580246	-0.77076	0.0295845	neutral_NF54_AND_pB104
PF3D7_1417600	-0.356093	0.654735	-0.0837973	0.819879	neutral_NF54_AND_pB104
PF3D7_1438000	-0.355365	0.488508	-0.0178835	0.960871	neutral_NF54_AND_pB104
PF3D7_1123000	-0.355186	0.689764	-0.0838067	0.823549	neutral_NF54_AND_pB104
PF3D7_0115600	-0.354912	0.689764	1.45944	0.00354283	neutral_NF54_AND_pB104
PF3D7_0314000	-0.354406	0.555042	-0.513587	0.149569	neutral_NF54_AND_pB104
PF3D7_1421900	-0.354191	0.644858	-1.5982	4.76717e-08	neutral_NF54_AND_pB104
PF3D7_1011700	-0.354107	0.532239	-0.324315	0.427597	neutral_NF54_AND_pB104
PF3D7_1366400	-0.352721	0.553133	-0.652174	0.0406015	neutral_NF54_AND_pB104
PF3D7_0425900	-0.352631	0.721832	1.63834	0.00438323	neutral_NF54_AND_pB104
PF3D7_1108200	-0.352241	0.721832	-1.41822	0.00591192	neutral_NF54_AND_pB104
PF3D7_0422800	-0.3521	0.554716	-1.22455	0.00132345	neutral_NF54_AND_pB104
PF3D7_0520200	-0.351902	0.493876	-0.98136	0.00724304	neutral_NF54_AND_pB104
PF3D7_1201900	-0.351563	0.550775	-0.824796	0.0148022	neutral_NF54_AND_pB104
PF3D7_1417500	-0.35143	0.534493	0.862	0.0114739	neutral_NF54_AND_pB104
PF3D7_1002700	-0.351105	0.553012	-0.851348	0.0225722	neutral_NF54_AND_pB104
PF3D7_0209800	-0.350512	0.671868	-0.380967	0.270391	neutral_NF54_AND_pB104
PF3D7_0400200	-0.35036	0.503888	0.853694	0.0141481	neutral_NF54_AND_pB104
PF3D7_0526300	-0.350258	0.499503	-0.316731	0.380107	neutral_NF54_AND_pB104
PF3D7_1144600	-0.34881	0.516743	-1.42371	3.92954e-05	neutral_NF54_AND_pB104
PF3D7_1214700	-0.348668	0.637999	-1.2728	0.0348695	neutral_NF54_AND_pB104
PF3D7_0921800	-0.348629	0.515777	-0.438645	0.286092	neutral_NF54_AND_pB104
PF3D7_1243000	-0.347884	0.565961	-1.84926	1.30345e-06	neutral_NF54_AND_pB104
PF3D7_0900200	-0.347743	0.750376	0.981394	0.0166022	neutral_NF54_AND_pB104
PF3D7_0509400	-0.347564	0.542015	1.3845	2.89699e-06	neutral_NF54_AND_pB104
PF3D7_0104500	-0.347471	0.584296	-1.02344	0.0105472	neutral_NF54_AND_pB104
PF3D7_0305200	-0.347431	0.674434	-0.46503	0.236358	neutral_NF54_AND_pB104
PF3D7_1332200	-0.347073	0.547961	0.593339	0.105103	neutral_NF54_AND_pB104
PF3D7_0308800	-0.346984	0.573508	0.365618	0.366742	neutral_NF54_AND_pB104
PF3D7_1315300	-0.346781	0.64411	-1.58163	0.000179847	neutral_NF54_AND_pB104
PF3D7_1344900	-0.345995	0.649645	0.479111	0.175975	neutral_NF54_AND_pB104
PF3D7_0924500	-0.344567	0.520741	-0.539327	0.0958493	neutral_NF54_AND_pB104
PF3D7_0320800	-0.34371	0.531458	0.578052	0.100851	neutral_NF54_AND_pB104
PF3D7_1017900	-0.342975	0.551336	-1.10282	0.000279954	neutral_NF54_AND_pB104
PF3D7_0313700	-0.341994	0.582346	-1.53879	1.83764e-05	neutral_NF54_AND_pB104
PF3D7_1241800	-0.341414	0.537679	0.863452	0.00585502	neutral_NF54_AND_pB104
PF3D7_0915700	-0.34042	0.560027	-0.818911	0.0774874	neutral_NF54_AND_pB104
PF3D7_1118100	-0.340287	0.527893	0.0526626	0.905729	neutral_NF54_AND_pB104
PF3D7_1028800	-0.339468	0.582042	-0.0926831	0.860327	neutral_NF54_AND_pB104
PF3D7_0632700	-0.338916	0.731488	2.38376	3.60198e-07	UP_Pb104_ONLY
PF3D7_1000200	-0.338322	0.731061	1.75259	0.00078601	neutral_NF54_AND_pB104
PF3D7_1439900	-0.337806	0.691691	-1.00174	0.000728859	neutral_NF54_AND_pB104
PF3D7_0320300	-0.337409	0.637319	-0.396454	0.246911	neutral_NF54_AND_pB104
PF3D7_1309100	-0.337003	0.505301	-0.214013	0.513905	neutral_NF54_AND_pB104
PF3D7_1244000	-0.336923	0.588479	-0.560646	0.0871425	neutral_NF54_AND_pB104
PF3D7_1351600	-0.336669	0.603917	0.061413	0.864472	neutral_NF54_AND_pB104
PF3D7_1247400	-0.335562	0.591751	-1.01392	0.00119372	neutral_NF54_AND_pB104
PF3D7_1232700	-0.334935	0.544953	-1.30349	2.83238e-05	neutral_NF54_AND_pB104
PF3D7_1243900	-0.334699	0.769289	-0.418573	0.232462	neutral_NF54_AND_pB104
PF3D7_0306700	-0.334084	0.552323	-0.94694	0.063192	neutral_NF54_AND_pB104
PF3D7_0814700	-0.332515	0.691691	-1.10707	0.0344262	neutral_NF54_AND_pB104
PF3D7_0321900	-0.33216	0.553491	-0.345838	0.345195	neutral_NF54_AND_pB104
PF3D7_0511800	-0.332092	0.637319	-0.831628	0.0136562	neutral_NF54_AND_pB104
PF3D7_1018000	-0.331459	0.579505	-0.268733	0.556745	neutral_NF54_AND_pB104
PF3D7_1455900	-0.331194	0.688216	-1.37198	0.00172214	neutral_NF54_AND_pB104
PF3D7_1341600	-0.330747	0.574613	-1.10097	0.00910745	neutral_NF54_AND_pB104
PF3D7_1440700	-0.330294	0.553139	-1.50795	5.03793e-05	neutral_NF54_AND_pB104
PF3D7_1119500	-0.330258	0.599523	-1.16354	0.00274931	neutral_NF54_AND_pB104
PF3D7_0710800	-0.32991	0.548865	-2.10223	1.03325e-07	Down_Pb104_ONLY
PF3D7_0408300	-0.32969	0.565319	0.222294	0.547692	neutral_NF54_AND_pB104
PF3D7_0823900	-0.329004	0.636081	-0.235092	0.521786	neutral_NF54_AND_pB104
PF3D7_1221200	-0.327166	0.575276	-0.223432	0.672005	neutral_NF54_AND_pB104
PF3D7_1467400	-0.326681	0.621098	-1.48882	5.66599e-05	neutral_NF54_AND_pB104
PF3D7_0517700	-0.326073	0.51802	0.343987	0.350067	neutral_NF54_AND_pB104
PF3D7_0801500	-0.325575	0.546291	0.0559573	0.886987	neutral_NF54_AND_pB104
PF3D7_0300200	-0.325297	0.792982	1.23442	0.00183117	neutral_NF54_AND_pB104
PF3D7_0213700	-0.324796	0.553524	0.0412711	0.952236	neutral_NF54_AND_pB104
PF3D7_1410600	-0.32478	0.726319	-0.109036	0.786249	neutral_NF54_AND_pB104
PF3D7_0925300	-0.324403	0.582346	-1.41863	1.23682e-05	neutral_NF54_AND_pB104
PF3D7_1455400	-0.323064	0.626101	-1.35237	0.00205249	neutral_NF54_AND_pB104
PF3D7_1315600	-0.323054	0.553012	-0.649124	0.0532227	neutral_NF54_AND_pB104
PF3D7_1128400	-0.322491	0.5303	-0.295842	0.522114	neutral_NF54_AND_pB104
PF3D7_1307600	-0.32075	0.549879	0.236688	0.528443	neutral_NF54_AND_pB104
PF3D7_0607000	-0.32035	0.751461	0.883827	0.00245768	neutral_NF54_AND_pB104
PF3D7_0821600	-0.320012	0.553491	-0.759851	0.0422559	neutral_NF54_AND_pB104
PF3D7_0802800	-0.319573	0.581283	-0.158828	0.691227	neutral_NF54_AND_pB104
PF3D7_1311900	-0.319211	0.674979	0.133952	0.742141	neutral_NF54_AND_pB104
PF3D7_0209200	-0.318643	0.562155	-0.588799	0.0992289	neutral_NF54_AND_pB104
PF3D7_0937800	-0.317678	0.568031	0.531425	0.161268	neutral_NF54_AND_pB104
PF3D7_0512700	-0.317249	0.578819	-1.45531	8.79551e-05	neutral_NF54_AND_pB104
PF3D7_0505800	-0.316288	0.721671	-0.39996	0.301594	neutral_NF54_AND_pB104
PF3D7_0710900	-0.315677	0.609511	-1.74515	1.14471e-05	neutral_NF54_AND_pB104
PF3D7_0212300	-0.31498	0.721531	-0.298192	0.436664	neutral_NF54_AND_pB104
PF3D7_1104200	-0.314892	0.657918	0.796177	0.0131981	neutral_NF54_AND_pB104
PF3D7_1445900	-0.314744	0.640102	0.210598	0.57259	neutral_NF54_AND_pB104
PF3D7_1466300	-0.31454	0.562265	0.241799	0.555722	neutral_NF54_AND_pB104
PF3D7_0704800	-0.314528	0.645365	0.556603	0.198723	neutral_NF54_AND_pB104
PF3D7_1245300	-0.313343	0.599115	-0.365581	0.497007	neutral_NF54_AND_pB104
PF3D7_1362500	-0.313315	0.675848	-0.579646	0.297848	neutral_NF54_AND_pB104
PF3D7_1410200	-0.313289	0.549792	0.833607	0.0114929	neutral_NF54_AND_pB104
PF3D7_0516700	-0.312992	0.543948	0.875371	0.00295441	neutral_NF54_AND_pB104
PF3D7_1219000	-0.312988	0.693402	0.722733	0.0350445	neutral_NF54_AND_pB104
PF3D7_1437200	-0.312872	0.624373	-0.0615383	0.88521	neutral_NF54_AND_pB104
PF3D7_0928600	-0.312551	0.665353	-0.489785	0.497889	neutral_NF54_AND_pB104
PF3D7_0908800	-0.312002	0.634895	-0.413751	0.260502	neutral_NF54_AND_pB104
PF3D7_1003400	-0.311587	0.590251	-0.0433599	0.913261	neutral_NF54_AND_pB104
PF3D7_1134700	-0.310537	0.54707	1.45554	2.27684e-07	neutral_NF54_AND_pB104
PF3D7_0718400	-0.310178	0.765329	1.61202	2.55372e-06	neutral_NF54_AND_pB104
PF3D7_0934500	-0.308897	0.595308	0.0211076	0.957032	neutral_NF54_AND_pB104
PF3D7_0622000	-0.308889	0.573457	-0.030781	0.959238	neutral_NF54_AND_pB104
PF3D7_0208700	-0.308052	0.556529	-0.853165	0.0179998	neutral_NF54_AND_pB104
PF3D7_0306100	-0.306388	0.561824	-0.483277	0.179873	neutral_NF54_AND_pB104
PF3D7_1242900	-0.306273	0.587972	-1.24757	0.000797342	neutral_NF54_AND_pB104
PF3D7_0507600	-0.306187	0.599577	0.448657	0.244667	neutral_NF54_AND_pB104
PF3D7_1471400	-0.305193	0.584417	-0.0767881	0.859247	neutral_NF54_AND_pB104
PF3D7_0625300	-0.305039	0.598979	-0.98687	0.00549372	neutral_NF54_AND_pB104
PF3D7_0814300	-0.304411	0.606778	0.516987	0.148218	neutral_NF54_AND_pB104
PF3D7_0808300	-0.303918	0.584029	0.612768	0.0581186	neutral_NF54_AND_pB104
PF3D7_0619500	-0.303822	0.690104	-0.175672	0.720776	neutral_NF54_AND_pB104
PF3D7_1307700	-0.303703	0.694438	0.455539	0.1825	neutral_NF54_AND_pB104
PF3D7_1329300	-0.303664	0.586281	-0.0412844	0.926134	neutral_NF54_AND_pB104
PF3D7_0106500	-0.30335	0.679626	-1.07988	0.00718712	neutral_NF54_AND_pB104
PF3D7_1204100	-0.302838	0.759742	0.88657	0.0481587	neutral_NF54_AND_pB104
PF3D7_0711700	-0.30246	0.65612	1.94033	0.000324703	neutral_NF54_AND_pB104
PF3D7_0104800	-0.302032	0.587907	0.177798	0.68556	neutral_NF54_AND_pB104
PF3D7_0518300	-0.30188	0.653481	-0.724404	0.0189708	neutral_NF54_AND_pB104
PF3D7_0509800	-0.301625	0.664591	0.645269	0.0489765	neutral_NF54_AND_pB104
PF3D7_0813300	-0.300314	0.560027	0.910963	0.00576712	neutral_NF54_AND_pB104
PF3D7_1458700	-0.300274	0.653963	0.0836167	0.859657	neutral_NF54_AND_pB104
PF3D7_1227200	-0.300252	0.586547	0.164952	0.683167	neutral_NF54_AND_pB104
PF3D7_0715600	-0.299507	0.690104	-0.508929	0.170109	neutral_NF54_AND_pB104
PF3D7_0715800	-0.297882	0.610451	-1.53363	8.83666e-05	neutral_NF54_AND_pB104
PF3D7_1105900	-0.297439	0.626343	-1.19316	0.0444898	neutral_NF54_AND_pB104
PF3D7_0927300	-0.297141	0.586734	0.101682	0.795428	neutral_NF54_AND_pB104
PF3D7_1368200	-0.296791	0.667013	0.457095	0.225179	neutral_NF54_AND_pB104
PF3D7_1467200	-0.296378	0.653044	-0.510347	0.344345	neutral_NF54_AND_pB104
PF3D7_1307100	-0.296193	0.575276	1.09618	0.0026451	neutral_NF54_AND_pB104
PF3D7_0932500	-0.295655	0.684588	-0.615432	0.122789	neutral_NF54_AND_pB104
PF3D7_1474500	-0.295586	0.600983	0.00486315	0.991315	neutral_NF54_AND_pB104
PF3D7_1207200	-0.295041	0.642	-0.226124	0.702382	neutral_NF54_AND_pB104
PF3D7_1323500	-0.295039	0.646249	-0.656657	0.0451167	neutral_NF54_AND_pB104
PF3D7_0610400	-0.294936	0.73134	1.67043	9.734e-07	neutral_NF54_AND_pB104
PF3D7_0806800	-0.294377	0.614154	0.615627	0.047554	neutral_NF54_AND_pB104
PF3D7_0502800	-0.293035	0.715149	-1.92141	0.0222731	neutral_NF54_AND_pB104
PF3D7_1447300	-0.290881	0.676195	-0.645401	0.26287	neutral_NF54_AND_pB104
PF3D7_1126000	-0.290685	0.634363	0.228947	0.532621	neutral_NF54_AND_pB104
PF3D7_0914700	-0.29022	0.621543	0.389056	0.284126	neutral_NF54_AND_pB104
PF3D7_1250300	-0.290117	0.574331	0.233964	0.497473	neutral_NF54_AND_pB104
PF3D7_1362300	-0.290005	0.604309	0.501622	0.259927	neutral_NF54_AND_pB104
PF3D7_0721900	-0.289369	0.634363	-0.706027	0.0349478	neutral_NF54_AND_pB104
PF3D7_0829100	-0.288963	0.581041	-0.0318775	0.939333	neutral_NF54_AND_pB104
PF3D7_0216900	-0.288548	0.631434	-1.06476	0.0462278	neutral_NF54_AND_pB104
PF3D7_1366900	-0.287763	0.588053	0.300049	0.384692	neutral_NF54_AND_pB104
PF3D7_1218200	-0.287615	0.621543	0.237445	0.550928	neutral_NF54_AND_pB104
PF3D7_0316300	-0.287348	0.667992	-0.751149	0.0166112	neutral_NF54_AND_pB104
PF3D7_0923000	-0.287233	0.597846	-0.23658	0.566791	neutral_NF54_AND_pB104
PF3D7_1331700	-0.28661	0.637319	0.614767	0.10259	neutral_NF54_AND_pB104
PF3D7_0904900	-0.286087	0.599115	-0.575021	0.0685603	neutral_NF54_AND_pB104
PF3D7_1315900	-0.282987	0.637149	-0.0739333	0.840353	neutral_NF54_AND_pB104
PF3D7_1454400	-0.282834	0.701647	0.20132	0.58673	neutral_NF54_AND_pB104
PF3D7_0932000	-0.282582	0.660389	0.746707	0.0410069	neutral_NF54_AND_pB104
PF3D7_1202200	-0.28189	0.594602	-0.40235	0.319879	neutral_NF54_AND_pB104
PF3D7_0602500	-0.281487	0.766796	-0.510237	0.280741	neutral_NF54_AND_pB104
PF3D7_0201500	-0.281314	0.660389	0.995055	0.00176695	neutral_NF54_AND_pB104
PF3D7_0627100	-0.281205	0.667338	0.511555	0.110087	neutral_NF54_AND_pB104
PF3D7_0830300	-0.280852	0.693658	-1.00052	0.185287	neutral_NF54_AND_pB104
PF3D7_1150400	-0.280189	0.685451	3.1602	2.75827e-10	UP_Pb104_ONLY
PF3D7_1223400	-0.280113	0.607884	1.08954	0.000239159	neutral_NF54_AND_pB104
PF3D7_0813900	-0.279915	0.711181	-0.290359	0.42712	neutral_NF54_AND_pB104
PF3D7_1238300	-0.279841	0.765377	0.475263	0.18698	neutral_NF54_AND_pB104
PF3D7_1208300	-0.279816	0.65612	-0.349789	0.335142	neutral_NF54_AND_pB104
PF3D7_1144700	-0.279768	0.626901	-1.11282	0.000826891	neutral_NF54_AND_pB104
PF3D7_1217100	-0.279304	0.61945	0.989862	0.0290529	neutral_NF54_AND_pB104
PF3D7_1307000	-0.278812	0.605986	0.621765	0.158968	neutral_NF54_AND_pB104
PF3D7_0207900	-0.277288	0.827034	0.623601	0.107301	neutral_NF54_AND_pB104
PF3D7_0627800	-0.277047	0.64411	0.64756	0.0515247	neutral_NF54_AND_pB104
PF3D7_0715300	-0.275302	0.63468	-0.957378	0.00385746	neutral_NF54_AND_pB104
PF3D7_1210600	-0.275211	0.678459	0.197147	0.583149	neutral_NF54_AND_pB104
PF3D7_1253100	-0.274764	0.637999	-0.755524	0.228583	neutral_NF54_AND_pB104
PF3D7_1406600	-0.274705	0.607846	-0.90916	0.0136576	neutral_NF54_AND_pB104
PF3D7_0706400	-0.274702	0.708055	-0.496022	0.126647	neutral_NF54_AND_pB104
PF3D7_0302200	-0.274098	0.642403	-1.92416	8.5002e-10	neutral_NF54_AND_pB104
PF3D7_0812400	-0.273525	0.672364	0.104297	0.808666	neutral_NF54_AND_pB104
PF3D7_1429800	-0.273282	0.600983	0.195132	0.575753	neutral_NF54_AND_pB104
PF3D7_0316700	-0.272129	0.736679	-1.06121	0.00177838	neutral_NF54_AND_pB104
PF3D7_0914200	-0.270038	0.64411	0.279499	0.415553	neutral_NF54_AND_pB104
PF3D7_0724900	-0.269903	0.7517	0.110126	0.829905	neutral_NF54_AND_pB104
PF3D7_1441900	-0.269246	0.692878	-1.09903	0.0404514	neutral_NF54_AND_pB104
PF3D7_1373500	-0.268293	0.655747	0.933685	0.0146749	neutral_NF54_AND_pB104
PF3D7_0405400	-0.267311	0.662353	0.910829	0.00833105	neutral_NF54_AND_pB104
PF3D7_1443400	-0.266328	0.634982	-0.719064	0.0260204	neutral_NF54_AND_pB104
PF3D7_1466700	-0.26606	0.634363	-0.632723	0.122321	neutral_NF54_AND_pB104
PF3D7_0103200	-0.265487	0.689773	-0.97742	0.00128908	neutral_NF54_AND_pB104
PF3D7_0519100	-0.265152	0.693402	-0.248121	0.561211	neutral_NF54_AND_pB104
PF3D7_1205500	-0.264986	0.670979	0.153967	0.652692	neutral_NF54_AND_pB104
PF3D7_0321500	-0.264696	0.645608	-1.36168	6.35442e-06	neutral_NF54_AND_pB104
PF3D7_1351900	-0.263588	0.628178	-1.39793	1.30555e-05	neutral_NF54_AND_pB104
PF3D7_1420000	-0.262008	0.70252	0.137983	0.72911	neutral_NF54_AND_pB104
PF3D7_0805100	-0.261996	0.675848	0.520502	0.291897	neutral_NF54_AND_pB104
PF3D7_0916100	-0.261907	0.658118	-0.441254	0.306501	neutral_NF54_AND_pB104
PF3D7_1434800	-0.261788	0.701647	-0.0635991	0.883254	neutral_NF54_AND_pB104
PF3D7_1229500	-0.261146	0.70411	0.34742	0.343817	neutral_NF54_AND_pB104
PF3D7_1318900	-0.261091	0.699261	0.113558	0.861551	neutral_NF54_AND_pB104
PF3D7_1349200	-0.260579	0.638795	0.346853	0.336262	neutral_NF54_AND_pB104
PF3D7_0311400	-0.260277	0.810644	0.581707	0.128545	neutral_NF54_AND_pB104
PF3D7_1405700	-0.260191	0.65257	0.710478	0.0553802	neutral_NF54_AND_pB104
PF3D7_0820200	-0.259152	0.634363	-0.780414	0.018061	neutral_NF54_AND_pB104
PF3D7_1367600	-0.258986	0.65257	0.110224	0.792006	neutral_NF54_AND_pB104
PF3D7_0816400	-0.258218	0.637999	-1.12128	0.00100762	neutral_NF54_AND_pB104
PF3D7_1019500	-0.257599	0.650317	-0.598085	0.0811812	neutral_NF54_AND_pB104
PF3D7_1328100	-0.256822	0.757169	-0.386445	0.327013	neutral_NF54_AND_pB104
PF3D7_0601500	-0.256054	0.784451	0.294387	0.736171	neutral_NF54_AND_pB104
PF3D7_1136300	-0.254472	0.671868	-0.654314	0.0355464	neutral_NF54_AND_pB104
PF3D7_1430900	-0.253997	0.674731	0.200031	0.611396	neutral_NF54_AND_pB104
PF3D7_1214000	-0.253395	0.749294	-1.62461	4.06794e-05	neutral_NF54_AND_pB104
PF3D7_1119300	-0.253151	0.721832	-0.297465	0.498636	neutral_NF54_AND_pB104
PF3D7_1410900	-0.253049	0.731187	-0.0332004	0.931648	neutral_NF54_AND_pB104
PF3D7_1335900	-0.25299	0.68992	1.69926	0.000101289	neutral_NF54_AND_pB104
PF3D7_0918400	-0.25272	0.650919	-0.113525	0.817876	neutral_NF54_AND_pB104
PF3D7_0907000	-0.251552	0.739013	-1.61125	0.00397316	neutral_NF54_AND_pB104
PF3D7_1205000	-0.250679	0.716879	-0.127336	0.78698	neutral_NF54_AND_pB104
PF3D7_0918200	-0.249297	0.662625	-0.045197	0.906986	neutral_NF54_AND_pB104
PF3D7_1130000	-0.249251	0.695227	-0.103661	0.804411	neutral_NF54_AND_pB104
PF3D7_1219700	-0.248446	0.669265	0.881796	0.031979	neutral_NF54_AND_pB104
PF3D7_1465900	-0.247483	0.721671	-0.109097	0.773666	neutral_NF54_AND_pB104
PF3D7_1364300	-0.246435	0.649645	0.820005	0.0137073	neutral_NF54_AND_pB104
PF3D7_1430100	-0.246269	0.699619	0.735373	0.0207286	neutral_NF54_AND_pB104
PF3D7_0903300	-0.245716	0.707342	-1.00945	0.000988155	neutral_NF54_AND_pB104
PF3D7_1126100	-0.24487	0.679837	-0.484033	0.310953	neutral_NF54_AND_pB104
PF3D7_0919500	-0.244194	0.691859	-1.35297	0.00833105	neutral_NF54_AND_pB104
PF3D7_0215100	-0.243884	0.65612	-0.213	0.586268	neutral_NF54_AND_pB104
PF3D7_1035000	-0.243408	0.729841	-0.260948	0.554996	neutral_NF54_AND_pB104
PF3D7_1249100	-0.243344	0.696072	-0.0165143	0.96867	neutral_NF54_AND_pB104
PF3D7_1024500	-0.24279	0.702701	-1.76022	4.11187e-06	neutral_NF54_AND_pB104
PF3D7_0819100	-0.241697	0.691691	-0.857032	0.0767596	neutral_NF54_AND_pB104
PF3D7_1406900	-0.241485	0.667756	-0.763724	0.0447835	neutral_NF54_AND_pB104
PF3D7_1443900	-0.241116	0.664303	-0.052437	0.901105	neutral_NF54_AND_pB104
PF3D7_0721600	-0.240887	0.776747	-0.0477868	0.90495	neutral_NF54_AND_pB104
PF3D7_1127100	-0.23986	0.789662	-0.974936	0.00296791	neutral_NF54_AND_pB104
PF3D7_0904800	-0.23957	0.689277	-1.11401	0.000156603	neutral_NF54_AND_pB104
PF3D7_1142500	-0.238691	0.748215	-0.704807	0.032158	neutral_NF54_AND_pB104
PF3D7_0522800	-0.237898	0.675436	-0.380413	0.357536	neutral_NF54_AND_pB104
PF3D7_0211600	-0.236942	0.742083	-0.907197	0.0434169	neutral_NF54_AND_pB104
PF3D7_1233700	-0.236419	0.681236	-0.508809	0.289686	neutral_NF54_AND_pB104
PF3D7_0408600	-0.236158	0.678987	0.807394	0.0358892	neutral_NF54_AND_pB104
PF3D7_1449500	-0.235364	0.670189	-0.39822	0.270391	neutral_NF54_AND_pB104
PF3D7_0921600	-0.235036	0.769477	-0.247783	0.573965	neutral_NF54_AND_pB104
PF3D7_1430600	-0.234479	0.713802	-0.994676	0.015233	neutral_NF54_AND_pB104
PF3D7_1464500	-0.234108	0.714235	-0.443369	0.217006	neutral_NF54_AND_pB104
PF3D7_0213300	-0.23327	0.707342	-0.213665	0.751183	neutral_NF54_AND_pB104
PF3D7_1458000	-0.233188	0.667336	1.03558	0.00041776	neutral_NF54_AND_pB104
PF3D7_1305900	-0.231134	0.715149	-0.086277	0.831941	neutral_NF54_AND_pB104
PF3D7_0110800	-0.231016	0.70848	0.627315	0.0404122	neutral_NF54_AND_pB104
PF3D7_0102400	-0.230722	0.717831	-0.843693	0.0911392	neutral_NF54_AND_pB104
PF3D7_1025600	-0.230265	0.704026	-0.873998	0.0417309	neutral_NF54_AND_pB104
PF3D7_1224800	-0.229627	0.691859	-0.971094	0.0197968	neutral_NF54_AND_pB104
PF3D7_1239600	-0.229464	0.721531	-0.164278	0.725051	neutral_NF54_AND_pB104
PF3D7_1448300	-0.228178	0.722828	-0.160212	0.687098	neutral_NF54_AND_pB104
PF3D7_0921900	-0.227894	0.776564	-0.019322	0.967376	neutral_NF54_AND_pB104
PF3D7_1461600	-0.227376	0.685451	1.13056	0.000375006	neutral_NF54_AND_pB104
PF3D7_0915000	-0.226963	0.718327	-0.630622	0.0635241	neutral_NF54_AND_pB104
PF3D7_0506500	-0.226877	0.849244	-0.411375	0.277165	neutral_NF54_AND_pB104
PF3D7_1003300	-0.226666	0.691691	0.121052	0.772354	neutral_NF54_AND_pB104
PF3D7_0606700	-0.226232	0.676195	0.139052	0.70163	neutral_NF54_AND_pB104
PF3D7_1326200	-0.226084	0.746053	-1.23117	0.00302958	neutral_NF54_AND_pB104
PF3D7_0208900	-0.22598	0.732215	0.633809	0.250805	neutral_NF54_AND_pB104
PF3D7_0507100	-0.225736	0.765329	-0.0556319	0.89567	neutral_NF54_AND_pB104
PF3D7_0821500	-0.224769	0.754953	-0.851574	0.10161	neutral_NF54_AND_pB104
PF3D7_0805500	-0.223813	0.699013	-0.579108	0.175755	neutral_NF54_AND_pB104
PF3D7_0519300	-0.22348	0.714061	-0.368353	0.366742	neutral_NF54_AND_pB104
PF3D7_1041200	-0.223276	0.874932	1.79546	0.0103161	neutral_NF54_AND_pB104
PF3D7_1037600	-0.222613	0.685451	-0.504974	0.165774	neutral_NF54_AND_pB104
PF3D7_1105000	-0.222532	0.728898	1.40454	5.2885e-05	neutral_NF54_AND_pB104
PF3D7_0111900	-0.222063	0.702701	-0.579708	0.132453	neutral_NF54_AND_pB104
PF3D7_1342800	-0.221941	0.760271	0.424089	0.231479	neutral_NF54_AND_pB104
PF3D7_0800400	-0.221814	0.848403	0.81691	0.0407739	neutral_NF54_AND_pB104
PF3D7_0806200	-0.221373	0.694204	-1.17358	0.000399755	neutral_NF54_AND_pB104
PF3D7_1145100	-0.220854	0.765329	0.462905	0.206	neutral_NF54_AND_pB104
PF3D7_0609800	-0.220541	0.729841	0.0982918	0.825632	neutral_NF54_AND_pB104
PF3D7_1336900	-0.220141	0.730388	-0.20147	0.609712	neutral_NF54_AND_pB104
PF3D7_1024800	-0.219592	0.732178	0.88284	0.00628917	neutral_NF54_AND_pB104
PF3D7_0907800	-0.219567	0.70005	-0.631011	0.0606236	neutral_NF54_AND_pB104
PF3D7_1320200	-0.219276	0.715149	-0.964517	0.0233039	neutral_NF54_AND_pB104
PF3D7_0527300	-0.218797	0.785674	-0.0116047	0.977606	neutral_NF54_AND_pB104
PF3D7_0716500	-0.217515	0.744831	-1.04562	0.00388215	neutral_NF54_AND_pB104
PF3D7_0312800	-0.217427	0.794721	-0.647412	0.0304118	neutral_NF54_AND_pB104
PF3D7_1004300	-0.217164	0.721783	1.00733	0.00129711	neutral_NF54_AND_pB104
PF3D7_1101100	-0.216996	0.828943	1.98418	0.000629998	neutral_NF54_AND_pB104
PF3D7_0800500	-0.21696	0.888482	0.452642	0.509372	neutral_NF54_AND_pB104
PF3D7_1110900	-0.21648	0.707579	0.109262	0.78076	neutral_NF54_AND_pB104
PF3D7_0420000	-0.216378	0.827034	0.214387	0.554996	neutral_NF54_AND_pB104
PF3D7_1330300	-0.215995	0.749356	-0.841496	0.0124551	neutral_NF54_AND_pB104
PF3D7_0305300	-0.215865	0.70411	0.121549	0.79203	neutral_NF54_AND_pB104
PF3D7_1206200	-0.215693	0.701647	0.369976	0.300199	neutral_NF54_AND_pB104
PF3D7_0625600	-0.215532	0.756607	0.830706	0.125343	neutral_NF54_AND_pB104
PF3D7_1007400	-0.214502	0.707925	-0.711914	0.0474703	neutral_NF54_AND_pB104
PF3D7_1446700	-0.213826	0.70005	-0.503885	0.201932	neutral_NF54_AND_pB104
PF3D7_0912500	-0.213711	0.693062	0.149075	0.730598	neutral_NF54_AND_pB104
PF3D7_1237200	-0.213465	0.752413	1.40528	7.88957e-06	neutral_NF54_AND_pB104
PF3D7_1219600	-0.213283	0.723401	0.418278	0.203853	neutral_NF54_AND_pB104
PF3D7_0111300	-0.211184	0.819458	-1.33583	8.78731e-05	neutral_NF54_AND_pB104
PF3D7_0525000	-0.210325	0.760271	1.58321	3.41491e-07	neutral_NF54_AND_pB104
PF3D7_1472100	-0.209178	0.739334	-0.784064	0.0207426	neutral_NF54_AND_pB104
PF3D7_1102600	-0.208073	0.729196	0.103103	0.874894	neutral_NF54_AND_pB104
PF3D7_1034000	-0.207457	0.726319	-0.459195	0.219432	neutral_NF54_AND_pB104
PF3D7_1405800	-0.207305	0.819034	0.93887	0.00124517	neutral_NF54_AND_pB104
PF3D7_1453900	-0.205745	0.727812	0.890979	0.00874269	neutral_NF54_AND_pB104
PF3D7_1023000	-0.205601	0.731814	-1.2151	0.0171804	neutral_NF54_AND_pB104
PF3D7_0719300	-0.20425	0.760367	0.15146	0.681921	neutral_NF54_AND_pB104
PF3D7_0302000	-0.203921	0.750126	0.392439	0.281011	neutral_NF54_AND_pB104
PF3D7_1209700	-0.203301	0.72772	-1.28833	0.000489822	neutral_NF54_AND_pB104
PF3D7_1312600	-0.202701	0.714061	-0.11691	0.794759	neutral_NF54_AND_pB104
PF3D7_1216600	-0.202165	0.798168	0.246233	0.636483	neutral_NF54_AND_pB104
PF3D7_0617100	-0.201852	0.749294	0.57575	0.0952808	neutral_NF54_AND_pB104
PF3D7_1437400	-0.201347	0.847449	-0.806223	0.0304118	neutral_NF54_AND_pB104
PF3D7_1345700	-0.200381	0.827928	-0.196422	0.616833	neutral_NF54_AND_pB104
PF3D7_1229600	-0.199914	0.811939	0.251482	0.468763	neutral_NF54_AND_pB104
PF3D7_1107900	-0.199861	0.818264	0.88479	0.0120092	neutral_NF54_AND_pB104
PF3D7_0410400	-0.198795	0.730388	-0.35703	0.374848	neutral_NF54_AND_pB104
PF3D7_1223900	-0.198699	0.760271	-0.470811	0.365587	neutral_NF54_AND_pB104
PF3D7_1314900	-0.19825	0.744465	-0.323353	0.356414	neutral_NF54_AND_pB104
PF3D7_1367700	-0.198146	0.71799	0.757851	0.0127249	neutral_NF54_AND_pB104
PF3D7_0521800	-0.197704	0.742251	-0.170937	0.73949	neutral_NF54_AND_pB104
PF3D7_1138000	-0.19763	0.811939	-0.522992	0.23923	neutral_NF54_AND_pB104
PF3D7_0202700	-0.197615	0.746561	-0.452095	0.276023	neutral_NF54_AND_pB104
PF3D7_1335000	-0.197569	0.903974	0.557407	0.34746	neutral_NF54_AND_pB104
[truncated: 3,043 more rows]

## Sheet: Tab3_BTZ_categories
GO enrichment - BTZ categories
Gene	NF54_BTZ_log2FoldChange	NF54_BTZ_padj	pB104_BTZ_log2FoldChange	pB104_BTZ_padj	category
PF3D7_0100100	2.7596	3.49065e-40	-0.947639	0.0375791	up_NF54_ONLY
PF3D7_0100200	0.0638952	0.887787	-1.03086	0.0670284	neutral_NF54_AND_pB104
PF3D7_0100400	-0.889332	0.000983042	-1.57747	9.30742e-05	neutral_NF54_AND_pB104
PF3D7_0100600	-3.59519	5.95308e-15	-2.53611	3.17378e-08	down_NF54_AND_pB104
PF3D7_0101300	0.193213	0.713351	0.540748	0.585972	neutral_NF54_AND_pB104
PF3D7_0102200	-3.21547	4.41371e-47	-2.157	1.45663e-10	down_NF54_AND_pB104
PF3D7_0102300	-0.131273	0.691573	1.53062	0.00549078	neutral_NF54_AND_pB104
PF3D7_0102400	-1.11585	0.00115774	1.05733	0.102405	neutral_NF54_AND_pB104
PF3D7_0102500	-2.43073	3.68949e-27	-2.95181	1.01454e-16	down_NF54_AND_pB104
PF3D7_0102600	-1.34451	2.40551e-07	-1.76514	6.09346e-06	neutral_NF54_AND_pB104
PF3D7_0102700	-2.29833	1.01291e-25	-1.36913	0.000911468	down_NF54_ONLY
PF3D7_0102800	0.652277	0.0858443	0.236795	0.700922	neutral_NF54_AND_pB104
PF3D7_0102900	0.474505	0.0226177	0.7846	0.046905	neutral_NF54_AND_pB104
PF3D7_0103000	0.222282	0.481948	0.789905	0.0897909	neutral_NF54_AND_pB104
PF3D7_0103100	-1.13975	0.000268983	0.862773	0.0601662	neutral_NF54_AND_pB104
PF3D7_0103200	0.640897	0.00208013	0.798936	0.0426138	neutral_NF54_AND_pB104
PF3D7_0103300	-1.55673	7.03104e-12	-1.11807	0.00527982	neutral_NF54_AND_pB104
PF3D7_0103400	0.956963	1.34995e-06	-1.14452	0.00231254	neutral_NF54_AND_pB104
PF3D7_0103500	-2.32104	1.00195e-08	-0.820981	0.0888808	down_NF54_ONLY
PF3D7_0103600	0.00270371	0.994338	0.298354	0.592537	neutral_NF54_AND_pB104
PF3D7_0103700	0.00970293	0.982333	0.651067	0.267457	neutral_NF54_AND_pB104
PF3D7_0103800	0.616198	0.0138136	-1.05611	0.0391948	neutral_NF54_AND_pB104
PF3D7_0103900	-0.165875	0.555801	1.5639	0.000315961	neutral_NF54_AND_pB104
PF3D7_0104000	1.06524	0.000887091	-0.804832	0.175851	neutral_NF54_AND_pB104
PF3D7_0104100	-3.60575	2.5803e-30	0.443091	0.360317	down_NF54_ONLY
PF3D7_0104200	-0.673328	0.00313231	-2.01962	1.82528e-08	down_pB104_ONLY
PF3D7_0104300	-2.1341	1.78007e-28	-2.10818	7.92394e-09	down_NF54_AND_pB104
PF3D7_0104400	-1.13818	1.24318e-07	-0.773512	0.0550935	neutral_NF54_AND_pB104
PF3D7_0104500	0.192333	0.463057	0.956405	0.0224074	neutral_NF54_AND_pB104
PF3D7_0104600	-1.03083	0.106191	0.539028	0.56661	neutral_NF54_AND_pB104
PF3D7_0104700	-1.33846	0.00102469	-1.83257	0.000132724	neutral_NF54_AND_pB104
PF3D7_0104800	-1.23978	5.47081e-08	-1.18654	0.00864763	neutral_NF54_AND_pB104
PF3D7_0104900	0.459959	0.207148	1.08226	0.117502	neutral_NF54_AND_pB104
PF3D7_0105000	0.383518	0.339031	-1.72967	0.00506156	neutral_NF54_AND_pB104
PF3D7_0105100	-0.306762	0.443921	1.16141	0.026749	neutral_NF54_AND_pB104
PF3D7_0105200	-0.605181	0.0274687	0.716024	0.131157	neutral_NF54_AND_pB104
PF3D7_0105300	1.63447	1.52461e-16	-1.15254	0.00746295	neutral_NF54_AND_pB104
PF3D7_0105400	2.44465	2.30264e-37	-1.20459	0.00194406	up_NF54_ONLY
PF3D7_0105500	-0.643581	0.137885	0.0466635	0.949032	neutral_NF54_AND_pB104
PF3D7_0105600	0.0349444	0.912486	-0.303224	0.614785	neutral_NF54_AND_pB104
PF3D7_0105700	-0.565397	0.0300106	0.501339	0.345357	neutral_NF54_AND_pB104
PF3D7_0105800	1.36937	4.55822e-11	0.505417	0.31501	neutral_NF54_AND_pB104
PF3D7_0105900	-0.15695	0.655532	0.829733	0.128505	neutral_NF54_AND_pB104
PF3D7_0106000	0.0261916	0.927284	0.248167	0.638618	neutral_NF54_AND_pB104
PF3D7_0106100	0.0596277	0.832456	0.853958	0.0867183	neutral_NF54_AND_pB104
PF3D7_0106200	2.45423	1.95137e-27	0.173024	0.774148	up_NF54_ONLY
PF3D7_0106300	0.463575	0.0268935	0.182302	0.720834	neutral_NF54_AND_pB104
PF3D7_0106400	0.187067	0.563549	0.165596	0.771482	neutral_NF54_AND_pB104
PF3D7_0106500	-2.13902	1.17945e-11	2.17928	2.11841e-06	up_pB104_down_NF54
PF3D7_0106600	0.714099	0.114523	-1.47024	0.0177876	neutral_NF54_AND_pB104
PF3D7_0106700	-1.0558	7.88397e-06	-0.081389	0.880797	neutral_NF54_AND_pB104
PF3D7_0106800	1.00877	1.30749e-05	0.128946	0.839058	neutral_NF54_AND_pB104
PF3D7_0106900	-1.12306	0.000727213	1.1435	0.0466569	neutral_NF54_AND_pB104
PF3D7_0107000	3.04197	1.19375e-48	0.093565	0.885374	up_NF54_ONLY
PF3D7_0107100	-0.0288839	0.94929	0.136198	0.844213	neutral_NF54_AND_pB104
PF3D7_0107200	2.00191	5.49469e-19	0.697559	0.178935	up_NF54_ONLY
PF3D7_0107300	1.23874	5.87931e-06	-0.194605	0.756744	neutral_NF54_AND_pB104
PF3D7_0107400	0.957579	2.15431e-05	0.430194	0.361323	neutral_NF54_AND_pB104
PF3D7_0107500	-0.491244	0.0136421	-1.63943	9.12299e-06	neutral_NF54_AND_pB104
PF3D7_0107600	0.233758	0.669607	-1.48913	0.0120792	neutral_NF54_AND_pB104
PF3D7_0107700	0.782289	0.190369	0.339277	0.779117	neutral_NF54_AND_pB104
PF3D7_0107800	0.336925	0.198843	1.72038	0.000408703	neutral_NF54_AND_pB104
PF3D7_0107900	-0.00954934	0.982766	1.009	0.0608975	neutral_NF54_AND_pB104
PF3D7_0108000	1.47027	7.12887e-12	0.116697	0.843874	neutral_NF54_AND_pB104
PF3D7_0108100	0.29908	0.307771	0.901523	0.0691795	neutral_NF54_AND_pB104
PF3D7_0108300	-0.781622	0.000352888	-1.0609	0.00506929	neutral_NF54_AND_pB104
PF3D7_0108400	0.838107	0.000114484	-1.23616	0.00540852	neutral_NF54_AND_pB104
PF3D7_0108500	-1.34299	0.053344	-2.7009	7.46486e-08	down_pB104_ONLY
PF3D7_0108600	2.29276	1.05628e-28	-0.715146	0.0885597	up_NF54_ONLY
PF3D7_0108700	0.459113	0.0314475	0.448943	0.312259	neutral_NF54_AND_pB104
PF3D7_0108800	1.24515	1.56911e-09	0.2843	0.551998	neutral_NF54_AND_pB104
PF3D7_0108900	-0.139371	0.730995	-2.19535	0.333005	neutral_NF54_AND_pB104
PF3D7_0109000	0.82615	7.92726e-05	-2.68406	3.31753e-15	down_pB104_ONLY
PF3D7_0109100	-2.14695	2.51334e-25	-2.71385	5.63159e-16	down_NF54_AND_pB104
PF3D7_0109200	0.864602	0.000200979	0.408233	0.424262	neutral_NF54_AND_pB104
PF3D7_0109300	1.25465	1.57451e-05	1.04199	0.116983	neutral_NF54_AND_pB104
PF3D7_0109400	1.28844	1.28508e-09	-0.632068	0.162029	neutral_NF54_AND_pB104
PF3D7_0109500	1.54143	1.26969e-09	-0.999251	0.078693	neutral_NF54_AND_pB104
PF3D7_0109600	-0.0753149	0.852426	-1.60717	0.00653527	neutral_NF54_AND_pB104
PF3D7_0109700	1.47766	0.000105853	-0.0422478	0.962077	neutral_NF54_AND_pB104
PF3D7_0109800	0.123351	0.620975	-0.138877	0.79491	neutral_NF54_AND_pB104
PF3D7_0109850	0.409607	0.138851	0.350162	0.487768	neutral_NF54_AND_pB104
PF3D7_0109950	1.4065	1.8724e-10	0.641536	0.159655	neutral_NF54_AND_pB104
PF3D7_0110000	1.15671	1.53922e-06	-0.0867735	0.88323	neutral_NF54_AND_pB104
PF3D7_0110100	0.153883	0.584686	1.41317	0.00170118	neutral_NF54_AND_pB104
PF3D7_0110200	1.68416	3.24257e-13	0.733451	0.134079	neutral_NF54_AND_pB104
PF3D7_0110300	1.02174	0.134223	0.870164	0.393429	neutral_NF54_AND_pB104
PF3D7_0110400	-0.0796288	0.764985	-0.555738	0.195519	neutral_NF54_AND_pB104
PF3D7_0110500	-1.25923	4.33528e-06	-0.235044	0.652186	neutral_NF54_AND_pB104
PF3D7_0110600	0.166742	0.479131	-1.52794	3.6508e-05	neutral_NF54_AND_pB104
PF3D7_0110700	1.56854	1.60143e-15	-0.367336	0.416037	neutral_NF54_AND_pB104
PF3D7_0110800	1.13576	1.55467e-07	-1.60727	1.11077e-05	neutral_NF54_AND_pB104
PF3D7_0110900	0.180029	0.700377	1.6519	0.00948815	neutral_NF54_AND_pB104
PF3D7_0111000	0.0560041	0.832456	-0.0828065	0.880797	neutral_NF54_AND_pB104
PF3D7_0111200	2.10359	1.27865e-09	1.62083	0.0140332	up_NF54_ONLY
PF3D7_0111300	-0.699738	0.00995155	1.54516	0.000632791	neutral_NF54_AND_pB104
PF3D7_0111400	1.67919	4.22768e-12	1.73758	0.00112213	neutral_NF54_AND_pB104
PF3D7_0111500	-0.825729	0.000327042	-0.880124	0.0796893	neutral_NF54_AND_pB104
PF3D7_0111600	0.0334716	0.964911	-0.852851	0.328403	neutral_NF54_AND_pB104
PF3D7_0111800	0.706997	0.00158217	1.38973	0.0013807	neutral_NF54_AND_pB104
PF3D7_0111900	1.7568	3.92291e-17	-0.238906	0.691052	neutral_NF54_AND_pB104
PF3D7_0112000	0.470718	0.138764	1.04337	0.0217513	neutral_NF54_AND_pB104
PF3D7_0112200	-1.30129	4.35829e-09	1.93545	6.53317e-06	neutral_NF54_AND_pB104
PF3D7_0112300	0.0310661	0.961234	0.355619	0.747075	neutral_NF54_AND_pB104
PF3D7_0112700	1.60219	2.04128e-09	0.290494	0.888517	neutral_NF54_AND_pB104
PF3D7_0112800	-1.12087	0.000672649	-0.491995	0.313211	neutral_NF54_AND_pB104
PF3D7_0112900	-1.47701	0.000205985	-3.17853	8.85157e-11	down_pB104_ONLY
PF3D7_0113000	-0.0446767	0.853633	0.131305	0.790836	neutral_NF54_AND_pB104
PF3D7_0113100	-1.16415	0.0253685	0.0147851	0.987631	neutral_NF54_AND_pB104
PF3D7_0113200	-0.797972	0.000199938	0.511998	0.276489	neutral_NF54_AND_pB104
PF3D7_0113300	-2.49924	6.36381e-30	0.0496802	0.923344	down_NF54_ONLY
PF3D7_0113400	0.332794	0.352243	-0.723425	0.268755	neutral_NF54_AND_pB104
PF3D7_0113600	-1.54665	0.000330406	-1.88301	8.63961e-07	neutral_NF54_AND_pB104
PF3D7_0113700	-0.0641328	0.797233	-1.46431	0.000197583	neutral_NF54_AND_pB104
PF3D7_0113800	-1.19061	0.00475532	-0.836024	0.11805	neutral_NF54_AND_pB104
PF3D7_0113900	-1.34861	2.49027e-05	-0.188331	0.737058	neutral_NF54_AND_pB104
PF3D7_0114000	0.440012	0.123002	-0.0238688	0.965964	neutral_NF54_AND_pB104
PF3D7_0114100	0.180649	0.58389	1.68573	0.156201	neutral_NF54_AND_pB104
PF3D7_0114300	-0.300312	0.430772	0.607882	0.777735	neutral_NF54_AND_pB104
PF3D7_0115100	-0.331078	0.617811	1.40293	0.207171	neutral_NF54_AND_pB104
PF3D7_0115600	-0.982036	0.00622144	-0.710503	0.2403	neutral_NF54_AND_pB104
PF3D7_0115700	1.8392	3.88958e-12	-0.203219	0.788215	neutral_NF54_AND_pB104
PF3D7_0200100	1.72298	4.3095e-16	-0.340042	0.525466	neutral_NF54_AND_pB104
PF3D7_0200200	-2.27074	3.60879e-07	-1.07839	0.0477268	down_NF54_ONLY
PF3D7_0201500	-0.242251	0.328995	-0.748605	0.0682781	neutral_NF54_AND_pB104
PF3D7_0201600	0.066723	0.804173	-0.522706	0.247268	neutral_NF54_AND_pB104
PF3D7_0201700	-5.7456	2.74951e-82	-1.37783	0.000331125	down_NF54_ONLY
PF3D7_0201800	-0.64716	0.0016146	-1.02718	0.0156335	neutral_NF54_AND_pB104
PF3D7_0201900	-0.174863	0.593601	0.328009	0.490378	neutral_NF54_AND_pB104
PF3D7_0202000	-0.722846	0.00720548	-0.264238	0.666337	neutral_NF54_AND_pB104
PF3D7_0202100	-0.00283666	0.993112	-2.00349	5.49876e-07	down_pB104_ONLY
PF3D7_0202200	-3.59896	8.41109e-73	-1.21887	0.00368912	down_NF54_ONLY
PF3D7_0202300	-1.07773	0.0309597	0.297264	0.680968	neutral_NF54_AND_pB104
PF3D7_0202400	-1.54202	6.39134e-09	0.741628	0.106636	neutral_NF54_AND_pB104
PF3D7_0202500	-0.465118	0.0769808	-3.48731	2.36065e-16	down_pB104_ONLY
PF3D7_0202600	-1.66234	8.79731e-12	0.896996	0.0564325	neutral_NF54_AND_pB104
PF3D7_0202700	-1.13718	6.84177e-06	0.0535599	0.926105	neutral_NF54_AND_pB104
PF3D7_0202800	1.94646	1.46792e-15	0.938236	0.0404436	neutral_NF54_AND_pB104
PF3D7_0202900	0.942514	0.000289019	1.11344	0.0288436	neutral_NF54_AND_pB104
PF3D7_0203000	-2.62187	5.21136e-28	-1.14178	0.00883363	down_NF54_ONLY
PF3D7_0203100	-0.489914	0.0326956	-1.56191	8.91877e-05	neutral_NF54_AND_pB104
PF3D7_0203200	-0.926316	0.00639959	0.819654	0.124746	neutral_NF54_AND_pB104
PF3D7_0203300	-0.107562	0.743555	0.95963	0.0664599	neutral_NF54_AND_pB104
PF3D7_0203400	1.91117	5.68427e-19	-0.298093	0.649269	neutral_NF54_AND_pB104
PF3D7_0203600	-0.79274	0.0841214	1.21612	0.0349781	neutral_NF54_AND_pB104
PF3D7_0203700	-1.30594	1.37503e-08	-0.899437	0.0368723	neutral_NF54_AND_pB104
PF3D7_0203800	0.918505	0.000139371	-0.148252	0.798802	neutral_NF54_AND_pB104
PF3D7_0203900	0.761453	0.00291286	0.478945	0.388945	neutral_NF54_AND_pB104
PF3D7_0204000	-1.8898	3.44183e-05	0.440318	0.509109	neutral_NF54_AND_pB104
PF3D7_0204100	-2.60779	2.92353e-22	0.126323	0.811073	down_NF54_ONLY
PF3D7_0204200	0.01424	0.956256	-1.95916	1.18676e-08	neutral_NF54_AND_pB104
PF3D7_0204300	-2.82177	2.84975e-19	1.72199	0.000177606	down_NF54_ONLY
PF3D7_0204400	0.557874	0.401567	1.35764	0.0952658	neutral_NF54_AND_pB104
PF3D7_0204500	1.23221	1.43205e-05	1.48849	0.000809059	neutral_NF54_AND_pB104
PF3D7_0204600	-1.1493	0.00108014	1.04673	0.0296195	neutral_NF54_AND_pB104
PF3D7_0204700	0.987826	7.20697e-07	-0.250842	0.58396	neutral_NF54_AND_pB104
PF3D7_0204800	0.26603	0.366033	1.54113	0.00048702	neutral_NF54_AND_pB104
PF3D7_0204900	1.17753	7.56239e-07	1.15143	0.0160383	neutral_NF54_AND_pB104
PF3D7_0205000	0.0581079	0.927648	1.80565	0.0292829	neutral_NF54_AND_pB104
PF3D7_0205100	0.26873	0.338745	0.61019	0.276489	neutral_NF54_AND_pB104
PF3D7_0205200	1.25328	3.47328e-06	-0.155594	0.831295	neutral_NF54_AND_pB104
PF3D7_0205300	0.968943	0.00803918	-0.835373	0.261563	neutral_NF54_AND_pB104
PF3D7_0205400	1.73131	1.41307e-13	0.0362538	0.95581	neutral_NF54_AND_pB104
PF3D7_0205500	1.15565	9.97519e-08	-0.110818	0.837515	neutral_NF54_AND_pB104
PF3D7_0205600	0.13931	0.669262	0.282987	0.576322	neutral_NF54_AND_pB104
PF3D7_0205700	-0.00498314	0.992177	0.204306	0.70247	neutral_NF54_AND_pB104
PF3D7_0205800	-2.13864	2.65923e-17	0.941454	0.0239974	down_NF54_ONLY
PF3D7_0205900	1.82021	6.54585e-22	0.430722	0.344397	neutral_NF54_AND_pB104
PF3D7_0206000	-2.43418	1.93345e-19	-1.20767	0.00356089	down_NF54_ONLY
PF3D7_0206100	-0.431428	0.0641883	-1.2588	0.00196261	neutral_NF54_AND_pB104
PF3D7_0206200	-1.26388	2.16222e-08	-2.80881	2.00272e-16	down_pB104_ONLY
PF3D7_0206300	-1.10077	3.49703e-06	-1.04347	0.00659509	neutral_NF54_AND_pB104
PF3D7_0206500	-2.4115	1.04258e-16	-0.454617	0.31368	down_NF54_ONLY
PF3D7_0206600	-0.337439	0.520751	-0.0594589	0.941802	neutral_NF54_AND_pB104
PF3D7_0206700	-2.20012	3.63278e-26	-1.25557	0.00291133	down_NF54_ONLY
PF3D7_0206800	1.43561	0.0390195	-2.57785	3.6313e-06	down_pB104_ONLY
PF3D7_0206900	1.8302	1.77558e-21	-3.31787	1.63242e-16	down_pB104_ONLY
PF3D7_0207000	1.34646	3.21321e-09	-1.90367	1.14252e-05	neutral_NF54_AND_pB104
PF3D7_0207100	0.0231797	0.929161	-2.07289	1.28767e-09	down_pB104_ONLY
PF3D7_0207200	1.13617	5.50334e-05	-1.81788	5.70688e-05	neutral_NF54_AND_pB104
PF3D7_0207300	-1.73465	7.29511e-09	-1.55771	0.000315961	neutral_NF54_AND_pB104
PF3D7_0207400	1.37632	4.62251e-11	0.55836	0.213053	neutral_NF54_AND_pB104
PF3D7_0207500	0.326833	0.174435	0.301424	0.550597	neutral_NF54_AND_pB104
PF3D7_0207600	1.80107	1.10877e-15	0.319616	0.535841	neutral_NF54_AND_pB104
PF3D7_0207700	1.81441	1.34052e-18	0.367812	0.462519	neutral_NF54_AND_pB104
PF3D7_0207800	1.91098	3.89651e-20	0.309399	0.545995	neutral_NF54_AND_pB104
PF3D7_0207900	1.9634	1.08363e-15	-0.215227	0.676533	neutral_NF54_AND_pB104
PF3D7_0208000	0.92791	1.42499e-05	-0.0634743	0.910614	neutral_NF54_AND_pB104
PF3D7_0208100	1.72621	2.20021e-16	0.716194	0.0843602	neutral_NF54_AND_pB104
PF3D7_0208200	-0.298566	0.232036	0.110656	0.832047	neutral_NF54_AND_pB104
PF3D7_0208300	-1.78068	8.94387e-10	0.290035	0.592505	neutral_NF54_AND_pB104
PF3D7_0208400	-0.193728	0.403992	0.245963	0.637809	neutral_NF54_AND_pB104
PF3D7_0208500	-0.524547	0.0399856	0.310161	0.513455	neutral_NF54_AND_pB104
PF3D7_0208600	-1.40102	1.77838e-08	0.850375	0.0446243	neutral_NF54_AND_pB104
PF3D7_0208700	2.32334	1.49103e-24	1.19766	0.00547997	up_NF54_ONLY
PF3D7_0208800	-1.18214	0.00558026	0.621716	0.322846	neutral_NF54_AND_pB104
PF3D7_0208900	-1.34806	0.000332464	1.18166	0.0632317	neutral_NF54_AND_pB104
PF3D7_0209000	-0.080357	0.843558	0.850428	0.244783	neutral_NF54_AND_pB104
PF3D7_0209100	-0.144206	0.612612	0.191392	0.719975	neutral_NF54_AND_pB104
PF3D7_0209200	2.53539	4.2115e-35	0.0397227	0.940611	up_NF54_ONLY
PF3D7_0209300	-0.673533	0.06432	1.55393	0.000507894	neutral_NF54_AND_pB104
PF3D7_0209400	0.948762	6.38804e-05	0.0500805	0.925998	neutral_NF54_AND_pB104
PF3D7_0209500	0.393822	0.115902	-0.658828	0.214757	neutral_NF54_AND_pB104
PF3D7_0209600	2.12476	2.54677e-27	0.207887	0.675837	up_NF54_ONLY
PF3D7_0209700	-0.636036	0.00174603	-1.54475	2.26777e-05	neutral_NF54_AND_pB104
PF3D7_0209800	0.815861	5.84964e-05	-0.269512	0.576322	neutral_NF54_AND_pB104
PF3D7_0210000	0.420181	0.0688427	0.270912	0.555895	neutral_NF54_AND_pB104
PF3D7_0210100	0.65969	0.0141799	-1.41603	0.0086203	neutral_NF54_AND_pB104
PF3D7_0210200	0.457666	0.0501429	1.17176	0.00269541	neutral_NF54_AND_pB104
PF3D7_0210300	0.405951	0.0697817	0.764486	0.0585999	neutral_NF54_AND_pB104
PF3D7_0210400	1.40812	8.38569e-10	0.826904	0.0742111	neutral_NF54_AND_pB104
PF3D7_0210500	-1.87753	5.47251e-06	-0.789369	0.13211	neutral_NF54_AND_pB104
PF3D7_0210600	-0.923972	6.31322e-06	-2.71114	3.79372e-12	down_pB104_ONLY
PF3D7_0210700	-3.23165	4.56585e-20	-1.05609	0.0586942	down_NF54_ONLY
PF3D7_0210800	-1.24469	0.000132789	0.0810682	0.916409	neutral_NF54_AND_pB104
PF3D7_0210900	1.23942	1.45636e-08	0.0161472	0.975384	neutral_NF54_AND_pB104
PF3D7_0211000	-1.73452	3.31337e-05	-0.135519	0.843995	neutral_NF54_AND_pB104
PF3D7_0211100	-0.477601	0.270635	0.101593	0.916498	neutral_NF54_AND_pB104
PF3D7_0211200	0.383189	0.200041	-0.0686428	0.911262	neutral_NF54_AND_pB104
PF3D7_0211300	0.594158	0.0268231	0.531111	0.292012	neutral_NF54_AND_pB104
PF3D7_0211400	1.54245	1.78823e-11	-0.197865	0.752161	neutral_NF54_AND_pB104
PF3D7_0211500	-0.506056	0.0649887	0.649777	0.170931	neutral_NF54_AND_pB104
PF3D7_0211600	0.0655653	0.852426	-1.11335	0.0469474	neutral_NF54_AND_pB104
PF3D7_0211700	-0.0645449	0.807425	0.520237	0.236724	neutral_NF54_AND_pB104
PF3D7_0211800	1.02849	1.8873e-06	0.201866	0.690148	neutral_NF54_AND_pB104
PF3D7_0211900	0.0381493	0.892811	1.37116	0.00245484	neutral_NF54_AND_pB104
PF3D7_0212000	0.556059	0.0462981	0.962666	0.0626414	neutral_NF54_AND_pB104
PF3D7_0212100	-0.255091	0.290136	0.519444	0.272169	neutral_NF54_AND_pB104
PF3D7_0212200	0.159177	0.674032	0.172762	0.794475	neutral_NF54_AND_pB104
PF3D7_0212300	-0.570867	0.012246	-0.741243	0.0879358	neutral_NF54_AND_pB104
PF3D7_0212400	-0.381565	0.112358	0.549453	0.221309	neutral_NF54_AND_pB104
PF3D7_0212500	0.0997056	0.737325	0.0579224	0.909759	neutral_NF54_AND_pB104
PF3D7_0212600	1.15487	1.39738e-07	-3.35088	9.4369e-20	down_pB104_ONLY
PF3D7_0212700	-0.721559	0.048353	0.865484	0.127089	neutral_NF54_AND_pB104
PF3D7_0212800	-0.917255	0.00188916	-0.704127	0.0906628	neutral_NF54_AND_pB104
PF3D7_0212900	-0.282855	0.181946	-0.178433	0.714516	neutral_NF54_AND_pB104
PF3D7_0213000	0.231116	0.408378	-0.222265	0.656093	neutral_NF54_AND_pB104
PF3D7_0213100	0.402321	0.109206	-0.224625	0.677812	neutral_NF54_AND_pB104
PF3D7_0213200	1.81955	7.47051e-11	0.842575	0.15069	neutral_NF54_AND_pB104
PF3D7_0213300	1.41722	5.68644e-08	-0.711795	0.187329	neutral_NF54_AND_pB104
PF3D7_0213400	0.628071	0.0102526	-0.56861	0.29279	neutral_NF54_AND_pB104
PF3D7_0213500	0.71665	0.00186943	-0.165803	0.752167	neutral_NF54_AND_pB104
PF3D7_0213600	0.946886	0.000881116	0.319602	0.653159	neutral_NF54_AND_pB104
PF3D7_0213700	0.523705	0.0438639	-0.0793744	0.902481	neutral_NF54_AND_pB104
PF3D7_0213800	-1.3526	0.0263724	1.73196	0.0477601	neutral_NF54_AND_pB104
PF3D7_0213900	-0.3051	0.288237	-1.00928	0.0188866	neutral_NF54_AND_pB104
PF3D7_0214000	0.0705128	0.767878	-0.128182	0.801162	neutral_NF54_AND_pB104
PF3D7_0214100	0.587194	0.00828857	-0.369428	0.404026	neutral_NF54_AND_pB104
PF3D7_0214200	1.85604	4.89106e-21	-0.157342	0.765046	neutral_NF54_AND_pB104
PF3D7_0214300	0.832711	7.22706e-05	-0.348555	0.463549	neutral_NF54_AND_pB104
PF3D7_0214400	-1.16851	3.11029e-06	-0.557867	0.207856	neutral_NF54_AND_pB104
PF3D7_0214600	0.191769	0.388266	-2.47174	3.81634e-11	down_pB104_ONLY
PF3D7_0214700	0.605458	0.00520556	-2.22205	2.44747e-10	down_pB104_ONLY
PF3D7_0214800	-1.81343	1.31468e-16	-2.06166	6.20078e-09	down_pB104_ONLY
PF3D7_0214900	-0.103784	0.674032	-0.957778	0.0274838	neutral_NF54_AND_pB104
PF3D7_0215000	0.524264	0.0108224	0.11037	0.82402	neutral_NF54_AND_pB104
PF3D7_0215100	-0.143211	0.564494	-0.508084	0.261563	neutral_NF54_AND_pB104
PF3D7_0215200	-0.976961	0.00353603	-0.908592	0.0418953	neutral_NF54_AND_pB104
PF3D7_0215300	-2.22435	2.80752e-20	-2.00996	7.03776e-07	down_NF54_AND_pB104
PF3D7_0215400	-0.677949	0.00236687	-0.758211	0.0655449	neutral_NF54_AND_pB104
PF3D7_0215500	-0.99214	5.35761e-06	-0.030226	0.956495	neutral_NF54_AND_pB104
PF3D7_0215600	-0.375977	0.133954	0.141086	0.791257	neutral_NF54_AND_pB104
PF3D7_0215700	0.0397424	0.883543	-0.103596	0.844269	neutral_NF54_AND_pB104
PF3D7_0215800	0.325905	0.2152	0.951675	0.0295677	neutral_NF54_AND_pB104
PF3D7_0215900	-0.994315	0.0110856	1.04895	0.0249528	neutral_NF54_AND_pB104
PF3D7_0216000	-1.88357	7.09023e-12	0.258881	0.643358	neutral_NF54_AND_pB104
PF3D7_0216100	-0.903053	0.00333664	0.106281	0.857722	neutral_NF54_AND_pB104
PF3D7_0216200	1.28196	8.19519e-07	0.00907664	0.989047	neutral_NF54_AND_pB104
PF3D7_0216300	-0.78119	0.0211224	0.685331	0.221416	neutral_NF54_AND_pB104
PF3D7_0216400	1.89376	2.00943e-15	1.31328	0.00673539	neutral_NF54_AND_pB104
PF3D7_0216500	-0.0748549	0.802044	1.34307	0.00599692	neutral_NF54_AND_pB104
PF3D7_0216600	-1.48493	4.0382e-11	-1.77466	2.31506e-06	neutral_NF54_AND_pB104
PF3D7_0216700	-0.496424	0.0247197	-2.09666	7.19675e-09	down_pB104_ONLY
PF3D7_0216800	-2.27445	1.34052e-18	0.274843	0.576427	down_NF54_ONLY
PF3D7_0216900	-1.66525	9.781e-06	0.940344	0.0860843	neutral_NF54_AND_pB104
PF3D7_0217000	-0.821403	0.00242566	1.06005	0.0336482	neutral_NF54_AND_pB104
PF3D7_0217100	1.83119	9.66702e-20	0.23436	0.641451	neutral_NF54_AND_pB104
PF3D7_0217200	-0.188438	0.670811	-0.0291687	0.96976	neutral_NF54_AND_pB104
PF3D7_0217300	1.59672	4.08213e-11	-0.289154	0.617224	neutral_NF54_AND_pB104
PF3D7_0217400	0.389072	0.154834	0.457868	0.363159	neutral_NF54_AND_pB104
PF3D7_0217500	0.0256285	0.939274	-2.44243	5.42313e-09	down_pB104_ONLY
PF3D7_0217600	-0.471409	0.0427425	0.642701	0.146301	neutral_NF54_AND_pB104
PF3D7_0217700	-1.70898	1.90755e-08	0.176818	0.791061	neutral_NF54_AND_pB104
PF3D7_0217800	1.5294	1.02114e-14	-0.0395809	0.943279	neutral_NF54_AND_pB104
PF3D7_0217900	-1.76923	5.76333e-17	0.754394	0.0607627	neutral_NF54_AND_pB104
PF3D7_0218000	2.23835	2.76597e-23	0.0913333	0.871339	up_NF54_ONLY
PF3D7_0218100	2.20159	5.38014e-13	0.45925	0.48568	up_NF54_ONLY
PF3D7_0218200	0.809739	0.00148728	-0.187421	0.774303	neutral_NF54_AND_pB104
PF3D7_0218300	1.08415	4.15289e-07	0.222307	0.650484	neutral_NF54_AND_pB104
PF3D7_0218400	0.262101	0.262067	-0.669482	0.112953	neutral_NF54_AND_pB104
PF3D7_0218500	0.84913	0.000378707	-0.732933	0.187357	neutral_NF54_AND_pB104
PF3D7_0218600	-0.788187	0.000896336	-0.186207	0.70209	neutral_NF54_AND_pB104
PF3D7_0218700	0.270595	0.329938	0.0387407	0.95144	neutral_NF54_AND_pB104
PF3D7_0218800	-0.0977726	0.852597	-0.773082	0.290395	neutral_NF54_AND_pB104
PF3D7_0219100	-1.00969	0.00371693	-1.07644	0.0236911	neutral_NF54_AND_pB104
PF3D7_0219200	1.32689	1.5935e-10	-0.592528	0.191995	neutral_NF54_AND_pB104
PF3D7_0219300	-2.40887	1.96301e-05	1.30252	0.0436949	down_NF54_ONLY
PF3D7_0219400	1.39633	2.17441e-09	-1.10022	0.046905	neutral_NF54_AND_pB104
PF3D7_0219500	0.21889	0.372183	-0.119796	0.824812	neutral_NF54_AND_pB104
PF3D7_0219600	-0.530331	0.0157489	0.697842	0.101307	neutral_NF54_AND_pB104
PF3D7_0219700	-2.62458	1.68509e-35	-0.898492	0.0486516	down_NF54_ONLY
PF3D7_0219800	-1.59619	3.20757e-12	-2.17572	2.18856e-09	down_pB104_ONLY
PF3D7_0219900	-2.76433	1.55917e-11	-1.9269	0.000490029	down_NF54_ONLY
PF3D7_0220000	-3.62913	1.79734e-70	-2.41165	1.72533e-12	down_NF54_AND_pB104
PF3D7_0220100	-2.62749	3.98927e-27	-1.51303	3.40064e-05	down_NF54_ONLY
PF3D7_0220200	-3.07975	4.48374e-43	-0.968664	0.0108247	down_NF54_ONLY
PF3D7_0220300	0.0129222	0.973224	-0.481317	0.384656	neutral_NF54_AND_pB104
PF3D7_0220400	-3.10611	2.07969e-05	-3.21987	7.71932e-15	down_NF54_AND_pB104
PF3D7_0220500	0.00151039	0.995834	-1.1135	0.00287608	neutral_NF54_AND_pB104
PF3D7_0220600	-0.83259	7.26187e-05	-0.642725	0.161959	neutral_NF54_AND_pB104
PF3D7_0220700	-1.43689	3.53067e-06	-1.7036	3.27945e-05	neutral_NF54_AND_pB104
PF3D7_0220800	0.172016	0.460242	0.0480505	0.941192	neutral_NF54_AND_pB104
PF3D7_0221200	-2.45685	8.87966e-14	2.86748	7.88349e-10	up_pB104_down_NF54
PF3D7_0221700	-0.45792	0.208007	-0.727096	0.0988736	neutral_NF54_AND_pB104
PF3D7_0223400	0.282616	0.513704	-1.63326	0.00228463	neutral_NF54_AND_pB104
PF3D7_0223500	2.49464	2.22855e-30	0.0247339	0.972745	up_NF54_ONLY
PF3D7_0300100	2.91093	3.51332e-41	-0.397528	0.461447	up_NF54_ONLY
PF3D7_0300200	-0.0507851	0.905027	0.0759054	0.910614	neutral_NF54_AND_pB104
PF3D7_0301200	-3.16445	6.26332e-20	-0.650674	0.154095	down_NF54_ONLY
PF3D7_0301300	-2.29246	1.00684e-15	-0.944519	0.0646499	down_NF54_ONLY
PF3D7_0301400	-0.344097	0.416595	1.39473	0.00720128	neutral_NF54_AND_pB104
PF3D7_0301500	-1.80701	3.79201e-07	0.489116	0.372911	neutral_NF54_AND_pB104
PF3D7_0301600	-2.84109	2.38665e-41	-0.306086	0.528933	down_NF54_ONLY
PF3D7_0301700	1.03398	1.45513e-06	0.0966252	0.856277	neutral_NF54_AND_pB104
PF3D7_0301800	-2.81795	1.64227e-43	-1.86903	3.55691e-07	down_NF54_ONLY
PF3D7_0301900	0.355825	0.62614	-0.440548	0.716746	neutral_NF54_AND_pB104
PF3D7_0302000	0.350133	0.125757	-0.38768	0.427783	neutral_NF54_AND_pB104
PF3D7_0302100	-1.5669	2.28173e-11	0.235723	0.630414	neutral_NF54_AND_pB104
PF3D7_0302200	-1.05555	9.5144e-05	-0.558666	0.192924	neutral_NF54_AND_pB104
PF3D7_0302300	-2.02966	1.64847e-11	-1.09437	0.0254528	down_NF54_ONLY
PF3D7_0302500	0.107896	0.669607	-0.643847	0.136469	neutral_NF54_AND_pB104
PF3D7_0302600	-1.53664	5.41824e-05	0.772327	0.113793	neutral_NF54_AND_pB104
PF3D7_0302700	1.47308	4.82778e-10	-0.246724	0.6818	neutral_NF54_AND_pB104
PF3D7_0302800	-3.46248	1.34321e-25	-0.7475	0.113986	down_NF54_ONLY
PF3D7_0302900	-0.307477	0.162233	0.767997	0.0609134	neutral_NF54_AND_pB104
PF3D7_0303000	0.0821167	0.818981	0.460626	0.38586	neutral_NF54_AND_pB104
PF3D7_0303100	-2.19675	3.61107e-14	-0.590895	0.22851	down_NF54_ONLY
PF3D7_0303200	1.02504	5.95921e-07	-0.687814	0.120127	neutral_NF54_AND_pB104
PF3D7_0303300	0.635536	0.0017956	-0.340257	0.453215	neutral_NF54_AND_pB104
PF3D7_0303400	0.196521	0.38179	0.976863	0.0125195	neutral_NF54_AND_pB104
PF3D7_0303500	0.400456	0.09861	0.430595	0.395104	neutral_NF54_AND_pB104
PF3D7_0303600	0.457664	0.493967	1.31145	0.18664	neutral_NF54_AND_pB104
PF3D7_0303700	0.105568	0.653996	-0.507745	0.269803	neutral_NF54_AND_pB104
PF3D7_0303800	-2.33682	3.97417e-16	1.02656	0.0504039	down_NF54_ONLY
PF3D7_0303900	0.178878	0.6188	-0.829081	0.0781107	neutral_NF54_AND_pB104
PF3D7_0304000	0.0275711	0.944011	-1.47273	0.000475943	neutral_NF54_AND_pB104
PF3D7_0304100	-0.458168	0.0310571	-1.48766	0.000189764	neutral_NF54_AND_pB104
PF3D7_0304200	0.178399	0.595296	-1.04112	0.00620781	neutral_NF54_AND_pB104
PF3D7_0304300	-0.756207	0.0783019	0.888443	0.113568	neutral_NF54_AND_pB104
PF3D7_0304400	0.27652	0.185954	-0.469144	0.3371	neutral_NF54_AND_pB104
PF3D7_0304500	3.00974	8.23866e-39	-0.996306	0.0986408	up_NF54_ONLY
PF3D7_0304600	0.701303	0.0147865	-2.48998	6.94777e-09	down_pB104_ONLY
PF3D7_0304700	-0.75902	0.0643599	0.851058	0.2466	neutral_NF54_AND_pB104
PF3D7_0304800	-0.3532	0.452568	1.02053	0.0703222	neutral_NF54_AND_pB104
PF3D7_0304900	-1.86828	2.34723e-12	-0.259402	0.617798	neutral_NF54_AND_pB104
PF3D7_0305000	-0.768521	0.000313135	-0.25692	0.613553	neutral_NF54_AND_pB104
PF3D7_0305100	-0.156126	0.583032	0.639935	0.131417	neutral_NF54_AND_pB104
PF3D7_0305200	-0.389025	0.0947603	0.890724	0.0742111	neutral_NF54_AND_pB104
PF3D7_0305300	-0.457842	0.0528987	-0.392614	0.427783	neutral_NF54_AND_pB104
PF3D7_0305400	0.209627	0.473875	-2.1471	0.000119844	down_pB104_ONLY
PF3D7_0305500	0.321707	0.132832	-1.13648	0.0025636	neutral_NF54_AND_pB104
PF3D7_0305600	-0.137621	0.590636	0.707113	0.137069	neutral_NF54_AND_pB104
PF3D7_0305700	1.33676	1.88027e-08	-0.925152	0.0522772	neutral_NF54_AND_pB104
PF3D7_0305800	-1.01867	0.00797943	-0.749846	0.236341	neutral_NF54_AND_pB104
PF3D7_0305900	-1.2464	0.0572768	0.868319	0.255174	neutral_NF54_AND_pB104
PF3D7_0306000	0.305887	0.320095	-0.950583	0.0755198	neutral_NF54_AND_pB104
PF3D7_0306100	-1.35627	7.20881e-09	1.13215	0.010869	neutral_NF54_AND_pB104
PF3D7_0306200	0.340374	0.207653	0.649255	0.178363	neutral_NF54_AND_pB104
PF3D7_0306300	0.863265	0.000119069	-0.48979	0.411974	neutral_NF54_AND_pB104
PF3D7_0306400	0.293074	0.168533	0.722	0.0762911	neutral_NF54_AND_pB104
PF3D7_0306500	1.10263	5.69783e-07	0.0657541	0.910614	neutral_NF54_AND_pB104
PF3D7_0306600	-0.10528	0.757618	-0.14499	0.823024	neutral_NF54_AND_pB104
PF3D7_0306700	1.16838	1.95508e-06	0.118488	0.837515	neutral_NF54_AND_pB104
PF3D7_0306800	-0.209695	0.382115	0.148171	0.785869	neutral_NF54_AND_pB104
PF3D7_0306900	1.00711	0.000402617	-0.914893	0.07695	neutral_NF54_AND_pB104
PF3D7_0307100	0.212566	0.321234	-0.422131	0.354303	neutral_NF54_AND_pB104
PF3D7_0307200	0.368084	0.0682478	-0.61775	0.14784	neutral_NF54_AND_pB104
PF3D7_0307300	-0.0752321	0.842992	-1.26455	0.00663	neutral_NF54_AND_pB104
PF3D7_0307400	-0.383666	0.123393	0.675078	0.0986408	neutral_NF54_AND_pB104
PF3D7_0307500	2.19824	3.93091e-25	0.228743	0.665911	up_NF54_ONLY
PF3D7_0307600	0.994554	3.09201e-05	0.315789	0.523417	neutral_NF54_AND_pB104
PF3D7_0307700	1.49719	1.23827e-09	-0.128089	0.808904	neutral_NF54_AND_pB104
PF3D7_0307800	-2.19946	2.53474e-21	0.958981	0.0143412	down_NF54_ONLY
PF3D7_0307900	-0.0313985	0.934159	0.900753	0.11313	neutral_NF54_AND_pB104
PF3D7_0308000	0.992577	7.98954e-06	1.3128	0.00320989	neutral_NF54_AND_pB104
PF3D7_0308100	0.00614925	0.985262	0.801425	0.0834822	neutral_NF54_AND_pB104
PF3D7_0308200	0.437392	0.0456519	-1.23484	0.00142273	neutral_NF54_AND_pB104
PF3D7_0308300	1.12465	9.82374e-09	-2.08867	1.93089e-08	down_pB104_ONLY
PF3D7_0308400	-2.18312	2.71646e-10	-1.88776	0.00473442	down_NF54_ONLY
PF3D7_0308500	1.28458	1.0442e-07	-1.82023	0.000244537	neutral_NF54_AND_pB104
PF3D7_0308600	-1.53323	1.55489e-14	0.0704101	0.891481	neutral_NF54_AND_pB104
PF3D7_0308700	-0.313263	0.149519	-1.06	0.0081114	neutral_NF54_AND_pB104
PF3D7_0308800	0.765573	0.00200839	-1.72153	4.82996e-05	neutral_NF54_AND_pB104
PF3D7_0308900	-0.165315	0.489306	0.0458671	0.934986	neutral_NF54_AND_pB104
PF3D7_0309000	0.188859	0.47139	1.41558	0.000475355	neutral_NF54_AND_pB104
PF3D7_0309100	1.51586	3.27248e-08	-0.939588	0.114489	neutral_NF54_AND_pB104
PF3D7_0309200	-1.16756	5.25458e-08	0.425738	0.333005	neutral_NF54_AND_pB104
PF3D7_0309300	0.495878	0.0199215	-0.191581	0.705139	neutral_NF54_AND_pB104
PF3D7_0309500	0.543502	0.00942548	-0.777948	0.0600007	neutral_NF54_AND_pB104
PF3D7_0309600	0.547694	0.00778293	-0.918234	0.0324673	neutral_NF54_AND_pB104
PF3D7_0309700	-1.18171	3.23588e-05	-0.611017	0.260959	neutral_NF54_AND_pB104
PF3D7_0309800	1.23634	8.78596e-09	-1.89996	6.15188e-07	neutral_NF54_AND_pB104
PF3D7_0309900	-0.549125	0.0880365	1.18597	0.016182	neutral_NF54_AND_pB104
PF3D7_0310000	-0.00434827	0.992539	1.19378	0.00731599	neutral_NF54_AND_pB104
PF3D7_0310100	-0.260041	0.430081	-0.357631	0.538997	neutral_NF54_AND_pB104
PF3D7_0310200	-1.89455	1.67735e-16	-1.1384	0.0020353	neutral_NF54_AND_pB104
PF3D7_0310300	-0.409924	0.0956226	0.197462	0.699932	neutral_NF54_AND_pB104
PF3D7_0310400	-0.9308	5.7238e-05	0.768101	0.0626136	neutral_NF54_AND_pB104
PF3D7_0310500	-0.355933	0.142611	1.22304	0.00359818	neutral_NF54_AND_pB104
PF3D7_0310600	0.08138	0.77575	0.278566	0.598587	neutral_NF54_AND_pB104
PF3D7_0310700	-1.70358	1.84316e-08	0.519205	0.413765	neutral_NF54_AND_pB104
PF3D7_0310800	-1.60416	1.19551e-08	-0.426184	0.356031	neutral_NF54_AND_pB104
PF3D7_0310900	-1.76883	8.41945e-11	0.424158	0.412433	neutral_NF54_AND_pB104
PF3D7_0311100	-0.141508	0.639117	0.523041	0.266773	neutral_NF54_AND_pB104
PF3D7_0311200	-0.999427	0.00096518	1.37147	0.0174872	neutral_NF54_AND_pB104
PF3D7_0311300	0.145156	0.516903	-0.459467	0.300043	neutral_NF54_AND_pB104
PF3D7_0311400	-2.12722	7.27053e-18	-1.24186	0.00638836	down_NF54_ONLY
PF3D7_0311500	-0.333365	0.254942	-0.189228	0.753118	neutral_NF54_AND_pB104
PF3D7_0311600	0.893473	0.000689367	-0.986313	0.0307429	neutral_NF54_AND_pB104
PF3D7_0311700	2.67278	8.2294e-35	-0.656082	0.179929	up_NF54_ONLY
PF3D7_0311800	0.556876	0.00895216	0.634457	0.131303	neutral_NF54_AND_pB104
PF3D7_0311900	-0.404704	0.289069	1.41127	0.0133042	neutral_NF54_AND_pB104
PF3D7_0312000	2.78497	7.76575e-25	-1.4264	0.022158	up_NF54_ONLY
PF3D7_0312100	1.32483	2.17768e-10	1.05642	0.00722445	neutral_NF54_AND_pB104
PF3D7_0312200	0.425242	0.381072	0.79202	0.333005	neutral_NF54_AND_pB104
PF3D7_0312300	1.33059	3.16931e-08	0.681448	0.128466	neutral_NF54_AND_pB104
PF3D7_0312400	2.29267	1.7508e-24	-0.527768	0.281014	up_NF54_ONLY
PF3D7_0312500	-1.00034	0.000325748	0.228382	0.679142	neutral_NF54_AND_pB104
PF3D7_0312800	0.918309	2.09271e-05	-0.721372	0.124837	neutral_NF54_AND_pB104
PF3D7_0312900	-2.15815	5.98671e-11	0.201119	0.721422	down_NF54_ONLY
PF3D7_0313000	0.752286	0.00136466	-0.165478	0.759625	neutral_NF54_AND_pB104
PF3D7_0313100	0.389394	0.0658485	0.446422	0.310956	neutral_NF54_AND_pB104
PF3D7_0313200	0.395158	0.142097	1.31669	0.00339354	neutral_NF54_AND_pB104
PF3D7_0313300	1.13814	7.75745e-05	1.10195	0.0472284	neutral_NF54_AND_pB104
PF3D7_0313400	0.41575	0.19187	0.818595	0.163558	neutral_NF54_AND_pB104
PF3D7_0313500	-0.635598	0.0614413	1.4451	0.00558497	neutral_NF54_AND_pB104
PF3D7_0313600	0.0596547	0.839796	1.11298	0.0157049	neutral_NF54_AND_pB104
PF3D7_0313700	2.33732	3.95919e-29	1.34891	0.00317547	up_NF54_ONLY
PF3D7_0313800	1.63177	4.73978e-14	1.00119	0.0200877	neutral_NF54_AND_pB104
PF3D7_0313900	1.35597	6.10108e-06	0.337714	0.596743	neutral_NF54_AND_pB104
PF3D7_0314000	1.40776	3.49797e-10	-0.142255	0.798177	neutral_NF54_AND_pB104
PF3D7_0314100	2.43026	8.87403e-28	-3.58224	5.31841e-12	up_NF54_down_pB104
PF3D7_0314200	-1.06404	0.0052897	0.752682	0.159093	neutral_NF54_AND_pB104
PF3D7_0314400	-0.101057	0.70741	-0.0870635	0.887406	neutral_NF54_AND_pB104
PF3D7_0314500	-1.61645	5.18269e-07	1.21927	0.0307811	neutral_NF54_AND_pB104
PF3D7_0314600	0.146859	0.757618	0.291768	0.714914	neutral_NF54_AND_pB104
PF3D7_0314700	1.83556	4.95931e-18	-0.181823	0.733307	neutral_NF54_AND_pB104
PF3D7_0314800	1.51996	1.93365e-05	0.364534	0.643358	neutral_NF54_AND_pB104
PF3D7_0314900	-0.81691	0.000549633	0.396973	0.380699	neutral_NF54_AND_pB104
PF3D7_0315000	1.24873	2.46785e-05	0.886638	0.0871058	neutral_NF54_AND_pB104
PF3D7_0315100	0.512415	0.0139675	-0.774684	0.0589466	neutral_NF54_AND_pB104
PF3D7_0315200	0.0715131	0.815761	-1.35303	0.0020353	neutral_NF54_AND_pB104
PF3D7_0315300	0.675643	0.0320812	0.679516	0.212718	neutral_NF54_AND_pB104
PF3D7_0315400	1.53456	3.63789e-08	1.41074	0.00569487	neutral_NF54_AND_pB104
PF3D7_0315500	0.839114	0.000283194	0.685564	0.148672	neutral_NF54_AND_pB104
PF3D7_0315600	1.82926	8.33899e-19	-0.991547	0.0237093	neutral_NF54_AND_pB104
PF3D7_0315700	-0.262679	0.442075	-0.547695	0.309076	neutral_NF54_AND_pB104
PF3D7_0315800	-0.475213	0.0465338	-1.15197	0.00309605	neutral_NF54_AND_pB104
PF3D7_0315900	-2.61411	5.20969e-16	-1.67182	0.00223302	down_NF54_ONLY
PF3D7_0316000	-1.3863	1.0501e-08	-2.34347	1.18521e-07	down_pB104_ONLY
PF3D7_0316100	-2.33901	1.75646e-16	-2.80029	1.15835e-14	down_NF54_AND_pB104
PF3D7_0316200	-1.21034	3.03597e-07	0.599917	0.151769	neutral_NF54_AND_pB104
PF3D7_0316300	1.13293	8.09248e-09	0.336386	0.464027	neutral_NF54_AND_pB104
PF3D7_0316400	-1.24633	2.44844e-06	0.405821	0.398086	neutral_NF54_AND_pB104
PF3D7_0316500	0.422753	0.111384	0.444232	0.345515	neutral_NF54_AND_pB104
PF3D7_0316600	0.037185	0.876518	0.72421	0.0690998	neutral_NF54_AND_pB104
PF3D7_0316700	-1.84896	3.13581e-10	-0.0948358	0.874013	neutral_NF54_AND_pB104
PF3D7_0316800	1.40171	3.18896e-09	-0.99462	0.0377082	neutral_NF54_AND_pB104
PF3D7_0316900	-1.63239	7.70292e-14	-0.626691	0.274278	neutral_NF54_AND_pB104
PF3D7_0317000	1.32037	1.45809e-11	0.547827	0.178976	neutral_NF54_AND_pB104
PF3D7_0317100	-1.1877	3.92651e-06	-0.312483	0.571413	neutral_NF54_AND_pB104
PF3D7_0317200	-0.934667	2.7283e-06	0.253854	0.63013	neutral_NF54_AND_pB104
PF3D7_0317300	-0.421661	0.0561112	0.376917	0.410994	neutral_NF54_AND_pB104
PF3D7_0317400	-1.15751	0.000832479	-0.287982	0.584025	neutral_NF54_AND_pB104
PF3D7_0317500	-1.56017	7.10988e-09	0.556178	0.231362	neutral_NF54_AND_pB104
PF3D7_0317600	1.56577	4.71016e-10	-1.1104	0.0414266	neutral_NF54_AND_pB104
PF3D7_0317700	0.683422	0.000691578	0.324125	0.471261	neutral_NF54_AND_pB104
PF3D7_0317800	2.51817	1.54562e-37	1.13195	0.00374464	up_NF54_ONLY
PF3D7_0317900	1.38335	1.30087e-07	1.41314	0.00419676	neutral_NF54_AND_pB104
PF3D7_0318100	0.738507	0.00298735	0.138302	0.809091	neutral_NF54_AND_pB104
PF3D7_0318200	-1.35439	9.74651e-08	0.287705	0.562943	neutral_NF54_AND_pB104
PF3D7_0318300	-1.28488	7.06368e-08	0.255438	0.64383	neutral_NF54_AND_pB104
PF3D7_0318400	0.0817795	0.843678	-0.883312	0.0905758	neutral_NF54_AND_pB104
PF3D7_0318500	-0.785312	0.000179942	-1.13037	0.00529106	neutral_NF54_AND_pB104
PF3D7_0318600	-2.54333	2.47645e-29	-2.03077	1.15236e-07	down_NF54_AND_pB104
PF3D7_0318700	-0.1006	0.735673	-2.54253	9.4283e-08	down_pB104_ONLY
PF3D7_0318800	-0.116238	0.744893	-2.70782	5.08813e-14	down_pB104_ONLY
PF3D7_0318900	-0.90056	0.000124407	0.542023	0.197257	neutral_NF54_AND_pB104
PF3D7_0319000	-0.904388	1.46595e-05	0.833959	0.0443246	neutral_NF54_AND_pB104
PF3D7_0319100	1.73132	1.50085e-14	-0.898725	0.103553	neutral_NF54_AND_pB104
PF3D7_0319200	-0.930546	0.000884598	0.829076	0.0722333	neutral_NF54_AND_pB104
PF3D7_0319300	1.33497	1.71926e-09	0.135321	0.818997	neutral_NF54_AND_pB104
PF3D7_0319400	0.599289	0.0164186	1.27708	0.0025237	neutral_NF54_AND_pB104
PF3D7_0319500	1.66023	9.87813e-12	-0.124613	0.83939	neutral_NF54_AND_pB104
PF3D7_0319600	0.561501	0.00964822	-0.172261	0.768242	neutral_NF54_AND_pB104
PF3D7_0319700	-1.72187	6.51985e-12	-1.07303	0.0102605	neutral_NF54_AND_pB104
PF3D7_0319800	0.0603283	0.947206	-1.53212	0.0543429	neutral_NF54_AND_pB104
PF3D7_0319900	-0.785114	0.0361265	-0.110531	0.874674	neutral_NF54_AND_pB104
PF3D7_0320000	1.64357	1.14907e-15	-0.501923	0.391851	neutral_NF54_AND_pB104
PF3D7_0320100	0.440064	0.0511308	-0.092311	0.878386	neutral_NF54_AND_pB104
PF3D7_0320200	0.451947	0.242885	1.53745	0.0334233	neutral_NF54_AND_pB104
PF3D7_0320300	0.386779	0.0562492	0.391079	0.386894	neutral_NF54_AND_pB104
PF3D7_0320400	-1.42688	4.4883e-07	-0.410346	0.487307	neutral_NF54_AND_pB104
PF3D7_0320500	1.03475	8.70014e-07	-0.116956	0.85688	neutral_NF54_AND_pB104
PF3D7_0320600	0.665219	0.124479	-0.242064	0.764406	neutral_NF54_AND_pB104
PF3D7_0320700	0.925779	1.8867e-05	-0.344145	0.422196	neutral_NF54_AND_pB104
PF3D7_0320800	-0.903591	1.93355e-05	-0.637564	0.143606	neutral_NF54_AND_pB104
PF3D7_0320900	2.02089	1.51949e-12	-1.85754	0.00124279	up_NF54_ONLY
PF3D7_0321000	-0.144948	0.700377	0.6283	0.272169	neutral_NF54_AND_pB104
PF3D7_0321100	1.06077	1.63842e-06	-0.0200642	0.973504	neutral_NF54_AND_pB104
PF3D7_0321200	0.114377	0.681487	0.44673	0.440844	neutral_NF54_AND_pB104
PF3D7_0321300	-0.16045	0.700617	0.141268	0.885436	neutral_NF54_AND_pB104
PF3D7_0321400	0.361362	0.140543	-1.41476	0.000244311	neutral_NF54_AND_pB104
PF3D7_0321500	0.770161	0.000381227	1.4218	0.0057709	neutral_NF54_AND_pB104
PF3D7_0321600	2.04405	1.13027e-24	0.611667	0.16302	up_NF54_ONLY
PF3D7_0321700	-0.668091	0.0150764	0.880261	0.0865167	neutral_NF54_AND_pB104
PF3D7_0321800	-0.33215	0.243363	-0.64178	0.125726	neutral_NF54_AND_pB104
PF3D7_0321900	-0.0919264	0.718081	0.612667	0.156513	neutral_NF54_AND_pB104
PF3D7_0322000	1.80454	2.75231e-17	-0.366649	0.457505	neutral_NF54_AND_pB104
PF3D7_0322100	-0.752195	0.00113315	0.869681	0.0424325	neutral_NF54_AND_pB104
PF3D7_0322200	1.22098	1.86613e-05	0.753844	0.176344	neutral_NF54_AND_pB104
PF3D7_0322300	0.510777	0.0193247	1.37049	0.000954125	neutral_NF54_AND_pB104
PF3D7_0322400	0.770837	0.000395027	1.07108	0.0199366	neutral_NF54_AND_pB104
PF3D7_0322500	0.377349	0.209243	0.829839	0.127813	neutral_NF54_AND_pB104
PF3D7_0322600	-1.70047	0.00334058	-0.0120174	0.988542	neutral_NF54_AND_pB104
PF3D7_0322700	-3.24075	6.96866e-24	0.67631	0.116585	down_NF54_ONLY
PF3D7_0322800	-0.817523	0.269184	-0.45324	0.730156	neutral_NF54_AND_pB104
PF3D7_0322900	-0.0933952	0.691573	-0.413502	0.424262	neutral_NF54_AND_pB104
PF3D7_0323000	1.44412	9.30026e-12	-0.66935	0.277801	neutral_NF54_AND_pB104
PF3D7_0323100	-0.0696512	0.827766	0.679852	0.136144	neutral_NF54_AND_pB104
PF3D7_0323200	1.4291	1.75478e-06	2.24506	5.43488e-05	up_pB104_ONLY
PF3D7_0323300	-1.26355	0.00194568	1.05373	0.0868654	neutral_NF54_AND_pB104
PF3D7_0323400	-0.337809	0.115947	-1.87712	4.7456e-05	neutral_NF54_AND_pB104
PF3D7_0323500	0.168527	0.478532	-2.07787	2.52772e-08	down_pB104_ONLY
PF3D7_0323600	-0.253135	0.438189	0.520273	0.357829	neutral_NF54_AND_pB104
PF3D7_0323700	-0.845515	0.000829193	0.45591	0.38827	neutral_NF54_AND_pB104
PF3D7_0323800	-0.325289	0.186704	0.963995	0.0233077	neutral_NF54_AND_pB104
PF3D7_0324800	0.348087	0.403742	-1.37943	0.019798	neutral_NF54_AND_pB104
PF3D7_0324900	2.64942	3.80027e-40	-0.931838	0.0298972	up_NF54_ONLY
PF3D7_0400100	2.69014	1.71716e-37	-1.32054	0.00252392	up_NF54_ONLY
PF3D7_0400200	2.95633	4.94817e-46	-0.643749	0.162477	up_NF54_ONLY
PF3D7_0400300	0.0381275	0.926265	-2.08448	7.67732e-06	down_pB104_ONLY
PF3D7_0400400	1.57166	6.23492e-06	-0.385684	0.746738	neutral_NF54_AND_pB104
PF3D7_0401600	-1.57664	6.58428e-13	-1.74301	1.01607e-06	neutral_NF54_AND_pB104
PF3D7_0401700	-1.08018	0.000271087	-1.8695	7.05798e-05	neutral_NF54_AND_pB104
PF3D7_0401800	0.101713	0.702675	-0.0407637	0.940103	neutral_NF54_AND_pB104
PF3D7_0401900	-1.77248	0.00205414	0.0759728	0.943279	neutral_NF54_AND_pB104
PF3D7_0402000	-0.358785	0.163336	1.27466	0.00163477	neutral_NF54_AND_pB104
PF3D7_0402100	-1.20057	9.45597e-09	-2.33055	1.47443e-10	down_pB104_ONLY
PF3D7_0402200	-1.89749	2.78487e-12	-1.6577	3.70448e-05	neutral_NF54_AND_pB104
PF3D7_0402300	-1.05514	1.36e-06	-1.40855	0.00549335	neutral_NF54_AND_pB104
PF3D7_0402400	0.798899	0.000625801	0.55623	0.262753	neutral_NF54_AND_pB104
PF3D7_0402800	-1.76462	0.000352468	-1.85311	0.00697822	neutral_NF54_AND_pB104
PF3D7_0402900	-2.01326	6.31886e-06	-2.89179	2.89219e-12	down_NF54_AND_pB104
PF3D7_0403100	0.373106	0.118046	1.58579	0.000128992	neutral_NF54_AND_pB104
PF3D7_0403200	-1.5685	0.0685037	-0.0282179	0.966528	neutral_NF54_AND_pB104
PF3D7_0403300	0.175498	0.806401	0.0681111	0.952432	neutral_NF54_AND_pB104
PF3D7_0403400	-0.819584	0.000422173	0.419858	0.357829	neutral_NF54_AND_pB104
PF3D7_0403500	-1.24438	0.000393937	1.25714	0.012798	neutral_NF54_AND_pB104
PF3D7_0403600	-1.42576	1.59723e-07	-0.349526	0.462052	neutral_NF54_AND_pB104
PF3D7_0403700	-0.298917	0.183896	-0.492216	0.287625	neutral_NF54_AND_pB104
PF3D7_0403800	1.0792	2.54099e-07	-2.71468	1.04621e-15	down_pB104_ONLY
PF3D7_0403900	-1.02342	0.000366508	-1.15866	0.00648944	neutral_NF54_AND_pB104
PF3D7_0404000	1.09368	0.00200988	-1.77562	0.000608987	neutral_NF54_AND_pB104
PF3D7_0404100	-0.447982	0.399153	0.801959	0.188277	neutral_NF54_AND_pB104
PF3D7_0404200	0.214812	0.6188	0.0304446	0.967367	neutral_NF54_AND_pB104
PF3D7_0404300	-0.403962	0.126859	0.387641	0.44339	neutral_NF54_AND_pB104
PF3D7_0404400	-2.13282	6.30963e-15	0.451101	0.384239	down_NF54_ONLY
PF3D7_0404500	-0.298595	0.435943	-1.48327	0.00175383	neutral_NF54_AND_pB104
PF3D7_0404600	-1.52926	1.29346e-11	0.554249	0.282754	neutral_NF54_AND_pB104
PF3D7_0404700	0.241254	0.289666	-1.5379	4.25198e-05	neutral_NF54_AND_pB104
PF3D7_0404800	-1.57255	2.23852e-11	-1.21018	0.00114574	neutral_NF54_AND_pB104
PF3D7_0404900	-0.522696	0.0103757	-1.18909	0.00121044	neutral_NF54_AND_pB104
PF3D7_0405000	0.733155	0.000738317	-0.557782	0.196493	neutral_NF54_AND_pB104
PF3D7_0405100	0.326541	0.174591	0.152237	0.777318	neutral_NF54_AND_pB104
PF3D7_0405200	-0.0687352	0.776618	-0.458083	0.323893	neutral_NF54_AND_pB104
PF3D7_0405300	-2.86176	1.21522e-11	-0.999568	0.046905	down_NF54_ONLY
PF3D7_0405400	-0.420734	0.091091	0.220325	0.674075	neutral_NF54_AND_pB104
PF3D7_0405500	0.544907	0.0416399	0.316495	0.566925	neutral_NF54_AND_pB104
PF3D7_0405600	1.05985	6.3889e-06	1.65484	2.4837e-05	neutral_NF54_AND_pB104
PF3D7_0405700	-0.657226	0.0085626	-0.0932001	0.872519	neutral_NF54_AND_pB104
PF3D7_0405800	0.167286	0.679403	1.83386	0.000260978	neutral_NF54_AND_pB104
PF3D7_0405900	-1.08183	2.22586e-08	-0.87181	0.0357542	neutral_NF54_AND_pB104
PF3D7_0406000	0.190492	0.380424	-0.311056	0.480683	neutral_NF54_AND_pB104
PF3D7_0406100	0.655551	0.00635408	-0.037947	0.948819	neutral_NF54_AND_pB104
PF3D7_0406200	1.03637	0.00033881	-1.03696	0.0394614	neutral_NF54_AND_pB104
PF3D7_0406400	1.97334	2.07685e-19	-1.73734	0.00019038	neutral_NF54_AND_pB104
PF3D7_0406500	-0.272489	0.212824	-1.32842	0.000227901	neutral_NF54_AND_pB104
PF3D7_0406700	0.909625	0.00016523	0.78329	0.169552	neutral_NF54_AND_pB104
PF3D7_0406800	2.10766	4.19428e-22	-0.626835	0.147465	up_NF54_ONLY
PF3D7_0406900	0.196304	0.53383	0.062664	0.923344	neutral_NF54_AND_pB104
PF3D7_0407000	-0.634111	0.0684388	0.611621	0.312494	neutral_NF54_AND_pB104
PF3D7_0407100	-0.382912	0.329771	1.19875	0.0216219	neutral_NF54_AND_pB104
PF3D7_0407200	0.687592	0.00648988	-2.26154	2.45242e-05	down_pB104_ONLY
PF3D7_0407300	-0.286668	0.4979	-0.91174	0.0986408	neutral_NF54_AND_pB104
PF3D7_0407400	-0.165809	0.661859	0.537733	0.418384	neutral_NF54_AND_pB104
PF3D7_0407500	-0.788411	0.139962	1.57651	0.0264762	neutral_NF54_AND_pB104
PF3D7_0407600	-0.236189	0.735328	0.179566	0.876633	neutral_NF54_AND_pB104
PF3D7_0407700	0.376786	0.0886711	-0.355861	0.480683	neutral_NF54_AND_pB104
PF3D7_0407800	-0.0544057	0.838	-0.686392	0.13211	neutral_NF54_AND_pB104
PF3D7_0407900	-2.1528	1.28101e-22	-2.59064	4.13676e-13	down_NF54_AND_pB104
PF3D7_0408000	-0.332262	0.170065	-2.91196	4.32363e-15	down_pB104_ONLY
PF3D7_0408100	-4.43056	1.25586e-37	-1.81186	9.12223e-07	down_NF54_ONLY
PF3D7_0408200	-0.684857	0.0239247	-1.4308	0.001437	neutral_NF54_AND_pB104
PF3D7_0408300	1.44117	9.24127e-12	-0.73513	0.0863986	neutral_NF54_AND_pB104
PF3D7_0408400	-0.12417	0.77551	2.57406	3.59758e-07	up_pB104_ONLY
PF3D7_0408500	1.61394	1.31674e-11	0.15557	0.776685	neutral_NF54_AND_pB104
PF3D7_0408600	0.120096	0.626106	-1.78025	1.2762e-06	neutral_NF54_AND_pB104
PF3D7_0408700	2.42623	1.39246e-23	-0.295024	0.712299	up_NF54_ONLY
PF3D7_0408900	1.67056	4.71928e-15	0.446197	0.312259	neutral_NF54_AND_pB104
PF3D7_0409000	-0.270461	0.589458	0.998499	0.0959613	neutral_NF54_AND_pB104
PF3D7_0409100	1.14249	5.11462e-09	-0.800452	0.038018	neutral_NF54_AND_pB104
PF3D7_0409200	0.401919	0.0613813	-0.88418	0.0265987	neutral_NF54_AND_pB104
PF3D7_0409300	-0.622212	0.0279824	0.0142242	0.98049	neutral_NF54_AND_pB104
PF3D7_0409400	0.350454	0.136535	-0.327181	0.473663	neutral_NF54_AND_pB104
PF3D7_0409500	-0.438991	0.0902127	0.485958	0.264482	neutral_NF54_AND_pB104
PF3D7_0409600	-0.0121504	0.966463	0.408536	0.404439	neutral_NF54_AND_pB104
PF3D7_0409700	2.01521	1.83868e-19	-0.247658	0.664871	up_NF54_ONLY
PF3D7_0409800	1.35346	3.74314e-11	0.25262	0.688677	neutral_NF54_AND_pB104
PF3D7_0409900	-0.124169	0.649156	-0.603137	0.166855	neutral_NF54_AND_pB104
PF3D7_0410000	-0.544482	0.0176209	-2.32107	1.24414e-11	down_pB104_ONLY
PF3D7_0410300	0.334096	0.137885	0.20507	0.699382	neutral_NF54_AND_pB104
PF3D7_0410400	1.39875	1.52782e-11	0.835921	0.0468689	neutral_NF54_AND_pB104
PF3D7_0410500	-0.402286	0.363564	-0.776915	0.185173	neutral_NF54_AND_pB104
PF3D7_0410600	0.802934	0.000101837	-1.37102	0.000161097	neutral_NF54_AND_pB104
PF3D7_0410700	-1.0928	1.12526e-07	-0.331854	0.491024	neutral_NF54_AND_pB104
PF3D7_0410800	1.4429	1.42129e-13	-0.901628	0.0211055	neutral_NF54_AND_pB104
PF3D7_0410900	-0.22835	0.51699	0.900943	0.0816665	neutral_NF54_AND_pB104
PF3D7_0411000	-0.982846	0.000118718	-0.646139	0.132799	neutral_NF54_AND_pB104
PF3D7_0411100	-0.796175	0.0887927	0.743803	0.280485	neutral_NF54_AND_pB104
PF3D7_0411200	-0.08441	0.801462	0.917969	0.0841696	neutral_NF54_AND_pB104
PF3D7_0411300	-2.51373	6.39772e-15	1.15367	0.0182487	down_NF54_ONLY
PF3D7_0411400	-1.45056	3.43836e-06	1.33526	0.00863696	neutral_NF54_AND_pB104
PF3D7_0411800	-0.577623	0.0388898	1.53973	0.000688943	neutral_NF54_AND_pB104
PF3D7_0411900	0.421709	0.114222	0.948315	0.0213926	neutral_NF54_AND_pB104
PF3D7_0412000	0.255296	0.277594	0.568444	0.207698	neutral_NF54_AND_pB104
PF3D7_0412100	0.694034	0.00792525	0.200451	0.760041	neutral_NF54_AND_pB104
PF3D7_0412300	0.731347	0.13082	1.50973	0.0329193	neutral_NF54_AND_pB104
PF3D7_0412400	-0.953659	0.0026873	-0.859521	0.0959883	neutral_NF54_AND_pB104
PF3D7_0412700	0.357858	0.288512	-0.526272	0.284931	neutral_NF54_AND_pB104
PF3D7_0413400	0.0676142	0.841376	-0.860672	0.229874	neutral_NF54_AND_pB104
PF3D7_0413500	0.531053	0.0292726	1.34446	0.0057709	neutral_NF54_AND_pB104
PF3D7_0413600	0.799257	0.000396041	-0.442204	0.377133	neutral_NF54_AND_pB104
PF3D7_0413700	-0.165134	0.489306	0.692812	0.110588	neutral_NF54_AND_pB104
PF3D7_0413800	0.0153748	0.985674	1.93441	0.00410805	neutral_NF54_AND_pB104
PF3D7_0413900	0.948555	4.49152e-06	1.06938	0.0289661	neutral_NF54_AND_pB104
PF3D7_0414000	-0.0220648	0.937217	0.952654	0.0317893	neutral_NF54_AND_pB104
PF3D7_0414100	-0.346788	0.449786	-0.138517	0.853174	neutral_NF54_AND_pB104
PF3D7_0414200	0.380552	0.211655	1.05755	0.0361947	neutral_NF54_AND_pB104
PF3D7_0414300	0.952165	0.000274013	0.83356	0.136497	neutral_NF54_AND_pB104
PF3D7_0414500	1.64019	1.16811e-12	-0.195769	0.721637	neutral_NF54_AND_pB104
PF3D7_0414600	1.06052	1.03271e-07	-0.889476	0.0413039	neutral_NF54_AND_pB104
PF3D7_0414700	-1.25845	6.02586e-09	-0.805149	0.0646537	neutral_NF54_AND_pB104
PF3D7_0414800	-6.52491	4.91078e-69	-2.37569	2.83418e-09	down_NF54_AND_pB104
PF3D7_0414900	0.0851616	0.732882	-2.91686	8.85768e-16	down_pB104_ONLY
PF3D7_0415000	-0.972316	0.00137101	0.426779	0.409881	neutral_NF54_AND_pB104
PF3D7_0415100	-1.29143	0.104578	0.0529506	0.962728	neutral_NF54_AND_pB104
PF3D7_0415200	-0.876163	0.0034352	1.62897	0.000317345	neutral_NF54_AND_pB104
PF3D7_0415300	-0.072134	0.777974	-0.278817	0.564361	neutral_NF54_AND_pB104
PF3D7_0415400	0.558206	0.0179497	0.123317	0.817311	neutral_NF54_AND_pB104
PF3D7_0415500	1.02106	1.59511e-06	-0.748644	0.130408	neutral_NF54_AND_pB104
PF3D7_0415600	2.07791	1.2995e-11	-0.805887	0.163584	up_NF54_ONLY
PF3D7_0415700	-2.07473	4.41878e-05	-1.79781	0.00194406	down_NF54_ONLY
PF3D7_0415800	-1.54391	1.2581e-11	-1.90965	1.59103e-06	neutral_NF54_AND_pB104
PF3D7_0415900	-0.105306	0.686517	-0.842017	0.0762911	neutral_NF54_AND_pB104
PF3D7_0416000	0.105973	0.756052	-0.364596	0.434086	neutral_NF54_AND_pB104
PF3D7_0416100	-0.439055	0.0529093	-0.27236	0.573418	neutral_NF54_AND_pB104
PF3D7_0416200	0.1855	0.478012	-1.17075	0.00318856	neutral_NF54_AND_pB104
PF3D7_0416300	-1.814	1.69987e-12	0.602294	0.167128	neutral_NF54_AND_pB104
PF3D7_0416400	-0.747408	0.00019801	0.125331	0.813849	neutral_NF54_AND_pB104
PF3D7_0416500	1.25487	7.055e-09	0.795874	0.0900845	neutral_NF54_AND_pB104
PF3D7_0416600	0.585042	0.0541081	0.598571	0.354303	neutral_NF54_AND_pB104
PF3D7_0416700	-1.99621	2.07189e-12	0.0896399	0.864973	neutral_NF54_AND_pB104
PF3D7_0416800	1.58501	6.2569e-12	0.0705861	0.902123	neutral_NF54_AND_pB104
PF3D7_0416900	-1.13613	7.63839e-05	1.53338	0.000377499	neutral_NF54_AND_pB104
PF3D7_0417000	-0.0533949	0.917395	-1.39248	0.0328885	neutral_NF54_AND_pB104
PF3D7_0417100	1.22607	0.00069165	-1.02933	0.129619	neutral_NF54_AND_pB104
PF3D7_0417200	0.0684319	0.803119	0.721613	0.0956367	neutral_NF54_AND_pB104
PF3D7_0417300	-1.1529	3.54795e-07	0.72233	0.0883549	neutral_NF54_AND_pB104
PF3D7_0417400	-2.44101	3.91593e-30	0.598065	0.193902	down_NF54_ONLY
PF3D7_0417500	1.77955	1.27351e-16	0.27075	0.586386	neutral_NF54_AND_pB104
PF3D7_0417600	-0.988027	0.000829542	0.896309	0.0679895	neutral_NF54_AND_pB104
PF3D7_0417700	0.704666	0.00920821	0.577122	0.296182	neutral_NF54_AND_pB104
PF3D7_0417800	1.91027	8.78297e-21	1.04043	0.0147747	neutral_NF54_AND_pB104
PF3D7_0417900	-0.292303	0.691524	0.00176381	0.999064	neutral_NF54_AND_pB104
PF3D7_0418000	-0.147825	0.609595	0.593574	0.205975	neutral_NF54_AND_pB104
PF3D7_0418100	0.0677491	0.804891	0.0400722	0.943831	neutral_NF54_AND_pB104
PF3D7_0418200	1.04545	6.68495e-07	-0.0471603	0.926105	neutral_NF54_AND_pB104
PF3D7_0418300	-0.962198	1.48731e-06	-1.78732	1.05362e-05	neutral_NF54_AND_pB104
PF3D7_0418400	1.52724	2.0883e-07	0.67948	0.202037	neutral_NF54_AND_pB104
PF3D7_0418500	0.900563	0.000603816	-1.51553	0.00079606	neutral_NF54_AND_pB104
PF3D7_0418600	0.24233	0.383348	-2.24832	2.90338e-09	down_pB104_ONLY
PF3D7_0418700	-1.1979	1.98359e-07	-1.74971	1.8299e-06	neutral_NF54_AND_pB104
PF3D7_0418800	1.67393	2.70355e-07	-0.890825	0.174245	neutral_NF54_AND_pB104
PF3D7_0418900	1.18532	2.78644e-07	0.419229	0.389942	neutral_NF54_AND_pB104
PF3D7_0419000	1.12726	0.000255085	0.0271703	0.973504	neutral_NF54_AND_pB104
PF3D7_0419100	0.152901	0.622416	0.112998	0.853035	neutral_NF54_AND_pB104
PF3D7_0419200	0.275893	0.564399	1.04947	0.131551	neutral_NF54_AND_pB104
PF3D7_0419300	0.957956	0.000104978	0.254882	0.640099	neutral_NF54_AND_pB104
PF3D7_0419400	-1.19536	1.27344e-07	-0.117276	0.824812	neutral_NF54_AND_pB104
PF3D7_0419500	0.687151	0.00583222	0.601755	0.241868	neutral_NF54_AND_pB104
PF3D7_0419600	0.41374	0.0412761	-0.799488	0.0589572	neutral_NF54_AND_pB104
PF3D7_0419700	0.272105	0.277254	-0.816826	0.0544907	neutral_NF54_AND_pB104
PF3D7_0419800	-0.647283	0.0105359	0.185041	0.730914	neutral_NF54_AND_pB104
PF3D7_0419900	-1.34677	3.89781e-10	0.754195	0.158558	neutral_NF54_AND_pB104
PF3D7_0420000	-1.34395	4.7415e-09	0.000495496	0.999283	neutral_NF54_AND_pB104
PF3D7_0420100	0.00247307	0.994008	-0.135028	0.786612	neutral_NF54_AND_pB104
PF3D7_0420200	-0.955615	0.0147252	-0.780515	0.144674	neutral_NF54_AND_pB104
PF3D7_0420300	-1.47504	1.14063e-10	-3.00068	5.95633e-18	down_pB104_ONLY
PF3D7_0420400	1.69804	7.09422e-16	-0.636286	0.144805	neutral_NF54_AND_pB104
PF3D7_0420500	-0.120725	0.782152	0.149275	0.870489	neutral_NF54_AND_pB104
PF3D7_0420600	0.0962402	0.729968	0.959796	0.0380259	neutral_NF54_AND_pB104
PF3D7_0421300	1.07088	0.000325631	-0.621949	0.331832	neutral_NF54_AND_pB104
PF3D7_0421700	0.942413	0.298812	-3.3324	3.6508e-05	down_pB104_ONLY
PF3D7_0421900	1.75888	0.00240848	-0.620458	0.53811	neutral_NF54_AND_pB104
PF3D7_0422000	0.532303	0.011074	-0.234323	0.628068	neutral_NF54_AND_pB104
PF3D7_0422100	0.179667	0.473716	1.19839	0.00245484	neutral_NF54_AND_pB104
PF3D7_0422200	-0.810633	0.000347639	0.528205	0.331806	neutral_NF54_AND_pB104
PF3D7_0422300	0.890279	0.00589005	-0.898384	0.0698837	neutral_NF54_AND_pB104
PF3D7_0422400	0.0389365	0.872802	-1.40783	0.00481859	neutral_NF54_AND_pB104
PF3D7_0422500	-0.866871	0.000186557	0.503592	0.253727	neutral_NF54_AND_pB104
PF3D7_0422600	-0.599009	0.37706	0.212171	0.804616	neutral_NF54_AND_pB104
PF3D7_0422700	-0.0459657	0.872935	-0.356561	0.496586	neutral_NF54_AND_pB104
PF3D7_0422800	-0.530695	0.048226	0.232494	0.674075	neutral_NF54_AND_pB104
PF3D7_0422900	0.75535	0.0172563	-1.8946	4.1931e-06	neutral_NF54_AND_pB104
PF3D7_0423000	-0.534231	0.0535745	-0.429209	0.347707	neutral_NF54_AND_pB104
PF3D7_0423100	1.46426	2.81589e-12	0.381434	0.386978	neutral_NF54_AND_pB104
PF3D7_0423200	0.659218	0.0267581	1.20801	0.00863696	neutral_NF54_AND_pB104
PF3D7_0423300	-0.48125	0.166068	-0.828218	0.138898	neutral_NF54_AND_pB104
PF3D7_0423400	2.20674	5.78499e-27	-0.657603	0.0974298	up_NF54_ONLY
PF3D7_0423500	0.172328	0.555898	-1.0467	0.0529055	neutral_NF54_AND_pB104
PF3D7_0423600	-0.620784	0.00589054	0.106273	0.833675	neutral_NF54_AND_pB104
PF3D7_0423700	1.92195	3.44753e-19	-0.917789	0.0231097	neutral_NF54_AND_pB104
PF3D7_0423800	-0.378478	0.112461	-1.95114	2.55171e-08	neutral_NF54_AND_pB104
PF3D7_0423900	-0.0298746	0.917716	-2.41083	1.29247e-09	down_pB104_ONLY
PF3D7_0424000	-1.88642	4.51755e-11	-1.81147	2.64008e-06	neutral_NF54_AND_pB104
PF3D7_0424100	-0.727358	0.000542036	-2.80684	1.24054e-14	down_pB104_ONLY
PF3D7_0424200	-3.25533	4.5163e-45	-2.41878	9.19097e-12	down_NF54_AND_pB104
PF3D7_0424300	-2.46603	3.0145e-28	-3.2973	9.22667e-21	down_NF54_AND_pB104
PF3D7_0424400	-1.70832	0.00231595	-1.88925	2.92536e-05	neutral_NF54_AND_pB104
PF3D7_0424500	-2.79602	4.25306e-30	-1.60088	7.51628e-05	down_NF54_ONLY
PF3D7_0424600	-0.591142	0.00231595	-2.47711	2.94529e-11	down_pB104_ONLY
PF3D7_0424700	-2.55764	1.57191e-22	-1.37957	0.000408703	down_NF54_ONLY
PF3D7_0424800	-3.31742	6.81601e-44	-1.07385	0.0169239	down_NF54_ONLY
PF3D7_0424900	-4.44641	1.25448e-93	-0.0961769	0.852973	down_NF54_ONLY
PF3D7_0425100	-0.650508	0.212031	-1.0192	0.32384	neutral_NF54_AND_pB104
PF3D7_0425200	-2.34145	1.16364e-09	-1.74668	0.00663942	down_NF54_ONLY
PF3D7_0425500	0.791591	0.0125254	0.116792	0.927416	neutral_NF54_AND_pB104
PF3D7_0425900	1.63937	0.000376875	-0.940589	0.161797	neutral_NF54_AND_pB104
PF3D7_0426000	1.96017	1.58366e-08	-0.82926	0.181979	neutral_NF54_AND_pB104
PF3D7_0500100	2.75855	3.29568e-36	-1.217	0.0068698	up_NF54_ONLY
PF3D7_0500300	-3.3734	7.24439e-07	-2.10934	0.000159585	down_NF54_AND_pB104
PF3D7_0500600	-1.005	0.000185145	-0.114867	0.854184	neutral_NF54_AND_pB104
PF3D7_0500800	-1.15202	1.91257e-07	1.58847	7.86326e-06	neutral_NF54_AND_pB104
PF3D7_0500900	-1.09863	7.02819e-06	-0.252052	0.622986	neutral_NF54_AND_pB104
PF3D7_0501000	0.277462	0.194781	-0.00337063	0.994481	neutral_NF54_AND_pB104
PF3D7_0501100	-1.96206	1.10685e-18	-2.46444	4.44368e-09	down_pB104_ONLY
PF3D7_0501200	-1.98272	1.5104e-18	0.54089	0.228521	neutral_NF54_AND_pB104
PF3D7_0501300	-1.9964	7.28436e-11	-1.54651	0.00153655	neutral_NF54_AND_pB104
PF3D7_0501400	-3.4407	8.13435e-28	-1.44978	0.00101241	down_NF54_ONLY
PF3D7_0501500	0.52294	0.0140715	-0.238088	0.603155	neutral_NF54_AND_pB104
PF3D7_0501600	-1.26247	1.58899e-06	-0.746102	0.0520042	neutral_NF54_AND_pB104
PF3D7_0501700	-2.26177	0.000251864	-1.90892	0.00612949	down_NF54_ONLY
PF3D7_0501800	-0.170603	0.507061	0.967183	0.0271737	neutral_NF54_AND_pB104
PF3D7_0501900	1.59264	1.77188e-08	1.56557	0.00251414	neutral_NF54_AND_pB104
PF3D7_0502000	-0.458898	0.153762	0.797319	0.111812	neutral_NF54_AND_pB104
PF3D7_0502100	-2.74701	1.94396e-13	-0.240427	0.673284	down_NF54_ONLY
PF3D7_0502200	-0.363706	0.291317	-0.585766	0.20988	neutral_NF54_AND_pB104
PF3D7_0502300	0.570003	0.287773	-0.615632	0.520719	neutral_NF54_AND_pB104
PF3D7_0502400	-1.02579	1.29422e-06	-1.63202	4.77727e-06	neutral_NF54_AND_pB104
PF3D7_0502500	-0.155006	0.823459	-1.84031	0.00132174	neutral_NF54_AND_pB104
PF3D7_0502600	-0.949583	0.0215944	1.17565	0.0733574	neutral_NF54_AND_pB104
PF3D7_0502700	1.39529	3.31337e-05	0.0814198	0.916409	neutral_NF54_AND_pB104
PF3D7_0502800	-0.612287	0.262475	1.12119	0.127458	neutral_NF54_AND_pB104
PF3D7_0502900	-0.024606	0.929192	-1.55492	0.00117487	neutral_NF54_AND_pB104
PF3D7_0503000	1.05791	6.68495e-07	-1.94173	1.14128e-05	neutral_NF54_AND_pB104
PF3D7_0503100	-1.40363	1.91466e-05	1.90095	2.0273e-05	neutral_NF54_AND_pB104
PF3D7_0503200	-0.610492	0.0329595	1.51112	0.0020353	neutral_NF54_AND_pB104
PF3D7_0503300	-1.51313	3.58374e-09	-0.861115	0.055141	neutral_NF54_AND_pB104
PF3D7_0503400	1.69762	9.60746e-16	-2.31944	3.93845e-09	down_pB104_ONLY
PF3D7_0503500	-1.21863	3.65644e-06	-0.320472	0.523327	neutral_NF54_AND_pB104
PF3D7_0503600	-3.69978	1.21589e-71	-2.48103	4.26394e-13	down_NF54_AND_pB104
PF3D7_0503800	0.287791	0.178169	-0.556539	0.306668	neutral_NF54_AND_pB104
PF3D7_0503900	2.2788	9.26021e-12	1.90828	0.00466371	up_NF54_ONLY
PF3D7_0504000	-1.93404	5.39358e-18	1.02431	0.0327504	neutral_NF54_AND_pB104
PF3D7_0504100	0.917224	8.70605e-05	-1.34123	0.000449839	neutral_NF54_AND_pB104
PF3D7_0504200	0.570767	0.0427726	-1.82246	1.46635e-05	neutral_NF54_AND_pB104
PF3D7_0504300	0.679804	0.155601	-0.365171	0.708479	neutral_NF54_AND_pB104
PF3D7_0504400	-0.520122	0.0181298	1.49379	0.000411084	neutral_NF54_AND_pB104
PF3D7_0504500	1.62159	5.2513e-13	-0.098404	0.872519	neutral_NF54_AND_pB104
PF3D7_0504600	0.690694	0.00318296	-0.376094	0.484574	neutral_NF54_AND_pB104
PF3D7_0504700	0.644509	0.0309597	0.621388	0.273246	neutral_NF54_AND_pB104
PF3D7_0504800	-0.0626264	0.807565	0.688428	0.0988736	neutral_NF54_AND_pB104
PF3D7_0504900	3.12902	8.44336e-37	-0.478874	0.431734	up_NF54_ONLY
PF3D7_0505000	-0.717083	0.032642	0.217315	0.728174	neutral_NF54_AND_pB104
PF3D7_0505100	-0.617211	0.0115643	1.37106	0.00181683	neutral_NF54_AND_pB104
PF3D7_0505200	-0.94483	4.33093e-05	-1.54643	2.83977e-05	neutral_NF54_AND_pB104
PF3D7_0505300	-2.27515	3.23205e-06	-2.50359	1.60349e-09	down_NF54_AND_pB104
PF3D7_0505400	-1.95187	4.19194e-12	0.574098	0.250442	neutral_NF54_AND_pB104
PF3D7_0505500	0.132499	0.5553	0.774944	0.0575332	neutral_NF54_AND_pB104
PF3D7_0505600	-0.739916	0.0325363	0.708379	0.188057	neutral_NF54_AND_pB104
PF3D7_0505700	-0.421297	0.1444	0.200026	0.708479	neutral_NF54_AND_pB104
PF3D7_0505800	2.14746	1.65901e-24	-0.374972	0.513164	up_NF54_ONLY
PF3D7_0505900	1.58858	1.73315e-14	-0.3949	0.514172	neutral_NF54_AND_pB104
PF3D7_0506000	1.2537	0.000401903	-0.150962	0.844269	neutral_NF54_AND_pB104
PF3D7_0506100	0.699295	0.00253719	0.888215	0.055141	neutral_NF54_AND_pB104
PF3D7_0506200	-0.398282	0.185954	-0.0831689	0.892036	neutral_NF54_AND_pB104
PF3D7_0506300	1.03447	8.03039e-05	0.24238	0.642607	neutral_NF54_AND_pB104
PF3D7_0506400	0.303407	0.267865	-1.38199	0.0022338	neutral_NF54_AND_pB104
PF3D7_0506500	-0.517604	0.0157193	-0.537428	0.223634	neutral_NF54_AND_pB104
PF3D7_0506700	0.710333	0.00395681	0.202173	0.696589	neutral_NF54_AND_pB104
PF3D7_0506800	0.625503	0.0030328	0.23821	0.611787	neutral_NF54_AND_pB104
PF3D7_0506900	1.31546	3.82096e-11	-0.45807	0.317292	neutral_NF54_AND_pB104
PF3D7_0507000	1.57784	0.00185182	-0.448317	0.667207	neutral_NF54_AND_pB104
PF3D7_0507100	-0.149312	0.5358	-0.300925	0.550349	neutral_NF54_AND_pB104
PF3D7_0507200	0.717256	0.00352854	-1.60182	2.65061e-05	neutral_NF54_AND_pB104
PF3D7_0507300	-4.75257	2.89231e-65	-3.00057	4.22999e-19	down_NF54_AND_pB104
PF3D7_0507400	-0.47526	0.0928959	-2.79512	1.45663e-10	down_pB104_ONLY
PF3D7_0507500	-0.189624	0.372917	-2.26736	1.45663e-10	down_pB104_ONLY
PF3D7_0507600	1.30111	5.83902e-09	-0.392896	0.433788	neutral_NF54_AND_pB104
PF3D7_0507700	-1.46081	5.13446e-10	0.547341	0.258963	neutral_NF54_AND_pB104
PF3D7_0507800	-0.324655	0.134677	-0.769394	0.0736137	neutral_NF54_AND_pB104
PF3D7_0507900	0.913722	0.000870166	0.148584	0.791001	neutral_NF54_AND_pB104
PF3D7_0508000	-0.905958	3.70994e-06	0.144992	0.77851	neutral_NF54_AND_pB104
PF3D7_0508100	-0.0112984	0.968374	0.197935	0.696066	neutral_NF54_AND_pB104
PF3D7_0508200	-0.672782	0.0022542	-0.0318455	0.951696	neutral_NF54_AND_pB104
PF3D7_0508300	-0.866231	0.00053674	1.83203	1.01309e-05	neutral_NF54_AND_pB104
PF3D7_0508400	0.179143	0.534018	0.160212	0.784796	neutral_NF54_AND_pB104
PF3D7_0508500	0.206154	0.350336	-0.418536	0.370106	neutral_NF54_AND_pB104
PF3D7_0508600	1.82076	8.29904e-14	-1.17993	0.0194829	neutral_NF54_AND_pB104
PF3D7_0508700	0.457032	0.0785318	0.934869	0.0363792	neutral_NF54_AND_pB104
PF3D7_0508800	-1.063	1.1504e-07	-0.134148	0.778919	neutral_NF54_AND_pB104
PF3D7_0508900	-0.398977	0.081587	-0.306273	0.491024	neutral_NF54_AND_pB104
PF3D7_0509000	1.83819	5.59226e-20	-0.041434	0.944043	neutral_NF54_AND_pB104
PF3D7_0509100	-0.218375	0.40641	1.38952	0.000511622	neutral_NF54_AND_pB104
PF3D7_0509200	1.3514	0.00633517	-0.0542062	0.962863	neutral_NF54_AND_pB104
PF3D7_0509300	0.62611	0.0127042	-2.19026	4.33159e-08	down_pB104_ONLY
PF3D7_0509400	-0.876179	0.000174664	-0.546254	0.185357	neutral_NF54_AND_pB104
PF3D7_0509500	0.142467	0.776938	0.759455	0.236188	neutral_NF54_AND_pB104
PF3D7_0509600	0.881491	1.31991e-05	0.738374	0.0785798	neutral_NF54_AND_pB104
PF3D7_0509700	1.26633	3.37738e-06	-1.78538	1.73457e-05	neutral_NF54_AND_pB104
PF3D7_0509800	-0.0951884	0.730436	-0.752405	0.089818	neutral_NF54_AND_pB104
PF3D7_0509900	0.261901	0.512501	-0.680616	0.190277	neutral_NF54_AND_pB104
PF3D7_0510000	1.32334	1.30606e-06	1.09958	0.0276423	neutral_NF54_AND_pB104
PF3D7_0510100	-0.741858	0.00107741	0.744053	0.121399	neutral_NF54_AND_pB104
PF3D7_0510200	0.324203	0.194988	0.134524	0.804616	neutral_NF54_AND_pB104
PF3D7_0510300	1.8817	1.61062e-18	-1.0112	0.0400893	neutral_NF54_AND_pB104
PF3D7_0510400	-0.00411763	0.994586	1.38831	0.0160144	neutral_NF54_AND_pB104
PF3D7_0510500	-0.815771	0.000344224	0.833021	0.0666997	neutral_NF54_AND_pB104
PF3D7_0510800	1.11419	5.5451e-06	-0.981485	0.0363242	neutral_NF54_AND_pB104
PF3D7_0511000	-0.846265	2.51096e-05	0.163748	0.784868	neutral_NF54_AND_pB104
PF3D7_0511100	0.00195399	0.997621	0.445457	0.581571	neutral_NF54_AND_pB104
PF3D7_0511200	-2.91123	3.05955e-41	1.02552	0.00799401	down_NF54_ONLY
PF3D7_0511300	-0.333123	0.313576	0.620052	0.283666	neutral_NF54_AND_pB104
PF3D7_0511400	-0.697717	0.072256	-1.25135	0.0234532	neutral_NF54_AND_pB104
PF3D7_0511500	-1.37143	2.03213e-07	0.1481	0.781493	neutral_NF54_AND_pB104
PF3D7_0511600	4.0544	2.37455e-59	-1.84675	0.000173291	up_NF54_ONLY
PF3D7_0511700	-0.29171	0.6078	-1.20401	0.119972	neutral_NF54_AND_pB104
PF3D7_0511800	0.263762	0.240568	0.351558	0.447761	neutral_NF54_AND_pB104
PF3D7_0511900	0.363319	0.559133	0.402141	0.697033	neutral_NF54_AND_pB104
PF3D7_0512000	1.70792	4.33967e-17	-0.112842	0.845831	neutral_NF54_AND_pB104
PF3D7_0512100	0.729174	0.0164184	1.01244	0.0442908	neutral_NF54_AND_pB104
PF3D7_0512200	0.653218	0.0347412	0.987122	0.0745889	neutral_NF54_AND_pB104
PF3D7_0512300	-0.530629	0.090018	0.780314	0.0927456	neutral_NF54_AND_pB104
PF3D7_0512500	-1.16307	0.000168828	0.917987	0.0572278	neutral_NF54_AND_pB104
PF3D7_0512600	1.97927	8.97881e-21	-0.15361	0.788656	neutral_NF54_AND_pB104
PF3D7_0512700	-0.157014	0.621858	0.742039	0.108509	neutral_NF54_AND_pB104
PF3D7_0512800	0.473196	0.248495	0.942545	0.0860652	neutral_NF54_AND_pB104
PF3D7_0512900	0.383399	0.653868	-0.0626266	0.965493	neutral_NF54_AND_pB104
PF3D7_0513000	-0.0533014	0.868682	1.55782	0.000776744	neutral_NF54_AND_pB104
PF3D7_0513100	0.0537507	0.838934	-0.0829602	0.880036	neutral_NF54_AND_pB104
PF3D7_0513200	-1.01108	1.0801e-06	0.50177	0.245779	neutral_NF54_AND_pB104
PF3D7_0513300	1.27597	1.95606e-07	0.15406	0.79393	neutral_NF54_AND_pB104
PF3D7_0513400	1.94225	5.4554e-14	1.00813	0.0816665	neutral_NF54_AND_pB104
PF3D7_0513500	0.347377	0.530257	1.45956	0.124746	neutral_NF54_AND_pB104
PF3D7_0513600	1.18655	3.74856e-10	0.583282	0.15331	neutral_NF54_AND_pB104
PF3D7_0513700	-0.857547	0.00145682	-0.352344	0.480304	neutral_NF54_AND_pB104
PF3D7_0513800	-1.31001	1.93759e-05	0.401156	0.429272	neutral_NF54_AND_pB104
PF3D7_0513900	0.243556	0.398176	0.348709	0.503201	neutral_NF54_AND_pB104
PF3D7_0514000	1.43882	1.75666e-10	-0.788778	0.0863986	neutral_NF54_AND_pB104
PF3D7_0514100	0.173119	0.551775	0.637721	0.180184	neutral_NF54_AND_pB104
PF3D7_0514200	1.70589	8.30814e-13	-0.184124	0.720834	neutral_NF54_AND_pB104
PF3D7_0514300	-0.621669	0.0173987	0.687524	0.127089	neutral_NF54_AND_pB104
PF3D7_0514500	1.06814	0.000187707	0.297003	0.714914	neutral_NF54_AND_pB104
PF3D7_0514600	0.728897	0.011792	0.434853	0.379927	neutral_NF54_AND_pB104
PF3D7_0514700	-0.167061	0.806506	0.918107	0.429272	neutral_NF54_AND_pB104
PF3D7_0514900	-0.626882	0.00938515	0.249428	0.606327	neutral_NF54_AND_pB104
PF3D7_0515000	0.255261	0.295776	0.102039	0.848038	neutral_NF54_AND_pB104
PF3D7_0515100	0.0995515	0.737567	-0.189933	0.734425	neutral_NF54_AND_pB104
PF3D7_0515200	0.37258	0.519147	1.43426	0.12964	neutral_NF54_AND_pB104
PF3D7_0515300	-0.872445	2.07826e-05	-0.928664	0.014218	neutral_NF54_AND_pB104
PF3D7_0515400	-0.814179	0.000133999	-1.86819	6.69896e-08	neutral_NF54_AND_pB104
PF3D7_0515500	0.0768656	0.825736	-0.0845198	0.894716	neutral_NF54_AND_pB104
PF3D7_0515600	1.31398	4.02729e-09	0.356419	0.511005	neutral_NF54_AND_pB104
PF3D7_0515700	0.557702	0.0245307	-1.05588	0.0177822	neutral_NF54_AND_pB104
PF3D7_0515800	1.74955	2.44878e-13	0.642373	0.214573	neutral_NF54_AND_pB104
PF3D7_0515900	-0.250733	0.541351	0.279744	0.664871	neutral_NF54_AND_pB104
PF3D7_0516000	1.24314	7.6083e-08	-1.13706	0.00753959	neutral_NF54_AND_pB104
PF3D7_0516100	-1.33424	8.79091e-06	0.672868	0.178432	neutral_NF54_AND_pB104
PF3D7_0516200	0.940108	0.000372049	-0.916247	0.128821	neutral_NF54_AND_pB104
PF3D7_0516300	-1.24575	4.69168e-08	0.24691	0.614626	neutral_NF54_AND_pB104
PF3D7_0516400	2.0217	2.5369e-22	-0.712696	0.0816665	up_NF54_ONLY
PF3D7_0516500	0.588763	0.0121937	-2.04101	6.93335e-09	down_pB104_ONLY
PF3D7_0516600	-2.30383	8.7936e-20	-0.258623	0.59278	down_NF54_ONLY
PF3D7_0516700	1.1791	2.07743e-09	-0.504857	0.263425	neutral_NF54_AND_pB104
PF3D7_0516800	-1.7132	1.63595e-16	0.667161	0.113994	neutral_NF54_AND_pB104
PF3D7_0516900	1.05376	0.000232791	-0.579159	0.317351	neutral_NF54_AND_pB104
PF3D7_0517000	0.598953	0.00561698	-0.80676	0.14595	neutral_NF54_AND_pB104
PF3D7_0517100	-0.874161	0.00910028	-0.229218	0.717002	neutral_NF54_AND_pB104
PF3D7_0517200	-2.89716	8.85259e-24	-1.33962	0.000776744	down_NF54_ONLY
PF3D7_0517300	0.260139	0.373429	-1.39829	0.00185706	neutral_NF54_AND_pB104
PF3D7_0517400	-0.124705	0.601834	0.215258	0.675837	neutral_NF54_AND_pB104
PF3D7_0517500	-0.129581	0.715183	-0.634956	0.19989	neutral_NF54_AND_pB104
PF3D7_0517600	2.05902	5.41245e-17	-1.09996	0.0250945	up_NF54_ONLY
PF3D7_0517700	-0.260356	0.216338	-0.122634	0.813789	neutral_NF54_AND_pB104
PF3D7_0517800	1.10416	3.67815e-05	-0.426499	0.577241	neutral_NF54_AND_pB104
PF3D7_0517900	0.257791	0.245089	0.353342	0.508299	neutral_NF54_AND_pB104
PF3D7_0518000	1.7159	5.41657e-18	-0.649039	0.127419	neutral_NF54_AND_pB104
PF3D7_0518100	-0.237577	0.403992	0.765832	0.106748	neutral_NF54_AND_pB104
PF3D7_0518200	2.14637	1.39415e-14	1.53829	0.0020567	up_NF54_ONLY
PF3D7_0518300	2.16672	1.0898e-30	0.199469	0.681301	up_NF54_ONLY
PF3D7_0518400	-1.61903	0.00645283	-0.0555603	0.951297	neutral_NF54_AND_pB104
PF3D7_0518500	0.545769	0.0236886	0.1711	0.76258	neutral_NF54_AND_pB104
PF3D7_0518600	1.08687	1.29908e-06	0.666656	0.124119	neutral_NF54_AND_pB104
PF3D7_0518700	-0.186483	0.610708	0.395834	0.572628	neutral_NF54_AND_pB104
PF3D7_0518800	2.84245	5.45181e-24	-1.05808	0.214337	up_NF54_ONLY
PF3D7_0518900	-0.363101	0.338918	-2.56315	8.72239e-11	down_pB104_ONLY
PF3D7_0519000	0.388614	0.195726	-0.464664	0.391658	neutral_NF54_AND_pB104
PF3D7_0519100	1.16662	5.01669e-08	-0.483458	0.300481	neutral_NF54_AND_pB104
PF3D7_0519200	1.86935	1.00152e-11	-1.80954	0.000462519	neutral_NF54_AND_pB104
PF3D7_0519300	-0.0762687	0.799293	0.744484	0.123994	neutral_NF54_AND_pB104
PF3D7_0519400	-0.0256382	0.917716	-0.762339	0.127089	neutral_NF54_AND_pB104
PF3D7_0519500	0.0506355	0.843558	0.0843792	0.877005	neutral_NF54_AND_pB104
PF3D7_0519600	-1.33613	1.70688e-08	0.717186	0.097436	neutral_NF54_AND_pB104
PF3D7_0519700	-0.333489	0.184461	-0.267104	0.621509	neutral_NF54_AND_pB104
PF3D7_0519800	-0.716604	0.00186581	-0.404719	0.419751	neutral_NF54_AND_pB104
PF3D7_0519900	-1.94825	1.30359e-07	0.944637	0.0655449	neutral_NF54_AND_pB104
PF3D7_0520000	0.482014	0.0203233	-0.760353	0.126129	neutral_NF54_AND_pB104
PF3D7_0520100	0.844011	0.000564048	0.210006	0.692103	neutral_NF54_AND_pB104
PF3D7_0520200	0.376753	0.107524	1.46717	0.00035289	neutral_NF54_AND_pB104
PF3D7_0520300	2.27371	6.61412e-23	0.42148	0.37777	up_NF54_ONLY
PF3D7_0520400	-0.176617	0.63359	2.153	3.36557e-06	up_pB104_ONLY
PF3D7_0520500	0.300126	0.262475	-1.26888	0.00626552	neutral_NF54_AND_pB104
PF3D7_0520600	1.31957	4.54185e-11	-0.760248	0.0828676	neutral_NF54_AND_pB104
PF3D7_0520700	0.597735	0.29325	0.763923	0.346486	neutral_NF54_AND_pB104
PF3D7_0520800	-1.01467	0.000870166	1.34601	0.00970395	neutral_NF54_AND_pB104
PF3D7_0520900	1.18611	8.37254e-08	0.192553	0.714807	neutral_NF54_AND_pB104
PF3D7_0521000	-0.0864509	0.839752	1.50495	0.00641499	neutral_NF54_AND_pB104
PF3D7_0521100	-0.626199	0.340466	0.94626	0.345062	neutral_NF54_AND_pB104
PF3D7_0521200	1.01347	0.000882807	0.369605	0.603665	neutral_NF54_AND_pB104
PF3D7_0521300	-0.308165	0.288489	0.405718	0.460505	neutral_NF54_AND_pB104
PF3D7_0521400	-0.89794	0.0106098	1.8447	3.79547e-05	neutral_NF54_AND_pB104
PF3D7_0521500	0.727605	0.00558496	0.533951	0.303666	neutral_NF54_AND_pB104
PF3D7_0521600	0.733671	0.215677	0.764346	0.412331	neutral_NF54_AND_pB104
PF3D7_0521700	0.432207	0.185686	-0.00286659	0.996839	neutral_NF54_AND_pB104
PF3D7_0521800	1.66594	1.94206e-14	0.867376	0.0613579	neutral_NF54_AND_pB104
PF3D7_0521900	0.305289	0.475231	2.28037	0.0028092	up_pB104_ONLY
PF3D7_0522000	1.03682	0.00669194	0.418574	0.504646	neutral_NF54_AND_pB104
PF3D7_0522100	-1.6651	1.39445e-12	-0.351364	0.523709	neutral_NF54_AND_pB104
PF3D7_0522200	0.227484	0.446282	0.154426	0.785071	neutral_NF54_AND_pB104
PF3D7_0522300	1.44659	9.64482e-09	-1.38895	0.00260882	neutral_NF54_AND_pB104
PF3D7_0522400	-0.993421	2.07242e-06	-0.333678	0.460296	neutral_NF54_AND_pB104
PF3D7_0522500	2.04767	8.18536e-16	-0.6767	0.247414	up_NF54_ONLY
PF3D7_0522600	1.4157	3.35812e-08	-0.409164	0.404575	neutral_NF54_AND_pB104
PF3D7_0522700	1.27704	1.46045e-05	1.10723	0.0510884	neutral_NF54_AND_pB104
PF3D7_0522800	0.565836	0.0163451	-0.546876	0.28509	neutral_NF54_AND_pB104
PF3D7_0522900	-1.30333	1.03885e-05	-0.587036	0.238886	neutral_NF54_AND_pB104
PF3D7_0523000	-2.68271	1.25202e-44	-1.04054	0.0070213	down_NF54_ONLY
PF3D7_0523100	0.726785	0.00047635	0.638688	0.136087	neutral_NF54_AND_pB104
PF3D7_0523200	-0.104816	0.853027	0.766721	0.244557	neutral_NF54_AND_pB104
PF3D7_0523300	3.52609	5.89034e-41	-0.763797	0.156769	up_NF54_ONLY
PF3D7_0523400	1.07258	6.0085e-08	-0.970641	0.0126778	neutral_NF54_AND_pB104
PF3D7_0523500	0.745709	0.0556171	0.292514	0.752765	neutral_NF54_AND_pB104
PF3D7_0523600	0.821567	0.00026812	0.561914	0.229329	neutral_NF54_AND_pB104
PF3D7_0523700	1.07848	0.00200809	0.2997	0.717692	neutral_NF54_AND_pB104
PF3D7_0523800	-1.83395	2.11783e-12	0.202125	0.725576	neutral_NF54_AND_pB104
PF3D7_0523900	0.79619	0.00598596	-0.63944	0.158558	neutral_NF54_AND_pB104
PF3D7_0524000	-0.999624	9.91113e-06	-0.289992	0.583694	neutral_NF54_AND_pB104
PF3D7_0524100	-0.476122	0.0415149	-0.208333	0.672693	neutral_NF54_AND_pB104
PF3D7_0524200	1.04557	7.10345e-07	-0.391979	0.395843	neutral_NF54_AND_pB104
PF3D7_0524300	-0.688809	0.0135181	0.761022	0.0922453	neutral_NF54_AND_pB104
PF3D7_0524400	-1.07854	1.48591e-05	-0.820217	0.0675164	neutral_NF54_AND_pB104
PF3D7_0524500	-0.695011	0.143192	0.764372	0.221366	neutral_NF54_AND_pB104
PF3D7_0524600	-0.657666	0.00574866	1.55321	0.001176	neutral_NF54_AND_pB104
PF3D7_0524700	0.830324	0.000253623	-0.446275	0.357829	neutral_NF54_AND_pB104
PF3D7_0524800	-1.1462	4.39776e-06	-1.06275	0.0216896	neutral_NF54_AND_pB104
PF3D7_0524900	0.180064	0.488219	-0.784637	0.0552453	neutral_NF54_AND_pB104
PF3D7_0525000	0.663657	0.0116243	-0.329282	0.48565	neutral_NF54_AND_pB104
PF3D7_0525100	0.881975	1.80493e-05	-0.839808	0.026371	neutral_NF54_AND_pB104
PF3D7_0525200	-0.484608	0.0433349	0.0294131	0.955738	neutral_NF54_AND_pB104
PF3D7_0525300	-2.49531	1.10068e-08	-1.71704	0.0030216	down_NF54_ONLY
PF3D7_0525400	-1.12745	0.00130556	-0.772469	0.106353	neutral_NF54_AND_pB104
PF3D7_0525500	-2.03151	3.11009e-06	-0.348914	0.585684	down_NF54_ONLY
PF3D7_0525600	1.69859	4.16731e-14	-1.25456	0.000776744	neutral_NF54_AND_pB104
PF3D7_0525700	-0.549948	0.00719163	-2.30803	1.47021e-08	down_pB104_ONLY
PF3D7_0525800	-0.283431	0.217969	-3.12541	1.43678e-15	down_pB104_ONLY
PF3D7_0525900	0.953768	0.000193199	-1.89453	4.52369e-06	neutral_NF54_AND_pB104
PF3D7_0526000	-0.816324	0.0345982	1.21174	0.0602447	neutral_NF54_AND_pB104
PF3D7_0526100	-0.827262	0.342402	0.88557	0.456313	neutral_NF54_AND_pB104
PF3D7_0526200	0.904798	7.82829e-05	-1.13601	0.0123349	neutral_NF54_AND_pB104
PF3D7_0526300	-1.51369	8.41945e-11	0.494285	0.269803	neutral_NF54_AND_pB104
PF3D7_0526400	-1.09188	0.000961934	0.114412	0.856277	neutral_NF54_AND_pB104
PF3D7_0526500	-0.439173	0.200737	0.200516	0.737085	neutral_NF54_AND_pB104
PF3D7_0526600	-1.02401	0.000620386	0.953513	0.0323233	neutral_NF54_AND_pB104
PF3D7_0526700	-2.53954	5.12398e-15	1.30478	0.00356914	down_NF54_ONLY
PF3D7_0526800	0.411796	0.0735411	0.188042	0.717692	neutral_NF54_AND_pB104
PF3D7_0526900	-1.28343	7.0415e-10	0.0742422	0.892352	neutral_NF54_AND_pB104
PF3D7_0527000	1.25869	1.58663e-08	0.2167	0.693661	neutral_NF54_AND_pB104
PF3D7_0527100	1.56496	2.23852e-11	-1.03474	0.0609326	neutral_NF54_AND_pB104
PF3D7_0527200	0.000829927	0.997759	0.382882	0.494841	neutral_NF54_AND_pB104
PF3D7_0527300	-1.80113	6.24327e-17	-0.547555	0.187415	neutral_NF54_AND_pB104
PF3D7_0527400	-1.33589	1.89309e-05	-0.335054	0.511204	neutral_NF54_AND_pB104
PF3D7_0527500	1.40504	8.50767e-12	-0.689824	0.0943651	neutral_NF54_AND_pB104
PF3D7_0527600	-0.898936	0.000119309	-0.775103	0.0504039	neutral_NF54_AND_pB104
PF3D7_0527900	0.221838	0.400514	-0.410237	0.45288	neutral_NF54_AND_pB104
PF3D7_0528000	1.30768	3.14361e-07	1.1364	0.0291988	neutral_NF54_AND_pB104
PF3D7_0528100	1.0061	1.06932e-06	-0.294434	0.54003	neutral_NF54_AND_pB104
PF3D7_0528200	-0.0361168	0.883537	-0.122984	0.796981	neutral_NF54_AND_pB104
PF3D7_0528300	-3.36068	1.4088e-41	-1.96943	2.35197e-08	down_NF54_ONLY
PF3D7_0528400	0.765887	0.00183006	-1.00479	0.0250517	neutral_NF54_AND_pB104
PF3D7_0528500	1.44232	1.71273e-11	-0.137746	0.785875	neutral_NF54_AND_pB104
PF3D7_0528600	1.39995	1.49388e-05	-0.152519	0.812293	neutral_NF54_AND_pB104
PF3D7_0528700	1.81954	1.78049e-15	-1.29279	0.0123933	neutral_NF54_AND_pB104
PF3D7_0528800	-1.22234	0.000132328	-0.122208	0.857622	neutral_NF54_AND_pB104
PF3D7_0528900	0.93164	0.0140707	-0.32343	0.665911	neutral_NF54_AND_pB104
PF3D7_0529000	-1.51187	1.08424e-10	-0.529621	0.248417	neutral_NF54_AND_pB104
PF3D7_0529100	1.10811	0.00363594	-0.164488	0.824124	neutral_NF54_AND_pB104
PF3D7_0529200	-1.01973	0.000870166	-0.288214	0.587073	neutral_NF54_AND_pB104
PF3D7_0529300	-0.174654	0.59753	0.687737	0.174058	neutral_NF54_AND_pB104
PF3D7_0529400	-0.50278	0.0135181	0.260365	0.621509	neutral_NF54_AND_pB104
PF3D7_0529500	1.80719	3.07679e-16	-0.437101	0.47139	neutral_NF54_AND_pB104
PF3D7_0529700	-1.57891	0.000113557	0.887643	0.135681	neutral_NF54_AND_pB104
PF3D7_0529800	0.681351	0.00455522	1.28718	0.00235304	neutral_NF54_AND_pB104
PF3D7_0529900	0.761483	0.000489724	-1.28742	0.00140853	neutral_NF54_AND_pB104
PF3D7_0530000	-0.805916	0.000887141	-0.656449	0.135681	neutral_NF54_AND_pB104
PF3D7_0530100	0.590544	0.006495	-1.73769	7.95463e-06	neutral_NF54_AND_pB104
PF3D7_0530200	0.099018	0.78458	1.11034	0.0204353	neutral_NF54_AND_pB104
PF3D7_0530300	-1.92499	4.3095e-16	0.216498	0.664871	neutral_NF54_AND_pB104
PF3D7_0530400	0.0197279	0.974998	-0.302295	0.65888	neutral_NF54_AND_pB104
PF3D7_0530500	-1.09954	0.0663566	-0.503971	0.562259	neutral_NF54_AND_pB104
PF3D7_0530600	-0.440653	0.137032	1.00891	0.0446895	neutral_NF54_AND_pB104
PF3D7_0530700	0.340609	0.378759	0.549705	0.345727	neutral_NF54_AND_pB104
PF3D7_0530750	0.883785	0.0133744	0.498722	0.467456	neutral_NF54_AND_pB104
PF3D7_0530800	2.131	1.15917e-19	-0.628185	0.198073	up_NF54_ONLY
PF3D7_0530900	0.552207	0.0130118	0.293449	0.565626	neutral_NF54_AND_pB104
PF3D7_0531000	-0.699492	0.0101436	0.754724	0.138408	neutral_NF54_AND_pB104
PF3D7_0531100	-0.374698	0.209617	1.29749	0.0103208	neutral_NF54_AND_pB104
PF3D7_0531200	1.95478	4.08889e-10	-0.200642	0.791061	neutral_NF54_AND_pB104
PF3D7_0531300	1.00541	0.0020776	0.680883	0.27947	neutral_NF54_AND_pB104
PF3D7_0531400	0.44041	0.358626	0.666581	0.366448	neutral_NF54_AND_pB104
PF3D7_0531600	1.69373	4.31901e-19	1.34677	0.405259	neutral_NF54_AND_pB104
PF3D7_0532000	1.94526	9.65687e-22	0.883291	0.614626	neutral_NF54_AND_pB104
PF3D7_0532100	-1.24947	2.50548e-05	-1.09261	0.0247789	neutral_NF54_AND_pB104
PF3D7_0532200	-0.799817	0.00626757	0.051374	0.931586	neutral_NF54_AND_pB104
PF3D7_0532300	-1.99212	2.08451e-23	-0.000361092	0.999323	neutral_NF54_AND_pB104
PF3D7_0532400	-1.44104	7.38116e-08	1.3092	0.0025237	neutral_NF54_AND_pB104
PF3D7_0532500	0.969619	0.0326476	1.07415	0.0946359	neutral_NF54_AND_pB104
PF3D7_0532600	1.89486	4.16651e-05	0.605911	0.411042	neutral_NF54_AND_pB104
PF3D7_0533100	-1.94082	9.3246e-10	-0.069922	0.918022	neutral_NF54_AND_pB104
PF3D7_0600200	0.74973	0.00980139	0.231473	0.783381	neutral_NF54_AND_pB104
PF3D7_0600300	-0.740004	0.091546	-0.564875	0.463628	neutral_NF54_AND_pB104
PF3D7_0601200	-0.784864	0.0185767	1.42873	0.0595466	neutral_NF54_AND_pB104
PF3D7_0601500	-1.68694	0.00212317	-0.332549	0.691052	neutral_NF54_AND_pB104
PF3D7_0601600	0.340039	0.595882	-0.396267	0.704563	neutral_NF54_AND_pB104
PF3D7_0601700	0.219595	0.36528	-0.371744	0.432823	neutral_NF54_AND_pB104
PF3D7_0601900	-0.111415	0.700859	-0.35109	0.468397	neutral_NF54_AND_pB104
PF3D7_0602000	0.098497	0.757618	0.659212	0.197257	neutral_NF54_AND_pB104
PF3D7_0602100	-0.109237	0.674032	-0.154962	0.763312	neutral_NF54_AND_pB104
PF3D7_0602200	1.40608	6.26356e-09	0.108086	0.867146	neutral_NF54_AND_pB104
PF3D7_0602400	-0.261696	0.358711	0.894174	0.0611189	neutral_NF54_AND_pB104
PF3D7_0602500	1.27327	8.79006e-07	0.348435	0.529585	neutral_NF54_AND_pB104
PF3D7_0602600	-1.62656	6.49862e-12	0.307087	0.564158	neutral_NF54_AND_pB104
PF3D7_0602700	-0.405695	0.501358	0.176931	0.862096	neutral_NF54_AND_pB104
PF3D7_0602800	-0.228311	0.682043	-0.112069	0.899999	neutral_NF54_AND_pB104
PF3D7_0602900	-0.566162	0.0162275	-1.074	0.0116407	neutral_NF54_AND_pB104
PF3D7_0603000	-0.676151	0.0117481	0.278065	0.59656	neutral_NF54_AND_pB104
PF3D7_0603100	-0.572464	0.0642655	1.97934	9.05155e-06	neutral_NF54_AND_pB104
PF3D7_0603200	1.89808	2.3241e-20	0.58284	0.171747	neutral_NF54_AND_pB104
PF3D7_0603300	-1.01799	1.75766e-05	0.114583	0.836022	neutral_NF54_AND_pB104
PF3D7_0603400	-1.52078	1.95003e-05	0.938847	0.0481137	neutral_NF54_AND_pB104
PF3D7_0603500	1.39773	9.27777e-12	0.944074	0.0200877	neutral_NF54_AND_pB104
PF3D7_0603600	-0.679805	0.00837919	0.163576	0.771493	neutral_NF54_AND_pB104
PF3D7_0603700	0.555904	0.0468502	1.7781	0.000892163	neutral_NF54_AND_pB104
PF3D7_0603800	1.11777	1.71257e-07	-0.0695601	0.900948	neutral_NF54_AND_pB104
PF3D7_0603900	0.799409	0.0294385	1.33167	0.0978608	neutral_NF54_AND_pB104
PF3D7_0604000	-0.151166	0.759844	2.90913	0.000144326	up_pB104_ONLY
PF3D7_0604100	-0.75488	0.00157803	0.630204	0.192895	neutral_NF54_AND_pB104
PF3D7_0604200	0.851615	0.0474166	-0.85301	0.24799	neutral_NF54_AND_pB104
PF3D7_0604300	0.764587	0.000418948	0.121428	0.814993	neutral_NF54_AND_pB104
PF3D7_0604500	-1.2913	4.57442e-09	0.170229	0.780384	neutral_NF54_AND_pB104
PF3D7_0604600	-0.336732	0.4027	0.0661647	0.918385	neutral_NF54_AND_pB104
PF3D7_0604700	1.94694	3.00091e-19	-0.224099	0.72947	neutral_NF54_AND_pB104
PF3D7_0604800	-0.704718	0.212031	1.60143	0.0658836	neutral_NF54_AND_pB104
PF3D7_0604900	2.34401	3.50832e-22	-0.447795	0.431955	up_NF54_ONLY
PF3D7_0605000	2.14223	7.68704e-23	0.189509	0.753189	up_NF54_ONLY
PF3D7_0605100	-2.95729	9.80179e-42	-0.205226	0.676681	down_NF54_ONLY
PF3D7_0605200	2.30755	2.58243e-26	0.0582948	0.923344	up_NF54_ONLY
PF3D7_0605300	1.51607	5.0267e-11	0.151369	0.79393	neutral_NF54_AND_pB104
PF3D7_0605400	-0.175862	0.733242	1.61299	0.0184471	neutral_NF54_AND_pB104
PF3D7_0605500	-0.381256	0.217368	1.30748	0.00350322	neutral_NF54_AND_pB104
PF3D7_0605600	-2.19456	3.63279e-12	-0.568167	0.225784	down_NF54_ONLY
PF3D7_0605700	-0.617423	0.00964728	-1.45915	0.000197583	neutral_NF54_AND_pB104
PF3D7_0605800	-0.364101	0.106128	0.101552	0.859937	neutral_NF54_AND_pB104
PF3D7_0605900	-0.765113	0.000784007	-2.16224	7.42409e-10	down_pB104_ONLY
PF3D7_0606000	-0.137639	0.541351	-1.19785	0.0014161	neutral_NF54_AND_pB104
PF3D7_0606100	1.08705	6.93318e-08	-0.887697	0.021179	neutral_NF54_AND_pB104
PF3D7_0606200	1.37433	1.70938e-10	-1.86942	5.86247e-06	neutral_NF54_AND_pB104
PF3D7_0606400	2.21318	1.09443e-06	-0.19394	0.854319	up_NF54_ONLY
PF3D7_0606500	0.237891	0.295776	0.0829503	0.86835	neutral_NF54_AND_pB104
PF3D7_0606600	-1.52614	1.79563e-12	-0.826238	0.0399449	neutral_NF54_AND_pB104
PF3D7_0606700	0.508232	0.0132807	0.131135	0.792787	neutral_NF54_AND_pB104
PF3D7_0606800	1.60692	1.32822e-14	0.767425	0.085673	neutral_NF54_AND_pB104
PF3D7_0606900	-0.167895	0.613687	0.446588	0.49292	neutral_NF54_AND_pB104
PF3D7_0607000	-0.143788	0.550732	-0.0878947	0.868217	neutral_NF54_AND_pB104
PF3D7_0607100	1.81903	1.17785e-07	0.187952	0.852226	neutral_NF54_AND_pB104
PF3D7_0607200	1.47518	3.58755e-10	1.58915	0.00173333	neutral_NF54_AND_pB104
PF3D7_0607300	1.08803	0.000147804	0.307669	0.622986	neutral_NF54_AND_pB104
PF3D7_0607400	0.310682	0.223755	-0.0859772	0.87401	neutral_NF54_AND_pB104
PF3D7_0607500	-0.674931	0.00325408	1.03379	0.014218	neutral_NF54_AND_pB104
PF3D7_0607600	1.97	2.33079e-16	0.583445	0.196799	neutral_NF54_AND_pB104
PF3D7_0607700	-1.55458	7.25696e-12	0.743532	0.0824533	neutral_NF54_AND_pB104
PF3D7_0607800	0.0240226	0.940474	-1.41684	0.00029862	neutral_NF54_AND_pB104
PF3D7_0607900	-0.206363	0.541351	-0.948826	0.0451468	neutral_NF54_AND_pB104
PF3D7_0608000	2.76063	2.3627e-36	0.00736634	0.991757	up_NF54_ONLY
PF3D7_0608100	-0.323088	0.227016	1.04709	0.0103535	neutral_NF54_AND_pB104
PF3D7_0608200	1.7316	1.49378e-08	-0.0139037	0.986618	neutral_NF54_AND_pB104
PF3D7_0608300	2.07738	1.9633e-14	1.03007	0.102788	up_NF54_ONLY
PF3D7_0608310	1.2231	0.001487	1.49232	0.0186272	neutral_NF54_AND_pB104
PF3D7_0608400	0.719644	0.00240539	0.151062	0.799748	neutral_NF54_AND_pB104
PF3D7_0608500	1.09422	2.4576e-08	0.155897	0.778919	neutral_NF54_AND_pB104
PF3D7_0608600	0.719958	0.0222708	1.24172	0.0224074	neutral_NF54_AND_pB104
PF3D7_0608700	0.699413	0.000556249	0.124751	0.800256	neutral_NF54_AND_pB104
PF3D7_0608800	0.989377	5.84485e-05	-0.0609593	0.914064	neutral_NF54_AND_pB104
PF3D7_0608900	0.499191	0.106091	0.569952	0.234019	neutral_NF54_AND_pB104
PF3D7_0609000	-0.228774	0.498793	0.546801	0.207149	neutral_NF54_AND_pB104
PF3D7_0609100	-1.08942	2.09929e-06	-1.04341	0.0134355	neutral_NF54_AND_pB104
PF3D7_0609200	-1.61114	1.16453e-05	-0.867126	0.0816665	neutral_NF54_AND_pB104
PF3D7_0609300	0.987193	0.00571767	1.43989	0.0386815	neutral_NF54_AND_pB104
PF3D7_0609400	0.872268	0.000538934	0.738831	0.132943	neutral_NF54_AND_pB104
PF3D7_0609500	0.830328	0.0100605	0.16068	0.843995	neutral_NF54_AND_pB104
PF3D7_0609600	0.848749	0.117241	0.989745	0.378939	neutral_NF54_AND_pB104
PF3D7_0609700	-0.468559	0.0228232	-1.3318	0.000266951	neutral_NF54_AND_pB104
PF3D7_0609800	0.311088	0.22933	-0.369655	0.468129	neutral_NF54_AND_pB104
PF3D7_0609900	-2.29714	2.31861e-17	-0.398693	0.395104	down_NF54_ONLY
PF3D7_0610000	-0.399662	0.11992	0.484273	0.322846	neutral_NF54_AND_pB104
PF3D7_0610100	-0.292766	0.230388	0.462323	0.333955	neutral_NF54_AND_pB104
PF3D7_0610200	-0.591087	0.104552	0.524359	0.404791	neutral_NF54_AND_pB104
PF3D7_0610400	3.26778	1.69113e-31	-1.96246	0.000314113	up_NF54_ONLY
PF3D7_0610500	0.672673	0.0316132	0.40029	0.538164	neutral_NF54_AND_pB104
PF3D7_0610600	-0.317935	0.198225	0.0158958	0.975384	neutral_NF54_AND_pB104
PF3D7_0610700	-0.0247115	0.964384	0.588296	0.324142	neutral_NF54_AND_pB104
PF3D7_0610800	-0.130839	0.577087	-1.14718	0.00219283	neutral_NF54_AND_pB104
PF3D7_0610900	-0.623025	0.00611547	-0.148673	0.789502	neutral_NF54_AND_pB104
PF3D7_0611000	0.447056	0.24299	1.02157	0.0841014	neutral_NF54_AND_pB104
PF3D7_0611100	0.308272	0.361479	0.24984	0.692132	neutral_NF54_AND_pB104
PF3D7_0611200	1.25101	1.97474e-08	0.259883	0.647963	neutral_NF54_AND_pB104
PF3D7_0611300	0.442347	0.0537913	0.490616	0.319278	neutral_NF54_AND_pB104
PF3D7_0611400	-0.647367	0.0210762	1.59567	0.000669427	neutral_NF54_AND_pB104
PF3D7_0611500	-0.811816	0.0157847	-1.11948	0.0211055	neutral_NF54_AND_pB104
PF3D7_0611600	-0.378632	0.151358	1.18401	0.0169116	neutral_NF54_AND_pB104
PF3D7_0611700	0.390771	0.0790645	-1.64846	0.00545395	neutral_NF54_AND_pB104
PF3D7_0611800	-1.04026	1.05923e-06	-0.397998	0.435359	neutral_NF54_AND_pB104
PF3D7_0611900	0.0870606	0.755191	-0.53972	0.266686	neutral_NF54_AND_pB104
PF3D7_0612000	0.966348	7.39101e-05	0.144216	0.790414	neutral_NF54_AND_pB104
PF3D7_0612100	0.157896	0.543142	0.932211	0.0283239	neutral_NF54_AND_pB104
PF3D7_0612200	0.486985	0.0439893	0.275453	0.571413	neutral_NF54_AND_pB104
PF3D7_0612400	-1.66626	7.90015e-08	0.137902	0.837515	neutral_NF54_AND_pB104
PF3D7_0612500	0.261134	0.493298	-0.706246	0.163822	neutral_NF54_AND_pB104
PF3D7_0612600	-2.21692	3.20958e-26	-0.749172	0.060988	down_NF54_ONLY
PF3D7_0612700	1.53409	9.62843e-10	-0.0945321	0.893838	neutral_NF54_AND_pB104
PF3D7_0612800	-1.97994	3.94371e-10	-0.11566	0.847213	neutral_NF54_AND_pB104
PF3D7_0612900	0.830851	0.000117235	0.284516	0.537549	neutral_NF54_AND_pB104
PF3D7_0613000	1.56139	1.64734e-09	1.45711	0.00112516	neutral_NF54_AND_pB104
PF3D7_0613100	2.36789	6.06487e-24	-0.377455	0.405549	up_NF54_ONLY
PF3D7_0613200	0.000948886	0.997843	-0.665533	0.24799	neutral_NF54_AND_pB104
PF3D7_0613300	-0.766481	0.000520953	-0.533202	0.317351	neutral_NF54_AND_pB104
PF3D7_0613400	1.42705	2.18916e-11	-1.01645	0.0573676	neutral_NF54_AND_pB104
PF3D7_0613500	-1.79147	4.20197e-13	-0.713693	0.0755198	neutral_NF54_AND_pB104
PF3D7_0613600	-0.21964	0.341545	-1.29363	0.00443368	neutral_NF54_AND_pB104
PF3D7_0613700	0.166452	0.514288	0.337316	0.446627	neutral_NF54_AND_pB104
PF3D7_0613800	-0.295283	0.174617	0.273164	0.56939	neutral_NF54_AND_pB104
PF3D7_0613900	-0.0207486	0.938655	-2.10693	3.98437e-09	down_pB104_ONLY
PF3D7_0614000	1.11353	1.00195e-08	-1.72461	7.89164e-07	neutral_NF54_AND_pB104
PF3D7_0614100	1.1093	0.000199048	0.174544	0.77851	neutral_NF54_AND_pB104
PF3D7_0614200	-1.52525	0.000257972	-0.0287801	0.965815	neutral_NF54_AND_pB104
PF3D7_0614300	0.177346	0.468347	0.621167	0.126354	neutral_NF54_AND_pB104
PF3D7_0614400	-0.930331	0.000350065	-0.157019	0.775356	neutral_NF54_AND_pB104
PF3D7_0614500	0.700986	0.000412863	-0.316759	0.586386	neutral_NF54_AND_pB104
PF3D7_0614600	-0.545958	0.132917	-0.850852	0.143126	neutral_NF54_AND_pB104
PF3D7_0614700	-1.35647	1.0682e-06	-0.758988	0.11274	neutral_NF54_AND_pB104
PF3D7_0614800	-1.0058	1.48151e-05	-0.318707	0.495935	neutral_NF54_AND_pB104
PF3D7_0614900	-1.06833	6.0535e-06	0.616036	0.189698	neutral_NF54_AND_pB104
PF3D7_0615000	1.31793	7.0859e-08	-0.223132	0.719385	neutral_NF54_AND_pB104
PF3D7_0615100	0.739096	0.00695777	0.298721	0.639919	neutral_NF54_AND_pB104
PF3D7_0615200	1.1386	0.000210197	1.17897	0.0816665	neutral_NF54_AND_pB104
PF3D7_0615300	0.130449	0.662143	1.49256	0.00057707	neutral_NF54_AND_pB104
PF3D7_0615400	0.0131676	0.960331	0.916316	0.019862	neutral_NF54_AND_pB104
PF3D7_0615500	-1.43875	1.66416e-12	0.659263	0.11777	neutral_NF54_AND_pB104
PF3D7_0615600	-0.673956	0.00231188	0.581041	0.172067	neutral_NF54_AND_pB104
PF3D7_0615700	2.98869	3.52485e-54	0.436261	0.32675	up_NF54_ONLY
PF3D7_0615800	0.925648	2.29969e-05	0.507542	0.265056	neutral_NF54_AND_pB104
PF3D7_0615900	-0.827931	0.000141794	0.059722	0.910455	neutral_NF54_AND_pB104
PF3D7_0616000	1.90238	3.93561e-18	0.0229452	0.966528	neutral_NF54_AND_pB104
PF3D7_0616100	1.60172	8.80083e-08	-0.822901	0.143024	neutral_NF54_AND_pB104
PF3D7_0616200	0.776681	0.000156303	0.0913031	0.857622	neutral_NF54_AND_pB104
PF3D7_0616300	0.925611	0.0301604	-0.0658815	0.938119	neutral_NF54_AND_pB104
PF3D7_0616400	-1.74632	1.17668e-05	0.895287	0.0883347	neutral_NF54_AND_pB104
PF3D7_0616500	-0.855654	0.0439344	-0.520317	0.418812	neutral_NF54_AND_pB104
PF3D7_0616600	0.460705	0.0461266	0.904241	0.0482039	neutral_NF54_AND_pB104
PF3D7_0616700	-1.20241	0.000435962	0.752261	0.249875	neutral_NF54_AND_pB104
PF3D7_0616800	0.250992	0.293345	0.707822	0.0921543	neutral_NF54_AND_pB104
PF3D7_0616900	0.577865	0.0568053	1.31789	0.00724044	neutral_NF54_AND_pB104
PF3D7_0617000	0.247499	0.44049	-0.771757	0.101003	neutral_NF54_AND_pB104
PF3D7_0617100	-1.49995	1.57712e-11	-1.05669	0.00730889	neutral_NF54_AND_pB104
PF3D7_0617200	-0.522514	0.0205443	0.503232	0.246166	neutral_NF54_AND_pB104
PF3D7_0617300	2.74719	4.19316e-47	-1.22269	0.00468675	up_NF54_ONLY
PF3D7_0617400	1.57339	1.20304e-12	-0.862591	0.0607627	neutral_NF54_AND_pB104
PF3D7_0617800	3.48673	3.05911e-48	-1.95699	0.000566298	up_NF54_ONLY
PF3D7_0617900	2.01666	6.97132e-19	-2.21172	3.55836e-08	up_NF54_down_pB104
PF3D7_0618000	0.307115	0.165486	-0.793221	0.0823505	neutral_NF54_AND_pB104
PF3D7_0618100	-0.687522	0.0363357	-0.292274	0.642607	neutral_NF54_AND_pB104
PF3D7_0618200	1.4635	9.3584e-14	0.167122	0.765845	neutral_NF54_AND_pB104
PF3D7_0618300	0.888337	6.45237e-06	-0.301973	0.571413	neutral_NF54_AND_pB104
PF3D7_0618400	-0.0839333	0.899129	0.918322	0.269627	neutral_NF54_AND_pB104
PF3D7_0618500	1.1827	3.6094e-07	-0.435635	0.388414	neutral_NF54_AND_pB104
PF3D7_0618600	-0.1527	0.625008	0.36848	0.473903	neutral_NF54_AND_pB104
PF3D7_0618700	0.662237	0.0170434	0.703356	0.142843	neutral_NF54_AND_pB104
PF3D7_0618800	-1.40846	0.0321937	0.430347	0.667295	neutral_NF54_AND_pB104
PF3D7_0618900	0.526521	0.0279898	1.35609	0.00158664	neutral_NF54_AND_pB104
PF3D7_0619000	-0.142237	0.586914	0.982655	0.0155919	neutral_NF54_AND_pB104
PF3D7_0619100	0.713827	0.00878332	0.127856	0.842735	neutral_NF54_AND_pB104
PF3D7_0619200	-0.615725	0.00515158	0.32663	0.479227	neutral_NF54_AND_pB104
PF3D7_0619300	0.520888	0.0335134	1.02518	0.0201411	neutral_NF54_AND_pB104
PF3D7_0619400	0.982842	1.0327e-05	-0.266787	0.616557	neutral_NF54_AND_pB104
PF3D7_0619500	0.0874916	0.780876	1.52619	0.000985853	neutral_NF54_AND_pB104
PF3D7_0619600	0.68292	0.11792	0.91854	0.234302	neutral_NF54_AND_pB104
PF3D7_0619700	2.0673	1.2299e-24	0.275392	0.563601	up_NF54_ONLY
PF3D7_0619800	0.0611388	0.83175	0.466857	0.372113	neutral_NF54_AND_pB104
PF3D7_0619900	-0.105659	0.683828	-0.39973	0.369858	neutral_NF54_AND_pB104
PF3D7_0620000	0.220839	0.513008	-1.16831	0.025099	neutral_NF54_AND_pB104
PF3D7_0620100	1.77713	2.49528e-12	0.162374	0.776685	neutral_NF54_AND_pB104
PF3D7_0620300	-0.955056	0.0130098	-2.2027	3.76127e-05	down_pB104_ONLY
PF3D7_0620400	0.0772321	0.790432	-2.1112	8.94883e-09	down_pB104_ONLY
PF3D7_0620500	-2.72471	1.50353e-30	-0.94819	0.0162065	down_NF54_ONLY
PF3D7_0620600	-1.98114	0.00459457	0.0543358	0.949216	neutral_NF54_AND_pB104
PF3D7_0620700	0.207286	0.458518	-0.340907	0.617224	neutral_NF54_AND_pB104
PF3D7_0621000	-0.850629	0.0776574	0.357465	0.664313	neutral_NF54_AND_pB104
PF3D7_0621100	-0.395906	0.077769	-0.141271	0.795129	neutral_NF54_AND_pB104
PF3D7_0621200	1.17408	1.27344e-07	-1.14343	0.0192832	neutral_NF54_AND_pB104
PF3D7_0621300	-0.646119	0.0167094	-0.0685111	0.909546	neutral_NF54_AND_pB104
PF3D7_0621350	0.588254	0.250455	0.105403	0.911262	neutral_NF54_AND_pB104
PF3D7_0621400	-0.581591	0.00749852	-1.54851	6.02916e-05	neutral_NF54_AND_pB104
PF3D7_0621500	1.24259	0.000473985	0.32247	0.660498	neutral_NF54_AND_pB104
PF3D7_0621700	0.114535	0.695092	0.241877	0.659585	neutral_NF54_AND_pB104
PF3D7_0621800	-0.236827	0.308917	-1.31667	0.0094818	neutral_NF54_AND_pB104
PF3D7_0621900	-0.718051	0.000752686	0.0326011	0.949388	neutral_NF54_AND_pB104
PF3D7_0622000	-0.719066	0.00854914	0.301203	0.583694	neutral_NF54_AND_pB104
PF3D7_0622100	-1.91208	6.48548e-09	0.419199	0.475522	neutral_NF54_AND_pB104
PF3D7_0622200	-0.889191	0.000477961	0.590437	0.222588	neutral_NF54_AND_pB104
PF3D7_0622300	0.725283	0.0172563	0.262488	0.693704	neutral_NF54_AND_pB104
PF3D7_0622400	0.0549298	0.882783	1.84549	0.000551035	neutral_NF54_AND_pB104
PF3D7_0622500	-0.196566	0.579178	1.1172	0.0328648	neutral_NF54_AND_pB104
PF3D7_0622600	1.09983	8.15897e-07	0.10797	0.839058	neutral_NF54_AND_pB104
PF3D7_0622700	-1.42427	0.0756338	0.984355	0.239389	neutral_NF54_AND_pB104
PF3D7_0622800	-1.2764	7.79614e-10	0.894001	0.0405545	neutral_NF54_AND_pB104
PF3D7_0622900	-2.3082	1.90952e-24	-0.756152	0.111231	down_NF54_ONLY
PF3D7_0623000	0.255351	0.299468	-0.160895	0.753973	neutral_NF54_AND_pB104
PF3D7_0623100	0.766192	0.00337161	-0.873541	0.0459555	neutral_NF54_AND_pB104
PF3D7_0623200	-2.35924	6.02589e-18	0.152147	0.776685	down_NF54_ONLY
PF3D7_0623300	1.08654	2.06095e-06	0.239925	0.665911	neutral_NF54_AND_pB104
PF3D7_0623400	0.395036	0.358626	-0.167081	0.814319	neutral_NF54_AND_pB104
PF3D7_0623500	0.463243	0.0413529	-0.742838	0.135954	neutral_NF54_AND_pB104
PF3D7_0623600	-0.252262	0.390162	-0.348241	0.483906	neutral_NF54_AND_pB104
PF3D7_0623700	-0.519312	0.0533346	0.239886	0.650102	neutral_NF54_AND_pB104
PF3D7_0623800	-2.43287	2.56573e-33	-1.86273	9.4283e-08	down_NF54_ONLY
PF3D7_0623900	1.08066	7.77536e-07	-0.689901	0.127877	neutral_NF54_AND_pB104
PF3D7_0624000	0.408796	0.0646118	-0.299336	0.537687	neutral_NF54_AND_pB104
PF3D7_0624100	0.209188	0.433706	0.696086	0.135114	neutral_NF54_AND_pB104
PF3D7_0624200	1.70113	6.52348e-17	0.672197	0.102892	neutral_NF54_AND_pB104
PF3D7_0624300	1.23839	1.75261e-07	-0.930524	0.0507196	neutral_NF54_AND_pB104
PF3D7_0624400	-0.963191	7.50739e-05	-0.588431	0.194266	neutral_NF54_AND_pB104
PF3D7_0624500	1.44971	1.34896e-12	-1.28047	0.00912925	neutral_NF54_AND_pB104
PF3D7_0624600	-0.0687877	0.810836	-0.649357	0.115469	neutral_NF54_AND_pB104
PF3D7_0624700	1.37356	2.12115e-08	1.87804	2.88296e-05	neutral_NF54_AND_pB104
PF3D7_0624800	0.0704266	0.883543	0.126781	0.88163	neutral_NF54_AND_pB104
PF3D7_0624900	1.63213	2.04377e-10	0.210414	0.749163	neutral_NF54_AND_pB104
PF3D7_0625000	0.933826	0.000181806	-0.856154	0.140682	neutral_NF54_AND_pB104
PF3D7_0625100	-0.459188	0.444113	0.4668	0.665499	neutral_NF54_AND_pB104
PF3D7_0625200	1.18127	3.44473e-06	-0.13371	0.831668	neutral_NF54_AND_pB104
PF3D7_0625300	-0.775184	0.00322283	1.40862	0.00167859	neutral_NF54_AND_pB104
PF3D7_0625400	-1.58962	1.16406e-08	-1.88186	2.00862e-05	neutral_NF54_AND_pB104
PF3D7_0625500	-0.71082	0.0672972	-1.68538	0.0011619	neutral_NF54_AND_pB104
PF3D7_0625600	1.17078	6.1066e-05	-0.507277	0.39662	neutral_NF54_AND_pB104
PF3D7_0625700	0.0972677	0.826813	2.22074	8.32826e-06	up_pB104_ONLY
PF3D7_0625800	0.366202	0.297181	0.512801	0.387122	neutral_NF54_AND_pB104
PF3D7_0626000	-1.8498	2.35612e-10	-0.119609	0.828517	neutral_NF54_AND_pB104
PF3D7_0626100	-0.344223	0.207122	-0.4712	0.361437	neutral_NF54_AND_pB104
PF3D7_0626200	0.713421	0.288512	-0.501957	0.658183	neutral_NF54_AND_pB104
PF3D7_0626300	0.557248	0.0506766	-0.357738	0.476932	neutral_NF54_AND_pB104
PF3D7_0626400	0.263664	0.37839	0.296174	0.614045	neutral_NF54_AND_pB104
PF3D7_0626500	-1.22302	0.0201537	-0.484259	0.567294	neutral_NF54_AND_pB104
PF3D7_0626600	-0.465295	0.230956	0.624731	0.295774	neutral_NF54_AND_pB104
PF3D7_0626700	0.555162	0.0112048	0.0410902	0.934986	neutral_NF54_AND_pB104
PF3D7_0626800	0.152335	0.557392	0.0149222	0.978363	neutral_NF54_AND_pB104
PF3D7_0626900	-0.343062	0.262475	1.091	0.0296397	neutral_NF54_AND_pB104
PF3D7_0627000	-1.0292	0.0141861	-1.41754	0.00460642	neutral_NF54_AND_pB104
PF3D7_0627100	-1.52311	1.62015e-13	-1.30824	0.000395919	neutral_NF54_AND_pB104
PF3D7_0627200	2.11939	3.11536e-16	0.9849	0.0742111	up_NF54_ONLY
PF3D7_0627300	-0.45691	0.0293906	-0.324561	0.472864	neutral_NF54_AND_pB104
PF3D7_0627400	0.632905	0.0391596	0.715937	0.167886	neutral_NF54_AND_pB104
PF3D7_0627500	1.03177	7.07215e-06	-0.741341	0.161959	neutral_NF54_AND_pB104
PF3D7_0627600	1.25423	5.79841e-06	0.362774	0.605254	neutral_NF54_AND_pB104
PF3D7_0627700	0.437457	0.0383877	-0.199964	0.686219	neutral_NF54_AND_pB104
PF3D7_0627800	0.284799	0.267835	-0.641703	0.16257	neutral_NF54_AND_pB104
PF3D7_0627900	-2.54986	4.98554e-26	-0.0764689	0.882378	down_NF54_ONLY
PF3D7_0628000	0.476337	0.161411	-0.404361	0.45288	neutral_NF54_AND_pB104
PF3D7_0628100	-0.341012	0.116614	-0.730634	0.0685442	neutral_NF54_AND_pB104
PF3D7_0628200	-1.69743	4.06963e-18	-0.377499	0.388945	neutral_NF54_AND_pB104
PF3D7_0628300	1.01214	7.11449e-07	-2.63706	1.1749e-13	down_pB104_ONLY
PF3D7_0628400	0.37908	0.186397	-3.01473	3.78289e-14	down_pB104_ONLY
PF3D7_0628500	0.422021	0.327207	0.0206582	0.978363	neutral_NF54_AND_pB104
PF3D7_0628600	0.338612	0.182802	0.2828	0.564361	neutral_NF54_AND_pB104
PF3D7_0628700	-1.40057	0.000393023	0.402588	0.472593	neutral_NF54_AND_pB104
PF3D7_0628800	-0.465224	0.181829	1.63124	0.0017229	neutral_NF54_AND_pB104
PF3D7_0628900	0.846103	0.00147144	0.581896	0.301095	neutral_NF54_AND_pB104
PF3D7_0629100	0.591505	0.0164134	-0.00507572	0.99211	neutral_NF54_AND_pB104
PF3D7_0629200	-2.35548	8.76413e-23	0.859426	0.083195	down_NF54_ONLY
PF3D7_0629300	0.193371	0.403742	-2.40265	3.63295e-12	down_pB104_ONLY
PF3D7_0629400	0.241738	0.31216	0.806236	0.0553209	neutral_NF54_AND_pB104
PF3D7_0629500	-0.923406	1.95063e-05	-1.84006	3.39944e-07	neutral_NF54_AND_pB104
PF3D7_0629600	-1.3466	7.30157e-06	-2.22182	3.36364e-07	down_pB104_ONLY
PF3D7_0629700	-0.392934	0.0843317	0.528606	0.201441	neutral_NF54_AND_pB104
PF3D7_0629800	-1.6913	4.64161e-11	0.427489	0.464238	neutral_NF54_AND_pB104
PF3D7_0629900	-2.55564	6.6295e-29	-1.08617	0.015368	down_NF54_ONLY
PF3D7_0630000	3.03081	1.79431e-13	-2.32443	0.00173333	up_NF54_down_pB104
PF3D7_0630100	-1.29616	0.0215102	-2.22571	6.02916e-05	down_pB104_ONLY
PF3D7_0630200	1.9016	7.1454e-09	-2.51481	1.59257e-08	down_pB104_ONLY
PF3D7_0630300	-0.462586	0.0696432	1.61395	0.000257747	neutral_NF54_AND_pB104
PF3D7_0630400	-1.24661	0.0024113	0.850469	0.105299	neutral_NF54_AND_pB104
PF3D7_0630500	-1.00477	0.0041227	1.42466	0.0196797	neutral_NF54_AND_pB104
PF3D7_0630600	0.350079	0.128291	0.091184	0.854319	neutral_NF54_AND_pB104
PF3D7_0630700	-2.14865	2.5018e-08	-1.21117	0.0108261	down_NF54_ONLY
PF3D7_0630800	0.0122309	0.980666	1.0784	0.127089	neutral_NF54_AND_pB104
PF3D7_0630900	-0.795967	0.000329493	0.294798	0.555494	neutral_NF54_AND_pB104
PF3D7_0631000	0.37235	0.239373	-0.0467179	0.941802	neutral_NF54_AND_pB104
PF3D7_0631100	-1.61594	0.00101439	-0.30642	0.717002	neutral_NF54_AND_pB104
PF3D7_0631400	-0.222481	0.6188	0.312808	0.800977	neutral_NF54_AND_pB104
PF3D7_0632500	2.01591	2.36949e-17	-0.223807	0.739176	up_NF54_ONLY
PF3D7_0632700	0.527067	0.1357	-1.44655	0.00731599	neutral_NF54_AND_pB104
PF3D7_0632800	2.13964	6.95407e-18	-0.434683	0.440266	up_NF54_ONLY
PF3D7_0700100	1.74164	1.66535e-06	-1.03653	0.185387	neutral_NF54_AND_pB104
PF3D7_0700200	-1.33511	0.00139177	0.17942	0.900755	neutral_NF54_AND_pB104
PF3D7_0700800	-0.24762	0.697784	1.5254	0.00494696	neutral_NF54_AND_pB104
PF3D7_0701100	-2.12393	3.69429e-08	-1.70243	8.55019e-05	down_NF54_ONLY
PF3D7_0701600	-0.378676	0.262911	1.11318	0.207698	neutral_NF54_AND_pB104
PF3D7_0701900	-3.03812	1.3867e-44	-2.28691	4.17436e-11	down_NF54_AND_pB104
PF3D7_0702000	-2.12705	3.13915e-28	-2.12992	3.98437e-09	down_NF54_AND_pB104
PF3D7_0702100	-3.99031	1.06228e-41	-3.27736	1.07782e-18	down_NF54_AND_pB104
PF3D7_0702200	-0.763882	0.000535836	-2.5359	2.33619e-10	down_pB104_ONLY
PF3D7_0702300	-4.1063	4.65317e-68	-0.910802	0.0448512	down_NF54_ONLY
PF3D7_0702400	-0.0251634	0.932131	-1.38444	0.000847481	neutral_NF54_AND_pB104
PF3D7_0702500	1.04047	0.000124896	-1.09451	0.0268932	neutral_NF54_AND_pB104
PF3D7_0702600	-1.4955	2.53359e-05	-2.41847	2.43005e-09	down_pB104_ONLY
PF3D7_0702900	1.16565	3.36415e-07	0.0109805	0.988379	neutral_NF54_AND_pB104
PF3D7_0703000	0.113462	0.799012	0.884028	0.169258	neutral_NF54_AND_pB104
PF3D7_0703100	-0.169683	0.852096	0.527414	0.604203	neutral_NF54_AND_pB104
PF3D7_0703200	-0.236407	0.301342	1.17876	0.00243438	neutral_NF54_AND_pB104
PF3D7_0703300	-0.584945	0.0852509	0.0449757	0.951891	neutral_NF54_AND_pB104
PF3D7_0703400	-1.91458	8.26407e-10	0.242176	0.685532	neutral_NF54_AND_pB104
PF3D7_0703500	-1.28066	1.62924e-09	-0.160787	0.749933	neutral_NF54_AND_pB104
PF3D7_0703600	2.21857	5.89275e-30	-0.337458	0.489866	up_NF54_ONLY
PF3D7_0703700	-0.871932	0.000553915	-0.466869	0.313211	neutral_NF54_AND_pB104
PF3D7_0703800	-1.0675	0.00737184	-0.159858	0.843874	neutral_NF54_AND_pB104
PF3D7_0703900	-1.69128	3.52174e-10	0.713013	0.167878	neutral_NF54_AND_pB104
PF3D7_0704000	-1.53534	1.17355e-06	0.791461	0.0929034	neutral_NF54_AND_pB104
PF3D7_0704100	-1.32841	5.20263e-06	1.00906	0.0208643	neutral_NF54_AND_pB104
PF3D7_0704200	-1.816	1.82926e-09	0.647222	0.173738	neutral_NF54_AND_pB104
PF3D7_0704300	-0.511021	0.0286002	0.784914	0.0824175	neutral_NF54_AND_pB104
PF3D7_0704400	0.278892	0.236825	0.542801	0.217432	neutral_NF54_AND_pB104
PF3D7_0704500	-0.148524	0.555801	0.762215	0.103553	neutral_NF54_AND_pB104
PF3D7_0704600	-0.194997	0.435431	-0.128986	0.787913	neutral_NF54_AND_pB104
PF3D7_0704700	-0.898399	0.00125484	0.582154	0.254709	neutral_NF54_AND_pB104
PF3D7_0704800	-0.633785	0.0454228	-1.46647	0.000278117	neutral_NF54_AND_pB104
PF3D7_0704900	-0.920724	0.00292767	0.91574	0.0471793	neutral_NF54_AND_pB104
PF3D7_0705000	-0.409853	0.0653503	0.124417	0.808426	neutral_NF54_AND_pB104
PF3D7_0705100	-0.60764	0.0728427	0.759618	0.112517	neutral_NF54_AND_pB104
PF3D7_0705200	-1.0155	0.0923644	0.717545	0.387875	neutral_NF54_AND_pB104
PF3D7_0705300	-0.739901	0.00669515	0.335724	0.566925	neutral_NF54_AND_pB104
PF3D7_0705400	1.23739	5.27455e-10	0.317877	0.529585	neutral_NF54_AND_pB104
PF3D7_0705500	-0.349133	0.0991433	-0.179816	0.70604	neutral_NF54_AND_pB104
PF3D7_0705600	-1.11975	0.00973055	0.709598	0.282318	neutral_NF54_AND_pB104
PF3D7_0705700	-0.0470208	0.852426	-0.68514	0.17331	neutral_NF54_AND_pB104
PF3D7_0705800	1.93644	9.1275e-15	-0.443946	0.479227	neutral_NF54_AND_pB104
PF3D7_0705900	-0.229884	0.35528	-0.537571	0.353023	neutral_NF54_AND_pB104
PF3D7_0706000	0.68333	0.00051026	0.00915886	0.986485	neutral_NF54_AND_pB104
PF3D7_0706100	-1.063	1.2112e-05	0.0478819	0.930236	neutral_NF54_AND_pB104
PF3D7_0706200	-0.334536	0.571303	0.266814	0.750583	neutral_NF54_AND_pB104
PF3D7_0706300	1.39753	1.87026e-06	-1.95987	3.6313e-06	neutral_NF54_AND_pB104
PF3D7_0706400	0.719177	0.00249497	-1.47825	0.00407915	neutral_NF54_AND_pB104
PF3D7_0706500	-0.165993	0.549918	-1.08417	0.00591242	neutral_NF54_AND_pB104
PF3D7_0706700	-1.66509	1.00682e-10	-0.586335	0.240323	neutral_NF54_AND_pB104
PF3D7_0707200	-3.52937	1.61729e-46	0.316163	0.515653	down_NF54_ONLY
PF3D7_0707300	-0.67967	0.00147383	-0.787961	0.0795388	neutral_NF54_AND_pB104
PF3D7_0707400	-0.329524	0.155289	-0.0068219	0.989982	neutral_NF54_AND_pB104
PF3D7_0707500	-2.63764	2.0081e-13	-2.18207	0.000221599	down_NF54_AND_pB104
PF3D7_0707600	0.423409	0.152412	-0.62473	0.260475	neutral_NF54_AND_pB104
PF3D7_0707700	-1.08385	4.00289e-08	-1.21549	0.00136654	neutral_NF54_AND_pB104
PF3D7_0707800	-0.16448	0.542301	1.11483	0.0139994	neutral_NF54_AND_pB104
PF3D7_0707900	0.776676	0.0003646	-1.01619	0.00756395	neutral_NF54_AND_pB104
PF3D7_0708000	0.350735	0.157371	0.520068	0.268262	neutral_NF54_AND_pB104
PF3D7_0708100	0.497477	0.0391479	-0.777253	0.0772938	neutral_NF54_AND_pB104
PF3D7_0708200	0.909493	0.00393866	-0.451681	0.536908	neutral_NF54_AND_pB104
PF3D7_0708300	2.14615	1.84249e-23	0.167721	0.773468	up_NF54_ONLY
PF3D7_0708400	1.12154	2.49692e-09	-0.887028	0.0199936	neutral_NF54_AND_pB104
PF3D7_0708500	0.921515	4.61614e-05	0.0403597	0.943083	neutral_NF54_AND_pB104
PF3D7_0708600	-0.166738	0.729422	1.06244	0.0747994	neutral_NF54_AND_pB104
PF3D7_0708700	1.63559	1.75364e-11	-0.199838	0.734315	neutral_NF54_AND_pB104
PF3D7_0708800	0.448732	0.0702806	-0.146917	0.799942	neutral_NF54_AND_pB104
PF3D7_0708900	-0.989008	0.00420428	0.10972	0.852973	neutral_NF54_AND_pB104
PF3D7_0709000	-1.47165	4.89727e-10	-1.39833	0.000204589	neutral_NF54_AND_pB104
PF3D7_0709100	0.340953	0.149095	0.803437	0.0459563	neutral_NF54_AND_pB104
PF3D7_0709200	0.863305	0.00162506	0.00479671	0.994455	neutral_NF54_AND_pB104
PF3D7_0709300	-0.460295	0.122081	0.611629	0.17692	neutral_NF54_AND_pB104
PF3D7_0709400	0.318726	0.339144	1.67335	0.000246884	neutral_NF54_AND_pB104
PF3D7_0709500	-1.1079	0.00031982	1.20263	0.00555529	neutral_NF54_AND_pB104
PF3D7_0709600	-0.50748	0.0532736	0.678404	0.143381	neutral_NF54_AND_pB104
PF3D7_0709700	0.672617	0.00157934	0.0336075	0.948549	neutral_NF54_AND_pB104
PF3D7_0709800	-0.213313	0.623299	0.170405	0.788817	neutral_NF54_AND_pB104
PF3D7_0709900	-0.843727	0.000917333	0.558228	0.245963	neutral_NF54_AND_pB104
PF3D7_0710000	-2.05736	2.97578e-14	0.799993	0.0769367	down_NF54_ONLY
PF3D7_0710100	-0.894519	0.00218565	0.945205	0.0632692	neutral_NF54_AND_pB104
PF3D7_0710200	0.698276	0.0126782	1.21332	0.00931358	neutral_NF54_AND_pB104
PF3D7_0710300	0.921019	0.000219083	0.614688	0.208057	neutral_NF54_AND_pB104
PF3D7_0710400	-0.656966	0.226636	1.81223	0.00579945	neutral_NF54_AND_pB104
PF3D7_0710500	1.42512	1.5797e-09	0.216496	0.71689	neutral_NF54_AND_pB104
PF3D7_0710600	0.265979	0.216301	-1.39993	0.00661408	neutral_NF54_AND_pB104
PF3D7_0710700	-0.493228	0.698734	0.238114	0.783235	neutral_NF54_AND_pB104
PF3D7_0710800	0.342979	0.237083	1.7668	0.000544579	neutral_NF54_AND_pB104
PF3D7_0710900	-0.313256	0.310494	1.75635	0.000163202	neutral_NF54_AND_pB104
PF3D7_0711000	0.809763	0.00025016	0.0502622	0.926105	neutral_NF54_AND_pB104
PF3D7_0711100	-3.1241	2.0677e-13	-0.981774	0.0454764	down_NF54_ONLY
PF3D7_0711200	-2.81801	1.71777e-11	-0.0368815	0.957585	down_NF54_ONLY
PF3D7_0711300	0.590433	0.0404845	0.0644394	0.91898	neutral_NF54_AND_pB104
PF3D7_0711400	0.410342	0.214786	1.32353	0.0102704	neutral_NF54_AND_pB104
PF3D7_0711500	-0.715886	0.000480898	0.710216	0.0810688	neutral_NF54_AND_pB104
PF3D7_0711700	0.21706	0.532974	0.0349867	0.96976	neutral_NF54_AND_pB104
PF3D7_0712000	1.03496	5.78432e-06	-0.0891469	0.897953	neutral_NF54_AND_pB104
PF3D7_0712300	1.47143	8.79396e-08	-0.819447	0.228396	neutral_NF54_AND_pB104
PF3D7_0712400	0.961409	0.022495	-0.150951	0.90275	neutral_NF54_AND_pB104
PF3D7_0712600	0.755826	0.0322003	-0.283109	0.733975	neutral_NF54_AND_pB104
PF3D7_0712800	1.02825	0.00811099	-0.261319	0.808143	neutral_NF54_AND_pB104
PF3D7_0712900	0.229888	0.577087	-0.568158	0.592321	neutral_NF54_AND_pB104
PF3D7_0713100	0.00521162	0.989868	1.24864	0.151194	neutral_NF54_AND_pB104
PF3D7_0713400	0.817312	0.00217884	-0.464754	0.319692	neutral_NF54_AND_pB104
PF3D7_0713500	-3.19255	2.79173e-17	0.575267	0.275304	down_NF54_ONLY
PF3D7_0713600	-0.385584	0.161744	0.669094	0.143044	neutral_NF54_AND_pB104
PF3D7_0713700	1.37209	1.83521e-10	0.432952	0.327463	neutral_NF54_AND_pB104
PF3D7_0713800	0.452644	0.11231	-0.359732	0.504646	neutral_NF54_AND_pB104
PF3D7_0713900	-1.64387	1.96105e-08	0.956194	0.0366217	neutral_NF54_AND_pB104
PF3D7_0714000	1.45893	2.61491e-13	-1.30887	0.00341533	neutral_NF54_AND_pB104
PF3D7_0714200	-0.0322311	0.910361	-0.39913	0.380915	neutral_NF54_AND_pB104
PF3D7_0714300	-0.231367	0.36528	0.599964	0.170543	neutral_NF54_AND_pB104
PF3D7_0714400	-1.96526	2.65554e-06	1.15845	0.0608501	neutral_NF54_AND_pB104
PF3D7_0714500	-0.414969	0.125895	0.76546	0.15946	neutral_NF54_AND_pB104
PF3D7_0714600	-0.949105	0.00084392	-0.0866857	0.867146	neutral_NF54_AND_pB104
PF3D7_0715000	-0.872597	0.000291382	0.351126	0.478202	neutral_NF54_AND_pB104
PF3D7_0715100	1.14498	9.95962e-05	-1.00126	0.0923866	neutral_NF54_AND_pB104
PF3D7_0715200	-0.767043	0.000429627	1.03998	0.0146667	neutral_NF54_AND_pB104
PF3D7_0715300	1.42715	2.60966e-12	0.961756	0.0294009	neutral_NF54_AND_pB104
PF3D7_0715400	-0.871014	0.00329123	1.05111	0.0211055	neutral_NF54_AND_pB104
PF3D7_0715500	2.19646	4.54804e-24	-0.49272	0.424864	up_NF54_ONLY
PF3D7_0715600	-0.0699151	0.776938	1.10547	0.00684631	neutral_NF54_AND_pB104
PF3D7_0715700	1.43025	3.69703e-06	0.815019	0.149648	neutral_NF54_AND_pB104
PF3D7_0715800	-1.4104	2.1446e-07	1.33347	0.00195692	neutral_NF54_AND_pB104
PF3D7_0715900	-0.873744	0.00015079	1.20088	0.00182681	neutral_NF54_AND_pB104
PF3D7_0716000	0.684009	0.00315494	0.116868	0.820018	neutral_NF54_AND_pB104
PF3D7_0716100	-1.10676	9.60991e-06	0.0998001	0.852973	neutral_NF54_AND_pB104
PF3D7_0716200	-1.45084	1.8724e-10	1.10268	0.013543	neutral_NF54_AND_pB104
PF3D7_0716300	0.780376	0.000107227	1.23424	0.00088492	neutral_NF54_AND_pB104
PF3D7_0716400	2.59383	4.27239e-32	-0.129836	0.828536	up_NF54_ONLY
PF3D7_0716500	0.327522	0.194263	1.17865	0.0105185	neutral_NF54_AND_pB104
PF3D7_0716600	-0.420339	0.20342	1.33568	0.01616	neutral_NF54_AND_pB104
PF3D7_0716700	0.626378	0.0262899	0.834744	0.0988736	neutral_NF54_AND_pB104
PF3D7_0716800	0.135611	0.58981	-0.292166	0.570455	neutral_NF54_AND_pB104
PF3D7_0716900	-0.59491	0.0172086	1.9217	3.64273e-05	neutral_NF54_AND_pB104
PF3D7_0717000	1.98233	1.31767e-18	-0.108063	0.859755	neutral_NF54_AND_pB104
PF3D7_0717100	1.61164	1.7532e-12	0.64505	0.152398	neutral_NF54_AND_pB104
PF3D7_0717200	1.43936	1.30935e-13	-1.25929	0.0011325	neutral_NF54_AND_pB104
PF3D7_0717300	-1.05879	7.46649e-06	-1.84493	4.3928e-07	neutral_NF54_AND_pB104
PF3D7_0717400	-1.27001	1.04184e-08	-1.40024	0.000320034	neutral_NF54_AND_pB104
PF3D7_0717500	1.10044	3.19441e-07	-1.64719	3.66706e-05	neutral_NF54_AND_pB104
PF3D7_0717600	-1.64897	1.59615e-11	0.487376	0.28708	neutral_NF54_AND_pB104
PF3D7_0717700	0.392743	0.0613255	0.335594	0.4501	neutral_NF54_AND_pB104
PF3D7_0717800	-0.783427	0.0629045	-0.951607	0.0687126	neutral_NF54_AND_pB104
PF3D7_0717900	0.287377	0.246126	0.418712	0.411121	neutral_NF54_AND_pB104
PF3D7_0718000	0.142692	0.727087	0.577631	0.427783	neutral_NF54_AND_pB104
PF3D7_0718100	-1.08638	0.000238034	1.64278	8.49902e-05	neutral_NF54_AND_pB104
PF3D7_0718300	-1.8997	1.17108e-06	-1.35995	0.00992663	neutral_NF54_AND_pB104
PF3D7_0718400	0.676524	0.00360704	-1.73987	0.000197355	neutral_NF54_AND_pB104
PF3D7_0718500	2.39058	9.87189e-34	-0.470641	0.264908	up_NF54_ONLY
PF3D7_0718600	-1.28584	9.281e-07	-1.14608	0.00344704	neutral_NF54_AND_pB104
PF3D7_0718700	-1.63309	1.69076e-06	0.909682	0.112294	neutral_NF54_AND_pB104
PF3D7_0718800	1.4502	0.000135793	-0.133426	0.896217	neutral_NF54_AND_pB104
PF3D7_0719000	0.0335275	0.926265	1.85314	0.000354707	neutral_NF54_AND_pB104
PF3D7_0719100	2.17337	8.56283e-28	0.397449	0.410934	up_NF54_ONLY
PF3D7_0719200	0.768458	0.00255146	-0.101007	0.867146	neutral_NF54_AND_pB104
PF3D7_0719300	-0.244243	0.274703	0.886838	0.0374335	neutral_NF54_AND_pB104
PF3D7_0719400	0.768152	0.000172855	0.326492	0.499278	neutral_NF54_AND_pB104
PF3D7_0719500	0.765866	0.000536933	0.0506517	0.925454	neutral_NF54_AND_pB104
PF3D7_0719600	0.394217	0.0705166	-0.385672	0.450133	neutral_NF54_AND_pB104
PF3D7_0719700	0.928015	1.29145e-05	-0.459552	0.341427	neutral_NF54_AND_pB104
PF3D7_0719800	-0.623361	0.0523631	0.654052	0.167763	neutral_NF54_AND_pB104
PF3D7_0719900	-0.00748118	0.982898	1.21975	0.00324632	neutral_NF54_AND_pB104
PF3D7_0720000	-0.45944	0.0744639	-0.167646	0.779117	neutral_NF54_AND_pB104
PF3D7_0720100	-0.354838	0.265311	0.15979	0.77851	neutral_NF54_AND_pB104
PF3D7_0720200	1.46081	5.21586e-11	-0.487463	0.364736	neutral_NF54_AND_pB104
PF3D7_0720300	-0.693567	0.0404321	-2.56212	1.04409e-09	down_pB104_ONLY
PF3D7_0720400	1.00684	1.0077e-06	-0.071099	0.897953	neutral_NF54_AND_pB104
PF3D7_0720500	1.21934	1.24595e-05	0.768036	0.187329	neutral_NF54_AND_pB104
PF3D7_0720600	1.08798	6.45433e-06	-0.783884	0.0859355	neutral_NF54_AND_pB104
PF3D7_0720700	-0.544065	0.00916629	-0.883207	0.0264214	neutral_NF54_AND_pB104
PF3D7_0720800	3.23943	1.83703e-39	-0.680895	0.180903	up_NF54_ONLY
PF3D7_0720900	0.885997	0.000103411	-0.0430853	0.941568	neutral_NF54_AND_pB104
PF3D7_0721000	0.617053	0.0025057	0.362951	0.407066	neutral_NF54_AND_pB104
PF3D7_0721100	-0.122726	0.630397	1.34176	0.00145302	neutral_NF54_AND_pB104
PF3D7_0721200	-0.758083	0.00111377	-2.10005	1.18521e-07	down_pB104_ONLY
PF3D7_0721300	-0.217475	0.40068	0.178013	0.745719	neutral_NF54_AND_pB104
PF3D7_0721400	2.05486	6.89258e-25	0.412149	0.361437	up_NF54_ONLY
PF3D7_0721500	-1.03887	0.0326476	2.03634	0.00687105	up_pB104_ONLY
PF3D7_0721600	1.40757	3.66306e-11	-0.687594	0.196873	neutral_NF54_AND_pB104
PF3D7_0721700	0.192146	0.421898	0.0133524	0.979754	neutral_NF54_AND_pB104
PF3D7_0721800	2.59759	9.06624e-25	-0.18205	0.786733	up_NF54_ONLY
PF3D7_0721900	0.444629	0.0782613	-0.477026	0.296189	neutral_NF54_AND_pB104
PF3D7_0722000	-0.979866	0.000891522	0.0279414	0.968229	neutral_NF54_AND_pB104
PF3D7_0722100	-0.494702	0.0494576	0.506142	0.305758	neutral_NF54_AND_pB104
PF3D7_0722200	0.0176341	0.944381	-0.918958	0.0200911	neutral_NF54_AND_pB104
PF3D7_0722300	-1.72269	1.46451e-14	-1.6449	3.56782e-06	neutral_NF54_AND_pB104
PF3D7_0722400	1.06127	7.55821e-07	-1.05427	0.0140312	neutral_NF54_AND_pB104
PF3D7_0722500	-0.442319	0.136484	-0.636808	0.12945	neutral_NF54_AND_pB104
PF3D7_0722600	0.860948	4.81117e-05	-0.220216	0.667991	neutral_NF54_AND_pB104
PF3D7_0722700	2.27966	6.1559e-19	-1.54865	0.00938563	up_NF54_ONLY
PF3D7_0722800	0.714785	0.00212114	-0.237216	0.667008	neutral_NF54_AND_pB104
PF3D7_0722900	0.386299	0.212856	0.243101	0.67221	neutral_NF54_AND_pB104
PF3D7_0723000	0.98141	0.0144606	-0.67755	0.207537	neutral_NF54_AND_pB104
PF3D7_0723100	0.842963	0.170298	-0.251602	0.809091	neutral_NF54_AND_pB104
PF3D7_0723200	0.328355	0.252922	-1.5288	0.000170617	neutral_NF54_AND_pB104
PF3D7_0723300	-0.194994	0.492835	-2.15676	6.95614e-06	down_pB104_ONLY
PF3D7_0723400	-1.40465	5.23332e-10	0.170424	0.746207	neutral_NF54_AND_pB104
PF3D7_0723500	-0.14088	0.739653	0.350458	0.621003	neutral_NF54_AND_pB104
PF3D7_0723600	1.66558	1.36036e-12	-0.952337	0.0655449	neutral_NF54_AND_pB104
PF3D7_0723700	0.417038	0.10797	0.176644	0.761768	neutral_NF54_AND_pB104
PF3D7_0723800	-0.279866	0.224241	-0.0446503	0.931341	neutral_NF54_AND_pB104
PF3D7_0723900	0.104608	0.673208	0.946473	0.0236844	neutral_NF54_AND_pB104
PF3D7_0724000	-1.72881	7.40039e-07	0.556213	0.302313	neutral_NF54_AND_pB104
PF3D7_0724100	-0.551403	0.0580837	0.380231	0.447772	neutral_NF54_AND_pB104
PF3D7_0724200	-0.3088	0.310458	-0.209609	0.766263	neutral_NF54_AND_pB104
PF3D7_0724300	1.10353	0.00061128	0.543309	0.385089	neutral_NF54_AND_pB104
PF3D7_0724400	0.938486	4.16839e-05	-1.16101	0.0141448	neutral_NF54_AND_pB104
PF3D7_0724500	-2.14059	5.14439e-08	-0.770024	0.175553	down_NF54_ONLY
PF3D7_0724600	-1.03731	2.28302e-05	1.14669	0.00616056	neutral_NF54_AND_pB104
PF3D7_0724700	0.137336	0.593083	-1.24982	0.00079606	neutral_NF54_AND_pB104
PF3D7_0724800	1.30334	4.24749e-09	-2.5089	3.06068e-11	down_pB104_ONLY
PF3D7_0724900	-1.06566	9.01096e-06	-2.34936	1.92301e-10	down_pB104_ONLY
PF3D7_0725000	-1.3402	9.18633e-09	1.16939	0.00752922	neutral_NF54_AND_pB104
PF3D7_0725100	-0.0870177	0.752545	0.80242	0.116694	neutral_NF54_AND_pB104
PF3D7_0725200	2.1426	1.74656e-24	0.240687	0.61271	up_NF54_ONLY
PF3D7_0725300	-1.43608	1.02383e-08	-1.69232	6.31897e-06	neutral_NF54_AND_pB104
PF3D7_0725400	0.691736	0.00220721	-4.05957	1.12203e-14	down_pB104_ONLY
PF3D7_0725600	1.59747	7.57092e-17	1.30075	0.422859	neutral_NF54_AND_pB104
PF3D7_0725800	1.24017	0.122371	2.36333	0.565626	neutral_NF54_AND_pB104
PF3D7_0726000	2.04731	1.54689e-23	0.807298	0.651783	up_NF54_ONLY
PF3D7_0726100	-3.72557	4.18898e-54	0.1252	0.80531	down_NF54_ONLY
PF3D7_0726200	-0.123119	0.690577	0.228052	0.699249	neutral_NF54_AND_pB104
PF3D7_0726300	-1.23045	1.73128e-06	-0.168755	0.749933	neutral_NF54_AND_pB104
PF3D7_0726400	-0.259336	0.312391	0.850231	0.0520743	neutral_NF54_AND_pB104
PF3D7_0726500	0.141121	0.539397	0.293703	0.523175	neutral_NF54_AND_pB104
PF3D7_0726600	-0.146044	0.614653	1.44233	0.0018034	neutral_NF54_AND_pB104
PF3D7_0726700	0.178119	0.484167	0.673713	0.113568	neutral_NF54_AND_pB104
PF3D7_0726800	0.945836	0.0587473	1.04396	0.178942	neutral_NF54_AND_pB104
PF3D7_0726900	-0.65257	0.0205965	0.979279	0.0353256	neutral_NF54_AND_pB104
PF3D7_0727000	1.2592	2.71085e-07	0.890999	0.0462434	neutral_NF54_AND_pB104
PF3D7_0727100	-0.0742337	0.816752	1.07187	0.0307429	neutral_NF54_AND_pB104
PF3D7_0727200	-0.731	0.00180478	-0.573887	0.200512	neutral_NF54_AND_pB104
PF3D7_0727300	-0.532839	0.0606508	0.622115	0.178836	neutral_NF54_AND_pB104
PF3D7_0727400	0.889766	0.000124922	-0.0370491	0.951753	neutral_NF54_AND_pB104
PF3D7_0727500	-0.61537	0.107871	1.91879	0.000142795	neutral_NF54_AND_pB104
PF3D7_0727600	0.225595	0.755191	0.924261	0.325123	neutral_NF54_AND_pB104
PF3D7_0727700	-1.11264	0.0022645	0.42197	0.524487	neutral_NF54_AND_pB104
PF3D7_0727800	-0.555004	0.0192397	1.33398	0.00127779	neutral_NF54_AND_pB104
PF3D7_0727900	-0.684338	0.143859	-0.573605	0.395695	neutral_NF54_AND_pB104
PF3D7_0728000	0.296585	0.182808	-0.222735	0.67586	neutral_NF54_AND_pB104
PF3D7_0728100	0.559112	0.0439453	1.02717	0.0276534	neutral_NF54_AND_pB104
PF3D7_0728200	0.927413	0.000226636	0.886104	0.0666496	neutral_NF54_AND_pB104
PF3D7_0728300	0.991642	6.03238e-05	0.264336	0.621541	neutral_NF54_AND_pB104
PF3D7_0728400	3.1541	4.79532e-33	0.22168	0.77851	up_NF54_ONLY
PF3D7_0728500	2.26187	7.17836e-05	-0.348883	0.808143	up_NF54_ONLY
PF3D7_0728600	0.236687	0.310644	0.528145	0.233123	neutral_NF54_AND_pB104
PF3D7_0728700	0.221428	0.456043	0.340913	0.624589	neutral_NF54_AND_pB104
PF3D7_0728800	0.655195	0.00593722	1.5407	0.000776744	neutral_NF54_AND_pB104
PF3D7_0728900	-0.290599	0.321976	0.320029	0.510887	neutral_NF54_AND_pB104
PF3D7_0729000	1.77829	2.13369e-13	-0.21701	0.728561	neutral_NF54_AND_pB104
PF3D7_0729100	-0.0217861	0.946791	1.39214	0.001176	neutral_NF54_AND_pB104
PF3D7_0729200	0.662227	0.041389	0.979746	0.0440012	neutral_NF54_AND_pB104
PF3D7_0729300	-0.757322	0.000865189	0.0910733	0.887406	neutral_NF54_AND_pB104
PF3D7_0729400	-0.298715	0.287578	-0.773577	0.07808	neutral_NF54_AND_pB104
PF3D7_0729500	-0.81325	0.000153388	-1.484	5.50537e-05	neutral_NF54_AND_pB104
PF3D7_0729600	1.78582	3.57319e-18	-0.0329657	0.954751	neutral_NF54_AND_pB104
PF3D7_0729700	0.214718	0.544791	-0.467509	0.36754	neutral_NF54_AND_pB104
PF3D7_0729900	0.412385	0.109732	-0.0669435	0.904372	neutral_NF54_AND_pB104
PF3D7_0730000	1.9304	7.70029e-10	-0.657288	0.234343	neutral_NF54_AND_pB104
PF3D7_0730100	-0.337732	0.395201	-0.0576227	0.938711	neutral_NF54_AND_pB104
PF3D7_0730200	-0.709087	0.0141799	-0.966976	0.0186272	neutral_NF54_AND_pB104
PF3D7_0730300	-2.21784	7.53807e-20	-1.93832	1.24265e-08	down_NF54_ONLY
PF3D7_0730400	0.827625	2.91365e-05	-2.88755	8.88373e-12	down_pB104_ONLY
PF3D7_0730500	-1.97123	2.21735e-19	0.53493	0.302626	neutral_NF54_AND_pB104
PF3D7_0730800	-1.78989	1.17971e-18	-2.41352	1.53701e-09	down_pB104_ONLY
PF3D7_0730900	-3.71164	2.59594e-48	-1.31037	0.000521928	down_NF54_ONLY
PF3D7_0731000	-1.36177	0.000135705	-2.79606	0.0730679	neutral_NF54_AND_pB104
PF3D7_0731100	-2.71101	9.55734e-47	-1.59509	7.09662e-06	down_NF54_ONLY
PF3D7_0731200	-4.53203	8.81793e-44	-1.1802	0.00735224	down_NF54_ONLY
PF3D7_0731300	-2.81847	5.26606e-26	1.2458	0.0138958	down_NF54_ONLY
PF3D7_0731400	-3.71686	2.49893e-70	-2.02655	7.51968e-06	down_NF54_AND_pB104
PF3D7_0731500	-2.02417	3.04272e-19	-3.06413	4.70309e-19	down_NF54_AND_pB104
PF3D7_0731600	-3.29741	3.65006e-53	1.44171	0.000633229	down_NF54_ONLY
PF3D7_0731700	-4.82916	1.46384e-17	1.45665	0.019831	down_NF54_ONLY
PF3D7_0731800	-0.864835	0.00286283	-0.415714	0.428221	neutral_NF54_AND_pB104
PF3D7_0732900	-0.270846	0.387111	-0.773118	0.156816	neutral_NF54_AND_pB104
PF3D7_0733000	2.38278	1.14366e-22	-1.12223	0.0185021	up_NF54_ONLY
PF3D7_0800100	2.97552	7.46487e-45	-0.951885	0.0573176	up_NF54_ONLY
PF3D7_0800200	0.802211	0.000268694	-0.380183	0.460584	neutral_NF54_AND_pB104
PF3D7_0800300	2.56185	2.38511e-24	-0.736763	0.169258	up_NF54_ONLY
PF3D7_0800400	-0.751295	0.0481626	-0.129133	0.841664	neutral_NF54_AND_pB104
PF3D7_0800500	-1.7442	0.150975	-1.66428	0.00158664	neutral_NF54_AND_pB104
PF3D7_0800600	-0.625008	0.255052	0.85857	0.361437	neutral_NF54_AND_pB104
PF3D7_0800700	-2.45319	4.55731e-11	0.902823	0.195519	down_NF54_ONLY
PF3D7_0800750	-2.92206	3.83405e-13	-1.0058	0.0666997	down_NF54_ONLY
PF3D7_0800800	-5.62246	8.43108e-10	-0.227414	0.806887	down_NF54_ONLY
PF3D7_0800900	-2.84368	3.87031e-08	-0.985163	0.0481137	down_NF54_ONLY
PF3D7_0801000	-3.32651	3.52885e-61	-0.533395	0.194705	down_NF54_ONLY
PF3D7_0801100	-0.955968	0.000244792	-0.726429	0.137253	neutral_NF54_AND_pB104
PF3D7_0801200	-2.76955	5.47341e-06	0.382755	0.711048	down_NF54_ONLY
PF3D7_0801300	1.29456	1.81444e-06	-1.17645	0.0154671	neutral_NF54_AND_pB104
PF3D7_0801400	1.12126	5.31377e-06	-1.64839	0.000751424	neutral_NF54_AND_pB104
PF3D7_0801500	0.147618	0.542393	-0.555698	0.192891	neutral_NF54_AND_pB104
PF3D7_0801600	1.83298	0.00066493	0.744184	0.487671	neutral_NF54_AND_pB104
PF3D7_0801700	0.222131	0.374137	1.06263	0.00708649	neutral_NF54_AND_pB104
PF3D7_0801800	-0.721807	0.00040232	-0.179454	0.70209	neutral_NF54_AND_pB104
PF3D7_0801900	-1.69481	5.287e-16	-1.89524	1.61005e-07	neutral_NF54_AND_pB104
PF3D7_0802000	0.0350689	0.883543	-0.0311915	0.951426	neutral_NF54_AND_pB104
PF3D7_0802100	-1.68678	5.17434e-14	-0.132015	0.804219	neutral_NF54_AND_pB104
PF3D7_0802200	2.06338	1.84478e-26	0.286983	0.547879	up_NF54_ONLY
PF3D7_0802300	0.0230596	0.940478	0.0506845	0.921928	neutral_NF54_AND_pB104
PF3D7_0802400	-0.331884	0.15541	0.169098	0.746207	neutral_NF54_AND_pB104
PF3D7_0802500	0.0110237	0.969729	-0.6687	0.161486	neutral_NF54_AND_pB104
PF3D7_0802600	1.09806	5.30547e-07	-1.48333	6.91049e-05	neutral_NF54_AND_pB104
PF3D7_0802700	-0.606074	0.135779	0.639788	0.378392	neutral_NF54_AND_pB104
PF3D7_0802800	-0.065317	0.807024	-1.00395	0.01537	neutral_NF54_AND_pB104
PF3D7_0802900	2.24754	7.19573e-09	1.41969	0.0850148	up_NF54_ONLY
PF3D7_0803000	-0.938743	0.00018008	0.386635	0.413765	neutral_NF54_AND_pB104
PF3D7_0803100	-0.150096	0.557831	0.0657406	0.902123	neutral_NF54_AND_pB104
PF3D7_0803200	-0.97993	1.80688e-06	-0.343324	0.455508	neutral_NF54_AND_pB104
PF3D7_0803300	-1.28345	2.0017e-07	0.981975	0.0355023	neutral_NF54_AND_pB104
PF3D7_0803400	0.632257	0.00440331	0.0510162	0.928238	neutral_NF54_AND_pB104
PF3D7_0803500	-0.730648	0.000870166	-1.95127	3.6528e-08	neutral_NF54_AND_pB104
PF3D7_0803600	0.152661	0.505415	-0.263521	0.626003	neutral_NF54_AND_pB104
PF3D7_0803700	1.89175	8.58688e-19	-0.0796855	0.890716	neutral_NF54_AND_pB104
PF3D7_0803800	2.81168	9.74049e-51	0.269964	0.549808	up_NF54_ONLY
PF3D7_0804000	-0.518895	0.0185081	-0.650646	0.102269	neutral_NF54_AND_pB104
PF3D7_0804300	-1.42142	1.11672e-05	-0.779746	0.105299	neutral_NF54_AND_pB104
PF3D7_0804400	-1.48971	4.54966e-09	1.58429	0.000475355	neutral_NF54_AND_pB104
PF3D7_0804500	-1.68465	2.76922e-14	0.63913	0.115137	neutral_NF54_AND_pB104
PF3D7_0804600	0.464285	0.0600368	0.520181	0.321459	neutral_NF54_AND_pB104
PF3D7_0804700	-0.955333	0.0014678	0.168363	0.811226	neutral_NF54_AND_pB104
PF3D7_0804800	0.216644	0.482938	0.339016	0.49554	neutral_NF54_AND_pB104
PF3D7_0804900	-1.16776	2.9775e-07	-1.21334	0.00124833	neutral_NF54_AND_pB104
PF3D7_0805000	0.0369495	0.89904	-0.185556	0.717692	neutral_NF54_AND_pB104
PF3D7_0805100	0.231877	0.319172	-1.17851	0.00838878	neutral_NF54_AND_pB104
PF3D7_0805200	1.67611	4.61663e-14	-4.30315	3.02539e-21	down_pB104_ONLY
PF3D7_0805300	-2.60094	2.85204e-17	-1.80824	8.20151e-05	down_NF54_ONLY
PF3D7_0805400	1.15582	2.83673e-06	0.195775	0.715461	neutral_NF54_AND_pB104
PF3D7_0805500	-1.99379	4.12287e-13	-1.14136	0.00838259	neutral_NF54_AND_pB104
PF3D7_0805600	-2.19095	4.74944e-20	-2.52648	3.20472e-10	down_NF54_AND_pB104
PF3D7_0805700	-1.02443	0.000680397	1.00408	0.0168826	neutral_NF54_AND_pB104
PF3D7_0805900	1.90903	9.15725e-12	0.373596	0.548676	neutral_NF54_AND_pB104
PF3D7_0806000	-0.318662	0.221164	1.06149	0.0159107	neutral_NF54_AND_pB104
PF3D7_0806100	1.43632	1.54373e-06	0.881078	0.14955	neutral_NF54_AND_pB104
PF3D7_0806200	0.0742475	0.784234	0.415446	0.444446	neutral_NF54_AND_pB104
PF3D7_0806300	1.39382	8.49553e-13	0.10056	0.857243	neutral_NF54_AND_pB104
PF3D7_0806400	1.56987	4.52978e-07	0.977705	0.125355	neutral_NF54_AND_pB104
PF3D7_0806500	-0.838998	5.64966e-05	-2.3649	3.17972e-10	down_pB104_ONLY
PF3D7_0806600	-2.29381	5.09894e-10	0.59817	0.26342	down_NF54_ONLY
PF3D7_0806700	0.298915	0.174435	0.171299	0.733488	neutral_NF54_AND_pB104
PF3D7_0806800	-0.174647	0.427861	-1.92703	1.93089e-08	neutral_NF54_AND_pB104
PF3D7_0806900	-0.0998398	0.839712	0.0907279	0.905908	neutral_NF54_AND_pB104
PF3D7_0807000	1.95791	6.69107e-22	0.159602	0.761915	neutral_NF54_AND_pB104
PF3D7_0807100	0.738824	0.0010951	0.432219	0.387961	neutral_NF54_AND_pB104
PF3D7_0807200	-0.000663961	0.997914	-0.0219925	0.968119	neutral_NF54_AND_pB104
PF3D7_0807300	0.759184	0.000249387	-0.194644	0.710554	neutral_NF54_AND_pB104
PF3D7_0807400	0.987086	0.000145002	-0.658781	0.244225	neutral_NF54_AND_pB104
PF3D7_0807500	0.386358	0.0785318	0.0788572	0.89308	neutral_NF54_AND_pB104
PF3D7_0807600	0.411514	0.0615339	-0.152291	0.773277	neutral_NF54_AND_pB104
PF3D7_0807700	2.50381	6.0524e-27	-1.28924	0.00159383	up_NF54_ONLY
PF3D7_0807800	-0.0077162	0.978226	0.0846648	0.873053	neutral_NF54_AND_pB104
PF3D7_0807900	1.6798	3.33888e-15	-0.395585	0.418384	neutral_NF54_AND_pB104
PF3D7_0808000	-0.235052	0.702675	0.805105	0.361437	neutral_NF54_AND_pB104
PF3D7_0808100	1.0849	1.48151e-05	0.766183	0.0878642	neutral_NF54_AND_pB104
PF3D7_0808200	-1.87593	1.93407e-19	-3.22215	1.07782e-18	down_pB104_ONLY
PF3D7_0808300	-0.646626	0.00408353	-2.54434	3.88702e-12	down_pB104_ONLY
PF3D7_0808400	1.05702	2.41011e-05	-0.177321	0.754569	neutral_NF54_AND_pB104
PF3D7_0808600	1.62621	1.89577e-09	-1.13472	0.0364965	neutral_NF54_AND_pB104
PF3D7_0808700	-0.173392	0.544877	-0.64394	0.22807	neutral_NF54_AND_pB104
PF3D7_0808800	-2.37008	1.00245e-07	-0.293779	0.752167	down_NF54_ONLY
PF3D7_0808900	-0.511928	0.185114	-1.03697	0.129116	neutral_NF54_AND_pB104
PF3D7_0809100	0.872924	1.68373e-05	-0.441821	0.361503	neutral_NF54_AND_pB104
PF3D7_0809200	-1.33881	0.000245845	1.58924	0.00236852	neutral_NF54_AND_pB104
PF3D7_0809300	0.868296	0.00100994	0.200839	0.705819	neutral_NF54_AND_pB104
PF3D7_0809400	-0.818004	0.000597293	0.374019	0.468397	neutral_NF54_AND_pB104
PF3D7_0809500	0.517584	0.0590923	-0.296271	0.628046	neutral_NF54_AND_pB104
PF3D7_0809600	-2.24406	8.8624e-14	0.350592	0.49757	down_NF54_ONLY
PF3D7_0809700	1.23126	5.00581e-08	-0.755264	0.0959883	neutral_NF54_AND_pB104
PF3D7_0809800	0.909334	0.0225617	-1.26193	0.0956367	neutral_NF54_AND_pB104
PF3D7_0809900	-0.373927	0.168932	-0.0713193	0.894037	neutral_NF54_AND_pB104
PF3D7_0810000	-1.23425	4.41878e-05	0.28856	0.54285	neutral_NF54_AND_pB104
PF3D7_0810100	-1.1071	0.00396045	0.123363	0.845856	neutral_NF54_AND_pB104
PF3D7_0810200	-0.979952	0.000496684	-0.170911	0.775356	neutral_NF54_AND_pB104
PF3D7_0810300	-0.408466	0.0536337	-2.44353	2.77202e-11	down_pB104_ONLY
PF3D7_0810400	-1.80961	2.66431e-07	-0.691362	0.242516	neutral_NF54_AND_pB104
PF3D7_0810500	1.16829	2.98781e-08	-0.606376	0.246434	neutral_NF54_AND_pB104
PF3D7_0810600	1.06553	5.11632e-08	0.420797	0.345885	neutral_NF54_AND_pB104
PF3D7_0810700	-0.885429	0.0394997	1.06254	0.0655646	neutral_NF54_AND_pB104
PF3D7_0810800	-0.0731945	0.801779	1.12851	0.00846152	neutral_NF54_AND_pB104
PF3D7_0810900	0.987783	7.57747e-06	-1.40777	0.000475943	neutral_NF54_AND_pB104
PF3D7_0811000	-0.381952	0.0847559	-0.161577	0.751958	neutral_NF54_AND_pB104
PF3D7_0811100	-0.660612	0.0369867	0.88474	0.073111	neutral_NF54_AND_pB104
PF3D7_0811200	0.249756	0.376832	0.543653	0.332419	neutral_NF54_AND_pB104
PF3D7_0811300	0.0287571	0.92038	-0.730638	0.0611546	neutral_NF54_AND_pB104
PF3D7_0811400	0.00828121	0.978226	-0.2484	0.625091	neutral_NF54_AND_pB104
PF3D7_0811500	-1.43129	1.36086e-05	1.11764	0.0316574	neutral_NF54_AND_pB104
PF3D7_0811600	-0.976316	0.000137536	0.296158	0.567001	neutral_NF54_AND_pB104
PF3D7_0811700	-2.45754	2.51965e-11	0.859058	0.0842376	down_NF54_ONLY
PF3D7_0811800	-0.105364	0.882783	0.529377	0.59364	neutral_NF54_AND_pB104
PF3D7_0811900	-0.669416	0.00703335	1.013	0.0177214	neutral_NF54_AND_pB104
PF3D7_0812000	0.562986	0.089175	0.717531	0.231289	neutral_NF54_AND_pB104
PF3D7_0812100	-0.840137	0.00114938	1.19032	0.00494203	neutral_NF54_AND_pB104
PF3D7_0812200	1.39026	3.92996e-05	1.46599	0.0128687	neutral_NF54_AND_pB104
PF3D7_0812220	1.34421	1.70218e-08	0.874036	0.0501966	neutral_NF54_AND_pB104
PF3D7_0812300	-1.92424	6.2706e-07	-0.244941	0.725576	neutral_NF54_AND_pB104
PF3D7_0812400	1.22178	8.64931e-10	-0.254646	0.603611	neutral_NF54_AND_pB104
PF3D7_0812500	-1.38575	3.85546e-09	0.292972	0.551536	neutral_NF54_AND_pB104
PF3D7_0812600	1.25008	8.16673e-08	-0.302896	0.628938	neutral_NF54_AND_pB104
PF3D7_0812700	-0.020961	0.943697	-0.0918893	0.857115	neutral_NF54_AND_pB104
PF3D7_0812800	-0.0114854	0.982898	0.0396548	0.958939	neutral_NF54_AND_pB104
PF3D7_0812900	-0.965041	0.0147051	-0.0772524	0.91503	neutral_NF54_AND_pB104
PF3D7_0813000	-2.02823	8.97352e-16	-1.23918	0.00670921	down_NF54_ONLY
PF3D7_0813100	0.586554	0.0062275	-0.292557	0.5676	neutral_NF54_AND_pB104
PF3D7_0813200	-1.17096	2.89209e-07	-0.488364	0.271302	neutral_NF54_AND_pB104
PF3D7_0813300	-0.316324	0.134791	-1.41247	0.000140172	neutral_NF54_AND_pB104
PF3D7_0813400	-1.4898	6.13803e-13	-0.583472	0.155703	neutral_NF54_AND_pB104
PF3D7_0813500	-0.206628	0.578179	0.228314	0.746207	neutral_NF54_AND_pB104
PF3D7_0813600	1.37178	7.29789e-12	-0.151078	0.787913	neutral_NF54_AND_pB104
PF3D7_0813700	-1.461	1.01359e-06	-1.01281	0.0134002	neutral_NF54_AND_pB104
PF3D7_0813800	-0.117917	0.661146	-0.961607	0.0260203	neutral_NF54_AND_pB104
PF3D7_0813900	0.374275	0.0985823	-1.27526	0.00916297	neutral_NF54_AND_pB104
PF3D7_0814000	0.511	0.0139304	-1.21061	0.0175063	neutral_NF54_AND_pB104
PF3D7_0814100	1.10859	0.000149509	-0.483151	0.429316	neutral_NF54_AND_pB104
PF3D7_0814200	0.784496	0.00232252	-1.1905	0.0142093	neutral_NF54_AND_pB104
PF3D7_0814300	-1.87203	1.14684e-14	-0.0454581	0.941427	neutral_NF54_AND_pB104
PF3D7_0814400	-0.000554966	0.998221	0.336971	0.491494	neutral_NF54_AND_pB104
PF3D7_0814500	-2.73194	6.81208e-31	-0.513174	0.336556	down_NF54_ONLY
PF3D7_0814600	-1.37536	5.99261e-09	-2.62057	6.1321e-14	down_pB104_ONLY
PF3D7_0814700	-1.94076	6.22111e-09	-1.47743	0.000671186	neutral_NF54_AND_pB104
PF3D7_0814900	1.56501	6.34506e-15	-0.322217	0.566925	neutral_NF54_AND_pB104
PF3D7_0815000	0.154987	0.64561	0.305042	0.571413	neutral_NF54_AND_pB104
PF3D7_0815100	-1.2941	0.000546241	0.140809	0.843154	neutral_NF54_AND_pB104
PF3D7_0815200	0.913231	4.23666e-06	0.323685	0.503066	neutral_NF54_AND_pB104
PF3D7_0815300	0.603343	0.0201535	0.274955	0.621741	neutral_NF54_AND_pB104
PF3D7_0815400	2.37385	3.9845e-29	0.470296	0.290132	up_NF54_ONLY
PF3D7_0815500	0.943897	5.77073e-06	1.24359	0.00168549	neutral_NF54_AND_pB104
PF3D7_0815600	1.23099	4.63237e-07	-0.352384	0.511059	neutral_NF54_AND_pB104
PF3D7_0815800	-0.116351	0.625499	0.0604709	0.915004	neutral_NF54_AND_pB104
PF3D7_0815900	-1.72344	1.04508e-08	0.0836932	0.888286	neutral_NF54_AND_pB104
PF3D7_0816000	-0.0837399	0.76403	-0.498764	0.290061	neutral_NF54_AND_pB104
PF3D7_0816100	2.10944	8.75853e-27	-1.66356	3.64273e-05	up_NF54_ONLY
PF3D7_0816200	2.54492	3.04198e-39	0.535841	0.243196	up_NF54_ONLY
PF3D7_0816300	-0.345103	0.463837	1.83152	0.0182762	neutral_NF54_AND_pB104
PF3D7_0816400	1.17417	7.29254e-09	0.137578	0.799942	neutral_NF54_AND_pB104
PF3D7_0816500	0.919882	0.0138041	-2.17542	4.12693e-05	down_pB104_ONLY
PF3D7_0816600	0.814729	0.000224172	0.896505	0.0318308	neutral_NF54_AND_pB104
PF3D7_0816700	0.354746	0.326459	1.05535	0.0611189	neutral_NF54_AND_pB104
PF3D7_0816800	2.68319	2.60366e-22	-1.23553	0.0526643	up_NF54_ONLY
PF3D7_0817000	0.745297	0.242054	1.30683	0.121049	neutral_NF54_AND_pB104
PF3D7_0817100	0.252015	0.549918	1.00318	0.126445	neutral_NF54_AND_pB104
PF3D7_0817200	-1.18109	1.66404e-05	0.424617	0.481619	neutral_NF54_AND_pB104
PF3D7_0817300	-0.520462	0.0286696	0.569702	0.248417	neutral_NF54_AND_pB104
PF3D7_0817400	-0.833645	0.037837	0.404523	0.529585	neutral_NF54_AND_pB104
PF3D7_0817500	1.98067	1.64207e-13	-0.856685	0.153336	neutral_NF54_AND_pB104
PF3D7_0817600	0.374038	0.0739604	-1.48868	0.00025658	neutral_NF54_AND_pB104
PF3D7_0817700	0.65666	0.00169202	-0.831903	0.0571669	neutral_NF54_AND_pB104
PF3D7_0817800	1.41473	7.00128e-12	-0.926143	0.025099	neutral_NF54_AND_pB104
PF3D7_0817900	-0.257977	0.266081	-1.56662	0.0098478	neutral_NF54_AND_pB104
PF3D7_0818000	-1.8278	2.37529e-09	-0.555045	0.257506	neutral_NF54_AND_pB104
PF3D7_0818100	-0.331202	0.111384	-2.35054	2.48901e-11	down_pB104_ONLY
PF3D7_0818200	0.95629	0.000253623	-1.10511	0.0237093	neutral_NF54_AND_pB104
PF3D7_0818300	-1.99069	0.000306042	-1.14923	0.0335504	neutral_NF54_AND_pB104
PF3D7_0818400	0.720643	0.0207793	-0.337082	0.564158	neutral_NF54_AND_pB104
PF3D7_0818500	-0.00600117	0.983215	-1.57727	2.15707e-05	neutral_NF54_AND_pB104
PF3D7_0818600	1.88141	8.63581e-21	-2.68448	1.43684e-14	down_pB104_ONLY
PF3D7_0818700	0.259388	0.30116	-0.0722226	0.892352	neutral_NF54_AND_pB104
PF3D7_0818800	-0.0651064	0.843558	-0.663944	0.181757	neutral_NF54_AND_pB104
PF3D7_0818900	1.70151	1.49202e-11	-0.733288	0.0971426	neutral_NF54_AND_pB104
PF3D7_0819000	-3.14921	1.50899e-38	0.439936	0.361437	down_NF54_ONLY
PF3D7_0819100	-0.725187	0.0172425	0.125791	0.844213	neutral_NF54_AND_pB104
PF3D7_0819200	0.139744	0.734111	0.291003	0.690869	neutral_NF54_AND_pB104
PF3D7_0819400	-0.880902	0.0699228	0.12387	0.90275	neutral_NF54_AND_pB104
PF3D7_0819500	1.91444	5.25157e-22	-0.414998	0.356972	neutral_NF54_AND_pB104
PF3D7_0819600	-0.414053	0.0523916	-0.575323	0.156157	neutral_NF54_AND_pB104
PF3D7_0819700	-1.12587	1.10506e-05	0.260472	0.628801	neutral_NF54_AND_pB104
PF3D7_0819800	-0.160804	0.630273	-0.135094	0.843302	neutral_NF54_AND_pB104
PF3D7_0819900	2.40216	2.20139e-22	0.507244	0.294285	up_NF54_ONLY
PF3D7_0820000	-0.346467	0.118703	0.121303	0.809017	neutral_NF54_AND_pB104
PF3D7_0820100	0.0733321	0.832443	0.634296	0.205897	neutral_NF54_AND_pB104
PF3D7_0820200	-1.07081	2.9798e-06	0.804939	0.103237	neutral_NF54_AND_pB104
PF3D7_0820300	-0.843817	0.000763927	-1.10123	0.00370527	neutral_NF54_AND_pB104
PF3D7_0820400	0.739892	0.057139	0.127525	0.866585	neutral_NF54_AND_pB104
PF3D7_0820500	-0.680343	0.00459457	-0.402997	0.370288	neutral_NF54_AND_pB104
PF3D7_0820600	0.238036	0.497499	0.563731	0.308087	neutral_NF54_AND_pB104
PF3D7_0820700	-0.0802935	0.758145	0.794839	0.0649836	neutral_NF54_AND_pB104
PF3D7_0820800	-1.73891	4.85611e-09	0.720161	0.119972	neutral_NF54_AND_pB104
PF3D7_0820900	-1.67228	3.87749e-12	0.405568	0.464845	neutral_NF54_AND_pB104
PF3D7_0821000	0.48571	0.0525703	0.0816065	0.87221	neutral_NF54_AND_pB104
PF3D7_0821100	-0.430526	0.0372303	-0.220198	0.642199	neutral_NF54_AND_pB104
PF3D7_0821200	1.79897	1.88922e-14	0.120874	0.831529	neutral_NF54_AND_pB104
PF3D7_0821300	-1.66078	8.1714e-12	-1.77092	2.46924e-06	neutral_NF54_AND_pB104
PF3D7_0821400	-1.55039	1.007e-12	-2.07133	1.35992e-07	down_pB104_ONLY
PF3D7_0821500	-0.727709	0.0352502	0.120682	0.857425	neutral_NF54_AND_pB104
PF3D7_0821600	-1.30816	5.39491e-06	0.432417	0.380155	neutral_NF54_AND_pB104
PF3D7_0821700	-0.33273	0.198168	-0.173306	0.728796	neutral_NF54_AND_pB104
PF3D7_0821800	0.622832	0.014801	-0.13442	0.82212	neutral_NF54_AND_pB104
PF3D7_0821900	2.35159	1.80287e-28	0.320531	0.563253	up_NF54_ONLY
PF3D7_0822000	0.463242	0.0444851	0.605404	0.192206	neutral_NF54_AND_pB104
PF3D7_0822100	0.55107	0.0812394	-0.117849	0.853196	neutral_NF54_AND_pB104
PF3D7_0822200	-0.586718	0.212575	-0.0898266	0.913714	neutral_NF54_AND_pB104
PF3D7_0822300	1.42457	8.78129e-09	0.663077	0.165106	neutral_NF54_AND_pB104
PF3D7_0822400	0.269497	0.399219	-0.0256657	0.972617	neutral_NF54_AND_pB104
PF3D7_0822500	0.470172	0.107525	-0.955968	0.0687875	neutral_NF54_AND_pB104
PF3D7_0822600	0.224876	0.302688	-0.550391	0.200148	neutral_NF54_AND_pB104
PF3D7_0822700	1.96522	3.22413e-16	-0.351866	0.531854	neutral_NF54_AND_pB104
PF3D7_0822800	-0.816861	0.000544801	-0.629776	0.13447	neutral_NF54_AND_pB104
PF3D7_0822900	-0.144644	0.524843	-1.78639	2.75874e-06	neutral_NF54_AND_pB104
PF3D7_0823000	0.750644	0.0110499	0.164881	0.780705	neutral_NF54_AND_pB104
PF3D7_0823100	0.0314801	0.928779	-0.67183	0.119235	neutral_NF54_AND_pB104
PF3D7_0823200	1.0753	0.000238569	-0.738008	0.161797	neutral_NF54_AND_pB104
PF3D7_0823300	-0.345829	0.107258	-0.659948	0.106576	neutral_NF54_AND_pB104
PF3D7_0823400	1.44239	0.000259912	0.121506	0.900996	neutral_NF54_AND_pB104
PF3D7_0823500	-0.342363	0.19387	0.0780743	0.899999	neutral_NF54_AND_pB104
PF3D7_0823600	-0.85028	0.0470641	0.449595	0.502684	neutral_NF54_AND_pB104
PF3D7_0823700	0.629317	0.153044	1.64116	0.0157688	neutral_NF54_AND_pB104
PF3D7_0823800	-0.533941	0.0529714	0.848196	0.0557248	neutral_NF54_AND_pB104
PF3D7_0823900	1.45235	4.2347e-13	0.206598	0.692232	neutral_NF54_AND_pB104
PF3D7_0824000	0.173706	0.683649	-1.89349	0.000582939	neutral_NF54_AND_pB104
PF3D7_0824100	0.638397	0.0185086	-2.90825	9.84682e-15	down_pB104_ONLY
PF3D7_0824200	0.279651	0.301797	-0.0684805	0.90413	neutral_NF54_AND_pB104
PF3D7_0824300	-0.21245	0.463837	0.568011	0.237549	neutral_NF54_AND_pB104
PF3D7_0824400	0.383887	0.117606	0.218925	0.656787	neutral_NF54_AND_pB104
PF3D7_0824500	-0.164844	0.555898	1.82297	6.95614e-06	neutral_NF54_AND_pB104
PF3D7_0824600	1.15727	4.65906e-08	-0.0919732	0.861603	neutral_NF54_AND_pB104
PF3D7_0824700	1.24874	3.74498e-08	0.489249	0.317232	neutral_NF54_AND_pB104
PF3D7_0824800	-0.508981	0.0552624	0.844201	0.0959105	neutral_NF54_AND_pB104
PF3D7_0824900	-0.173478	0.539839	0.216802	0.727357	neutral_NF54_AND_pB104
PF3D7_0825000	-2.10974	2.3603e-11	0.740334	0.0881347	down_NF54_ONLY
PF3D7_0825200	1.29302	2.14014e-08	0.168331	0.791759	neutral_NF54_AND_pB104
PF3D7_0825300	1.23828	0.0015287	1.28655	0.059344	neutral_NF54_AND_pB104
PF3D7_0825400	2.57888	7.19425e-33	0.16134	0.781493	up_NF54_ONLY
PF3D7_0825500	-1.50409	7.0053e-08	-0.00827866	0.990319	neutral_NF54_AND_pB104
PF3D7_0825600	0.426951	0.19021	1.19977	0.0315448	neutral_NF54_AND_pB104
PF3D7_0825700	1.85354	0.00017008	0.574635	0.690237	neutral_NF54_AND_pB104
PF3D7_0825800	1.65482	1.69995e-07	0.087092	0.932601	neutral_NF54_AND_pB104
PF3D7_0825900	0.674745	0.184597	1.07731	0.236341	neutral_NF54_AND_pB104
PF3D7_0826000	-0.70826	0.176514	0.488958	0.565626	neutral_NF54_AND_pB104
PF3D7_0826100	-0.96805	6.84275e-05	0.575891	0.167778	neutral_NF54_AND_pB104
PF3D7_0826200	-0.26488	0.551775	1.20981	0.0471829	neutral_NF54_AND_pB104
PF3D7_0826300	-0.710826	0.00226209	0.866024	0.0453045	neutral_NF54_AND_pB104
PF3D7_0826400	0.593792	0.0177736	0.71983	0.0906566	neutral_NF54_AND_pB104
PF3D7_0826500	0.00660843	0.98175	0.516167	0.218984	neutral_NF54_AND_pB104
PF3D7_0826600	2.10584	3.97471e-20	-0.215473	0.710915	up_NF54_ONLY
PF3D7_0826700	0.589044	0.0188557	-0.375029	0.512322	neutral_NF54_AND_pB104
PF3D7_0826900	0.0717559	0.795039	1.11082	0.00697822	neutral_NF54_AND_pB104
PF3D7_0827000	-1.11305	8.14721e-07	0.535702	0.229677	neutral_NF54_AND_pB104
PF3D7_0827100	-0.449872	0.107319	1.16823	0.00595503	neutral_NF54_AND_pB104
PF3D7_0827200	-1.31221	0.00506635	3.21738	0.000656697	up_pB104_ONLY
PF3D7_0827300	-1.15935	0.000215466	0.716803	0.19153	neutral_NF54_AND_pB104
PF3D7_0827400	-0.798195	0.0653588	0.166251	0.814993	neutral_NF54_AND_pB104
PF3D7_0827500	0.829596	0.000314706	0.503928	0.303268	neutral_NF54_AND_pB104
PF3D7_0827600	-1.85053	3.60516e-10	1.23844	0.00181556	neutral_NF54_AND_pB104
PF3D7_0827800	-0.0608763	0.796494	0.386671	0.405027	neutral_NF54_AND_pB104
PF3D7_0827900	1.49411	1.89391e-12	-0.0663298	0.904372	neutral_NF54_AND_pB104
PF3D7_0828000	0.243787	0.628262	-0.467643	0.555895	neutral_NF54_AND_pB104
PF3D7_0828100	0.728856	0.022402	1.43693	0.0184739	neutral_NF54_AND_pB104
PF3D7_0828200	0.539217	0.0176362	0.924641	0.0296854	neutral_NF54_AND_pB104
PF3D7_0828300	0.467435	0.049787	-0.461587	0.31656	neutral_NF54_AND_pB104
PF3D7_0828400	0.807783	0.00485856	0.000861607	0.999064	neutral_NF54_AND_pB104
PF3D7_0828500	1.92659	7.46455e-22	0.362589	0.436994	neutral_NF54_AND_pB104
PF3D7_0828600	0.634497	0.00240365	-0.161473	0.754569	neutral_NF54_AND_pB104
PF3D7_0828700	0.382243	0.271414	0.57608	0.358426	neutral_NF54_AND_pB104
PF3D7_0828800	-1.81137	2.52554e-19	-2.60143	5.46372e-14	down_pB104_ONLY
PF3D7_0828900	-0.357951	0.156651	-0.400934	0.424435	neutral_NF54_AND_pB104
PF3D7_0829000	-1.43864	2.42652e-08	-0.950046	0.0191204	neutral_NF54_AND_pB104
PF3D7_0829100	1.71962	2.00227e-15	-0.360868	0.451668	neutral_NF54_AND_pB104
PF3D7_0829200	0.884736	0.000289696	-0.369546	0.49045	neutral_NF54_AND_pB104
PF3D7_0829300	1.52422	2.25646e-14	0.244478	0.638711	neutral_NF54_AND_pB104
PF3D7_0829400	1.67782	1.22998e-16	-0.0502995	0.93277	neutral_NF54_AND_pB104
PF3D7_0829500	-2.33012	9.39641e-08	1.74094	0.00153655	down_NF54_ONLY
PF3D7_0829600	1.21104	1.65653e-07	-0.208439	0.731781	neutral_NF54_AND_pB104
PF3D7_0829700	-1.11831	0.227118	1.51416	0.113994	neutral_NF54_AND_pB104
PF3D7_0829800	1.01502	0.000108009	-1.37816	0.000271481	neutral_NF54_AND_pB104
PF3D7_0829900	0.730793	0.000674078	-1.49258	9.30742e-05	neutral_NF54_AND_pB104
PF3D7_0830100	-0.190413	0.593083	1.55903	0.00213664	neutral_NF54_AND_pB104
PF3D7_0830200	2.2985	1.93244e-16	-1.12738	0.0376685	up_NF54_ONLY
PF3D7_0830300	-1.1824	0.0275616	0.048982	0.955734	neutral_NF54_AND_pB104
PF3D7_0830400	-0.659243	0.00674166	-1.78176	0.000254382	neutral_NF54_AND_pB104
PF3D7_0830500	-3.15732	8.01955e-49	-1.98743	2.09165e-08	down_NF54_ONLY
PF3D7_0830600	-1.11666	8.14287e-09	-0.669965	0.106574	neutral_NF54_AND_pB104
PF3D7_0830700	-0.389546	0.138688	-0.57625	0.198384	neutral_NF54_AND_pB104
PF3D7_0830800	-1.91353	5.14974e-10	0.080015	0.893109	neutral_NF54_AND_pB104
PF3D7_0830900	0.67378	0.00328971	-1.37906	0.000279891	neutral_NF54_AND_pB104
PF3D7_0831100	-2.23585	5.89195e-08	0.0795666	0.912734	down_NF54_ONLY
PF3D7_0831200	-1.90701	1.9899e-17	0.513949	0.264482	neutral_NF54_AND_pB104
PF3D7_0831300	-1.51511	2.80572e-10	-0.0186083	0.973347	neutral_NF54_AND_pB104
PF3D7_0831400	1.3426	1.10464e-09	1.63538	1.96477e-05	neutral_NF54_AND_pB104
PF3D7_0831500	-1.63518	7.02935e-14	-0.507071	0.328145	neutral_NF54_AND_pB104
PF3D7_0831600	-0.364924	0.170638	-0.173602	0.76455	neutral_NF54_AND_pB104
PF3D7_0831700	-2.95504	3.75137e-40	-0.411547	0.418563	down_NF54_ONLY
PF3D7_0831750	-3.46064	8.6286e-14	-0.266927	0.675837	down_NF54_ONLY
PF3D7_0831800	-3.24613	9.97149e-38	0.100579	0.837515	down_NF54_ONLY
PF3D7_0831900	-0.354325	0.141452	0.525155	0.290436	neutral_NF54_AND_pB104
PF3D7_0832000	-2.17805	6.89623e-11	-0.182956	0.83725	down_NF54_ONLY
PF3D7_0832100	-1.14123	1.13896e-07	-1.90544	1.68573e-07	neutral_NF54_AND_pB104
PF3D7_0832200	-0.762435	0.00235343	0.739192	0.118232	neutral_NF54_AND_pB104
PF3D7_0833400	1.61437	3.18256e-05	-1.28729	0.0771819	neutral_NF54_AND_pB104
PF3D7_0833500	2.67558	8.84008e-33	-0.616789	0.224492	up_NF54_ONLY
PF3D7_0900100	2.15056	3.05604e-21	-1.13828	0.0131257	up_NF54_ONLY
PF3D7_0900200	-0.322171	0.434485	-0.479737	0.395553	neutral_NF54_AND_pB104
PF3D7_0900300	-1.02877	0.192351	-1.34045	0.0120647	neutral_NF54_AND_pB104
PF3D7_0900400	-1.98543	2.43903e-12	-2.03999	1.71703e-06	down_pB104_ONLY
PF3D7_0900500	-2.50211	9.63914e-25	-2.36566	1.19378e-07	down_NF54_AND_pB104
PF3D7_0901500	-1.08716	0.0415259	-0.234413	0.777503	neutral_NF54_AND_pB104
PF3D7_0901700	-0.593688	0.0234112	1.56321	0.00024515	neutral_NF54_AND_pB104
PF3D7_0901800	-2.52347	9.14983e-14	2.55401	1.75861e-09	up_pB104_down_NF54
PF3D7_0901900	-0.298766	0.694567	0.302315	0.776685	neutral_NF54_AND_pB104
PF3D7_0902000	-3.53282	9.11876e-25	-0.447144	0.377819	down_NF54_ONLY
PF3D7_0902100	-0.294027	0.227444	-0.657769	0.186044	neutral_NF54_AND_pB104
PF3D7_0902200	-2.01236	5.81329e-16	0.213405	0.679747	down_NF54_ONLY
PF3D7_0902300	-2.49907	1.99673e-33	-0.590643	0.154095	down_NF54_ONLY
PF3D7_0902400	-0.366005	0.245931	0.30463	0.57186	neutral_NF54_AND_pB104
PF3D7_0902500	-2.10493	1.78389e-22	-1.17986	0.00221494	down_NF54_ONLY
PF3D7_0902600	-0.873753	0.00312501	0.473816	0.390695	neutral_NF54_AND_pB104
PF3D7_0902700	-0.0974888	0.751131	1.38977	0.00281045	neutral_NF54_AND_pB104
PF3D7_0902800	0.958517	1.80271e-05	0.997001	0.0170535	neutral_NF54_AND_pB104
PF3D7_0902900	-0.604029	0.344786	-0.048883	0.966528	neutral_NF54_AND_pB104
PF3D7_0903000	1.55969	2.60901e-12	0.945156	0.0417445	neutral_NF54_AND_pB104
PF3D7_0903100	-1.16028	0.00141003	0.736642	0.184656	neutral_NF54_AND_pB104
PF3D7_0903200	0.987842	2.58276e-07	0.284402	0.532478	neutral_NF54_AND_pB104
PF3D7_0903300	-1.63081	3.58867e-13	1.18065	0.00328605	neutral_NF54_AND_pB104
PF3D7_0903400	-1.30972	2.00277e-09	0.542407	0.302313	neutral_NF54_AND_pB104
PF3D7_0903500	-0.833013	0.000561822	-0.419435	0.38586	neutral_NF54_AND_pB104
PF3D7_0903600	-1.40181	1.85678e-12	-2.08989	8.96692e-10	down_pB104_ONLY
PF3D7_0903700	1.34871	1.06984e-06	-0.0731265	0.90413	neutral_NF54_AND_pB104
PF3D7_0903800	-1.6277	0.00115889	0.255123	0.778207	neutral_NF54_AND_pB104
PF3D7_0903900	0.336333	0.101291	-0.916111	0.0564325	neutral_NF54_AND_pB104
PF3D7_0904000	-0.540161	0.00826131	-0.0507765	0.921928	neutral_NF54_AND_pB104
PF3D7_0904100	0.159518	0.568755	0.685099	0.13263	neutral_NF54_AND_pB104
PF3D7_0904200	1.0206	0.000200648	0.0701235	0.915564	neutral_NF54_AND_pB104
PF3D7_0904300	0.616248	0.0396652	-0.0753241	0.91503	neutral_NF54_AND_pB104
PF3D7_0904400	0.00302316	0.994338	1.55316	0.00063409	neutral_NF54_AND_pB104
PF3D7_0904500	-0.67665	0.06799	1.85594	4.46601e-05	neutral_NF54_AND_pB104
PF3D7_0904600	-0.734689	0.000896382	-0.317071	0.487427	neutral_NF54_AND_pB104
PF3D7_0904700	-0.650161	0.0478318	0.513976	0.292851	neutral_NF54_AND_pB104
PF3D7_0904800	0.578932	0.00634927	1.15041	0.00462945	neutral_NF54_AND_pB104
PF3D7_0904900	-0.68057	0.00180375	0.972843	0.0120766	neutral_NF54_AND_pB104
PF3D7_0905000	0.827596	0.253716	0.536059	0.593719	neutral_NF54_AND_pB104
PF3D7_0905100	-0.378657	0.0800768	-0.772124	0.0602853	neutral_NF54_AND_pB104
PF3D7_0905200	-1.77008	1.53638e-12	-0.924283	0.0239974	neutral_NF54_AND_pB104
PF3D7_0905300	-0.98739	0.00127363	-0.0184298	0.976534	neutral_NF54_AND_pB104
PF3D7_0905400	1.34945	7.26777e-12	-0.590982	0.171918	neutral_NF54_AND_pB104
PF3D7_0905500	1.29998	9.4761e-06	-0.413819	0.586006	neutral_NF54_AND_pB104
PF3D7_0905600	-0.177794	0.785848	0.218885	0.798802	neutral_NF54_AND_pB104
PF3D7_0905700	0.91258	8.02191e-06	-0.411855	0.377313	neutral_NF54_AND_pB104
PF3D7_0905800	-2.98413	2.10286e-20	0.39608	0.44537	down_NF54_ONLY
PF3D7_0905900	-0.153085	0.625942	0.518014	0.317371	neutral_NF54_AND_pB104
PF3D7_0906000	-0.60661	0.073769	0.26464	0.679753	neutral_NF54_AND_pB104
PF3D7_0906100	3.04622	4.59988e-34	-0.611355	0.302568	up_NF54_ONLY
PF3D7_0906200	1.32957	5.05673e-05	1.6434	0.00259567	neutral_NF54_AND_pB104
PF3D7_0906300	-1.39442	0.000423874	0.958756	0.0906566	neutral_NF54_AND_pB104
PF3D7_0906400	-0.0555906	0.910052	-0.202796	0.787499	neutral_NF54_AND_pB104
PF3D7_0906500	-0.918721	0.000106557	-2.03122	1.31826e-07	down_pB104_ONLY
PF3D7_0906600	-2.6269	6.93558e-24	-1.50091	2.4837e-05	down_NF54_ONLY
PF3D7_0906700	0.0676054	0.862274	0.521074	0.404055	neutral_NF54_AND_pB104
PF3D7_0906800	3.09854	5.77433e-20	0.31587	0.794475	up_NF54_ONLY
[truncated: 3,043 more rows]
