# Supplementary material for: Chemogenomic Profiling of a Plasmodium falciparum Transposon Mutant Library Reveals Shared Effects of Dihydroartemisinin and Bortezomib on Lipid Metabolism and Exported Proteins
Source: Microbiol Spectr. 2023 Apr 17;11(3):e05014-22. doi: 10.1128/spectrum.05014-22 (PMC10269874; doi:10.1128/spectrum.05014-22)
Supplement: Supplemental file 9 — Table S1. Download spectrum.05014-22-s0009.xlsx, XLSX file, 0.01 MB [file spectrum.05014-22-s0009.xlsx]

## Sheet: Sheet1
GO enrichment of half K library; data referred to Figure S1C
GO.ID	Term	Annotated	Significant	Expected	topGO (pvalue)	go.category	interest.category
GO:0020030	infected host cell surface knob	57	17	5.83	2.8e-05	CC	half K-pB library
GO:0050839	cell adhesion molecule binding	52	16	6.17	0.00017	MF	half K-pB library
GO:0030533	triplet codon-amino acid adaptor activity	44	44	38.78	0.0035	MF	saturation.library
GO:0044262	cellular carbohydrate metabolic process	4	3	0.42	0.0041	BP	half K-pB library
GO:0065004	protein-DNA complex assembly	5	3	0.52	0.0094	BP	half K-pB library
GO:0140030	modification-dependent protein binding	6	4	0.71	0.01375	MF	half K-pB library
GO:0004721	phosphoprotein phosphatase activity	10	4	1.19	0.01383	MF	half K-pB library
GO:0098609	cell-cell adhesion	172	22	17.85	0.0167	BP	half K-pB library
GO:0046789	host cell surface receptor binding	35	9	4.15	0.01713	MF	half K-pB library
GO:0006629	lipid metabolic process	68	9	7.06	0.0282	BP	half K-pB library
GO:0032993	protein-DNA complex	15	4	1.53	0.029	CC	half K-pB library
GO:0046173	polyol biosynthetic process	3	2	0.31	0.0299	BP	half K-pB library
GO:0015858	nucleoside transport	3	2	0.31	0.0299	BP	half K-pB library
GO:0051187	cofactor catabolic process	3	2	0.31	0.0299	BP	half K-pB library
GO:0006511	ubiquitin-dependent protein catabolic process	46	45	41.23	0.032	BP	saturation.library
GO:1903561	extracellular vesicle	67	12	6.85	0.036	CC	half K-pB library
GO:0016627	oxidoreductase activity, acting on the C...	6	3	0.71	0.03843	MF	half K-pB library
GO:0043175	RNA polymerase core enzyme binding	3	2	0.36	0.03871	MF	half K-pB library
GO:0016020	membrane	347	38	35.5	0.041	CC	half K-pB library
GO:0006897	endocytosis	8	3	0.83	0.0415	BP	half K-pB library
GO:0042393	histone binding	16	6	1.9	0.04277	MF	half K-pB library
GO:0031362	anchored component of external side of p...	4	2	0.41	0.054	CC	half K-pB library
GO:0007165	signal transduction	16	5	1.66	0.0546	BP	half K-pB library
GO:0031497	chromatin assembly	4	2	0.42	0.0558	BP	half K-pB library
GO:0008094	DNA-dependent ATPase activity	23	4	2.73	0.05923	MF	half K-pB library
GO:0005739	mitochondrion	175	166	157.1	0.071	CC	saturation.library
GO:0035064	methylated histone binding	4	2	0.47	0.07143	MF	half K-pB library
GO:0005337	nucleoside transmembrane transporter act...	4	2	0.47	0.07143	MF	half K-pB library
GO:0020011	apicoplast	287	265	257.64	0.075	CC	saturation.library
GO:0000398	mRNA splicing, via spliceosome	59	55	52.88	0.076	BP	saturation.library
GO:0030430	host cell cytoplasm	487	61	49.82	0.078	CC	half K-pB library
GO:0032991	protein-containing complex	513	478	460.52	0.084	CC	saturation.library
GO:0020009	microneme	31	6	3.17	0.09	CC	half K-pB library
GO:0043229	intracellular organelle	1749	165	178.93	0.119	CC	half K-pB library
GO:0006364	rRNA processing	19	19	17.03	0.123	BP	saturation.library
GO:0031982	vesicle	183	24	18.72	0.151	CC	half K-pB library
GO:0006457	protein folding	40	38	35.85	0.151	BP	saturation.library
GO:0048471	perinuclear region of cytoplasm	7	2	0.72	0.155	CC	half K-pB library
GO:0005794	Golgi apparatus	30	29	26.93	0.158	CC	saturation.library
GO:0005886	plasma membrane	75	68	67.33	0.16	CC	saturation.library
GO:0004842	ubiquitin-protein transferase activity	14	14	12.34	0.1692	MF	saturation.library
GO:0004175	endopeptidase activity	30	28	26.44	0.1694	MF	saturation.library
GO:0044312	crystalloid	16	16	14.36	0.177	CC	saturation.library
GO:0070258	inner membrane pellicle complex	41	39	36.81	0.193	CC	saturation.library
GO:0044409	entry into host	71	66	63.63	0.235	BP	saturation.library
GO:0020003	symbiont-containing vacuole	178	163	159.79	0.237	CC	saturation.library
GO:0005681	spliceosomal complex	35	33	31.42	0.238	CC	saturation.library
GO:0005743	mitochondrial inner membrane	23	23	20.65	0.244	CC	saturation.library
GO:0003735	structural constituent of ribosome	79	72	69.63	0.2589	MF	saturation.library
GO:0048870	cell motility	23	23	20.61	0.264	BP	saturation.library
GO:0009657	plastid organization	12	12	10.75	0.267	BP	saturation.library
GO:0031338	regulation of vesicle fusion	12	12	10.75	0.267	BP	saturation.library
GO:0008757	S-adenosylmethionine-dependent methyltra...	20	20	17.63	0.279	MF	saturation.library
GO:0003677	DNA binding	66	59	58.17	0.2924	MF	saturation.library
GO:0051082	unfolded protein binding	20	19	17.63	0.2934	MF	saturation.library
GO:0051726	regulation of cell cycle	23	22	20.61	0.298	BP	saturation.library
GO:0006986	response to unfolded protein	11	11	9.86	0.298	BP	saturation.library
GO:0043022	ribosome binding	9	9	7.93	0.3198	MF	saturation.library
GO:0016409	palmitoyltransferase activity	9	9	7.93	0.3198	MF	saturation.library
GO:0008173	RNA methyltransferase activity	15	15	13.22	0.3612	MF	saturation.library
