# Supplementary material for: Chemogenomic Profiling of a Plasmodium falciparum Transposon Mutant Library Reveals Shared Effects of Dihydroartemisinin and Bortezomib on Lipid Metabolism and Exported Proteins
Source: Microbiol Spectr. 2023 Apr 17;11(3):e05014-22. doi: 10.1128/spectrum.05014-22 (PMC10269874; doi:10.1128/spectrum.05014-22)
Supplement: Supplemental file 10 — Table S2. Download spectrum.05014-22-s0010.xlsx, XLSX file, 0.03 MB [file spectrum.05014-22-s0010.xlsx]

## Sheet: HalfK_screen_GO_enrichment
GO enrichment DHA and BTZ phenotype (sensitive and tolerant); data referred to Figure 2B
GO.ID	Term	Annotated	Significant	Expected	topGO	go.category	interest.category	Screen
GO:0000166	nucleotide binding	11	1	0.63	1	MF	Tolerant	ctrl
GO:0000398	mRNA splicing, via spliceosome	4	4	3.45	0.55	BP	Neutral	btz
GO:0000398	mRNA splicing, via spliceosome	4	4	3.56	0.62	BP	Neutral	dha
GO:0003723	RNA binding	18	2	1.04	0.55	MF	Tolerant	btz
GO:0003723	RNA binding	18	17	15.92	0.53	MF	Neutral	ctrl
GO:0003723	RNA binding	18	2	0.69	0.3873	MF	Tolerant	dha
GO:0003729	mRNA binding	9	1	0.52	0.4228	MF	Tolerant	ctrl
GO:0003735	structural constituent of ribosome	7	1	0.4	0.35	MF	Sensitive	btz
GO:0003735	structural constituent of ribosome	7	1	0.4	0.35	MF	Tolerant	btz
GO:0003735	structural constituent of ribosome	7	1	0.4	0.346	MF	Sensitive	ctrl
GO:0003735	structural constituent of ribosome	7	7	6.15	0.4	MF	Neutral	dha
GO:0003743	translation initiation factor activity	3	1	0.17	0.16	MF	Tolerant	btz
GO:0003743	translation initiation factor activity	3	1	0.12	0.1117	MF	Tolerant	dha
GO:0003824	catalytic activity	62	2	3.58	1	MF	Tolerant	btz
GO:0003824	catalytic activity	62	2	2.38	1	MF	Tolerant	dha
GO:0004674	protein serine/threonine kinase activity	3	1	0.17	0.16	MF	Sensitive	btz
GO:0004674	protein serine/threonine kinase activity	3	2	0.17	0.0087	MF	Tolerant	ctrl
GO:0004674	protein serine/threonine kinase activity	3	2	0.25	0.018	MF	Sensitive	dha
GO:0004721	phosphoprotein phosphatase activity	4	4	3.54	0.61	MF	Neutral	btz
GO:0004721	phosphoprotein phosphatase activity	4	1	0.23	0.213	MF	Sensitive	ctrl
GO:0004721	phosphoprotein phosphatase activity	4	1	0.15	0.1465	MF	Tolerant	dha
GO:0004812	aminoacyl-tRNA ligase activity	4	4	3.54	0.61	MF	Neutral	btz
GO:0005509	calcium ion binding	3	1	0.17	0.16	MF	Tolerant	btz
GO:0005509	calcium ion binding	3	1	0.12	0.1117	MF	Tolerant	dha
GO:0005515	protein binding	53	5	3.06	0.15	MF	Tolerant	btz
GO:0005515	protein binding	53	6	3.06	0.039	MF	Tolerant	ctrl
GO:0005515	protein binding	53	2	3.06	0.873	MF	Sensitive	ctrl
GO:0005515	protein binding	53	6	4.42	0.216	MF	Sensitive	dha
GO:0005515	protein binding	53	2	2.04	0.8115	MF	Tolerant	dha
GO:0005524	ATP binding	7	7	6.19	0.42	MF	Neutral	btz
GO:0005524	ATP binding	7	1	0.4	0.346	MF	Sensitive	ctrl
GO:0005622	intracellular	172	7	6.17	1	CC	Tolerant	dha
GO:0005634	nucleus	109	96	92.93	0.24	CC	Neutral	btz
GO:0005634	nucleus	109	7	6.08	0.4042	CC	Tolerant	ctrl
GO:0005634	nucleus	109	7	3.91	0.038	CC	Tolerant	dha
GO:0005694	chromosome	4	4	3.41	0.53	CC	Neutral	btz
GO:0005694	chromosome	4	4	3.47	0.57	CC	Neutral	dha
GO:0005737	cytoplasm	92	2	3.3	0.902	CC	Tolerant	dha
GO:0005783	endoplasmic reticulum	6	1	0.43	0.363	CC	Sensitive	btz
GO:0005783	endoplasmic reticulum	6	6	5.26	0.45	CC	Neutral	ctrl
GO:0005783	endoplasmic reticulum	6	1	0.57	0.46	CC	Sensitive	dha
GO:0005829	cytosol	15	13	12.79	0.18	CC	Neutral	btz
GO:0005829	cytosol	15	14	13.15	0.23	CC	Neutral	ctrl
GO:0005829	cytosol	15	15	13.03	0.2	CC	Neutral	dha
GO:0005975	carbohydrate metabolic process	4	1	0.3	0.273	BP	Sensitive	btz
GO:0006099	tricarboxylic acid cycle	3	1	0.21	0.19	BP	Sensitive	ctrl
GO:0006259	DNA metabolic process	7	2	0.53	0.256	BP	Sensitive	btz
GO:0006259	DNA metabolic process	7	7	6.18	0.6	BP	Neutral	ctrl
GO:0006261	DNA-dependent DNA replication	4	4	3.45	0.55	BP	Neutral	btz
GO:0006261	DNA-dependent DNA replication	4	4	3.53	0.6	BP	Neutral	ctrl
GO:0006261	DNA-dependent DNA replication	4	4	3.56	0.62	BP	Neutral	dha
GO:0006281	DNA repair	3	1	0.23	0.212	BP	Sensitive	btz
GO:0006281	DNA repair	3	2	0.27	0.021	BP	Sensitive	dha
GO:0006325	chromatin organization	4	4	3.45	0.55	BP	Neutral	btz
GO:0006325	chromatin organization	4	4	3.53	0.6	BP	Neutral	ctrl
GO:0006325	chromatin organization	4	4	3.56	0.62	BP	Neutral	dha
GO:0006351	transcription, DNA-templated	3	1	0.21	0.19	BP	Sensitive	ctrl
GO:0006412	translation	15	14	13.34	0.44	BP	Neutral	dha
GO:0006413	translational initiation	3	1	0.19	0.18	BP	Tolerant	btz
GO:0006413	translational initiation	3	1	0.06	0.061	BP	Tolerant	dha
GO:0006417	regulation of translation	3	1	0.19	0.18	BP	Tolerant	btz
GO:0006417	regulation of translation	3	1	0.06	0.061	BP	Tolerant	dha
GO:0006468	protein phosphorylation	8	2	0.39	0.049	BP	Tolerant	ctrl
GO:0006468	protein phosphorylation	8	2	0.72	0.153	BP	Sensitive	dha
GO:0006470	protein dephosphorylation	3	1	0.21	0.19	BP	Sensitive	ctrl
GO:0006470	protein dephosphorylation	3	1	0.06	0.061	BP	Tolerant	dha
GO:0006508	proteolysis	6	1	0.29	0.261	BP	Tolerant	ctrl
GO:0006508	proteolysis	6	6	5.34	0.49	BP	Neutral	dha
GO:0006629	lipid metabolic process	9	2	0.81	0.239	BP	Sensitive	dha
GO:0006810	transport	16	3	0.99	0.15	BP	Tolerant	btz
GO:0006810	transport	16	4	1.1	0.15	BP	Sensitive	ctrl
GO:0006888	endoplasmic reticulum to Golgi vesicle-m...	3	1	0.19	0.18	BP	Tolerant	btz
GO:0006888	endoplasmic reticulum to Golgi vesicle-m...	3	1	0.21	0.19	BP	Sensitive	ctrl
GO:0006996	organelle organization	11	3	0.83	0.186	BP	Sensitive	btz
GO:0006996	organelle organization	11	2	0.68	0.14	BP	Tolerant	btz
GO:0006996	organelle organization	11	2	0.76	0.17	BP	Sensitive	ctrl
GO:0006996	organelle organization	11	3	0.99	0.224	BP	Sensitive	dha
GO:0007165	signal transduction	4	4	3.45	0.55	BP	Neutral	btz
GO:0007165	signal transduction	4	4	3.53	0.6	BP	Neutral	ctrl
GO:0007165	signal transduction	4	4	3.56	0.62	BP	Neutral	dha
GO:0008094	DNA-dependent ATPase activity	4	1	0.23	0.21	MF	Sensitive	btz
GO:0008094	DNA-dependent ATPase activity	4	4	3.54	0.61	MF	Neutral	ctrl
GO:0008094	DNA-dependent ATPase activity	4	1	0.33	0.296	MF	Sensitive	dha
GO:0008144	drug binding	9	1	0.52	0.4228	MF	Tolerant	ctrl
GO:0009150	purine ribonucleotide metabolic process	3	1	0.23	0.212	BP	Sensitive	btz
GO:0009986	cell surface	14	2	1.06	0.287	CC	Tolerant	btz
GO:0009986	cell surface	14	2	0.95	0.24	CC	Sensitive	ctrl
GO:0009986	cell surface	14	1	0.78	0.5621	CC	Tolerant	ctrl
GO:0009986	cell surface	14	1	0.5	0.409	CC	Tolerant	dha
GO:0009986	cell surface	14	13	12.16	0.43	CC	Neutral	dha
GO:0009987	cellular process	117	104	103.28	0.57	BP	Neutral	ctrl
GO:0010468	regulation of gene expression	9	1	0.43	0.368	BP	Tolerant	ctrl
GO:0010468	regulation of gene expression	9	3	0.81	0.035	BP	Sensitive	dha
GO:0015031	protein transport	3	1	0.19	0.18	BP	Tolerant	btz
GO:0015031	protein transport	3	1	0.21	0.19	BP	Sensitive	ctrl
GO:0015318	inorganic molecular entity transmembrane...	4	1	0.23	0.21	MF	Tolerant	btz
GO:0015318	inorganic molecular entity transmembrane...	4	1	0.23	0.213	MF	Sensitive	ctrl
GO:0015318	inorganic molecular entity transmembrane...	4	4	3.51	0.59	MF	Neutral	dha
GO:0016020	membrane	34	7	2.44	0.036	CC	Sensitive	btz
GO:0016020	membrane	34	4	3.25	0.36	CC	Sensitive	dha
GO:0016021	integral component of membrane	19	4	1.36	0.036	CC	Sensitive	btz
GO:0016021	integral component of membrane	19	17	16.65	0.58	CC	Neutral	ctrl
GO:0016021	integral component of membrane	19	17	16.5	0.53	CC	Neutral	dha
GO:0016310	phosphorylation	9	2	0.68	0.073	BP	Sensitive	btz
GO:0016491	oxidoreductase activity	9	1	0.52	0.42	MF	Tolerant	btz
GO:0016491	oxidoreductase activity	9	1	0.52	0.423	MF	Sensitive	ctrl
GO:0016491	oxidoreductase activity	9	8	7.9	0.47	MF	Neutral	dha
GO:0016627	oxidoreductase activity, acting on the C...	3	1	0.25	0.231	MF	Sensitive	dha
GO:0016772	transferase activity, transferring phosp...	15	14	13.27	0.68	MF	Neutral	btz
GO:0016779	nucleotidyltransferase activity	5	5	4.42	0.54	MF	Neutral	btz
GO:0016779	nucleotidyltransferase activity	5	5	4.42	0.54	MF	Neutral	ctrl
GO:0016779	nucleotidyltransferase activity	5	1	0.42	0.357	MF	Sensitive	dha
GO:0016788	hydrolase activity, acting on ester bond...	7	1	0.4	0.35	MF	Tolerant	btz
GO:0016788	hydrolase activity, acting on ester bond...	7	2	0.27	0.0653	MF	Tolerant	dha
GO:0016791	phosphatase activity	5	1	0.29	1	MF	Sensitive	ctrl
GO:0016853	isomerase activity	5	1	0.29	0.26	MF	Sensitive	btz
GO:0016853	isomerase activity	5	5	4.42	0.54	MF	Neutral	ctrl
GO:0016853	isomerase activity	5	5	4.39	0.52	MF	Neutral	dha
GO:0016879	ligase activity, forming carbon-nitrogen...	3	1	0.25	0.231	MF	Sensitive	dha
GO:0016887	ATPase activity	9	8	7.96	0.55	MF	Neutral	btz
GO:0016887	ATPase activity	9	9	7.96	0.53	MF	Neutral	ctrl
GO:0016887	ATPase activity	9	8	7.9	0.53	MF	Neutral	dha
GO:0018193	peptidyl-amino acid modification	3	1	0.27	0.247	BP	Sensitive	dha
GO:0020002	host cell plasma membrane	18	16	15.35	0.49	CC	Neutral	btz
GO:0020002	host cell plasma membrane	18	2	1	0.2648	CC	Tolerant	ctrl
GO:0020002	host cell plasma membrane	18	1	0.65	0.494	CC	Tolerant	dha
GO:0020002	host cell plasma membrane	18	2	1.72	0.53	CC	Sensitive	dha
GO:0020003	symbiont-containing vacuole	12	3	0.91	0.052	CC	Tolerant	btz
GO:0020003	symbiont-containing vacuole	12	1	0.67	0.5058	CC	Tolerant	ctrl
GO:0020003	symbiont-containing vacuole	12	11	10.42	0.28	CC	Neutral	dha
GO:0020005	symbiont-containing vacuole membrane	3	1	0.29	0.26	CC	Sensitive	dha
GO:0020008	rhoptry	5	1	0.34	0.3	CC	Sensitive	ctrl
GO:0020008	rhoptry	5	1	0.28	0.2512	CC	Tolerant	ctrl
GO:0020008	rhoptry	5	1	0.48	0.4	CC	Sensitive	dha
GO:0020009	microneme	6	2	0.43	0.061	CC	Sensitive	btz
GO:0020009	microneme	6	6	5.26	0.45	CC	Neutral	ctrl
GO:0020009	microneme	6	1	0.57	0.46	CC	Sensitive	dha
GO:0020011	apicoplast	21	20	17.9	0.15	CC	Neutral	btz
GO:0020011	apicoplast	21	20	18.41	0.24	CC	Neutral	ctrl
GO:0020011	apicoplast	21	3	2.01	0.32	CC	Sensitive	dha
GO:0020013	modulation by symbiont of host erythrocy...	17	2	0.82	0.191	BP	Tolerant	ctrl
GO:0020013	modulation by symbiont of host erythrocy...	17	1	0.35	0.314	BP	Tolerant	dha
GO:0020020	food vacuole	9	9	7.89	0.3	CC	Neutral	ctrl
GO:0020030	infected host cell surface knob	14	13	11.94	0.36	CC	Neutral	btz
GO:0020030	infected host cell surface knob	14	3	0.78	0.035	CC	Tolerant	ctrl
GO:0020030	infected host cell surface knob	14	2	1.34	0.4	CC	Sensitive	dha
GO:0020030	infected host cell surface knob	14	1	0.5	0.409	CC	Tolerant	dha
GO:0020033	antigenic variation	17	16	15.01	0.38	BP	Neutral	ctrl
GO:0020033	antigenic variation	17	1	0.35	0.314	BP	Tolerant	dha
GO:0020035	cytoadherence to microvasculature, media...	19	17	16.38	0.49	BP	Neutral	btz
GO:0020035	cytoadherence to microvasculature, media...	19	2	0.92	0.229	BP	Tolerant	ctrl
GO:0020035	cytoadherence to microvasculature, media...	19	1	0.39	0.346	BP	Tolerant	dha
GO:0020036	Maurer's cleft	32	5	2.29	0.062	CC	Sensitive	btz
GO:0020036	Maurer's cleft	32	5	1.78	0.0213	CC	Tolerant	ctrl
GO:0020036	Maurer's cleft	32	5	3.06	0.17	CC	Sensitive	dha
GO:0022402	cell cycle process	3	1	0.19	0.18	BP	Tolerant	btz
GO:0022402	cell cycle process	3	1	0.27	0.247	BP	Sensitive	dha
GO:0022618	ribonucleoprotein complex assembly	3	1	0.19	0.18	BP	Tolerant	btz
GO:0022618	ribonucleoprotein complex assembly	3	1	0.21	0.19	BP	Sensitive	ctrl
GO:0022625	cytosolic large ribosomal subunit	3	1	0.22	0.201	CC	Sensitive	btz
GO:0022625	cytosolic large ribosomal subunit	3	1	0.23	0.211	CC	Tolerant	btz
GO:0022625	cytosolic large ribosomal subunit	3	1	0.2	0.19	CC	Sensitive	ctrl
GO:0022857	transmembrane transporter activity	7	1	0.4	0.35	MF	Sensitive	btz
GO:0022857	transmembrane transporter activity	7	1	0.58	0.463	MF	Sensitive	dha
GO:0030430	host cell cytoplasm	53	7	3.8	0.219	CC	Sensitive	btz
GO:0030430	host cell cytoplasm	53	8	2.96	0.0079	CC	Tolerant	ctrl
GO:0030430	host cell cytoplasm	53	1	1.9	1	CC	Tolerant	dha
GO:0030684	preribosome	3	1	0.23	0.211	CC	Tolerant	btz
GO:0030684	preribosome	3	1	0.2	0.19	CC	Sensitive	ctrl
GO:0031226	intrinsic component of plasma membrane	4	1	0.29	0.259	CC	Sensitive	btz
GO:0031226	intrinsic component of plasma membrane	4	1	0.3	0.272	CC	Tolerant	btz
GO:0031226	intrinsic component of plasma membrane	4	1	0.27	0.25	CC	Sensitive	ctrl
GO:0031226	intrinsic component of plasma membrane	4	1	0.38	0.33	CC	Sensitive	dha
GO:0031410	cytoplasmic vesicle	13	2	0.93	0.254	CC	Sensitive	btz
GO:0031410	cytoplasmic vesicle	13	2	0.98	0.267	CC	Tolerant	btz
GO:0031410	cytoplasmic vesicle	13	12	11.29	0.56	CC	Neutral	dha
GO:0031981	nuclear lumen	7	7	5.97	0.52	CC	Neutral	btz
GO:0031981	nuclear lumen	7	7	6.14	0.58	CC	Neutral	ctrl
GO:0031981	nuclear lumen	7	7	6.08	0.56	CC	Neutral	dha
GO:0032553	ribonucleotide binding	11	1	0.63	1	MF	Tolerant	ctrl
GO:0032559	adenyl ribonucleotide binding	8	1	0.46	1	MF	Sensitive	ctrl
GO:0032559	adenyl ribonucleotide binding	8	1	0.46	0.3854	MF	Tolerant	ctrl
GO:0032991	protein-containing complex	36	6	2.73	0.115	CC	Tolerant	btz
GO:0032991	protein-containing complex	36	31	31.55	0.36	CC	Neutral	ctrl
GO:0032991	protein-containing complex	36	1	1.29	0.758	CC	Tolerant	dha
GO:0032993	protein-DNA complex	4	1	0.27	0.25	CC	Sensitive	ctrl
GO:0034622	cellular protein-containing complex asse...	7	2	0.43	0.21	BP	Tolerant	btz
GO:0042273	ribosomal large subunit biogenesis	3	1	0.19	0.18	BP	Tolerant	btz
GO:0042393	histone binding	6	6	5.31	0.47	MF	Neutral	btz
GO:0042393	histone binding	6	6	5.31	0.47	MF	Neutral	ctrl
GO:0042393	histone binding	6	6	5.27	0.45	MF	Neutral	dha
GO:0042493	response to drug	14	2	1.06	0.287	BP	Sensitive	btz
GO:0042493	response to drug	14	13	12.36	0.49	BP	Neutral	ctrl
GO:0042493	response to drug	14	1	0.68	0.517	BP	Tolerant	ctrl
GO:0042493	response to drug	14	3	1.26	0.115	BP	Sensitive	dha
GO:0042592	homeostatic process	4	2	0.3	0.029	BP	Sensitive	btz
GO:0042592	homeostatic process	4	2	0.36	0.04	BP	Sensitive	dha
GO:0043168	anion binding	14	14	12.38	0.59	MF	Neutral	btz
GO:0043168	anion binding	14	1	0.81	0.581	MF	Tolerant	ctrl
GO:0043168	anion binding	14	13	12.29	0.59	MF	Neutral	dha
GO:0043169	cation binding	7	1	0.4	0.3459	MF	Tolerant	ctrl
GO:0043565	sequence-specific DNA binding	4	1	0.23	0.21	MF	Sensitive	btz
GO:0043565	sequence-specific DNA binding	4	2	0.23	0.017	MF	Sensitive	ctrl
GO:0043565	sequence-specific DNA binding	4	1	0.33	0.296	MF	Sensitive	dha
GO:0043565	sequence-specific DNA binding	4	2	0.15	0.0072	MF	Tolerant	dha
GO:0043648	dicarboxylic acid metabolic process	3	1	0.21	0.19	BP	Sensitive	ctrl
GO:0043657	host cell	64	52	54.57	0.28	CC	Neutral	btz
GO:0043657	host cell	64	9	3.57	0.2486	CC	Tolerant	ctrl
GO:0044248	cellular catabolic process	5	5	4.31	0.47	BP	Neutral	btz
GO:0044248	cellular catabolic process	5	1	0.24	0.222	BP	Tolerant	ctrl
GO:0044248	cellular catabolic process	5	5	4.45	0.55	BP	Neutral	dha
GO:0044267	cellular protein metabolic process	32	3	1.54	0.469	BP	Tolerant	ctrl
GO:0044283	small molecule biosynthetic process	6	6	5.17	0.4	BP	Neutral	btz
GO:0044283	small molecule biosynthetic process	6	6	5.3	0.47	BP	Neutral	ctrl
GO:0044403	symbiotic process	30	1	0.62	1	BP	Tolerant	dha
GO:0044877	protein-containing complex binding	4	1	0.23	0.21	MF	Sensitive	btz
GO:0044877	protein-containing complex binding	4	4	3.51	0.59	MF	Neutral	dha
GO:0046789	host cell surface receptor binding	7	1	0.4	0.35	MF	Sensitive	btz
GO:0046789	host cell surface receptor binding	7	7	6.19	0.42	MF	Neutral	ctrl
GO:0046789	host cell surface receptor binding	7	1	0.58	0.463	MF	Sensitive	dha
GO:0046812	host cell surface binding	10	1	0.58	0.46	MF	Tolerant	btz
GO:0046812	host cell surface binding	10	1	0.58	0.458	MF	Sensitive	ctrl
GO:0046872	metal ion binding	6	1	0.23	1	MF	Tolerant	dha
GO:0050839	cell adhesion molecule binding	13	12	11.5	0.54	MF	Neutral	btz
GO:0050839	cell adhesion molecule binding	13	12	11.5	0.54	MF	Neutral	ctrl
GO:0050839	cell adhesion molecule binding	13	1	0.75	0.5529	MF	Tolerant	ctrl
GO:0050839	cell adhesion molecule binding	13	1	0.5	0.412	MF	Tolerant	dha
GO:0051276	chromosome organization	8	2	0.61	0.257	BP	Sensitive	btz
GO:0051716	cellular response to stimulus	9	1	0.43	0.368	BP	Tolerant	ctrl
GO:0065004	protein-DNA complex assembly	3	1	0.21	0.19	BP	Sensitive	ctrl
GO:0065007	biological regulation	38	2	0.79	1	BP	Tolerant	dha
GO:0065008	regulation of biological quality	5	3	0.45	0.078	BP	Sensitive	dha
GO:0070011	peptidase activity, acting on L-amino ac...	4	1	0.23	0.21	MF	Sensitive	btz
GO:0070011	peptidase activity, acting on L-amino ac...	4	4	3.54	0.61	MF	Neutral	ctrl
GO:0070011	peptidase activity, acting on L-amino ac...	4	4	3.51	0.59	MF	Neutral	dha
GO:0071103	DNA conformation change	4	1	0.3	0.273	BP	Sensitive	btz
GO:0071103	DNA conformation change	4	4	3.53	0.6	BP	Neutral	ctrl
GO:0071704	organic substance metabolic process	80	2	1.66	1	BP	Tolerant	dha
GO:0071944	cell periphery	7	2	0.5	0.069	CC	Sensitive	btz
GO:0071944	cell periphery	7	1	0.25	0.228	CC	Tolerant	dha
GO:0080090	regulation of primary metabolic process	7	1	0.14	1	BP	Tolerant	dha
GO:0098588	bounding membrane of organelle	3	1	0.23	0.211	CC	Tolerant	btz
GO:0098588	bounding membrane of organelle	3	1	0.2	0.19	CC	Sensitive	ctrl
GO:0098796	membrane protein complex	4	1	0.3	0.272	CC	Tolerant	btz
GO:0098796	membrane protein complex	4	1	0.27	0.25	CC	Sensitive	ctrl
GO:0098805	whole membrane	3	1	0.23	0.211	CC	Tolerant	btz
GO:0098805	whole membrane	3	1	0.2	0.19	CC	Sensitive	ctrl
GO:0110165	cellular anatomical entity	248	219	217.37	0.3	CC	Neutral	ctrl
GO:0110165	cellular anatomical entity	248	9	8.89	1	CC	Tolerant	dha
GO:0140030	modification-dependent protein binding	4	4	3.54	0.61	MF	Neutral	btz
GO:0140030	modification-dependent protein binding	4	4	3.54	0.61	MF	Neutral	ctrl
GO:0140030	modification-dependent protein binding	4	4	3.51	0.59	MF	Neutral	dha
GO:0140097	catalytic activity, acting on DNA	3	1	0.17	0.16	MF	Sensitive	btz
GO:0140097	catalytic activity, acting on DNA	3	1	0.25	0.231	MF	Sensitive	dha
GO:1901137	carbohydrate derivative biosynthetic pro...	4	4	3.45	0.55	BP	Neutral	btz
GO:1901137	carbohydrate derivative biosynthetic pro...	4	4	3.56	0.62	BP	Neutral	dha
GO:1901565	organonitrogen compound catabolic proces...	5	5	4.31	0.47	BP	Neutral	btz
GO:1901565	organonitrogen compound catabolic proces...	5	1	0.24	0.222	BP	Tolerant	ctrl
GO:1901565	organonitrogen compound catabolic proces...	5	5	4.45	0.55	BP	Neutral	dha
GO:1901566	organonitrogen compound biosynthetic pro...	23	20	19.83	0.32	BP	Neutral	btz
GO:1901566	organonitrogen compound biosynthetic pro...	23	22	20.3	0.34	BP	Neutral	ctrl
GO:1901566	organonitrogen compound biosynthetic pro...	23	22	20.46	0.36	BP	Neutral	dha
GO:1903561	extracellular vesicle	10	2	0.56	0.1006	CC	Tolerant	ctrl
GO:1903561	extracellular vesicle	10	10	8.69	0.24	CC	Neutral	dha
GO:1990234	transferase complex	5	5	4.26	0.45	CC	Neutral	btz
GO:1990234	transferase complex	5	5	4.38	0.51	CC	Neutral	ctrl
GO:1990234	transferase complex	5	5	4.34	0.49	CC	Neutral	dha
GO:1990904	ribonucleoprotein complex	14	11	11.94	0.4	CC	Neutral	btz
GO:1990904	ribonucleoprotein complex	14	3	0.95	0.32	CC	Sensitive	ctrl
GO:1990904	ribonucleoprotein complex	14	14	12.16	0.41	CC	Neutral	dha
